# Supplementary material for: Prediction of the effect of formulation on the toxicity of chemicals
Source: Toxicol Res (Camb). 2016 Oct 31;6(1):42–53. doi: 10.1039/c6tx00303f (PMC5310521; doi:10.1039/c6tx00303f)
Supplement: Supplementary file 1 [file TX-006-C6TX00303F-s001.zip]

Archive with 1,067 entries (1,067 files):
- Published workflows/workflowset.meta
- Published workflows/DT models for paper/.project
- Published workflows/DT models for paper/Calculate AU (#2871)/Column Filter (#2184)/settings.xml
- Published workflows/DT models for paper/Calculate AU (#2871)/Constant Value Column (#2657)/settings.xml
- Published workflows/DT models for paper/Calculate AU (#2871)/Java Edit Variable (#2659)/settings.xml
- Published workflows/DT models for paper/Calculate AU (#2871)/Java Snippet (#2658)/settings.xml
- Published workflows/DT models for paper/Calculate AU (#2871)/Java Snippet (#2663)/settings.xml
- Published workflows/DT models for paper/Calculate AU (#2871)/workflow.knime
- Published workflows/DT models for paper/Calculate AU (#2902)/Constant Value Column (#2661)/settings.xml
- Published workflows/DT models for paper/Calculate AU (#2902)/Java Edit Variable (#2660)/settings.xml
- Published workflows/DT models for paper/Calculate AU (#2902)/Java Snippet (#2658)/settings.xml
- Published workflows/DT models for paper/Calculate AU (#2902)/workflow.knime
- Published workflows/DT models for paper/Calculate AU (#2925)/Column Filter (#2660)/settings.xml
- Published workflows/DT models for paper/Calculate AU (#2925)/Constant Value Column (#2654)/settings.xml
- Published workflows/DT models for paper/Calculate AU (#2925)/Java Edit Variable (#2657)/settings.xml
- Published workflows/DT models for paper/Calculate AU (#2925)/Java Snippet (#2659)/settings.xml
- Published workflows/DT models for paper/Calculate AU (#2925)/Java Snippet (#2662)/settings.xml
- Published workflows/DT models for paper/Calculate AU (#2925)/workflow.knime
- Published workflows/DT models for paper/Cell Splitter By Position (#2894)/settings.xml
- Published workflows/DT models for paper/Column Filter (#2798)/settings.xml
- Published workflows/DT models for paper/Column Filter (#2799)/settings.xml
- Published workflows/DT models for paper/Column Filter (#2907)/settings.xml
- Published workflows/DT models for paper/Column Resorter (#2800)/settings.xml
- Published workflows/DT models for paper/Column Resorter (#2801)/settings.xml
- Published workflows/DT models for paper/DT analysis (#2804)/Image To Table (#2736)/settings.xml
- Published workflows/DT models for paper/DT analysis (#2804)/Image To Table (#2739)/settings.xml
- Published workflows/DT models for paper/DT analysis (#2804)/Joiner (#2737)/settings.xml
- Published workflows/DT models for paper/DT analysis (#2804)/Joiner (#2740)/settings.xml
- Published workflows/DT models for paper/DT analysis (#2804)/Loop End (#2744)/settings.xml
- Published workflows/DT models for paper/DT analysis (#2804)/R Snippet (#2712)/settings.xml
- Published workflows/DT models for paper/DT analysis (#2804)/R View _Table_ (#2735)/settings.xml
- Published workflows/DT models for paper/DT analysis (#2804)/R View _Table_ (#2738)/settings.xml
- Published workflows/DT models for paper/DT analysis (#2804)/Row Filter (#2706)/settings.xml
- Published workflows/DT models for paper/DT analysis (#2804)/Row Filter (#2707)/settings.xml
- Published workflows/DT models for paper/DT analysis (#2804)/Row Filter (#2742)/settings.xml
- Published workflows/DT models for paper/DT analysis (#2804)/Row Filter (#2743)/settings.xml
- Published workflows/DT models for paper/DT analysis (#2804)/Table Row To Variable Loop Start (#2741)/settings.xml
- Published workflows/DT models for paper/DT analysis (#2804)/workflow.knime
- Published workflows/DT models for paper/File Reader (#2893)/settings.xml
- Published workflows/DT models for paper/Filter (#2849)/Row Filter (#2817)/settings.xml
- Published workflows/DT models for paper/Filter (#2849)/Row Filter (#2838)/settings.xml
- Published workflows/DT models for paper/Filter (#2849)/Row Filter (#2839)/settings.xml
- Published workflows/DT models for paper/Filter (#2849)/workflow.knime
- Published workflows/DT models for paper/Find relevan (#2758)/Column Rename _Regex_ (#2762)/settings.xml
- Published workflows/DT models for paper/Find relevan (#2758)/Column Rename _Regex_ (#2763)/settings.xml
- Published workflows/DT models for paper/Find relevan (#2758)/Column Resorter (#2754)/settings.xml
- Published workflows/DT models for paper/Find relevan (#2758)/GroupBy (#2749)/settings.xml
- Published workflows/DT models for paper/Find relevan (#2758)/GroupBy (#2760)/settings.xml
- Published workflows/DT models for paper/Find relevan (#2758)/Java Edit Variable (#2747)/settings.xml
- Published workflows/DT models for paper/Find relevan (#2758)/Java Edit Variable (#2761)/settings.xml
- Published workflows/DT models for paper/Find relevan (#2758)/Missing Value (#2753)/settings.xml
- Published workflows/DT models for paper/Find relevan (#2758)/Pivoting (#2758)/settings.xml
- Published workflows/DT models for paper/Find relevan (#2758)/Reference Row Filter (#2752)/settings.xml
- Published workflows/DT models for paper/Find relevan (#2758)/Row Splitter (#2748)/settings.xml
- Published workflows/DT models for paper/Find relevan (#2758)/Row Splitter (#2750)/settings.xml
- Published workflows/DT models for paper/Find relevan (#2758)/String To Number (#2759)/settings.xml
- Published workflows/DT models for paper/Find relevan (#2758)/Ungroup (#2751)/settings.xml
- Published workflows/DT models for paper/Find relevan (#2758)/workflow.knime
- Published workflows/DT models for paper/Group Loop Start (#2815)/settings.xml
- Published workflows/DT models for paper/Joiner (#2895)/settings.xml
- Published workflows/DT models for paper/Joiner (#2896)/settings.xml
- Published workflows/DT models for paper/Loop End (#2926)/settings.xml
- Published workflows/DT models for paper/Loop End _Upto 6 ports_ (#2820)/settings.xml
- Published workflows/DT models for paper/Make models (#2837)/Concatenate _Optional in_ (#2830)/settings.xml
- Published workflows/DT models for paper/Make models (#2837)/Concatenate _Optional in_ (#2831)/settings.xml
- Published workflows/DT models for paper/Make models (#2837)/Concatenate _Optional in_ (#2832)/settings.xml
- Published workflows/DT models for paper/Make models (#2837)/Concatenate _Optional in_ (#2833)/settings.xml
- Published workflows/DT models for paper/Make models (#2837)/Concatenate _Optional in_ (#2834)/settings.xml
- Published workflows/DT models for paper/Make models (#2837)/Loop End _Upto 6 ports_ (#2814)/settings.xml
- Published workflows/DT models for paper/Make models (#2837)/Loop End _Upto 6 ports_ (#2825)/settings.xml
- Published workflows/DT models for paper/Make models (#2837)/Loop End _Upto 6 ports_ (#2828)/settings.xml
- Published workflows/DT models for paper/Make models (#2837)/Make random (#2797)/Column Filter (#1710)/settings.xml
- Published workflows/DT models for paper/Make models (#2837)/Make random (#2797)/Counting Loop Start (#1612)/settings.xml
- Published workflows/DT models for paper/Make models (#2837)/Make random (#2797)/Generate des (#2231)/Column Filter (#2261)/settings.xml
- Published workflows/DT models for paper/Make models (#2837)/Make random (#2797)/Generate des (#2231)/Joiner (#2265)/settings.xml
- Published workflows/DT models for paper/Make models (#2837)/Make random (#2797)/Generate des (#2231)/Joiner (#2266)/settings.xml
- Published workflows/DT models for paper/Make models (#2837)/Make random (#2797)/Generate des (#2231)/Low Variance Filter (#2180)/settings.xml
- Published workflows/DT models for paper/Make models (#2837)/Make random (#2797)/Generate des (#2231)/Metanode (#2260)/Cell Splitter By Position (#2213)/settings.xml
- Published workflows/DT models for paper/Make models (#2837)/Make random (#2797)/Generate des (#2231)/Metanode (#2260)/Column Filter (#2222)/settings.xml
- Published workflows/DT models for paper/Make models (#2837)/Make random (#2797)/Generate des (#2231)/Metanode (#2260)/Column Filter (#2259)/settings.xml
- Published workflows/DT models for paper/Make models (#2837)/Make random (#2797)/Generate des (#2231)/Metanode (#2260)/Column Rename (#2212)/settings.xml
- Published workflows/DT models for paper/Make models (#2837)/Make random (#2797)/Generate des (#2231)/Metanode (#2260)/Fingerprints (#2211)/settings.xml
- Published workflows/DT models for paper/Make models (#2837)/Make random (#2797)/Generate des (#2231)/Metanode (#2260)/Insert Column Header (#2223)/settings.xml
- Published workflows/DT models for paper/Make models (#2837)/Make random (#2797)/Generate des (#2231)/Metanode (#2260)/Java Snippet (#2258)/settings.xml
- Published workflows/DT models for paper/Make models (#2837)/Make random (#2797)/Generate des (#2231)/Metanode (#2260)/Sorter (#2253)/settings.xml
- Published workflows/DT models for paper/Make models (#2837)/Make random (#2797)/Generate des (#2231)/Metanode (#2260)/String To Number (#2260)/settings.xml
- Published workflows/DT models for paper/Make models (#2837)/Make random (#2797)/Generate des (#2231)/Metanode (#2260)/Table Creator (#2242)/settings.xml
- Published workflows/DT models for paper/Make models (#2837)/Make random (#2797)/Generate des (#2231)/Metanode (#2260)/Transpose (#2252)/settings.xml
- Published workflows/DT models for paper/Make models (#2837)/Make random (#2797)/Generate des (#2231)/Metanode (#2260)/Transpose (#2254)/settings.xml
- Published workflows/DT models for paper/Make models (#2837)/Make random (#2797)/Generate des (#2231)/Metanode (#2260)/workflow.knime
- Published workflows/DT models for paper/Make models (#2837)/Make random (#2797)/Generate des (#2231)/Molecule Properties (#2198)/settings.xml
- Published workflows/DT models for paper/Make models (#2837)/Make random (#2797)/Generate des (#2231)/Molecule to Indigo (#1715)/settings.xml
- Published workflows/DT models for paper/Make models (#2837)/Make random (#2797)/Generate des (#2231)/Normalizer (#2267)/settings.xml
- Published workflows/DT models for paper/Make models (#2837)/Make random (#2797)/Generate des (#2231)/pKa (#2263)/settings.xml
- Published workflows/DT models for paper/Make models (#2837)/Make random (#2797)/Generate des (#2231)/RDKit Descriptor Calculation (#2264)/settings.xml
- Published workflows/DT models for paper/Make models (#2837)/Make random (#2797)/Generate des (#2231)/workflow.knime
- Published workflows/DT models for paper/Make models (#2837)/Make random (#2797)/Java Edit Variable (#2209)/settings.xml
- Published workflows/DT models for paper/Make models (#2837)/Make random (#2797)/Java Snippet (#1390)/settings.xml
- Published workflows/DT models for paper/Make models (#2837)/Make random (#2797)/Java Snippet (#2184)/settings.xml
- Published workflows/DT models for paper/Make models (#2837)/Make random (#2797)/Java Snippet (#2235)/settings.xml
- Published workflows/DT models for paper/Make models (#2837)/Make random (#2797)/Java Snippet (#2236)/settings.xml
- Published workflows/DT models for paper/Make models (#2837)/Make random (#2797)/Java Snippet (#2237)/settings.xml
- Published workflows/DT models for paper/Make models (#2837)/Make random (#2797)/Java Snippet (#2238)/settings.xml
- Published workflows/DT models for paper/Make models (#2837)/Make random (#2797)/Java Snippet (#2239)/settings.xml
- Published workflows/DT models for paper/Make models (#2837)/Make random (#2797)/Loop End (#2677)/settings.xml
- Published workflows/DT models for paper/Make models (#2837)/Make random (#2797)/Make DT and (#2221)/Analyse chos (#1651)/Column Rename _Regex_ (#1650)/settings.xml
- Published workflows/DT models for paper/Make models (#2837)/Make random (#2797)/Make DT and (#2221)/Analyse chos (#1651)/GroupBy (#1614)/settings.xml
- Published workflows/DT models for paper/Make models (#2837)/Make random (#2797)/Make DT and (#2221)/Analyse chos (#1651)/Pivoting (#1622)/settings.xml
- Published workflows/DT models for paper/Make models (#2837)/Make random (#2797)/Make DT and (#2221)/Analyse chos (#1651)/Statistics (#1624)/settings.xml
- Published workflows/DT models for paper/Make models (#2837)/Make random (#2797)/Make DT and (#2221)/Analyse chos (#1651)/String To Number (#1615)/settings.xml
- Published workflows/DT models for paper/Make models (#2837)/Make random (#2797)/Make DT and (#2221)/Analyse chos (#1651)/Ungroup (#1623)/settings.xml
- Published workflows/DT models for paper/Make models (#2837)/Make random (#2797)/Make DT and (#2221)/Analyse chos (#1651)/workflow.knime
- Published workflows/DT models for paper/Make models (#2837)/Make random (#2797)/Make DT and (#2221)/Binary Scorer (#2681)/settings.xml
- Published workflows/DT models for paper/Make models (#2837)/Make random (#2797)/Make DT and (#2221)/Constant Value Column (#2228)/settings.xml
- Published workflows/DT models for paper/Make models (#2837)/Make random (#2797)/Make DT and (#2221)/Constant Value Column (#2240)/settings.xml
- Published workflows/DT models for paper/Make models (#2837)/Make random (#2797)/Make DT and (#2221)/DT Model (#2237)/Concatenate (#1645)/settings.xml
- Published workflows/DT models for paper/Make models (#2837)/Make random (#2797)/Make DT and (#2221)/DT Model (#2237)/Concatenate (#1649)/settings.xml
- Published workflows/DT models for paper/Make models (#2837)/Make random (#2797)/Make DT and (#2221)/DT Model (#2237)/Counting Loop Start (#1612)/settings.xml
- Published workflows/DT models for paper/Make models (#2837)/Make random (#2797)/Make DT and (#2221)/DT Model (#2237)/Decision Tree Learner (#1562)/settings.xml
- Published workflows/DT models for paper/Make models (#2837)/Make random (#2797)/Make DT and (#2221)/DT Model (#2237)/Decision Tree Predictor (#1563)/settings.xml
- Published workflows/DT models for paper/Make models (#2837)/Make random (#2797)/Make DT and (#2221)/DT Model (#2237)/Extract desc (#1652)/PMML To Cell (#1600)/settings.xml
- Published workflows/DT models for paper/Make models (#2837)/Make random (#2797)/Make DT and (#2221)/DT Model (#2237)/Extract desc (#1652)/Ungroup (#1608)/settings.xml
- Published workflows/DT models for paper/Make models (#2837)/Make random (#2797)/Make DT and (#2221)/DT Model (#2237)/Extract desc (#1652)/workflow.knime
- Published workflows/DT models for paper/Make models (#2837)/Make random (#2797)/Make DT and (#2221)/DT Model (#2237)/Extract desc (#1652)/XPath (#1604)/settings.xml
- Published workflows/DT models for paper/Make models (#2837)/Make random (#2797)/Make DT and (#2221)/DT Model (#2237)/Extract desc (#1652)/XPath (#1609)/settings.xml
- Published workflows/DT models for paper/Make models (#2837)/Make random (#2797)/Make DT and (#2221)/DT Model (#2237)/Extract desc (#1652)/XPath (#1610)/settings.xml
- Published workflows/DT models for paper/Make models (#2837)/Make random (#2797)/Make DT and (#2221)/DT Model (#2237)/Extract desc (#1652)/XPath (#1611)/settings.xml
- Published workflows/DT models for paper/Make models (#2837)/Make random (#2797)/Make DT and (#2221)/DT Model (#2237)/Java Snippet Row Splitter (#1647)/settings.xml
- Published workflows/DT models for paper/Make models (#2837)/Make random (#2797)/Make DT and (#2221)/DT Model (#2237)/Java Snippet Row Splitter (#1648)/settings.xml
- Published workflows/DT models for paper/Make models (#2837)/Make random (#2797)/Make DT and (#2221)/DT Model (#2237)/Loop End _2 ports_ (#1670)/settings.xml
- Published workflows/DT models for paper/Make models (#2837)/Make random (#2797)/Make DT and (#2221)/DT Model (#2237)/Row Splitter (#1641)/settings.xml
- Published workflows/DT models for paper/Make models (#2837)/Make random (#2797)/Make DT and (#2221)/DT Model (#2237)/workflow.knime
- Published workflows/DT models for paper/Make models (#2837)/Make random (#2797)/Make DT and (#2221)/Select Descr (#2677)/Reference Column Filter (#2189)/settings.xml
- Published workflows/DT models for paper/Make models (#2837)/Make random (#2797)/Make DT and (#2221)/Select Descr (#2677)/Row Splitter (#2187)/settings.xml
- Published workflows/DT models for paper/Make models (#2837)/Make random (#2797)/Make DT and (#2221)/Select Descr (#2677)/Transpose (#2188)/settings.xml
- Published workflows/DT models for paper/Make models (#2837)/Make random (#2797)/Make DT and (#2221)/Select Descr (#2677)/workflow.knime
- Published workflows/DT models for paper/Make models (#2837)/Make random (#2797)/Make DT and (#2221)/Sort descrip (#2194)/Column Filter (#2194)/settings.xml
- Published workflows/DT models for paper/Make models (#2837)/Make random (#2797)/Make DT and (#2221)/Sort descrip (#2194)/Column Filter (#2195)/settings.xml
- Published workflows/DT models for paper/Make models (#2837)/Make random (#2797)/Make DT and (#2221)/Sort descrip (#2194)/Concatenate (#2188)/settings.xml
- Published workflows/DT models for paper/Make models (#2837)/Make random (#2797)/Make DT and (#2221)/Sort descrip (#2194)/GroupBy (#2189)/settings.xml
- Published workflows/DT models for paper/Make models (#2837)/Make random (#2797)/Make DT and (#2221)/Sort descrip (#2194)/Java Snippet (#2185)/settings.xml
- Published workflows/DT models for paper/Make models (#2837)/Make random (#2797)/Make DT and (#2221)/Sort descrip (#2194)/Linear Correlation (#2182)/settings.xml
- Published workflows/DT models for paper/Make models (#2837)/Make random (#2797)/Make DT and (#2221)/Sort descrip (#2194)/Reference Column Filter (#2193)/settings.xml
- Published workflows/DT models for paper/Make models (#2837)/Make random (#2797)/Make DT and (#2221)/Sort descrip (#2194)/Row Splitter (#2187)/settings.xml
- Published workflows/DT models for paper/Make models (#2837)/Make random (#2797)/Make DT and (#2221)/Sort descrip (#2194)/RowID (#2190)/settings.xml
- Published workflows/DT models for paper/Make models (#2837)/Make random (#2797)/Make DT and (#2221)/Sort descrip (#2194)/RowID (#2191)/settings.xml
- Published workflows/DT models for paper/Make models (#2837)/Make random (#2797)/Make DT and (#2221)/Sort descrip (#2194)/RowID (#2198)/settings.xml
- Published workflows/DT models for paper/Make models (#2837)/Make random (#2797)/Make DT and (#2221)/Sort descrip (#2194)/Sorter (#2186)/settings.xml
- Published workflows/DT models for paper/Make models (#2837)/Make random (#2797)/Make DT and (#2221)/Sort descrip (#2194)/Table Creator (#2197)/settings.xml
- Published workflows/DT models for paper/Make models (#2837)/Make random (#2797)/Make DT and (#2221)/Sort descrip (#2194)/Transpose (#2192)/settings.xml
- Published workflows/DT models for paper/Make models (#2837)/Make random (#2797)/Make DT and (#2221)/Sort descrip (#2194)/workflow.knime
- Published workflows/DT models for paper/Make models (#2837)/Make random (#2797)/Make DT and (#2221)/workflow.knime
- Published workflows/DT models for paper/Make models (#2837)/Make random (#2797)/Make DT and (#2676)/Binary Scorer (#2681)/settings.xml
- Published workflows/DT models for paper/Make models (#2837)/Make random (#2797)/Make DT and (#2676)/Constant Value Column (#2228)/settings.xml
- Published workflows/DT models for paper/Make models (#2837)/Make random (#2797)/Make DT and (#2676)/Constant Value Column (#2240)/settings.xml
- Published workflows/DT models for paper/Make models (#2837)/Make random (#2797)/Make DT and (#2676)/DT Model (#2237)/Concatenate (#1645)/settings.xml
- Published workflows/DT models for paper/Make models (#2837)/Make random (#2797)/Make DT and (#2676)/DT Model (#2237)/Concatenate (#1649)/settings.xml
- Published workflows/DT models for paper/Make models (#2837)/Make random (#2797)/Make DT and (#2676)/DT Model (#2237)/Counting Loop Start (#1612)/settings.xml
- Published workflows/DT models for paper/Make models (#2837)/Make random (#2797)/Make DT and (#2676)/DT Model (#2237)/Decision Tree Learner (#1562)/settings.xml
- Published workflows/DT models for paper/Make models (#2837)/Make random (#2797)/Make DT and (#2676)/DT Model (#2237)/Decision Tree Predictor (#1563)/settings.xml
- Published workflows/DT models for paper/Make models (#2837)/Make random (#2797)/Make DT and (#2676)/DT Model (#2237)/Extract desc (#1652)/PMML To Cell (#1600)/settings.xml
- Published workflows/DT models for paper/Make models (#2837)/Make random (#2797)/Make DT and (#2676)/DT Model (#2237)/Extract desc (#1652)/Ungroup (#1608)/settings.xml
- Published workflows/DT models for paper/Make models (#2837)/Make random (#2797)/Make DT and (#2676)/DT Model (#2237)/Extract desc (#1652)/workflow.knime
- Published workflows/DT models for paper/Make models (#2837)/Make random (#2797)/Make DT and (#2676)/DT Model (#2237)/Extract desc (#1652)/XPath (#1604)/settings.xml
- Published workflows/DT models for paper/Make models (#2837)/Make random (#2797)/Make DT and (#2676)/DT Model (#2237)/Extract desc (#1652)/XPath (#1609)/settings.xml
- Published workflows/DT models for paper/Make models (#2837)/Make random (#2797)/Make DT and (#2676)/DT Model (#2237)/Extract desc (#1652)/XPath (#1610)/settings.xml
- Published workflows/DT models for paper/Make models (#2837)/Make random (#2797)/Make DT and (#2676)/DT Model (#2237)/Extract desc (#1652)/XPath (#1611)/settings.xml
- Published workflows/DT models for paper/Make models (#2837)/Make random (#2797)/Make DT and (#2676)/DT Model (#2237)/Java Snippet Row Splitter (#1647)/settings.xml
- Published workflows/DT models for paper/Make models (#2837)/Make random (#2797)/Make DT and (#2676)/DT Model (#2237)/Java Snippet Row Splitter (#1648)/settings.xml
- Published workflows/DT models for paper/Make models (#2837)/Make random (#2797)/Make DT and (#2676)/DT Model (#2237)/Loop End _2 ports_ (#1670)/settings.xml
- Published workflows/DT models for paper/Make models (#2837)/Make random (#2797)/Make DT and (#2676)/DT Model (#2237)/Row Splitter (#1641)/settings.xml
- Published workflows/DT models for paper/Make models (#2837)/Make random (#2797)/Make DT and (#2676)/DT Model (#2237)/workflow.knime
- Published workflows/DT models for paper/Make models (#2837)/Make random (#2797)/Make DT and (#2676)/Select Descr (#2677)/Reference Column Filter (#2189)/settings.xml
- Published workflows/DT models for paper/Make models (#2837)/Make random (#2797)/Make DT and (#2676)/Select Descr (#2677)/Row Splitter (#2187)/settings.xml
- Published workflows/DT models for paper/Make models (#2837)/Make random (#2797)/Make DT and (#2676)/Select Descr (#2677)/Transpose (#2188)/settings.xml
- Published workflows/DT models for paper/Make models (#2837)/Make random (#2797)/Make DT and (#2676)/Select Descr (#2677)/workflow.knime
- Published workflows/DT models for paper/Make models (#2837)/Make random (#2797)/Make DT and (#2676)/Sort descrip (#2194)/Column Filter (#2194)/settings.xml
- Published workflows/DT models for paper/Make models (#2837)/Make random (#2797)/Make DT and (#2676)/Sort descrip (#2194)/Column Filter (#2195)/settings.xml
- Published workflows/DT models for paper/Make models (#2837)/Make random (#2797)/Make DT and (#2676)/Sort descrip (#2194)/Concatenate (#2188)/settings.xml
- Published workflows/DT models for paper/Make models (#2837)/Make random (#2797)/Make DT and (#2676)/Sort descrip (#2194)/GroupBy (#2189)/settings.xml
- Published workflows/DT models for paper/Make models (#2837)/Make random (#2797)/Make DT and (#2676)/Sort descrip (#2194)/Java Snippet (#2185)/settings.xml
- Published workflows/DT models for paper/Make models (#2837)/Make random (#2797)/Make DT and (#2676)/Sort descrip (#2194)/Linear Correlation (#2182)/settings.xml
- Published workflows/DT models for paper/Make models (#2837)/Make random (#2797)/Make DT and (#2676)/Sort descrip (#2194)/Reference Column Filter (#2193)/settings.xml
- Published workflows/DT models for paper/Make models (#2837)/Make random (#2797)/Make DT and (#2676)/Sort descrip (#2194)/Row Splitter (#2187)/settings.xml
- Published workflows/DT models for paper/Make models (#2837)/Make random (#2797)/Make DT and (#2676)/Sort descrip (#2194)/RowID (#2190)/settings.xml
- Published workflows/DT models for paper/Make models (#2837)/Make random (#2797)/Make DT and (#2676)/Sort descrip (#2194)/RowID (#2191)/settings.xml
- Published workflows/DT models for paper/Make models (#2837)/Make random (#2797)/Make DT and (#2676)/Sort descrip (#2194)/RowID (#2198)/settings.xml
- Published workflows/DT models for paper/Make models (#2837)/Make random (#2797)/Make DT and (#2676)/Sort descrip (#2194)/Sorter (#2186)/settings.xml
- Published workflows/DT models for paper/Make models (#2837)/Make random (#2797)/Make DT and (#2676)/Sort descrip (#2194)/Table Creator (#2197)/settings.xml
- Published workflows/DT models for paper/Make models (#2837)/Make random (#2797)/Make DT and (#2676)/Sort descrip (#2194)/Transpose (#2192)/settings.xml
- Published workflows/DT models for paper/Make models (#2837)/Make random (#2797)/Make DT and (#2676)/Sort descrip (#2194)/workflow.knime
- Published workflows/DT models for paper/Make models (#2837)/Make random (#2797)/Make DT and (#2676)/workflow.knime
- Published workflows/DT models for paper/Make models (#2837)/Make random (#2797)/Randomise Y (#2675)/Java Snippet (#2672)/settings.xml
- Published workflows/DT models for paper/Make models (#2837)/Make random (#2797)/Randomise Y (#2675)/Java Snippet (#2674)/settings.xml
- Published workflows/DT models for paper/Make models (#2837)/Make random (#2797)/Randomise Y (#2675)/Joiner (#2673)/settings.xml
- Published workflows/DT models for paper/Make models (#2837)/Make random (#2797)/Randomise Y (#2675)/Randomize Order (#2669)/settings.xml
- Published workflows/DT models for paper/Make models (#2837)/Make random (#2797)/Randomise Y (#2675)/workflow.knime
- Published workflows/DT models for paper/Make models (#2837)/Make random (#2797)/Select compo (#1722)/Concatenate _Optional in_ (#1493)/settings.xml
- Published workflows/DT models for paper/Make models (#2837)/Make random (#2797)/Select compo (#1722)/Java Snippet _simple_ (#1479)/settings.xml
- Published workflows/DT models for paper/Make models (#2837)/Make random (#2797)/Select compo (#1722)/Java Snippet _simple_ (#1481)/settings.xml
- Published workflows/DT models for paper/Make models (#2837)/Make random (#2797)/Select compo (#1722)/Reference Row Filter (#1337)/settings.xml
- Published workflows/DT models for paper/Make models (#2837)/Make random (#2797)/Select compo (#1722)/Reference Row Filter (#1338)/settings.xml
- Published workflows/DT models for paper/Make models (#2837)/Make random (#2797)/Select compo (#1722)/Reference Row Filter (#1420)/settings.xml
- Published workflows/DT models for paper/Make models (#2837)/Make random (#2797)/Select compo (#1722)/Reference Row Filter (#1433)/settings.xml
- Published workflows/DT models for paper/Make models (#2837)/Make random (#2797)/Select compo (#1722)/Reference Row Filter (#1438)/settings.xml
- Published workflows/DT models for paper/Make models (#2837)/Make random (#2797)/Select compo (#1722)/Reference Row Filter (#1439)/settings.xml
- Published workflows/DT models for paper/Make models (#2837)/Make random (#2797)/Select compo (#1722)/Reference Row Filter (#1440)/settings.xml
- Published workflows/DT models for paper/Make models (#2837)/Make random (#2797)/Select compo (#1722)/Row Splitter (#1333)/settings.xml
- Published workflows/DT models for paper/Make models (#2837)/Make random (#2797)/Select compo (#1722)/Row Splitter (#1334)/settings.xml
- Published workflows/DT models for paper/Make models (#2837)/Make random (#2797)/Select compo (#1722)/Row Splitter (#1421)/settings.xml
- Published workflows/DT models for paper/Make models (#2837)/Make random (#2797)/Select compo (#1722)/Rule Engine (#1330)/settings.xml
- Published workflows/DT models for paper/Make models (#2837)/Make random (#2797)/Select compo (#1722)/Rule Engine (#1331)/settings.xml
- Published workflows/DT models for paper/Make models (#2837)/Make random (#2797)/Select compo (#1722)/Rule Engine (#1422)/settings.xml
- Published workflows/DT models for paper/Make models (#2837)/Make random (#2797)/Select compo (#1722)/workflow.knime
- Published workflows/DT models for paper/Make models (#2837)/Make random (#2797)/workflow.knime
- Published workflows/DT models for paper/Make models (#2837)/Make random (#2843)/Column Filter (#1710)/settings.xml
- Published workflows/DT models for paper/Make models (#2837)/Make random (#2843)/Counting Loop Start (#1612)/settings.xml
- Published workflows/DT models for paper/Make models (#2837)/Make random (#2843)/Generate des (#2231)/Column Filter (#2261)/settings.xml
- Published workflows/DT models for paper/Make models (#2837)/Make random (#2843)/Generate des (#2231)/Joiner (#2265)/settings.xml
- Published workflows/DT models for paper/Make models (#2837)/Make random (#2843)/Generate des (#2231)/Joiner (#2266)/settings.xml
- Published workflows/DT models for paper/Make models (#2837)/Make random (#2843)/Generate des (#2231)/Low Variance Filter (#2180)/settings.xml
- Published workflows/DT models for paper/Make models (#2837)/Make random (#2843)/Generate des (#2231)/Metanode (#2260)/Cell Splitter By Position (#2213)/settings.xml
- Published workflows/DT models for paper/Make models (#2837)/Make random (#2843)/Generate des (#2231)/Metanode (#2260)/Column Filter (#2222)/settings.xml
- Published workflows/DT models for paper/Make models (#2837)/Make random (#2843)/Generate des (#2231)/Metanode (#2260)/Column Filter (#2259)/settings.xml
- Published workflows/DT models for paper/Make models (#2837)/Make random (#2843)/Generate des (#2231)/Metanode (#2260)/Column Rename (#2212)/settings.xml
- Published workflows/DT models for paper/Make models (#2837)/Make random (#2843)/Generate des (#2231)/Metanode (#2260)/Fingerprints (#2211)/settings.xml
- Published workflows/DT models for paper/Make models (#2837)/Make random (#2843)/Generate des (#2231)/Metanode (#2260)/Insert Column Header (#2223)/settings.xml
- Published workflows/DT models for paper/Make models (#2837)/Make random (#2843)/Generate des (#2231)/Metanode (#2260)/Java Snippet (#2258)/settings.xml
- Published workflows/DT models for paper/Make models (#2837)/Make random (#2843)/Generate des (#2231)/Metanode (#2260)/Sorter (#2253)/settings.xml
- Published workflows/DT models for paper/Make models (#2837)/Make random (#2843)/Generate des (#2231)/Metanode (#2260)/String To Number (#2260)/settings.xml
- Published workflows/DT models for paper/Make models (#2837)/Make random (#2843)/Generate des (#2231)/Metanode (#2260)/Table Creator (#2242)/settings.xml
- Published workflows/DT models for paper/Make models (#2837)/Make random (#2843)/Generate des (#2231)/Metanode (#2260)/Transpose (#2252)/settings.xml
- Published workflows/DT models for paper/Make models (#2837)/Make random (#2843)/Generate des (#2231)/Metanode (#2260)/Transpose (#2254)/settings.xml
- Published workflows/DT models for paper/Make models (#2837)/Make random (#2843)/Generate des (#2231)/Metanode (#2260)/workflow.knime
- Published workflows/DT models for paper/Make models (#2837)/Make random (#2843)/Generate des (#2231)/Molecule Properties (#2198)/settings.xml
- Published workflows/DT models for paper/Make models (#2837)/Make random (#2843)/Generate des (#2231)/Molecule to Indigo (#1715)/settings.xml
- Published workflows/DT models for paper/Make models (#2837)/Make random (#2843)/Generate des (#2231)/Normalizer (#2267)/settings.xml
- Published workflows/DT models for paper/Make models (#2837)/Make random (#2843)/Generate des (#2231)/pKa (#2263)/settings.xml
- Published workflows/DT models for paper/Make models (#2837)/Make random (#2843)/Generate des (#2231)/RDKit Descriptor Calculation (#2264)/settings.xml
- Published workflows/DT models for paper/Make models (#2837)/Make random (#2843)/Generate des (#2231)/workflow.knime
- Published workflows/DT models for paper/Make models (#2837)/Make random (#2843)/Java Edit Variable (#2209)/settings.xml
- Published workflows/DT models for paper/Make models (#2837)/Make random (#2843)/Java Snippet (#1390)/settings.xml
- Published workflows/DT models for paper/Make models (#2837)/Make random (#2843)/Java Snippet (#2184)/settings.xml
- Published workflows/DT models for paper/Make models (#2837)/Make random (#2843)/Java Snippet (#2235)/settings.xml
- Published workflows/DT models for paper/Make models (#2837)/Make random (#2843)/Java Snippet (#2236)/settings.xml
- Published workflows/DT models for paper/Make models (#2837)/Make random (#2843)/Java Snippet (#2237)/settings.xml
- Published workflows/DT models for paper/Make models (#2837)/Make random (#2843)/Java Snippet (#2238)/settings.xml
- Published workflows/DT models for paper/Make models (#2837)/Make random (#2843)/Java Snippet (#2239)/settings.xml
- Published workflows/DT models for paper/Make models (#2837)/Make random (#2843)/Loop End (#2677)/settings.xml
- Published workflows/DT models for paper/Make models (#2837)/Make random (#2843)/Make DT mode (#2221)/Analyse chos (#1651)/Column Rename _Regex_ (#1650)/settings.xml
- Published workflows/DT models for paper/Make models (#2837)/Make random (#2843)/Make DT mode (#2221)/Analyse chos (#1651)/GroupBy (#1614)/settings.xml
- Published workflows/DT models for paper/Make models (#2837)/Make random (#2843)/Make DT mode (#2221)/Analyse chos (#1651)/Pivoting (#1622)/settings.xml
- Published workflows/DT models for paper/Make models (#2837)/Make random (#2843)/Make DT mode (#2221)/Analyse chos (#1651)/Statistics (#1624)/settings.xml
- Published workflows/DT models for paper/Make models (#2837)/Make random (#2843)/Make DT mode (#2221)/Analyse chos (#1651)/String To Number (#1615)/settings.xml
- Published workflows/DT models for paper/Make models (#2837)/Make random (#2843)/Make DT mode (#2221)/Analyse chos (#1651)/Ungroup (#1623)/settings.xml
- Published workflows/DT models for paper/Make models (#2837)/Make random (#2843)/Make DT mode (#2221)/Analyse chos (#1651)/workflow.knime
- Published workflows/DT models for paper/Make models (#2837)/Make random (#2843)/Make DT mode (#2221)/Binary Scorer (#2681)/settings.xml
- Published workflows/DT models for paper/Make models (#2837)/Make random (#2843)/Make DT mode (#2221)/Constant Value Column (#2228)/settings.xml
- Published workflows/DT models for paper/Make models (#2837)/Make random (#2843)/Make DT mode (#2221)/Constant Value Column (#2240)/settings.xml
- Published workflows/DT models for paper/Make models (#2837)/Make random (#2843)/Make DT mode (#2221)/DT Model (#2237)/Concatenate (#1645)/settings.xml
- Published workflows/DT models for paper/Make models (#2837)/Make random (#2843)/Make DT mode (#2221)/DT Model (#2237)/Concatenate (#1649)/settings.xml
- Published workflows/DT models for paper/Make models (#2837)/Make random (#2843)/Make DT mode (#2221)/DT Model (#2237)/Counting Loop Start (#1612)/settings.xml
- Published workflows/DT models for paper/Make models (#2837)/Make random (#2843)/Make DT mode (#2221)/DT Model (#2237)/Decision Tree Learner (#1562)/settings.xml
- Published workflows/DT models for paper/Make models (#2837)/Make random (#2843)/Make DT mode (#2221)/DT Model (#2237)/Decision Tree Predictor (#1563)/settings.xml
- Published workflows/DT models for paper/Make models (#2837)/Make random (#2843)/Make DT mode (#2221)/DT Model (#2237)/Extract desc (#1652)/PMML To Cell (#1600)/settings.xml
- Published workflows/DT models for paper/Make models (#2837)/Make random (#2843)/Make DT mode (#2221)/DT Model (#2237)/Extract desc (#1652)/Ungroup (#1608)/settings.xml
- Published workflows/DT models for paper/Make models (#2837)/Make random (#2843)/Make DT mode (#2221)/DT Model (#2237)/Extract desc (#1652)/workflow.knime
- Published workflows/DT models for paper/Make models (#2837)/Make random (#2843)/Make DT mode (#2221)/DT Model (#2237)/Extract desc (#1652)/XPath (#1604)/settings.xml
- Published workflows/DT models for paper/Make models (#2837)/Make random (#2843)/Make DT mode (#2221)/DT Model (#2237)/Extract desc (#1652)/XPath (#1609)/settings.xml
- Published workflows/DT models for paper/Make models (#2837)/Make random (#2843)/Make DT mode (#2221)/DT Model (#2237)/Extract desc (#1652)/XPath (#1610)/settings.xml
- Published workflows/DT models for paper/Make models (#2837)/Make random (#2843)/Make DT mode (#2221)/DT Model (#2237)/Extract desc (#1652)/XPath (#1611)/settings.xml
- Published workflows/DT models for paper/Make models (#2837)/Make random (#2843)/Make DT mode (#2221)/DT Model (#2237)/Java Snippet Row Splitter (#1647)/settings.xml
- Published workflows/DT models for paper/Make models (#2837)/Make random (#2843)/Make DT mode (#2221)/DT Model (#2237)/Java Snippet Row Splitter (#1648)/settings.xml
- Published workflows/DT models for paper/Make models (#2837)/Make random (#2843)/Make DT mode (#2221)/DT Model (#2237)/Loop End _2 ports_ (#1670)/settings.xml
- Published workflows/DT models for paper/Make models (#2837)/Make random (#2843)/Make DT mode (#2221)/DT Model (#2237)/Row Splitter (#1641)/settings.xml
- Published workflows/DT models for paper/Make models (#2837)/Make random (#2843)/Make DT mode (#2221)/DT Model (#2237)/workflow.knime
- Published workflows/DT models for paper/Make models (#2837)/Make random (#2843)/Make DT mode (#2221)/Select Descr (#2677)/Reference Column Filter (#2189)/settings.xml
- Published workflows/DT models for paper/Make models (#2837)/Make random (#2843)/Make DT mode (#2221)/Select Descr (#2677)/Row Splitter (#2187)/settings.xml
- Published workflows/DT models for paper/Make models (#2837)/Make random (#2843)/Make DT mode (#2221)/Select Descr (#2677)/Transpose (#2188)/settings.xml
- Published workflows/DT models for paper/Make models (#2837)/Make random (#2843)/Make DT mode (#2221)/Select Descr (#2677)/workflow.knime
- Published workflows/DT models for paper/Make models (#2837)/Make random (#2843)/Make DT mode (#2221)/Sort descrip (#2194)/Column Filter (#2194)/settings.xml
- Published workflows/DT models for paper/Make models (#2837)/Make random (#2843)/Make DT mode (#2221)/Sort descrip (#2194)/Column Filter (#2195)/settings.xml
- Published workflows/DT models for paper/Make models (#2837)/Make random (#2843)/Make DT mode (#2221)/Sort descrip (#2194)/Concatenate (#2188)/settings.xml
- Published workflows/DT models for paper/Make models (#2837)/Make random (#2843)/Make DT mode (#2221)/Sort descrip (#2194)/GroupBy (#2189)/settings.xml
- Published workflows/DT models for paper/Make models (#2837)/Make random (#2843)/Make DT mode (#2221)/Sort descrip (#2194)/Java Snippet (#2185)/settings.xml
- Published workflows/DT models for paper/Make models (#2837)/Make random (#2843)/Make DT mode (#2221)/Sort descrip (#2194)/Linear Correlation (#2182)/settings.xml
- Published workflows/DT models for paper/Make models (#2837)/Make random (#2843)/Make DT mode (#2221)/Sort descrip (#2194)/Reference Column Filter (#2193)/settings.xml
- Published workflows/DT models for paper/Make models (#2837)/Make random (#2843)/Make DT mode (#2221)/Sort descrip (#2194)/Row Splitter (#2187)/settings.xml
- Published workflows/DT models for paper/Make models (#2837)/Make random (#2843)/Make DT mode (#2221)/Sort descrip (#2194)/RowID (#2190)/settings.xml
- Published workflows/DT models for paper/Make models (#2837)/Make random (#2843)/Make DT mode (#2221)/Sort descrip (#2194)/RowID (#2191)/settings.xml
- Published workflows/DT models for paper/Make models (#2837)/Make random (#2843)/Make DT mode (#2221)/Sort descrip (#2194)/RowID (#2198)/settings.xml
- Published workflows/DT models for paper/Make models (#2837)/Make random (#2843)/Make DT mode (#2221)/Sort descrip (#2194)/Sorter (#2186)/settings.xml
- Published workflows/DT models for paper/Make models (#2837)/Make random (#2843)/Make DT mode (#2221)/Sort descrip (#2194)/Table Creator (#2197)/settings.xml
- Published workflows/DT models for paper/Make models (#2837)/Make random (#2843)/Make DT mode (#2221)/Sort descrip (#2194)/Transpose (#2192)/settings.xml
- Published workflows/DT models for paper/Make models (#2837)/Make random (#2843)/Make DT mode (#2221)/Sort descrip (#2194)/workflow.knime
- Published workflows/DT models for paper/Make models (#2837)/Make random (#2843)/Make DT mode (#2221)/workflow.knime
- Published workflows/DT models for paper/Make models (#2837)/Make random (#2843)/Make DT mode (#2676)/Binary Scorer (#2681)/settings.xml
- Published workflows/DT models for paper/Make models (#2837)/Make random (#2843)/Make DT mode (#2676)/Constant Value Column (#2228)/settings.xml
- Published workflows/DT models for paper/Make models (#2837)/Make random (#2843)/Make DT mode (#2676)/Constant Value Column (#2240)/settings.xml
- Published workflows/DT models for paper/Make models (#2837)/Make random (#2843)/Make DT mode (#2676)/DT Model (#2237)/Concatenate (#1645)/settings.xml
[truncated: 767 more entries]
