# Supplementary material for: Prediction of the effect of formulation on the toxicity of chemicals
Source: Toxicol Res (Camb). 2016 Oct 31;6(1):42–53. doi: 10.1039/c6tx00303f (PMC5310521; doi:10.1039/c6tx00303f)
Supplement: Supplementary file 1 [file TX-006-C6TX00303F-s001.zip › Published workflows/workflowset.meta]

<?xml version="1.0" encoding="UTF-8"?><KNIMEMetaInfo nrOfElements="2">
<element form="text" name="Author"/>
<element form="date" name="Creation Date">8/6/2016</element>
<element form="multiline" name="Comments"/>
</KNIMEMetaInfo>
