# Supplementary material for: Prediction of the effect of formulation on the toxicity of chemicals
Source: Toxicol Res (Camb). 2016 Oct 31;6(1):42–53. doi: 10.1039/c6tx00303f (PMC5310521; doi:10.1039/c6tx00303f)
Supplement: Supplementary file 1 [file TX-006-C6TX00303F-s001.zip › Published workflows/DT models for paper/Calculate AU (#2871)/Java Snippet (#2658)/settings.xml]

<?xml version="1.0" encoding="UTF-8"?>
<config xmlns="http://www.knime.org/2008/09/XMLConfig" xmlns:xsi="http://www.w3.org/2001/XMLSchema-instance" xsi:schemaLocation="http://www.knime.org/2008/09/XMLConfig http://www.knime.org/XMLConfig_2008_09.xsd" key="settings.xml">
<entry key="node_file" type="xstring" value="settings.xml"/>
<config key="flow_stack"/>
<config key="internal_node_subsettings">
<entry key="memory_policy" type="xstring" value="CacheSmallInMemory"/>
</config>
<config key="model">
<entry key="scriptImports" type="xstring" value="// Your custom imports:%%00010"/>
<entry key="scriptFields" type="xstring" value="// Your custom variables:%%00010"/>
<entry key="scriptBody" type="xstring" value="// Enter your code here:%%00010%%00010Integer[] myDoseA = c_0FirstListDOSE_AMOUNT;%%00010Double[] mySurvA = c_0FirstListMeanSurvivor;%%00010Integer[] myDoseB = c_1FirstListDOSE_AMOUNT;%%00010Double[] mySurvB = c_1FirstListMeanSurvivor;%%00010%%00010int LDoseA = myDoseA.length;%%00010int LSurvA = mySurvA.length;%%00010int LDoseB = myDoseB.length;%%00010int LSurvB = mySurvB.length;%%00010int newArraySize = 0;%%00010%%00010%%00010%%00009if((mySurvA[LSurvA - 1] == 0) &amp;&amp; ((myDoseA[LDoseA - 1]) &lt; (myDoseB[LDoseB - 1])))%%00010%%00009%%00010%%00009{%%00010%%00009%%00009newArraySize = LSurvA + 1;%%00010%%00009%%00010%%00009%%00009Double[] newSurvAExtrap = new Double[newArraySize];%%00010%%00009%%00009Integer[] newDoseAExtrap = new Integer[newArraySize];%%00010%%00010%%00009%%00009for(int j=0; j&lt;LSurvA; j++)%%00010%%00009%%00009{%%00010%%00009%%00009newSurvAExtrap[j] = mySurvA[j];%%00010%%00009%%00009}%%00010%%00010%%00009%%00009for(int n=0; n&lt;LDoseA; n++)%%00010%%00009%%00009{%%00010%%00009%%00009newDoseAExtrap[n] = myDoseA[n];%%00010%%00009%%00009}%%00010%%00010%%00009%%00009newSurvAExtrap[newSurvAExtrap.length -1] = 0d;%%00010%%00009%%00009newDoseAExtrap[newDoseAExtrap.length -1] = myDoseB[myDoseB.length-1];%%00010%%00009%%00009%%00010%%00009%%00009out_newSurvAExtrap = newSurvAExtrap;%%00010%%00009%%00009out_newDoseAExtrap = newDoseAExtrap;%%00010%%00009}%%00010%%00009%%00010%%00009else%%00010%%00009{%%00010%%00009%%00010%%00009%%00009out_newSurvAExtrap = mySurvA;%%00010%%00009%%00009out_newDoseAExtrap = myDoseA;%%00010%%00010%%00009}%%00010%%00010%%00010%%00010%%00010%%00010%%00010%%00010%%00010%%00010%%00010%%00010if((mySurvB[LSurvB - 1] == 0) &amp;&amp; ((myDoseB[LDoseB - 1]) &lt; (myDoseA[LDoseA - 1])))%%00010%%00010%%00009{%%00010%%00009%%00009newArraySize = LSurvB + 1;%%00010%%00009%%00010%%00009%%00009Double[] newSurvBExtrap = new Double[newArraySize];%%00010%%00009%%00009Integer[] newDoseBExtrap = new Integer[newArraySize];%%00010%%00010%%00009%%00009for(int j=0; j&lt;LSurvB; j++)%%00010%%00009%%00009{%%00010%%00009%%00009newSurvBExtrap[j] = mySurvB[j];%%00010%%00009%%00009}%%00010%%00010%%00009%%00009for(int n=0; n&lt;LDoseB; n++)%%00010%%00009%%00009{%%00010%%00009%%00009newDoseBExtrap[n] = myDoseB[n];%%00010%%00009%%00009}%%00010%%00010%%00009%%00009newSurvBExtrap[newSurvBExtrap.length -1] = 0d;%%00010%%00009%%00009newDoseBExtrap[newDoseBExtrap.length -1] = myDoseA[myDoseA.length-1];%%00010%%00009%%00009%%00009%%00009%%00010%%00009%%00009out_newSurvBExtrap = newSurvBExtrap;%%00010%%00009%%00009out_newDoseBExtrap = newDoseBExtrap;%%00010  %%00009}  %%00010  %%00010%%00009else%%00010%%00009{%%00010%%00009%%00010%%00009%%00009out_newSurvBExtrap = mySurvB;%%00010%%00009%%00009out_newDoseBExtrap = myDoseB;%%00010%%00010%%00009}%%00010%%00010%%00010%%00010%%00010%%00010%%00010%%00010%%00010%%00010/*%%00010existing code%%00010%%00010%%00009if(minDose &gt; -1)%%00010%%00009{%%00010%%00009%%00009%%00009%%00010%%00009if(LSurvA&gt;LSurvB)%%00010%%00009{%%00010%%00009%%00009newArraySize = LSurvA;%%00010%%00009}%%00010%%00009else%%00010%%00009{%%00010%%00009%%00009newArraySize = LSurvB;%%00010%%00009}%%00010%%00009%%00010%%00009Double[] newSurvB = new Double[newArraySize];%%00010%%00009Integer[] newDoseB = new Integer[newArraySize];%%00010%%00009%%00010%%00009if(LSurvB != newArraySize)%%00010%%00009{%%00010%%00009%%00009%%00010%%00009%%00009for(int j=0; j&lt;LSurvB; j++)%%00010%%00009%%00009{%%00010%%00009%%00009newSurvB[j] = mySurvB[j];%%00010%%00009%%00009}%%00010%%00009%%00009%%00010%%00009%%00009for(int n=0; n&lt;LDoseB; n++)%%00010%%00009%%00009{%%00010%%00009%%00009newDoseB[n] = myDoseB[n];%%00010%%00009%%00009}%%00010%%00009%%00010%%00009%%00009out_newSurvB = newSurvB;%%00010%%00009%%00009out_newDoseB = newDoseB;%%00009%%00010%%00009%%00010%%00009}%%00010%%00009%%00010%%00009if((myDoseA[LDoseA-1]&gt;myDoseB[LDoseB-1]) &amp;&amp;%%00010%%00009%%00009%%00009%%00009%%00009%%00009%%00009%%00009%%00009%%00009(mySurvB[LSurvB-1] == 0))%%00010%%00009%%00009{%%00010%%00009%%00009for(int m=LSurvB; m&lt;newArraySize; m++)%%00010%%00009%%00009{%%00010%%00009%%00009%%00009newSurvB[m] = 0.0;%%00010%%00009%%00009%%00009}%%00010%%00009%%00009%%00009%%00010%%00009%%00009%%00009for(int p=LDoseB; p&lt;newArraySize; p++)%%00010%%00009%%00009%%00009{%%00010%%00009%%00009%%00009newDoseB[p] = myDoseA[p];%%00009%%00010%%00009%%00009%%00009}%%00010%%00009%%00009}%%00010%%00010%%00010%%00010%%00010%%00010%%00010%%00010if(LSurvB&gt;LSurvA)%%00010%%00009{%%00010%%00009%%00009newArraySize = LSurvB;%%00010%%00009}%%00010%%00009else%%00010%%00009{%%00010%%00009%%00009newArraySize = LSurvA;%%00010%%00009}%%00010%%00009%%00009%%00010%%00009Double[] newSurvA = new Double[newArraySize];%%00010%%00009Integer[] newDoseA = new Integer[newArraySize];%%00010%%00009%%00010%%00009if(LSurvA != newArraySize)%%00010%%00009{%%00010%%00009%%00009%%00010%%00009%%00009for(int j=0; j&lt;LSurvA; j++)%%00010%%00009%%00009{%%00010%%00009%%00009newSurvA[j] = mySurvA[j];%%00010%%00009%%00009}%%00010%%00009%%00009%%00010%%00009%%00009for(int n=0; n&lt;LDoseA; n++)%%00010%%00009%%00009{%%00010%%00009%%00009newDoseA[n] = myDoseA[n];%%00010%%00009%%00009}%%00010%%00009%%00010%%00009%%00009out_newSurvA = newSurvA;%%00010%%00009%%00009out_newDoseA = newDoseA;%%00009%%00010%%00009%%00010%%00009}%%00010%%00009%%00010%%00009if((myDoseB[LDoseB-1]&gt;myDoseA[LDoseA-1]) &amp;&amp;%%00010%%00009%%00009%%00009%%00009%%00009%%00009%%00009%%00009%%00009%%00009(mySurvA[LSurvA-1] == 0))%%00010%%00009%%00009{%%00010%%00009%%00009for(int m=LSurvA; m&lt;newArraySize; m++)%%00010%%00009%%00009{%%00010%%00009%%00009%%00009newSurvA[m] = 0.0;%%00010%%00009%%00009%%00009}%%00010%%00009%%00009%%00009%%00010%%00009%%00009%%00009for(int p=LDoseA; p&lt;newArraySize; p++)%%00010%%00009%%00009%%00009{%%00010%%00009%%00009%%00009newDoseA[p] = myDoseB[p];%%00009%%00010%%00009%%00009%%00009}%%00010%%00009%%00009}%%00010 %%00010%%00009}%%00010%%00010%%00010%%00010%%00010%%00010%%00010%%00010%%00010*/%%00010"/>
<config key="jarFiles">
<entry key="array-size" type="xint" value="0"/>
</config>
<config key="outCols">
<entry key="array-size" type="xint" value="4"/>
<config key="0">
<entry key="Name" type="xstring" value="newDoseAExtrap"/>
<entry key="JavaName" type="xstring" value="out_newDoseAExtrap"/>
<entry key="JavaType" type="xstring" value="[Ljava.lang.Integer;"/>
<config key="Type">
<config key="collection_element_type">
<entry key="cell_class" type="xstring" value="org.knime.core.data.def.IntCell"/>
</config>
<entry key="cell_class" type="xstring" value="org.knime.core.data.collection.ListCell"/>
<entry key="is_null" type="xboolean" value="false"/>
</config>
<entry key="replaceExisting" type="xboolean" value="false"/>
</config>
<config key="1">
<entry key="Name" type="xstring" value="newSurvAExtrap"/>
<entry key="JavaName" type="xstring" value="out_newSurvAExtrap"/>
<entry key="JavaType" type="xstring" value="[Ljava.lang.Double;"/>
<config key="Type">
<config key="collection_element_type">
<entry key="cell_class" type="xstring" value="org.knime.core.data.def.DoubleCell"/>
</config>
<entry key="cell_class" type="xstring" value="org.knime.core.data.collection.ListCell"/>
<entry key="is_null" type="xboolean" value="false"/>
</config>
<entry key="replaceExisting" type="xboolean" value="false"/>
</config>
<config key="2">
<entry key="Name" type="xstring" value="newDoseBExtrap"/>
<entry key="JavaName" type="xstring" value="out_newDoseBExtrap"/>
<entry key="JavaType" type="xstring" value="[Ljava.lang.Integer;"/>
<config key="Type">
<config key="collection_element_type">
<entry key="cell_class" type="xstring" value="org.knime.core.data.def.IntCell"/>
</config>
<entry key="cell_class" type="xstring" value="org.knime.core.data.collection.ListCell"/>
<entry key="is_null" type="xboolean" value="false"/>
</config>
<entry key="replaceExisting" type="xboolean" value="false"/>
</config>
<config key="3">
<entry key="Name" type="xstring" value="newSurvBExtrap"/>
<entry key="JavaName" type="xstring" value="out_newSurvBExtrap"/>
<entry key="JavaType" type="xstring" value="[Ljava.lang.Double;"/>
<config key="Type">
<config key="collection_element_type">
<entry key="cell_class" type="xstring" value="org.knime.core.data.def.DoubleCell"/>
</config>
<entry key="cell_class" type="xstring" value="org.knime.core.data.collection.ListCell"/>
<entry key="is_null" type="xboolean" value="false"/>
</config>
<entry key="replaceExisting" type="xboolean" value="false"/>
</config>
</config>
<config key="outVars">
<entry key="array-size" type="xint" value="0"/>
</config>
<config key="inCols">
<entry key="array-size" type="xint" value="4"/>
<config key="0">
<entry key="Name" type="xstring" value="V1+DOSE_AMOUNT"/>
<entry key="JavaName" type="xstring" value="c_0FirstListDOSE_AMOUNT"/>
<entry key="JavaType" type="xstring" value="[Ljava.lang.Integer;"/>
<config key="Type">
<config key="collection_element_type">
<entry key="cell_class" type="xstring" value="org.knime.core.data.def.IntCell"/>
</config>
<entry key="cell_class" type="xstring" value="org.knime.core.data.collection.ListCell"/>
<entry key="is_null" type="xboolean" value="false"/>
</config>
</config>
<config key="1">
<entry key="Name" type="xstring" value="V1+Mean(Survivor%)"/>
<entry key="JavaName" type="xstring" value="c_0FirstListMeanSurvivor"/>
<entry key="JavaType" type="xstring" value="[Ljava.lang.Double;"/>
<config key="Type">
<config key="collection_element_type">
<entry key="cell_class" type="xstring" value="org.knime.core.data.def.DoubleCell"/>
</config>
<entry key="cell_class" type="xstring" value="org.knime.core.data.collection.ListCell"/>
<entry key="is_null" type="xboolean" value="false"/>
</config>
</config>
<config key="2">
<entry key="Name" type="xstring" value="V2+DOSE_AMOUNT"/>
<entry key="JavaName" type="xstring" value="c_1FirstListDOSE_AMOUNT"/>
<entry key="JavaType" type="xstring" value="[Ljava.lang.Integer;"/>
<config key="Type">
<config key="collection_element_type">
<entry key="cell_class" type="xstring" value="org.knime.core.data.def.IntCell"/>
</config>
<entry key="cell_class" type="xstring" value="org.knime.core.data.collection.ListCell"/>
<entry key="is_null" type="xboolean" value="false"/>
</config>
</config>
<config key="3">
<entry key="Name" type="xstring" value="V2+Mean(Survivor%)"/>
<entry key="JavaName" type="xstring" value="c_1FirstListMeanSurvivor"/>
<entry key="JavaType" type="xstring" value="[Ljava.lang.Double;"/>
<config key="Type">
<config key="collection_element_type">
<entry key="cell_class" type="xstring" value="org.knime.core.data.def.DoubleCell"/>
</config>
<entry key="cell_class" type="xstring" value="org.knime.core.data.collection.ListCell"/>
<entry key="is_null" type="xboolean" value="false"/>
</config>
</config>
</config>
<config key="inVars">
<entry key="array-size" type="xint" value="0"/>
</config>
<entry key="version" type="xstring" value="version 1.x"/>
<entry key="templateUUID" type="xstring" isnull="true" value=""/>
<entry key="runOnExecute" type="xboolean" value="false"/>
</config>
<config key="nodeAnnotation">
<entry key="text" type="xstring" value="End Extrap"/>
<entry key="bgcolor" type="xint" value="16777215"/>
<entry key="x-coordinate" type="xint" value="478"/>
<entry key="y-coordinate" type="xint" value="316"/>
<entry key="width" type="xint" value="101"/>
<entry key="height" type="xint" value="15"/>
<entry key="alignment" type="xstring" value="CENTER"/>
<config key="styles"/>
</config>
<entry key="customDescription" type="xstring" isnull="true" value=""/>
<entry key="state" type="xstring" value="EXECUTED"/>
<entry key="factory" type="xstring" value="org.knime.base.node.jsnippet.JavaSnippetNodeFactory"/>
<entry key="node-name" type="xstring" value="Java Snippet"/>
<entry key="node-bundle-name" type="xstring" value="KNIME Java Snippet Nodes"/>
<entry key="node-bundle-symbolic-name" type="xstring" value="org.knime.jsnippets"/>
<entry key="node-bundle-vendor" type="xstring" value="KNIME GmbH, Konstanz, Germany"/>
<entry key="node-bundle-version" type="xstring" value="2.12.1.0048740"/>
<config key="factory_settings"/>
<entry key="name" type="xstring" value="Java Snippet"/>
<entry key="hasContent" type="xboolean" value="true"/>
<entry key="isInactive" type="xboolean" value="false"/>
<config key="ports">
<config key="port_1">
<entry key="index" type="xint" value="1"/>
<entry key="port_spec_class" type="xstring" value="org.knime.core.data.DataTableSpec"/>
<entry key="port_object_class" type="xstring" value="org.knime.core.node.BufferedDataTable"/>
<entry key="port_object_summary" type="xstring" value="Rows: 606, Cols: 19"/>
<entry key="port_dir_location" type="xstring" value="port_1"/>
</config>
</config>
<config key="filestores">
<entry key="file_store_location" type="xstring" isnull="true" value=""/>
<entry key="file_store_id" type="xstring" isnull="true" value=""/>
</config>
</config>
