# Supplementary material for: Prediction of the effect of formulation on the toxicity of chemicals
Source: Toxicol Res (Camb). 2016 Oct 31;6(1):42–53. doi: 10.1039/c6tx00303f (PMC5310521; doi:10.1039/c6tx00303f)
Supplement: Supplementary file 1 [file TX-006-C6TX00303F-s001.zip › Published workflows/DT models for paper/Calculate AU (#2902)/Java Snippet (#2658)/settings.xml]

<?xml version="1.0" encoding="UTF-8"?>
<config xmlns="http://www.knime.org/2008/09/XMLConfig" xmlns:xsi="http://www.w3.org/2001/XMLSchema-instance" xsi:schemaLocation="http://www.knime.org/2008/09/XMLConfig http://www.knime.org/XMLConfig_2008_09.xsd" key="settings.xml">
<entry key="node_file" type="xstring" value="settings.xml"/>
<config key="flow_stack"/>
<config key="internal_node_subsettings">
<entry key="memory_policy" type="xstring" value="CacheSmallInMemory"/>
</config>
<config key="model">
<entry key="scriptImports" type="xstring" value="// Your custom imports:%%00010"/>
<entry key="scriptFields" type="xstring" value="// Your custom variables:%%00010"/>
<entry key="scriptBody" type="xstring" value="// Enter your code here:%%00010Integer[] myDoseA = c_Row0FirstListListDOSE_AMOUNT;%%00010Double[] mySurvA = c_Row0FirstListListSurvivor;%%00010Integer[] myDoseB = c_Row1FirstListListDOSE_AMOUNT;%%00010Double[] mySurvB = c_Row1FirstListListSurvivor;%%00010%%00010int LDoseA = myDoseA.length;%%00010int LSurvA = mySurvA.length;%%00010int LDoseB = myDoseB.length;%%00010int LSurvB = mySurvB.length;%%00010int p = 00;%%00010%%00010int minDose = 00;%%00010int maxDose = 00;%%00010int lA = LDoseA-1;%%00010int lB = LDoseB-1;%%00010double AUCA = 0, AUCB = 0;%%00010double AoTA, AoTB;%%00010out_AUC_A = 0D;%%00010out_AUC_B = 0D;%%00010%%00010double minSurv = 00;%%00010double maxSurv = 00;%%00010%%00009%%00009if (myDoseA[p] &gt; myDoseB[LDoseB-1] || %%00010%%00009%%00009%%00009%%00009%%00009myDoseB[p] &gt; myDoseA[LDoseA-1])%%00010%%00009{%%00010%%00009//zero overlap%%00010%%00009%%00009%%00010%%00009%%00009%%00009out_MinDose = null;%%00010%%00009%%00009%%00009out_MaxDose = null;%%00010%%00009%%00009%%00009out_MinSurvA = null;%%00010%%00009%%00009%%00009out_MaxSurvA = null;%%00010%%00009%%00009%%00009out_MinSurvB = null;%%00010%%00009%%00009%%00009out_MaxSurvB = null;%%00010%%00009%%00009%%00009%%00009%%00009%%00009%%00010%%00009%%00009}%%00010%%00009%%00009%%00010%%00009%%00009else if (myDoseA[0].equals(myDoseB[0])&amp;&amp;%%00009%%00009%%00009%%00009%%00009%%00010%%00009%%00009%%00009%%00009%%00009%%00009myDoseA[LDoseA-1].equals(myDoseB[LDoseB-1]))%%00010%%00009%%00009{%%00010%%00010%%00009//both min and max of both series are the same%%00010%%00010%%00009%%00009%%00009%%00010%%00009%%00009%%00009out_MinDose = myDoseA[0];%%00010%%00009%%00009%%00009out_MaxDose = myDoseA[lA];%%00010%%00009%%00009%%00009out_MinSurvA = (double)mySurvA[0];%%00010%%00009%%00009%%00009out_MaxSurvA = (double)mySurvA[lA];%%00010%%00009%%00009%%00009out_MinSurvB = (double)mySurvB[0];%%00010%%00009%%00009%%00009out_MaxSurvB = (double)mySurvB[lB];%%00010%%00009%%00009%%00009%%00009%%00010%%00009%%00009%%00009for(int i=0; i &lt; lA; i++)%%00010%%00009%%00009%%00009{%%00010%%00009%%00009%%00010%%00009%%00009%%00009%%00009int k = i+1;%%00010%%00010%%00009%%00009%%00009%%00009out_AUC_A += ((double)(mySurvA[i] + mySurvA[k])/2) * (myDoseA[k] - myDoseA[i]);%%00010%%00009%%00009%%00009}%%00010%%00009%%00009%%00009%%00010%%00009%%00009%%00009for(int i=0; i &lt; lB; i++)%%00010%%00009%%00009%%00009{%%00010%%00009%%00009%%00010%%00009%%00009%%00009%%00009int k = i+1;%%00010%%00010%%00009%%00009%%00009%%00009out_AUC_B += ((double)(mySurvB[i] + mySurvB[k])/2) * (myDoseB[k] - myDoseB[i]);%%00010%%00009%%00009%%00009}%%00010%%00009%%00009%%00009//AoT  = Area of trapezoid%%00010%%00009%%00009%%00009%%00010%%00009%%00009%%00009out_NewDoseA = myDoseA;%%00010%%00009%%00009%%00009out_NewSurvA = new Double[mySurvA.length];%%00010%%00009%%00009%%00009for(int i = 0 ; i &lt; mySurvA.length; i++)%%00010%%00009%%00009%%00009{%%00010%%00009%%00009%%00009%%00009out_NewSurvA[i] = new Double(mySurvA[i]);%%00010%%00009%%00009%%00009}%%00010%%00009%%00009%%00009%%00010%%00009%%00009%%00009out_NewDoseB = myDoseB;%%00010%%00009%%00009%%00009out_NewSurvB = new Double[mySurvB.length];%%00010%%00009%%00009%%00009for(int i = 0 ; i &lt; mySurvB.length; i++)%%00010%%00009%%00009%%00009{%%00010%%00009%%00009%%00009%%00009out_NewSurvB[i] = new Double(mySurvB[i]);%%00010%%00009%%00009%%00009}%%00010%%00010%%00009%%00009%%00009%%00010%%00009%%00009}%%00009%%00010%%00010%%00009%%00009else //some overlap%%00010%%00009%%00009{%%00009%%00010%%00009%%00009%%00009%%00010%%00009%%00009%%00009//set the min dose%%00010%%00009%%00009%%00009if(myDoseA[0] &gt;= myDoseB[0])%%00010%%00009%%00009%%00009{%%00010%%00009%%00009%%00010%%00009%%00009%%00009%%00009minDose = myDoseA[0];%%00010%%00009%%00009%%00009%%00009%%00010%%00009%%00009%%00009}%%00010%%00009%%00009%%00009else%%00010%%00009%%00009%%00009%%00009minDose = myDoseB[0];%%00010%%00010%%00009%%00009%%00009//set the max dose%%00009%%00010%%00009%%00009%%00010%%00009%%00009%%00009if(myDoseA[LDoseA-1] &gt;= myDoseB[LDoseB-1])%%00010%%00009%%00009%%00009{%%00010%%00009%%00009%%00010%%00009%%00009%%00009%%00009maxDose = myDoseB[LDoseB-1];%%00010%%00009%%00009%%00009}%%00010%%00009%%00009%%00009else%%00010%%00009%%00009%%00009%%00009maxDose = myDoseA[LDoseA-1];%%00010%%00010%%00009%%00009%%00009%%00009%%00010%%00009%%00009%%00010%%00009%%00009%%00009out_MinDose = minDose;%%00010%%00009%%00009%%00009out_MaxDose = maxDose;%%00010%%00010%%00010%%00009%%00009%%00009//find min and max survival%%00010%%00009%%00009%%00009%%00010%%00009%%00009%%00009out_MinSurvA = getMinSurv(myDoseA, minDose, mySurvA, lA);%%00010%%00009%%00009%%00009out_MinSurvB = getMinSurv(myDoseB, minDose, mySurvB, lB);%%00010%%00009%%00009%%00009%%00010%%00009%%00009%%00009%%00010%%00010%%00009%%00009%%00009//find max survival in series A%%00010%%00009%%00009%%00009out_MaxSurvA = getMaxSurv(myDoseA, maxDose, mySurvA, lA);%%00010%%00009%%00009%%00009out_MaxSurvB = getMaxSurv(myDoseB, maxDose, mySurvB, lB);%%00010%%00009%%00009%%00009%%00010%%00010%%00009%%00009%%00009%%00010%%00009%%00009%%00009//construct the arrays with interpolatred values%%00010%%00009%%00009%%00009boolean addMin = true;%%00010%%00009%%00009%%00009boolean addMax = true;%%00010%%00009%%00009%%00009%%00010%%00009%%00009%%00009for(int i : myDoseA)%%00010%%00009%%00009%%00009{%%00010%%00009%%00009%%00009%%00009if(i == minDose)%%00010%%00009%%00009%%00009%%00009{%%00010%%00009%%00009%%00009%%00009%%00009addMin = false;%%00010%%00009%%00009%%00009%%00009}%%00010%%00009%%00009%%00009%%00009%%00010%%00009%%00009%%00009%%00009if(i == maxDose)%%00010%%00009%%00009%%00009%%00009{%%00010%%00009%%00009%%00009%%00009%%00009addMax = false;%%00010%%00009%%00009%%00009%%00009}%%00010%%00009%%00009%%00009}%%00010%%00009%%00009%%00009%%00010%%00009%%00009%%00009Integer[] newDoseA = new Integer[myDoseA.length + (addMin ? 1 : 0) + (addMax ? 1 : 0)];%%00010%%00009%%00009%%00009Double[] newSurvA = new Double[mySurvA.length + (addMin ? 1 : 0) + (addMax ? 1 : 0)];%%00010%%00009%%00009%%00009%%00010%%00009%%00009%%00009boolean addedMin = !addMin;%%00010%%00009%%00009%%00009boolean addedMax = !addMax;%%00010%%00009%%00009%%00009%%00010%%00009%%00009%%00009int arrayExtras = 0;%%00010%%00009%%00009%%00009%%00010%%00009%%00009%%00009for(int i = 0; i &lt; myDoseA.length ; i++)%%00009%%00009%%00010%%00009%%00009%%00009{%%00010%%00009%%00009%%00009%%00009if(myDoseA[i] &lt; minDose)%%00010%%00009%%00009%%00009%%00009{%%00010%%00009%%00009%%00009%%00009%%00009newDoseA[i + arrayExtras] = myDoseA[i];%%00010%%00009%%00009%%00009%%00009%%00009newSurvA[i + arrayExtras] = (double)mySurvA[i];%%00010%%00009%%00009%%00009%%00009}%%00010%%00009%%00009%%00009%%00009else%%00010%%00009%%00009%%00009%%00009{%%00009%%00010%%00009%%00009%%00009%%00009%%00009//myDoseA[i] &gt;= minDose%%00010%%00009%%00009%%00009%%00009%%00009if(!addedMin)%%00010%%00009%%00009%%00009%%00009%%00009{%%00010%%00009%%00009%%00009%%00009%%00009%%00009newDoseA[i + arrayExtras] = minDose;%%00010%%00009%%00009%%00009%%00009%%00009%%00009newSurvA[i + arrayExtras] = (double)out_MinSurvA;%%00010%%00009%%00009%%00009%%00009%%00009%%00009arrayExtras++;%%00010%%00009%%00009%%00009%%00009%%00009%%00009addedMin = true;%%00010%%00009%%00009%%00009%%00009%%00009}%%00010%%00009%%00009%%00009%%00009%%00009if(myDoseA[i] &gt;= maxDose)%%00010%%00009%%00009%%00009%%00009%%00009{%%00010%%00009%%00009%%00009%%00009%%00009%%00009if(!addedMax)%%00010%%00009%%00009%%00009%%00009%%00009%%00009{%%00010%%00009%%00009%%00009%%00009%%00009%%00009%%00009newDoseA[i + arrayExtras] = maxDose;%%00010%%00009%%00009%%00009%%00009%%00009%%00009%%00009newSurvA[i + arrayExtras] = (double)out_MaxSurvA;%%00010%%00009%%00009%%00009%%00009%%00009%%00009%%00009arrayExtras++;%%00010%%00009%%00009%%00009%%00009%%00009%%00009%%00009addedMax = true;%%00010%%00009%%00009%%00009%%00009%%00009%%00009}%%00010%%00009%%00009%%00009%%00009%%00009}%%00010%%00009%%00009%%00009%%00009%%00009newDoseA[i + arrayExtras] = myDoseA[i];%%00010%%00009%%00009%%00009%%00009%%00009newSurvA[i + arrayExtras] = (double)mySurvA[i];%%00010%%00009%%00009%%00009%%00009}%%00010%%00009%%00009%%00009}%%00010%%00009%%00009%%00009%%00010%%00009%%00009%%00009out_NewDoseA = newDoseA;%%00010%%00009%%00009%%00009out_NewSurvA = newSurvA;%%00010%%00009%%00009%%00009%%00010%%00009%%00009%%00009%%00010%%00009%%00009%%00009%%00010%%00009%%00009%%00009addMin = true;%%00010%%00009%%00009%%00009addMax = true;%%00010%%00009%%00009%%00009%%00010%%00009%%00009%%00009for(Integer i : myDoseB)%%00010%%00009%%00009%%00009{%%00010%%00009%%00009%%00009%%00009if(i == minDose)%%00010%%00009%%00009%%00009%%00009{%%00010%%00009%%00009%%00009%%00009%%00009addMin = false;%%00010%%00009%%00009%%00009%%00009}%%00010%%00009%%00009%%00009%%00009%%00010%%00009%%00009%%00009%%00009if(i == maxDose)%%00010%%00009%%00009%%00009%%00009{%%00010%%00009%%00009%%00009%%00009%%00009addMax = false;%%00010%%00009%%00009%%00009%%00009}%%00010%%00009%%00009%%00009}%%00010%%00009%%00009%%00009%%00010%%00009%%00009%%00009Integer[] newDoseB = new Integer[myDoseB.length + (addMin ? 1 : 0) + (addMax ? 1 : 0)];%%00010%%00009%%00009%%00009Double[] newSurvB = new Double[mySurvB.length + (addMin ? 1 : 0) + (addMax ? 1 : 0)];%%00010%%00009%%00009%%00009%%00010%%00009%%00009%%00009addedMin = !addMin;%%00010%%00009%%00009%%00009addedMax = !addMax;%%00010%%00009%%00009%%00009arrayExtras = 0;%%00010%%00009%%00009%%00009%%00010%%00009%%00009%%00009for(int i = 0; i &lt; myDoseB.length ; i++)%%00010%%00009%%00009%%00009{%%00010%%00009%%00009%%00009%%00009if(myDoseB[i] &lt; minDose)%%00010%%00009%%00009%%00009%%00009{%%00010%%00009%%00009%%00009%%00009%%00009newDoseB[i + arrayExtras] = myDoseB[i];%%00010%%00009%%00009%%00009%%00009%%00009newSurvB[i + arrayExtras] = (double)mySurvB[i];%%00010%%00009%%00009%%00009%%00009}%%00010%%00009%%00009%%00009%%00009else %%00010%%00009%%00009%%00009%%00009{%%00010%%00009%%00009%%00009%%00009%%00009//myDoseB[i] &gt;= minDose%%00010%%00009%%00009%%00009%%00009%%00009if(!addedMin)%%00010%%00009%%00009%%00009%%00009%%00009{%%00010%%00009%%00009%%00009%%00009%%00009%%00009newDoseB[i + arrayExtras] = minDose;%%00010%%00009%%00009%%00009%%00009%%00009%%00009newSurvB[i + arrayExtras] = (double)out_MinSurvB;%%00010%%00009%%00009%%00009%%00009%%00009%%00009arrayExtras++;%%00010%%00009%%00009%%00009%%00009%%00009%%00009addedMin = true;%%00010%%00009%%00009%%00009%%00009%%00009}%%00010%%00009%%00009%%00009%%00009%%00009if(myDoseB[i] &gt;= maxDose)%%00010%%00009%%00009%%00009%%00009%%00009{%%00010%%00009%%00009%%00009%%00009%%00009%%00009if(!addedMax)%%00010%%00009%%00009%%00009%%00009%%00009%%00009{%%00010%%00009%%00009%%00009%%00009%%00009%%00009%%00009newDoseB[i + arrayExtras] = maxDose;%%00010%%00009%%00009%%00009%%00009%%00009%%00009%%00009newSurvB[i + arrayExtras] = (double)out_MaxSurvB;%%00010%%00009%%00009%%00009%%00009%%00009%%00009%%00009arrayExtras++;%%00010%%00009%%00009%%00009%%00009%%00009%%00009%%00009addedMax = true;%%00010%%00009%%00009%%00009%%00009%%00009%%00009}%%00010%%00009%%00009%%00009%%00009%%00009}%%00010%%00009%%00009%%00009%%00009%%00009newDoseB[i + arrayExtras] = myDoseB[i];%%00010%%00009%%00009%%00009%%00009%%00009newSurvB[i + arrayExtras] = (double)mySurvB[i];%%00010%%00009%%00009%%00009%%00009}%%00010%%00009%%00009%%00009}%%00010%%00009%%00009%%00009%%00010%%00009%%00009%%00009out_NewDoseB = newDoseB;%%00010%%00009%%00009%%00009out_NewSurvB = newSurvB;%%00010%%00010%%00009%%00009for(int i=0; i&lt;newDoseA.length-1; i++)%%00010%%00009%%00009{%%00009%%00009%%00009// Changed my to new%%00010%%00010%%00009%%00009%%00009int j = i+1;%%00010%%00010%%00009 %%00009%%00009if(minDose &lt;= newDoseA[i] &amp;&amp; newDoseA[i] &lt; maxDose)%%00010%%00009 %%00009%%00009{%%00010%%00009%%00010%%00009%%00009%%00009%%00009out_AUC_A%%00009+= ((double)(newSurvA[i] + newSurvA[j])/2) * (newDoseA[j] - newDoseA[i]);%%00010%%00010%%00010 %%00009%%00009%%00009}%%00010%%00009%%00009}%%00010%%00009%%00009%%00010%%00009%%00009for(int m=0; m&lt;newDoseB.length-1; m++)%%00010%%00009%%00009{%%00010%%00010%%00009%%00009%%00009int n = m+1;%%00010%%00009%%00009%%00009%%00009%%00010%%00009%%00009%%00009if(minDose &lt;= newDoseB[m] &amp;&amp; newDoseB[m] &lt; maxDose)%%00010%%00009%%00009%%00009{%%00009%%00009%%00009%%00010%%00009%%00009%%00009%%00009out_AUC_B += ((double)(newSurvB[m] + newSurvB[n])/2) * (newDoseB[n] - newDoseB[m]);%%00010%%00009%%00009%%00009}%%00010%%00009%%00010%%00009%%00009}%%00010%%00010%%00010%%00010%%00010%%00010%%00009%%00010%%00009%%00009%%00009}%%00010%%00010%%00010%%00009%%00009%%00009System.out.print(myDoseA.toString());%%00010%%00009%%00009%%00009System.out.print(mySurvA.toString());%%00010%%00009%%00009%%00009System.out.print(myDoseB.toString());%%00010%%00009%%00009%%00009System.out.print(mySurvB.toString());%%00010%%00010%%00010//Paste AUC here%%00010%%00010%%00010%%00010%%00010%%00009}%%00010%%00010%%00009%%00009%%00010%%00009private Double getMinSurv(Integer[] myDose, int minDose, Double[] mySurv, int l)%%00010%%00009{%%00010%%00009%%00010%%00009%%00009Double thisMinSurv = 0d;%%00010%%00009%%00009for(int m=0; m &lt;= l; m++) //find min survival in series%%00010%%00009%%00009{%%00010%%00009%%00010%%00009%%00009%%00009if(myDose[m] &gt;= minDose)%%00010%%00009%%00009%%00009{%%00010%%00009%%00009%%00009%%00009%%00010%%00009%%00009%%00009%%00009if (m == 0)%%00010%%00009%%00009%%00009%%00009{%%00010%%00009%%00009%%00009%%00010%%00009%%00009%%00009%%00009%%00009thisMinSurv = (double)mySurv[m];%%00010%%00009%%00009%%00009%%00009%%00010%%00009%%00009%%00009%%00009}%%00010%%00009%%00009%%00009%%00009else%%00010%%00009%%00009%%00009%%00009{%%00010%%00009%%00009%%00009%%00009%%00010%%00009%%00009%%00009%%00009%%00009double gradA = (mySurv[m - 1]-mySurv[m])/%%00010%%00009%%00009%%00009%%00009%%00009%%00009%%00009(double)(myDose[m - 1]-myDose[m]);%%00010%%00009%%00010%%00009%%00009%%00009%%00009%%00009double yInt = mySurv[m] - (gradA*myDose[m]);  %%00010%%00009%%00010%%00009%%00009%%00009%%00009%%00009thisMinSurv = gradA*(minDose) + yInt;%%00010%%00009%%00009%%00009%%00009%%00009%%00010%%00009%%00009%%00009%%00009}%%00010%%00009%%00009%%00009%%00009out_MinDose = minDose;%%00009%%00010%%00009%%00009%%00009%%00009break;%%00010%%00009%%00009%%00009}%%00010%%00009%%00009}%%00010%%00009%%00009%%00009%%00010%%00009%%00009%%00010%%00009%%00009return thisMinSurv;%%00010%%00009%%00009%%00010%%00009}%%00010%%00009%%00010%%00009private  Double getMaxSurv(Integer[] myDose, int maxDose, Double[] mySurv, int l)%%00010%%00009{%%00010%%00009%%00009Double thisMaxSurv = 0d;%%00010%%00009%%00009for(int m=l; m&gt;=0 ; m--)%%00010%%00009%%00009{%%00010%%00009%%00010%%00009%%00009%%00009if (myDose[m] &lt;= maxDose)%%00010%%00009%%00009%%00009{%%00010%%00009%%00009%%00009%%00009if(m==l)%%00010%%00009%%00009%%00009%%00009{%%00010%%00009%%00009%%00009%%00009%%00009thisMaxSurv = (double)mySurv[m];%%00010%%00009%%00009%%00009%%00009}%%00010%%00009%%00009%%00009%%00009else%%00010%%00009%%00009%%00009%%00009{%%00010%%00009%%00009%%00010%%00009%%00009%%00009%%00009%%00009double gradA = (mySurv[m]-mySurv[m+1])/%%00010%%00009%%00009%%00009%%00009%%00009%%00009%%00009%%00009%%00009(double)(myDose[m]-myDose[m+1]);%%00010%%00009%%00009%%00009%%00009%%00010%%00009%%00009%%00009%%00009%%00009double yInt = mySurv[m] - (gradA*myDose[m]);%%00010%%00009%%00009%%00009%%00009%%00010%%00009%%00009%%00009%%00009%%00009thisMaxSurv = gradA*(maxDose) + yInt;%%00010%%00009%%00009%%00009%%00009}%%00010%%00009%%00009%%00009%%00009%%00010%%00009%%00009%%00009%%00009out_MaxDose = maxDose;%%00010%%00009%%00010%%00009%%00009%%00009%%00009break;%%00010%%00009%%00009%%00009}%%00010%%00009%%00009}%%00010%%00009%%00009%%00009%%00010%%00009%%00009%%00010%%00009%%00009return (thisMaxSurv);%%00010%%00010%%00010%%00010%%00010"/>
<config key="jarFiles">
<entry key="array-size" type="xint" value="0"/>
</config>
<config key="outCols">
<entry key="array-size" type="xint" value="12"/>
<config key="0">
<entry key="Name" type="xstring" value="AUC_A"/>
<entry key="JavaName" type="xstring" value="out_AUC_A"/>
<entry key="JavaType" type="xstring" value="java.lang.Double"/>
<config key="Type">
<entry key="cell_class" type="xstring" value="org.knime.core.data.def.DoubleCell"/>
<entry key="is_null" type="xboolean" value="false"/>
</config>
<entry key="replaceExisting" type="xboolean" value="false"/>
</config>
<config key="1">
<entry key="Name" type="xstring" value="AUC_B"/>
<entry key="JavaName" type="xstring" value="out_AUC_B"/>
<entry key="JavaType" type="xstring" value="java.lang.Double"/>
<config key="Type">
<entry key="cell_class" type="xstring" value="org.knime.core.data.def.DoubleCell"/>
<entry key="is_null" type="xboolean" value="false"/>
</config>
<entry key="replaceExisting" type="xboolean" value="false"/>
</config>
<config key="2">
<entry key="Name" type="xstring" value="MinDose"/>
<entry key="JavaName" type="xstring" value="out_MinDose"/>
<entry key="JavaType" type="xstring" value="java.lang.Integer"/>
<config key="Type">
<entry key="cell_class" type="xstring" value="org.knime.core.data.def.IntCell"/>
<entry key="is_null" type="xboolean" value="false"/>
</config>
<entry key="replaceExisting" type="xboolean" value="false"/>
</config>
<config key="3">
<entry key="Name" type="xstring" value="MaxDose"/>
<entry key="JavaName" type="xstring" value="out_MaxDose"/>
<entry key="JavaType" type="xstring" value="java.lang.Integer"/>
<config key="Type">
<entry key="cell_class" type="xstring" value="org.knime.core.data.def.IntCell"/>
<entry key="is_null" type="xboolean" value="false"/>
</config>
<entry key="replaceExisting" type="xboolean" value="false"/>
</config>
<config key="4">
<entry key="Name" type="xstring" value="MinSurvA"/>
<entry key="JavaName" type="xstring" value="out_MinSurvA"/>
<entry key="JavaType" type="xstring" value="java.lang.Double"/>
<config key="Type">
<entry key="cell_class" type="xstring" value="org.knime.core.data.def.DoubleCell"/>
<entry key="is_null" type="xboolean" value="false"/>
</config>
<entry key="replaceExisting" type="xboolean" value="false"/>
</config>
<config key="5">
<entry key="Name" type="xstring" value="MaxSurvA"/>
<entry key="JavaName" type="xstring" value="out_MaxSurvA"/>
<entry key="JavaType" type="xstring" value="java.lang.Double"/>
<config key="Type">
<entry key="cell_class" type="xstring" value="org.knime.core.data.def.DoubleCell"/>
<entry key="is_null" type="xboolean" value="false"/>
</config>
<entry key="replaceExisting" type="xboolean" value="false"/>
</config>
<config key="6">
<entry key="Name" type="xstring" value="MinSurvB"/>
<entry key="JavaName" type="xstring" value="out_MinSurvB"/>
<entry key="JavaType" type="xstring" value="java.lang.Double"/>
<config key="Type">
<entry key="cell_class" type="xstring" value="org.knime.core.data.def.DoubleCell"/>
<entry key="is_null" type="xboolean" value="false"/>
</config>
<entry key="replaceExisting" type="xboolean" value="false"/>
</config>
<config key="7">
<entry key="Name" type="xstring" value="MaxSurvB"/>
<entry key="JavaName" type="xstring" value="out_MaxSurvB"/>
<entry key="JavaType" type="xstring" value="java.lang.Double"/>
<config key="Type">
<entry key="cell_class" type="xstring" value="org.knime.core.data.def.DoubleCell"/>
<entry key="is_null" type="xboolean" value="false"/>
</config>
<entry key="replaceExisting" type="xboolean" value="false"/>
</config>
<config key="8">
<entry key="Name" type="xstring" value="NewDoseA"/>
<entry key="JavaName" type="xstring" value="out_NewDoseA"/>
<entry key="JavaType" type="xstring" value="[Ljava.lang.Integer;"/>
<config key="Type">
<config key="collection_element_type">
<entry key="cell_class" type="xstring" value="org.knime.core.data.def.IntCell"/>
</config>
<entry key="cell_class" type="xstring" value="org.knime.core.data.collection.ListCell"/>
<entry key="is_null" type="xboolean" value="false"/>
</config>
<entry key="replaceExisting" type="xboolean" value="false"/>
</config>
<config key="9">
<entry key="Name" type="xstring" value="NewDoseB"/>
<entry key="JavaName" type="xstring" value="out_NewDoseB"/>
<entry key="JavaType" type="xstring" value="[Ljava.lang.Integer;"/>
<config key="Type">
<config key="collection_element_type">
<entry key="cell_class" type="xstring" value="org.knime.core.data.def.IntCell"/>
</config>
<entry key="cell_class" type="xstring" value="org.knime.core.data.collection.ListCell"/>
<entry key="is_null" type="xboolean" value="false"/>
</config>
<entry key="replaceExisting" type="xboolean" value="false"/>
</config>
<config key="10">
<entry key="Name" type="xstring" value="NewSurvA"/>
<entry key="JavaName" type="xstring" value="out_NewSurvA"/>
<entry key="JavaType" type="xstring" value="[Ljava.lang.Double;"/>
<config key="Type">
<config key="collection_element_type">
<entry key="cell_class" type="xstring" value="org.knime.core.data.def.DoubleCell"/>
</config>
<entry key="cell_class" type="xstring" value="org.knime.core.data.collection.ListCell"/>
<entry key="is_null" type="xboolean" value="false"/>
</config>
<entry key="replaceExisting" type="xboolean" value="false"/>
</config>
<config key="11">
<entry key="Name" type="xstring" value="NewSurvB"/>
<entry key="JavaName" type="xstring" value="out_NewSurvB"/>
<entry key="JavaType" type="xstring" value="[Ljava.lang.Double;"/>
<config key="Type">
<config key="collection_element_type">
<entry key="cell_class" type="xstring" value="org.knime.core.data.def.DoubleCell"/>
</config>
<entry key="cell_class" type="xstring" value="org.knime.core.data.collection.ListCell"/>
<entry key="is_null" type="xboolean" value="false"/>
</config>
<entry key="replaceExisting" type="xboolean" value="false"/>
</config>
</config>
<config key="outVars">
<entry key="array-size" type="xint" value="0"/>
</config>
<config key="inCols">
<entry key="array-size" type="xint" value="4"/>
<config key="0">
<entry key="Name" type="xstring" value="V1+DOSE_AMOUNT"/>
<entry key="JavaName" type="xstring" value="c_Row0FirstListListDOSE_AMOUNT"/>
<entry key="JavaType" type="xstring" value="[Ljava.lang.Integer;"/>
<config key="Type">
<config key="collection_element_type">
<entry key="cell_class" type="xstring" value="org.knime.core.data.def.IntCell"/>
</config>
<entry key="cell_class" type="xstring" value="org.knime.core.data.collection.ListCell"/>
<entry key="is_null" type="xboolean" value="false"/>
</config>
</config>
<config key="1">
<entry key="Name" type="xstring" value="V1+Mean(Survivor%)"/>
<entry key="JavaName" type="xstring" value="c_Row0FirstListListSurvivor"/>
<entry key="JavaType" type="xstring" value="[Ljava.lang.Double;"/>
<config key="Type">
<config key="collection_element_type">
<entry key="cell_class" type="xstring" value="org.knime.core.data.def.DoubleCell"/>
</config>
<entry key="cell_class" type="xstring" value="org.knime.core.data.collection.ListCell"/>
<entry key="is_null" type="xboolean" value="false"/>
</config>
</config>
<config key="2">
<entry key="Name" type="xstring" value="V2+DOSE_AMOUNT"/>
<entry key="JavaName" type="xstring" value="c_Row1FirstListListDOSE_AMOUNT"/>
<entry key="JavaType" type="xstring" value="[Ljava.lang.Integer;"/>
<config key="Type">
<config key="collection_element_type">
<entry key="cell_class" type="xstring" value="org.knime.core.data.def.IntCell"/>
</config>
<entry key="cell_class" type="xstring" value="org.knime.core.data.collection.ListCell"/>
<entry key="is_null" type="xboolean" value="false"/>
</config>
</config>
<config key="3">
<entry key="Name" type="xstring" value="V2+Mean(Survivor%)"/>
<entry key="JavaName" type="xstring" value="c_Row1FirstListListSurvivor"/>
<entry key="JavaType" type="xstring" value="[Ljava.lang.Double;"/>
<config key="Type">
<config key="collection_element_type">
<entry key="cell_class" type="xstring" value="org.knime.core.data.def.DoubleCell"/>
</config>
<entry key="cell_class" type="xstring" value="org.knime.core.data.collection.ListCell"/>
<entry key="is_null" type="xboolean" value="false"/>
</config>
</config>
</config>
<config key="inVars">
<entry key="array-size" type="xint" value="0"/>
</config>
<entry key="version" type="xstring" value="version 1.x"/>
<entry key="templateUUID" type="xstring" isnull="true" value=""/>
<entry key="runOnExecute" type="xboolean" value="false"/>
</config>
<config key="nodeAnnotation">
<entry key="text" type="xstring" value="Interpolate"/>
<entry key="bgcolor" type="xint" value="16777215"/>
<entry key="x-coordinate" type="xint" value="219"/>
<entry key="y-coordinate" type="xint" value="292"/>
<entry key="width" type="xint" value="101"/>
<entry key="height" type="xint" value="15"/>
<entry key="alignment" type="xstring" value="CENTER"/>
<config key="styles"/>
</config>
<entry key="customDescription" type="xstring" isnull="true" value=""/>
<entry key="state" type="xstring" value="EXECUTED"/>
<entry key="factory" type="xstring" value="org.knime.base.node.jsnippet.JavaSnippetNodeFactory"/>
<entry key="node-name" type="xstring" value="Java Snippet"/>
<entry key="node-bundle-name" type="xstring" value="KNIME Java Snippet Nodes"/>
<entry key="node-bundle-symbolic-name" type="xstring" value="org.knime.jsnippets"/>
<entry key="node-bundle-vendor" type="xstring" value="KNIME GmbH, Konstanz, Germany"/>
<entry key="node-bundle-version" type="xstring" value="2.12.1.0048740"/>
<config key="factory_settings"/>
<entry key="name" type="xstring" value="Java Snippet"/>
<entry key="hasContent" type="xboolean" value="true"/>
<entry key="isInactive" type="xboolean" value="false"/>
<config key="ports">
<config key="port_1">
<entry key="index" type="xint" value="1"/>
<entry key="port_spec_class" type="xstring" value="org.knime.core.data.DataTableSpec"/>
<entry key="port_object_class" type="xstring" value="org.knime.core.node.BufferedDataTable"/>
<entry key="port_object_summary" type="xstring" value="Rows: 606, Cols: 27"/>
<entry key="port_dir_location" type="xstring" value="port_1"/>
</config>
</config>
<config key="filestores">
<entry key="file_store_location" type="xstring" isnull="true" value=""/>
<entry key="file_store_id" type="xstring" isnull="true" value=""/>
</config>
</config>
