# Supplementary material for: Prediction of the effect of formulation on the toxicity of chemicals
Source: Toxicol Res (Camb). 2016 Oct 31;6(1):42–53. doi: 10.1039/c6tx00303f (PMC5310521; doi:10.1039/c6tx00303f)
Supplement: Supplementary file 1 [file TX-006-C6TX00303F-s001.zip › Published workflows/DT models for paper/DT analysis (#2804)/R Snippet (#2712)/settings.xml]

<?xml version="1.0" encoding="UTF-8"?>
<config xmlns="http://www.knime.org/2008/09/XMLConfig" xmlns:xsi="http://www.w3.org/2001/XMLSchema-instance" xsi:schemaLocation="http://www.knime.org/2008/09/XMLConfig http://www.knime.org/XMLConfig_2008_09.xsd" key="settings.xml">
<entry key="node_file" type="xstring" value="settings.xml"/>
<config key="flow_stack"/>
<config key="internal_node_subsettings">
<entry key="memory_policy" type="xstring" value="CacheSmallInMemory"/>
</config>
<config key="model">
<entry key="script" type="xstring" value="library(nortest)%%00010library(timeDate)%%00010library(BSDA)%%00010library(EnvStats)%%00010%%00010m &lt;- mean(knime.in$&quot;Balanced Accuracy&quot;)%%00010sdev &lt;- sd(knime.in$&quot;Balanced Accuracy&quot;)%%00010t.test.p.value = t.test(knime.in$&quot;Balanced Accuracy&quot;, mu = knime.flow.in[[&quot;Balanced Accuracy&quot;]])$p.value%%00010z.test.p.value = z.test(knime.in$&quot;Balanced Accuracy&quot;, alternative = &quot;two.sided&quot;, mu = knime.flow.in[[&quot;Balanced Accuracy&quot;]], conf.level = 0.95, sigma.x = sd(knime.in$&quot;Balanced Accuracy&quot;))$p.value%%00010pn &lt;- pnorm(knime.flow.in[[&quot;Balanced Accuracy&quot;]], m, sd(knime.in$&quot;Balanced Accuracy&quot;))%%00010%%00010%%00010sf&lt;-sf.test(knime.in$&quot;Balanced Accuracy&quot;)%%00010%%00010skew&lt;-skewness(knime.in$&quot;Balanced Accuracy&quot;)%%00010%%00010%%00010dist&lt;-knime.in$&quot;Balanced Accuracy&quot;%%00010%%00010%%00010Fn &lt;- ecdf(dist)%%00010perc &lt;- Fn(knime.flow.in[[&quot;Balanced Accuracy&quot;]])%%00010%%00010wilcoxon&lt;-wilcox.test(dist, mu=knime.flow.in[[&quot;Balanced Accuracy&quot;]])$p.value%%00010%%00010w = t(sf$statistic)%%00010%%00010%%00010sign.t = signTest(knime.in$&quot;Balanced Accuracy&quot;, mu = knime.flow.in[[&quot;Balanced Accuracy&quot;]], alternative = &quot;greater&quot;, conf.level = 0.95)%%00010stp = t(sign.t$p.value)[1]%%00010%%00010number.of.sds &lt;- (knime.flow.in[[&quot;Balanced Accuracy&quot;]] - m)/sdev%%00010%%00010knime.out &lt;- data.frame(&quot;model&quot; = knime.flow.in[[&quot;Model&quot;]],%%00010%%00009&quot;Vehicle choice&quot; = knime.flow.in[[&quot;Vehicle choice&quot;]], %%00010%%00009&quot;Interpolation/Extrapolation&quot; = knime.flow.in[[&quot;Interpolation/Extrapolation&quot;]], %%00010%%00009&quot;AUC Threshold&quot; = knime.flow.in[[&quot;% AUC Threshold&quot;]], %%00010%%00009&quot;Number of compounds&quot; = knime.flow.in[[&quot;Total&quot;]],%%00010%%00009&quot;TP&quot; = knime.flow.in[[&quot;TP&quot;]],%%00010%%00009&quot;FP&quot; = knime.flow.in[[&quot;FP&quot;]],%%00010%%00009&quot;TN&quot; = knime.flow.in[[&quot;TN&quot;]],%%00010%%00009&quot;FN&quot; = knime.flow.in[[&quot;FN&quot;]],%%00010%%00009&quot;Mean Balanced Accuracy of random models&quot; = m, %%00010%%00009&quot;Balanced accuracy&quot; = knime.flow.in[[&quot;Balanced Accuracy&quot;]], %%00010%%00009&quot;Accuracy&quot; = knime.flow.in[[&quot;Accuracy&quot;]],%%00010%%00009&quot;Number of SDs away from mean&quot; = number.of.sds,%%00010%%00009&quot;percentile&quot; = perc,%%00010%%00009&quot;p-value&quot; = pn,%%00010%%00009&quot;t.test p value&quot; = t.test.p.value,%%00010%%00009&quot;z.test p value&quot; = z.test.p.value,%%00010%%00009&quot;Shapiro-Francia&quot; = sf$p.value,%%00010%%00009&quot;Shapiro-Francia W&quot; = w[1],%%00010%%00009&quot;Skew&quot; = skew,%%00010%%00009&quot;Wilcoxon&quot; = wilcoxon,%%00010%%00009&quot;Sign test p value&quot; = stp)"/>
<entry key="templateUUID" type="xstring" isnull="true" value=""/>
<entry key="version" type="xstring" value="version 1.x"/>
<entry key="Output non numbers (NaN, Inf, -Inf) as missing cells" type="xboolean" value="false"/>
</config>
<entry key="customDescription" type="xstring" isnull="true" value=""/>
<entry key="state" type="xstring" value="EXECUTED"/>
<entry key="factory" type="xstring" value="org.knime.r.RSnippetNodeFactory"/>
<entry key="node-name" type="xstring" value="R Snippet"/>
<entry key="node-bundle-name" type="xstring" value="KNIME R-Project nodes"/>
<entry key="node-bundle-symbolic-name" type="xstring" value="org.knime.r"/>
<entry key="node-bundle-vendor" type="xstring" value="KNIME GmbH, Konstanz, Germany"/>
<entry key="node-bundle-version" type="xstring" value="2.12.0.0046157"/>
<config key="factory_settings"/>
<entry key="name" type="xstring" value="R Snippet"/>
<entry key="hasContent" type="xboolean" value="true"/>
<entry key="isInactive" type="xboolean" value="false"/>
<config key="ports">
<config key="port_1">
<entry key="index" type="xint" value="1"/>
<entry key="port_spec_class" type="xstring" value="org.knime.core.data.DataTableSpec"/>
<entry key="port_object_class" type="xstring" value="org.knime.core.node.BufferedDataTable"/>
<entry key="port_object_summary" type="xstring" value="Rows: 1, Cols: 22"/>
<entry key="port_dir_location" type="xstring" value="port_1"/>
</config>
</config>
<config key="filestores">
<entry key="file_store_location" type="xstring" isnull="true" value=""/>
<entry key="file_store_id" type="xstring" isnull="true" value=""/>
</config>
</config>
