# Supplementary material for: Prediction of the effect of formulation on the toxicity of chemicals
Source: Toxicol Res (Camb). 2016 Oct 31;6(1):42–53. doi: 10.1039/c6tx00303f (PMC5310521; doi:10.1039/c6tx00303f)
Supplement: Supplementary file 1 [file TX-006-C6TX00303F-s001.zip › Published workflows/DT models for paper/DT analysis (#2804)/R View _Table_ (#2735)/settings.xml]

<?xml version="1.0" encoding="UTF-8"?>
<config xmlns="http://www.knime.org/2008/09/XMLConfig" xmlns:xsi="http://www.w3.org/2001/XMLSchema-instance" xsi:schemaLocation="http://www.knime.org/2008/09/XMLConfig http://www.knime.org/XMLConfig_2008_09.xsd" key="settings.xml">
<entry key="node_file" type="xstring" value="settings.xml"/>
<config key="flow_stack"/>
<config key="internal_node_subsettings">
<entry key="memory_policy" type="xstring" value="CacheSmallInMemory"/>
</config>
<config key="model">
<entry key="Image width" type="xint" value="640"/>
<entry key="Image height" type="xint" value="640"/>
<entry key="Image resolution" type="xstring" value="NA"/>
<entry key="Image background color" type="xstring" value="#ffffff"/>
<entry key="Text point size" type="xint" value="12"/>
<config key="R settings">
<entry key="script" type="xstring" value="h &lt;-hist(knime.in$&quot;Balanced Accuracy&quot;, main = &quot;&quot;, ann = FALSE, col = 'darkseagreen3')%%00010mtext(side = 1, text = &quot;Balanced accuracy of y-randomised models&quot;, line = 3, cex = 1.5)%%00010mtext(side = 2, text = &quot;Count&quot;, line = 2.5, cex = 1.5)%%00010x &lt;- knime.in$&quot;Balanced Accuracy&quot;%%00010xfit&lt;-seq(min(x),max(x),length=40) %%00010yfit&lt;-dnorm(xfit,mean=mean(x),sd=sd(x)) %%00010yfit &lt;- yfit*diff(h$mids[1:2])*length(x) %%00010lines(xfit, yfit, col=&quot;blue&quot;, lwd=2)%%00010%%00010abline( v = knime.flow.in[[&quot;Balanced Accuracy&quot;]], col = 'red', lwd = 2)%%00010"/>
<entry key="templateUUID" type="xstring" isnull="true" value=""/>
<entry key="version" type="xstring" value="version 1.x"/>
<entry key="Output non numbers (NaN, Inf, -Inf) as missing cells" type="xboolean" value="false"/>
</config>
</config>
<entry key="customDescription" type="xstring" isnull="true" value=""/>
<entry key="state" type="xstring" value="EXECUTED"/>
<entry key="factory" type="xstring" value="org.knime.r.RViewNodeFactory"/>
<entry key="node-name" type="xstring" value="R View (Table)"/>
<entry key="node-bundle-name" type="xstring" value="KNIME R-Project nodes"/>
<entry key="node-bundle-symbolic-name" type="xstring" value="org.knime.r"/>
<entry key="node-bundle-vendor" type="xstring" value="KNIME GmbH, Konstanz, Germany"/>
<entry key="node-bundle-version" type="xstring" value="2.12.0.0046157"/>
<config key="factory_settings"/>
<entry key="name" type="xstring" value="R View (Table)"/>
<entry key="hasContent" type="xboolean" value="true"/>
<entry key="isInactive" type="xboolean" value="false"/>
<config key="ports">
<config key="port_1">
<entry key="index" type="xint" value="1"/>
<entry key="port_spec_class" type="xstring" value="org.knime.core.node.port.image.ImagePortObjectSpec"/>
<entry key="port_object_class" type="xstring" value="org.knime.core.node.port.image.ImagePortObject"/>
<entry key="port_object_summary" type="xstring" value="PNG Image 640 x 640 with 6 KB"/>
<entry key="port_spec_location" type="xstring" value="spec/spec.zip"/>
<entry key="port_object_location" type="xstring" value="object/portobject.zip"/>
<entry key="port_dir_location" type="xstring" value="port_1"/>
</config>
</config>
<config key="filestores">
<entry key="file_store_location" type="xstring" isnull="true" value=""/>
<entry key="file_store_id" type="xstring" isnull="true" value=""/>
</config>
</config>
