# Supplementary material for: Prediction of the effect of formulation on the toxicity of chemicals
Source: Toxicol Res (Camb). 2016 Oct 31;6(1):42–53. doi: 10.1039/c6tx00303f (PMC5310521; doi:10.1039/c6tx00303f)
Supplement: Supplementary file 1 [file TX-006-C6TX00303F-s001.zip › Published workflows/DT models for paper/DT analysis (#2804)/Table Row To Variable Loop Start (#2741)/settings.xml]

<?xml version="1.0" encoding="UTF-8"?>
<config xmlns="http://www.knime.org/2008/09/XMLConfig" xmlns:xsi="http://www.w3.org/2001/XMLSchema-instance" xsi:schemaLocation="http://www.knime.org/2008/09/XMLConfig http://www.knime.org/XMLConfig_2008_09.xsd" key="settings.xml">
<entry key="node_file" type="xstring" value="settings.xml"/>
<config key="flow_stack">
<config key="Loop_0">
<entry key="type" type="xstring" value="loopcontext"/>
</config>
<config key="Variable_1">
<entry key="type" type="xstring" value="variable"/>
<entry key="name" type="xstring" value="RowID"/>
<entry key="class" type="xstring" value="STRING"/>
<entry key="value" type="xstring" value=""/>
</config>
<config key="Variable_2">
<entry key="type" type="xstring" value="variable"/>
<entry key="name" type="xstring" value="Vehicle choice"/>
<entry key="class" type="xstring" value="STRING"/>
<entry key="value" type="xstring" value=""/>
</config>
<config key="Variable_3">
<entry key="type" type="xstring" value="variable"/>
<entry key="name" type="xstring" value="Out of Domain"/>
<entry key="class" type="xstring" value="INTEGER"/>
<entry key="value" type="xint" value="0"/>
</config>
<config key="Variable_4">
<entry key="type" type="xstring" value="variable"/>
<entry key="name" type="xstring" value="Equivocal"/>
<entry key="class" type="xstring" value="INTEGER"/>
<entry key="value" type="xint" value="0"/>
</config>
<config key="Variable_5">
<entry key="type" type="xstring" value="variable"/>
<entry key="name" type="xstring" value="FN"/>
<entry key="class" type="xstring" value="INTEGER"/>
<entry key="value" type="xint" value="0"/>
</config>
<config key="Variable_6">
<entry key="type" type="xstring" value="variable"/>
<entry key="name" type="xstring" value="TN"/>
<entry key="class" type="xstring" value="INTEGER"/>
<entry key="value" type="xint" value="0"/>
</config>
<config key="Variable_7">
<entry key="type" type="xstring" value="variable"/>
<entry key="name" type="xstring" value="FP"/>
<entry key="class" type="xstring" value="INTEGER"/>
<entry key="value" type="xint" value="0"/>
</config>
<config key="Variable_8">
<entry key="type" type="xstring" value="variable"/>
<entry key="name" type="xstring" value="TP"/>
<entry key="class" type="xstring" value="INTEGER"/>
<entry key="value" type="xint" value="0"/>
</config>
<config key="Variable_9">
<entry key="type" type="xstring" value="variable"/>
<entry key="name" type="xstring" value="Total"/>
<entry key="class" type="xstring" value="INTEGER"/>
<entry key="value" type="xint" value="0"/>
</config>
<config key="Variable_10">
<entry key="type" type="xstring" value="variable"/>
<entry key="name" type="xstring" value="F-Measure"/>
<entry key="class" type="xstring" value="DOUBLE"/>
<entry key="value" type="xdouble" value="0.0"/>
</config>
<config key="Variable_11">
<entry key="type" type="xstring" value="variable"/>
<entry key="name" type="xstring" value="Recall"/>
<entry key="class" type="xstring" value="DOUBLE"/>
<entry key="value" type="xdouble" value="0.0"/>
</config>
<config key="Variable_12">
<entry key="type" type="xstring" value="variable"/>
<entry key="name" type="xstring" value="NPV"/>
<entry key="class" type="xstring" value="DOUBLE"/>
<entry key="value" type="xdouble" value="0.0"/>
</config>
<config key="Variable_13">
<entry key="type" type="xstring" value="variable"/>
<entry key="name" type="xstring" value="PPV"/>
<entry key="class" type="xstring" value="DOUBLE"/>
<entry key="value" type="xdouble" value="0.0"/>
</config>
<config key="Variable_14">
<entry key="type" type="xstring" value="variable"/>
<entry key="name" type="xstring" value="Specificity"/>
<entry key="class" type="xstring" value="DOUBLE"/>
<entry key="value" type="xdouble" value="0.0"/>
</config>
<config key="Variable_15">
<entry key="type" type="xstring" value="variable"/>
<entry key="name" type="xstring" value="Sensitivity"/>
<entry key="class" type="xstring" value="DOUBLE"/>
<entry key="value" type="xdouble" value="0.0"/>
</config>
<config key="Variable_16">
<entry key="type" type="xstring" value="variable"/>
<entry key="name" type="xstring" value="Accuracy"/>
<entry key="class" type="xstring" value="DOUBLE"/>
<entry key="value" type="xdouble" value="0.0"/>
</config>
<config key="Variable_17">
<entry key="type" type="xstring" value="variable"/>
<entry key="name" type="xstring" value="Balanced Accuracy"/>
<entry key="class" type="xstring" value="DOUBLE"/>
<entry key="value" type="xdouble" value="0.0"/>
</config>
<config key="Variable_18">
<entry key="type" type="xstring" value="variable"/>
<entry key="name" type="xstring" value="% AUC Threshold"/>
<entry key="class" type="xstring" value="INTEGER"/>
<entry key="value" type="xint" value="0"/>
</config>
<config key="Variable_19">
<entry key="type" type="xstring" value="variable"/>
<entry key="name" type="xstring" value="Interpolation/Extrapolation"/>
<entry key="class" type="xstring" value="STRING"/>
<entry key="value" type="xstring" value=""/>
</config>
<config key="Variable_20">
<entry key="type" type="xstring" value="variable"/>
<entry key="name" type="xstring" value="Model"/>
<entry key="class" type="xstring" value="STRING"/>
<entry key="value" type="xstring" value=""/>
</config>
<config key="Variable_21">
<entry key="type" type="xstring" value="variable"/>
<entry key="name" type="xstring" value="maxIterations"/>
<entry key="class" type="xstring" value="INTEGER"/>
<entry key="value" type="xint" value="0"/>
</config>
<config key="Variable_22">
<entry key="type" type="xstring" value="variable"/>
<entry key="name" type="xstring" value="currentIteration"/>
<entry key="class" type="xstring" value="INTEGER"/>
<entry key="value" type="xint" value="0"/>
</config>
<config key="Loop_Execute_23">
<entry key="type" type="xstring" value="loopcontext_execute"/>
</config>
<config key="Variable_24">
<entry key="type" type="xstring" value="variable"/>
<entry key="name" type="xstring" value="RowID"/>
<entry key="class" type="xstring" value="STRING"/>
<entry key="value" type="xstring" value="Prediction (Class)_Iter#2_dup_dup_Iter#7"/>
</config>
<config key="Variable_25">
<entry key="type" type="xstring" value="variable"/>
<entry key="name" type="xstring" value="Vehicle choice"/>
<entry key="class" type="xstring" value="STRING"/>
<entry key="value" type="xstring" value="0M0T"/>
</config>
<config key="Variable_26">
<entry key="type" type="xstring" value="variable"/>
<entry key="name" type="xstring" value="Out of Domain"/>
<entry key="class" type="xstring" value="INTEGER"/>
<entry key="value" type="xint" value="0"/>
</config>
<config key="Variable_27">
<entry key="type" type="xstring" value="variable"/>
<entry key="name" type="xstring" value="Equivocal"/>
<entry key="class" type="xstring" value="INTEGER"/>
<entry key="value" type="xint" value="0"/>
</config>
<config key="Variable_28">
<entry key="type" type="xstring" value="variable"/>
<entry key="name" type="xstring" value="FN"/>
<entry key="class" type="xstring" value="INTEGER"/>
<entry key="value" type="xint" value="6"/>
</config>
<config key="Variable_29">
<entry key="type" type="xstring" value="variable"/>
<entry key="name" type="xstring" value="TN"/>
<entry key="class" type="xstring" value="INTEGER"/>
<entry key="value" type="xint" value="5"/>
</config>
<config key="Variable_30">
<entry key="type" type="xstring" value="variable"/>
<entry key="name" type="xstring" value="FP"/>
<entry key="class" type="xstring" value="INTEGER"/>
<entry key="value" type="xint" value="8"/>
</config>
<config key="Variable_31">
<entry key="type" type="xstring" value="variable"/>
<entry key="name" type="xstring" value="TP"/>
<entry key="class" type="xstring" value="INTEGER"/>
<entry key="value" type="xint" value="10"/>
</config>
<config key="Variable_32">
<entry key="type" type="xstring" value="variable"/>
<entry key="name" type="xstring" value="Total"/>
<entry key="class" type="xstring" value="INTEGER"/>
<entry key="value" type="xint" value="29"/>
</config>
<config key="Variable_33">
<entry key="type" type="xstring" value="variable"/>
<entry key="name" type="xstring" value="F-Measure"/>
<entry key="class" type="xstring" value="DOUBLE"/>
<entry key="value" type="xdouble" value="0.5882352941176471"/>
</config>
<config key="Variable_34">
<entry key="type" type="xstring" value="variable"/>
<entry key="name" type="xstring" value="Recall"/>
<entry key="class" type="xstring" value="DOUBLE"/>
<entry key="value" type="xdouble" value="0.625"/>
</config>
<config key="Variable_35">
<entry key="type" type="xstring" value="variable"/>
<entry key="name" type="xstring" value="NPV"/>
<entry key="class" type="xstring" value="DOUBLE"/>
<entry key="value" type="xdouble" value="0.45454545454545453"/>
</config>
<config key="Variable_36">
<entry key="type" type="xstring" value="variable"/>
<entry key="name" type="xstring" value="PPV"/>
<entry key="class" type="xstring" value="DOUBLE"/>
<entry key="value" type="xdouble" value="0.5555555555555556"/>
</config>
<config key="Variable_37">
<entry key="type" type="xstring" value="variable"/>
<entry key="name" type="xstring" value="Specificity"/>
<entry key="class" type="xstring" value="DOUBLE"/>
<entry key="value" type="xdouble" value="0.38461538461538464"/>
</config>
<config key="Variable_38">
<entry key="type" type="xstring" value="variable"/>
<entry key="name" type="xstring" value="Sensitivity"/>
<entry key="class" type="xstring" value="DOUBLE"/>
<entry key="value" type="xdouble" value="0.625"/>
</config>
<config key="Variable_39">
<entry key="type" type="xstring" value="variable"/>
<entry key="name" type="xstring" value="Accuracy"/>
<entry key="class" type="xstring" value="DOUBLE"/>
<entry key="value" type="xdouble" value="0.5172413793103449"/>
</config>
<config key="Variable_40">
<entry key="type" type="xstring" value="variable"/>
<entry key="name" type="xstring" value="Balanced Accuracy"/>
<entry key="class" type="xstring" value="DOUBLE"/>
<entry key="value" type="xdouble" value="0.5048076923076923"/>
</config>
<config key="Variable_41">
<entry key="type" type="xstring" value="variable"/>
<entry key="name" type="xstring" value="% AUC Threshold"/>
<entry key="class" type="xstring" value="INTEGER"/>
<entry key="value" type="xint" value="60"/>
</config>
<config key="Variable_42">
<entry key="type" type="xstring" value="variable"/>
<entry key="name" type="xstring" value="Interpolation/Extrapolation"/>
<entry key="class" type="xstring" value="STRING"/>
<entry key="value" type="xstring" value="Interpolation only"/>
</config>
<config key="Variable_43">
<entry key="type" type="xstring" value="variable"/>
<entry key="name" type="xstring" value="Model"/>
<entry key="class" type="xstring" value="STRING"/>
<entry key="value" type="xstring" value="DT"/>
</config>
<config key="Variable_44">
<entry key="type" type="xstring" value="variable"/>
<entry key="name" type="xstring" value="maxIterations"/>
<entry key="class" type="xstring" value="INTEGER"/>
<entry key="value" type="xint" value="1"/>
</config>
<config key="Variable_45">
<entry key="type" type="xstring" value="variable"/>
<entry key="name" type="xstring" value="currentIteration"/>
<entry key="class" type="xstring" value="INTEGER"/>
<entry key="value" type="xint" value="0"/>
</config>
</config>
<config key="internal_node_subsettings">
<entry key="memory_policy" type="xstring" value="CacheSmallInMemory"/>
</config>
<config key="model">
<config key="CFG_FAILONMISS_Internals">
<entry key="SettingsModelID" type="xstring" value="SMID_string"/>
<entry key="EnabledStatus" type="xboolean" value="true"/>
</config>
<entry key="CFG_FAILONMISS" type="xstring" value="Fail"/>
<config key="CFG_Integer_Internals">
<entry key="SettingsModelID" type="xstring" value="SMID_integer"/>
<entry key="EnabledStatus" type="xboolean" value="false"/>
</config>
<entry key="CFG_Integer" type="xint" value="0"/>
<config key="CFG_Double_Internals">
<entry key="SettingsModelID" type="xstring" value="SMID_double"/>
<entry key="EnabledStatus" type="xboolean" value="false"/>
</config>
<entry key="CFG_Double" type="xdouble" value="0.0"/>
<config key="CFG_String_Internals">
<entry key="SettingsModelID" type="xstring" value="SMID_string"/>
<entry key="EnabledStatus" type="xboolean" value="false"/>
</config>
<entry key="CFG_String" type="xstring" value=""/>
</config>
<entry key="customDescription" type="xstring" isnull="true" value=""/>
<entry key="state" type="xstring" value="EXECUTED"/>
<entry key="factory" type="xstring" value="org.knime.base.node.flowvariable.variableloophead.LoopStartVariableNodeFactory"/>
<entry key="node-name" type="xstring" value="Table Row To Variable Loop Start"/>
<entry key="node-bundle-name" type="xstring" value="KNIME Base Nodes"/>
<entry key="node-bundle-symbolic-name" type="xstring" value="org.knime.base"/>
<entry key="node-bundle-vendor" type="xstring" value="KNIME GmbH, Konstanz, Germany"/>
<entry key="node-bundle-version" type="xstring" value="2.12.2.0049834"/>
<config key="factory_settings"/>
<entry key="name" type="xstring" value="Table Row To Variable Loop Start"/>
<entry key="hasContent" type="xboolean" value="true"/>
<entry key="isInactive" type="xboolean" value="false"/>
<config key="ports">
<config key="port_1">
<entry key="index" type="xint" value="1"/>
<entry key="port_spec_class" type="xstring" value="org.knime.core.node.port.flowvariable.FlowVariablePortObjectSpec"/>
<entry key="port_object_class" type="xstring" value="org.knime.core.node.port.flowvariable.FlowVariablePortObject"/>
<entry key="port_object_summary" type="xstring" value="Variables connection"/>
<entry key="port_spec_location" type="xstring" value="spec/spec.zip"/>
<entry key="port_object_location" type="xstring" value="object/portobject.zip"/>
<entry key="port_dir_location" type="xstring" value="port_1"/>
</config>
</config>
<config key="filestores">
<entry key="file_store_location" type="xstring" isnull="true" value=""/>
<entry key="file_store_id" type="xstring" isnull="true" value=""/>
</config>
</config>
