# Supplementary material for: Prediction of the effect of formulation on the toxicity of chemicals
Source: Toxicol Res (Camb). 2016 Oct 31;6(1):42–53. doi: 10.1039/c6tx00303f (PMC5310521; doi:10.1039/c6tx00303f)
Supplement: Supplementary file 1 [file TX-006-C6TX00303F-s001.zip › Published workflows/DT models for paper/DT analysis (#2804)/workflow.knime]

<?xml version="1.0" encoding="UTF-8"?>
<config xmlns="http://www.knime.org/2008/09/XMLConfig" xmlns:xsi="http://www.w3.org/2001/XMLSchema-instance" xsi:schemaLocation="http://www.knime.org/2008/09/XMLConfig http://www.knime.org/XMLConfig_2008_09.xsd" key="workflow.knime">
<entry key="created_by" type="xstring" value="2.12.2.0049829"/>
<entry key="version" type="xstring" value="2.10.0"/>
<entry key="name" type="xstring" value="DT analysis"/>
<config key="authorInformation">
<entry key="authored-by" type="xstring" value="&lt;unknown&gt;"/>
<entry key="authored-when" type="xstring" value="1970-01-01 01:00:00 +0100"/>
<entry key="lastEdited-by" type="xstring" isnull="true" value=""/>
<entry key="lastEdited-when" type="xstring" isnull="true" value=""/>
</config>
<entry key="customDescription" type="xstring" isnull="true" value=""/>
<entry key="state" type="xstring" value="EXECUTED"/>
<config key="workflow_credentials"/>
<config key="nodes">
<config key="node_2706">
<entry key="id" type="xint" value="2706"/>
<entry key="node_settings_file" type="xstring" value="Row Filter (#2706)/settings.xml"/>
<entry key="node_is_meta" type="xboolean" value="false"/>
<entry key="node_type" type="xstring" value="NativeNode"/>
<entry key="ui_classname" type="xstring" value="org.knime.core.node.workflow.NodeUIInformation"/>
<config key="ui_settings">
<config key="extrainfo.node.bounds">
<entry key="array-size" type="xint" value="4"/>
<entry key="0" type="xint" value="172"/>
<entry key="1" type="xint" value="120"/>
<entry key="2" type="xint" value="57"/>
<entry key="3" type="xint" value="79"/>
</config>
</config>
</config>
<config key="node_2707">
<entry key="id" type="xint" value="2707"/>
<entry key="node_settings_file" type="xstring" value="Row Filter (#2707)/settings.xml"/>
<entry key="node_is_meta" type="xboolean" value="false"/>
<entry key="node_type" type="xstring" value="NativeNode"/>
<entry key="ui_classname" type="xstring" value="org.knime.core.node.workflow.NodeUIInformation"/>
<config key="ui_settings">
<config key="extrainfo.node.bounds">
<entry key="array-size" type="xint" value="4"/>
<entry key="0" type="xint" value="49"/>
<entry key="1" type="xint" value="312"/>
<entry key="2" type="xint" value="57"/>
<entry key="3" type="xint" value="79"/>
</config>
</config>
</config>
<config key="node_2712">
<entry key="id" type="xint" value="2712"/>
<entry key="node_settings_file" type="xstring" value="R Snippet (#2712)/settings.xml"/>
<entry key="node_is_meta" type="xboolean" value="false"/>
<entry key="node_type" type="xstring" value="NativeNode"/>
<entry key="ui_classname" type="xstring" value="org.knime.core.node.workflow.NodeUIInformation"/>
<config key="ui_settings">
<config key="extrainfo.node.bounds">
<entry key="array-size" type="xint" value="4"/>
<entry key="0" type="xint" value="445"/>
<entry key="1" type="xint" value="212"/>
<entry key="2" type="xint" value="54"/>
<entry key="3" type="xint" value="79"/>
</config>
</config>
</config>
<config key="node_2735">
<entry key="id" type="xint" value="2735"/>
<entry key="node_settings_file" type="xstring" value="R View _Table_ (#2735)/settings.xml"/>
<entry key="node_is_meta" type="xboolean" value="false"/>
<entry key="node_type" type="xstring" value="NativeNode"/>
<entry key="ui_classname" type="xstring" value="org.knime.core.node.workflow.NodeUIInformation"/>
<config key="ui_settings">
<config key="extrainfo.node.bounds">
<entry key="array-size" type="xint" value="4"/>
<entry key="0" type="xint" value="445"/>
<entry key="1" type="xint" value="343"/>
<entry key="2" type="xint" value="80"/>
<entry key="3" type="xint" value="79"/>
</config>
</config>
</config>
<config key="node_2736">
<entry key="id" type="xint" value="2736"/>
<entry key="node_settings_file" type="xstring" value="Image To Table (#2736)/settings.xml"/>
<entry key="node_is_meta" type="xboolean" value="false"/>
<entry key="node_type" type="xstring" value="NativeNode"/>
<entry key="ui_classname" type="xstring" value="org.knime.core.node.workflow.NodeUIInformation"/>
<config key="ui_settings">
<config key="extrainfo.node.bounds">
<entry key="array-size" type="xint" value="4"/>
<entry key="0" type="xint" value="546"/>
<entry key="1" type="xint" value="343"/>
<entry key="2" type="xint" value="85"/>
<entry key="3" type="xint" value="79"/>
</config>
</config>
</config>
<config key="node_2737">
<entry key="id" type="xint" value="2737"/>
<entry key="node_settings_file" type="xstring" value="Joiner (#2737)/settings.xml"/>
<entry key="node_is_meta" type="xboolean" value="false"/>
<entry key="node_type" type="xstring" value="NativeNode"/>
<entry key="ui_classname" type="xstring" value="org.knime.core.node.workflow.NodeUIInformation"/>
<config key="ui_settings">
<config key="extrainfo.node.bounds">
<entry key="array-size" type="xint" value="4"/>
<entry key="0" type="xint" value="681"/>
<entry key="1" type="xint" value="334"/>
<entry key="2" type="xint" value="50"/>
<entry key="3" type="xint" value="79"/>
</config>
</config>
</config>
<config key="node_2738">
<entry key="id" type="xint" value="2738"/>
<entry key="node_settings_file" type="xstring" value="R View _Table_ (#2738)/settings.xml"/>
<entry key="node_is_meta" type="xboolean" value="false"/>
<entry key="node_type" type="xstring" value="NativeNode"/>
<entry key="ui_classname" type="xstring" value="org.knime.core.node.workflow.NodeUIInformation"/>
<config key="ui_settings">
<config key="extrainfo.node.bounds">
<entry key="array-size" type="xint" value="4"/>
<entry key="0" type="xint" value="460"/>
<entry key="1" type="xint" value="466"/>
<entry key="2" type="xint" value="80"/>
<entry key="3" type="xint" value="79"/>
</config>
</config>
</config>
<config key="node_2739">
<entry key="id" type="xint" value="2739"/>
<entry key="node_settings_file" type="xstring" value="Image To Table (#2739)/settings.xml"/>
<entry key="node_is_meta" type="xboolean" value="false"/>
<entry key="node_type" type="xstring" value="NativeNode"/>
<entry key="ui_classname" type="xstring" value="org.knime.core.node.workflow.NodeUIInformation"/>
<config key="ui_settings">
<config key="extrainfo.node.bounds">
<entry key="array-size" type="xint" value="4"/>
<entry key="0" type="xint" value="572"/>
<entry key="1" type="xint" value="466"/>
<entry key="2" type="xint" value="85"/>
<entry key="3" type="xint" value="79"/>
</config>
</config>
</config>
<config key="node_2740">
<entry key="id" type="xint" value="2740"/>
<entry key="node_settings_file" type="xstring" value="Joiner (#2740)/settings.xml"/>
<entry key="node_is_meta" type="xboolean" value="false"/>
<entry key="node_type" type="xstring" value="NativeNode"/>
<entry key="ui_classname" type="xstring" value="org.knime.core.node.workflow.NodeUIInformation"/>
<config key="ui_settings">
<config key="extrainfo.node.bounds">
<entry key="array-size" type="xint" value="4"/>
<entry key="0" type="xint" value="734"/>
<entry key="1" type="xint" value="406"/>
<entry key="2" type="xint" value="50"/>
<entry key="3" type="xint" value="79"/>
</config>
</config>
</config>
<config key="node_2741">
<entry key="id" type="xint" value="2741"/>
<entry key="node_settings_file" type="xstring" value="Table Row To Variable Loop Start (#2741)/settings.xml"/>
<entry key="node_is_meta" type="xboolean" value="false"/>
<entry key="node_type" type="xstring" value="NativeNode"/>
<entry key="ui_classname" type="xstring" value="org.knime.core.node.workflow.NodeUIInformation"/>
<config key="ui_settings">
<config key="extrainfo.node.bounds">
<entry key="array-size" type="xint" value="4"/>
<entry key="0" type="xint" value="140"/>
<entry key="1" type="xint" value="324"/>
<entry key="2" type="xint" value="106"/>
<entry key="3" type="xint" value="94"/>
</config>
</config>
</config>
<config key="node_2742">
<entry key="id" type="xint" value="2742"/>
<entry key="node_settings_file" type="xstring" value="Row Filter (#2742)/settings.xml"/>
<entry key="node_is_meta" type="xboolean" value="false"/>
<entry key="node_type" type="xstring" value="NativeNode"/>
<entry key="ui_classname" type="xstring" value="org.knime.core.node.workflow.NodeUIInformation"/>
<config key="ui_settings">
<config key="extrainfo.node.bounds">
<entry key="array-size" type="xint" value="4"/>
<entry key="0" type="xint" value="243"/>
<entry key="1" type="xint" value="406"/>
<entry key="2" type="xint" value="57"/>
<entry key="3" type="xint" value="79"/>
</config>
</config>
</config>
<config key="node_2743">
<entry key="id" type="xint" value="2743"/>
<entry key="node_settings_file" type="xstring" value="Row Filter (#2743)/settings.xml"/>
<entry key="node_is_meta" type="xboolean" value="false"/>
<entry key="node_type" type="xstring" value="NativeNode"/>
<entry key="ui_classname" type="xstring" value="org.knime.core.node.workflow.NodeUIInformation"/>
<config key="ui_settings">
<config key="extrainfo.node.bounds">
<entry key="array-size" type="xint" value="4"/>
<entry key="0" type="xint" value="324"/>
<entry key="1" type="xint" value="406"/>
<entry key="2" type="xint" value="57"/>
<entry key="3" type="xint" value="79"/>
</config>
</config>
</config>
<config key="node_2744">
<entry key="id" type="xint" value="2744"/>
<entry key="node_settings_file" type="xstring" value="Loop End (#2744)/settings.xml"/>
<entry key="node_is_meta" type="xboolean" value="false"/>
<entry key="node_type" type="xstring" value="NativeNode"/>
<entry key="ui_classname" type="xstring" value="org.knime.core.node.workflow.NodeUIInformation"/>
<config key="ui_settings">
<config key="extrainfo.node.bounds">
<entry key="array-size" type="xint" value="4"/>
<entry key="0" type="xint" value="747"/>
<entry key="1" type="xint" value="241"/>
<entry key="2" type="xint" value="50"/>
<entry key="3" type="xint" value="79"/>
</config>
</config>
</config>
</config>
<config key="connections">
<config key="connection_0">
<entry key="sourceID" type="xint" value="-1"/>
<entry key="destID" type="xint" value="2706"/>
<entry key="sourcePort" type="xint" value="0"/>
<entry key="destPort" type="xint" value="1"/>
</config>
<config key="connection_1">
<entry key="sourceID" type="xint" value="-1"/>
<entry key="destID" type="xint" value="2707"/>
<entry key="sourcePort" type="xint" value="1"/>
<entry key="destPort" type="xint" value="1"/>
</config>
<config key="connection_2">
<entry key="sourceID" type="xint" value="2706"/>
<entry key="destID" type="xint" value="2712"/>
<entry key="sourcePort" type="xint" value="1"/>
<entry key="destPort" type="xint" value="1"/>
</config>
<config key="connection_3">
<entry key="sourceID" type="xint" value="2706"/>
<entry key="destID" type="xint" value="2742"/>
<entry key="sourcePort" type="xint" value="1"/>
<entry key="destPort" type="xint" value="1"/>
</config>
<config key="connection_4">
<entry key="sourceID" type="xint" value="2707"/>
<entry key="destID" type="xint" value="2741"/>
<entry key="sourcePort" type="xint" value="1"/>
<entry key="destPort" type="xint" value="1"/>
</config>
<config key="connection_5">
<entry key="sourceID" type="xint" value="2712"/>
<entry key="destID" type="xint" value="2737"/>
<entry key="sourcePort" type="xint" value="1"/>
<entry key="destPort" type="xint" value="1"/>
</config>
<config key="connection_6">
<entry key="sourceID" type="xint" value="2735"/>
<entry key="destID" type="xint" value="2736"/>
<entry key="sourcePort" type="xint" value="1"/>
<entry key="destPort" type="xint" value="1"/>
</config>
<config key="connection_7">
<entry key="sourceID" type="xint" value="2736"/>
<entry key="destID" type="xint" value="2737"/>
<entry key="sourcePort" type="xint" value="1"/>
<entry key="destPort" type="xint" value="2"/>
</config>
<config key="connection_8">
<entry key="sourceID" type="xint" value="2737"/>
<entry key="destID" type="xint" value="2740"/>
<entry key="sourcePort" type="xint" value="1"/>
<entry key="destPort" type="xint" value="1"/>
</config>
<config key="connection_9">
<entry key="sourceID" type="xint" value="2738"/>
<entry key="destID" type="xint" value="2739"/>
<entry key="sourcePort" type="xint" value="1"/>
<entry key="destPort" type="xint" value="1"/>
</config>
<config key="connection_10">
<entry key="sourceID" type="xint" value="2739"/>
<entry key="destID" type="xint" value="2740"/>
<entry key="sourcePort" type="xint" value="1"/>
<entry key="destPort" type="xint" value="2"/>
</config>
<config key="connection_11">
<entry key="sourceID" type="xint" value="2740"/>
<entry key="destID" type="xint" value="2744"/>
<entry key="sourcePort" type="xint" value="1"/>
<entry key="destPort" type="xint" value="1"/>
</config>
<config key="connection_12">
<entry key="sourceID" type="xint" value="2741"/>
<entry key="destID" type="xint" value="2712"/>
<entry key="sourcePort" type="xint" value="1"/>
<entry key="destPort" type="xint" value="0"/>
</config>
<config key="connection_13">
<entry key="sourceID" type="xint" value="2741"/>
<entry key="destID" type="xint" value="2735"/>
<entry key="sourcePort" type="xint" value="1"/>
<entry key="destPort" type="xint" value="0"/>
</config>
<config key="connection_14">
<entry key="sourceID" type="xint" value="2741"/>
<entry key="destID" type="xint" value="2742"/>
<entry key="sourcePort" type="xint" value="1"/>
<entry key="destPort" type="xint" value="0"/>
</config>
<config key="connection_15">
<entry key="sourceID" type="xint" value="2742"/>
<entry key="destID" type="xint" value="2743"/>
<entry key="sourcePort" type="xint" value="1"/>
<entry key="destPort" type="xint" value="1"/>
</config>
<config key="connection_16">
<entry key="sourceID" type="xint" value="2743"/>
<entry key="destID" type="xint" value="2735"/>
<entry key="sourcePort" type="xint" value="1"/>
<entry key="destPort" type="xint" value="1"/>
</config>
<config key="connection_17">
<entry key="sourceID" type="xint" value="2743"/>
<entry key="destID" type="xint" value="2738"/>
<entry key="sourcePort" type="xint" value="1"/>
<entry key="destPort" type="xint" value="1"/>
</config>
<config key="connection_18">
<entry key="sourceID" type="xint" value="2744"/>
<entry key="destID" type="xint" value="-1"/>
<entry key="sourcePort" type="xint" value="1"/>
<entry key="destPort" type="xint" value="0"/>
</config>
</config>
<config key="meta_in_ports">
<entry key="ui_classname" type="xstring" isnull="true" value=""/>
<config key="port_enum">
<config key="inport_0">
<entry key="index" type="xint" value="0"/>
<entry key="name" type="xstring" value="Inport 0"/>
<config key="type">
<entry key="object_class" type="xstring" value="org.knime.core.node.BufferedDataTable"/>
</config>
</config>
<config key="inport_1">
<entry key="index" type="xint" value="1"/>
<entry key="name" type="xstring" value="Inport 1"/>
<config key="type">
<entry key="object_class" type="xstring" value="org.knime.core.node.BufferedDataTable"/>
</config>
</config>
</config>
</config>
<config key="meta_out_ports">
<entry key="ui_classname" type="xstring" isnull="true" value=""/>
<config key="port_enum">
<config key="outport_0">
<entry key="index" type="xint" value="0"/>
<entry key="name" type="xstring" value="Connected to: Collected results"/>
<config key="type">
<entry key="object_class" type="xstring" value="org.knime.core.node.BufferedDataTable"/>
</config>
</config>
</config>
</config>
<config key="workflow_editor_settings">
<entry key="workflow.editor.snapToGrid" type="xboolean" value="false"/>
<entry key="workflow.editor.ShowGrid" type="xboolean" value="false"/>
<entry key="workflow.editor.gridX" type="xint" value="90"/>
<entry key="workflow.editor.gridY" type="xint" value="120"/>
<entry key="workflow.editor.zoomLevel" type="xdouble" value="1.0"/>
</config>
</config>
