# Supplementary material for: Prediction of the effect of formulation on the toxicity of chemicals
Source: Toxicol Res (Camb). 2016 Oct 31;6(1):42–53. doi: 10.1039/c6tx00303f (PMC5310521; doi:10.1039/c6tx00303f)
Supplement: Supplementary file 1 [file TX-006-C6TX00303F-s001.zip › Published workflows/DT models for paper/Find relevan (#2758)/String To Number (#2759)/settings.xml]

<?xml version="1.0" encoding="UTF-8"?>
<config xmlns="http://www.knime.org/2008/09/XMLConfig" xmlns:xsi="http://www.w3.org/2001/XMLSchema-instance" xsi:schemaLocation="http://www.knime.org/2008/09/XMLConfig http://www.knime.org/XMLConfig_2008_09.xsd" key="settings.xml">
<entry key="node_file" type="xstring" value="settings.xml"/>
<config key="flow_stack"/>
<config key="internal_node_subsettings">
<entry key="memory_policy" type="xstring" value="CacheSmallInMemory"/>
</config>
<config key="model">
<config key="include_Internals">
<entry key="SettingsModelID" type="xstring" value="SMID_filterString"/>
<entry key="EnabledStatus" type="xboolean" value="true"/>
</config>
<config key="include">
<config key="InclList">
<entry key="array-size" type="xint" value="1"/>
<entry key="0" type="xstring" value="DOSE_AMOUNT"/>
</config>
<config key="ExclList">
<entry key="array-size" type="xint" value="26"/>
<entry key="0" type="xstring" value="NSC"/>
<entry key="1" type="xstring" value="HOST_GROUP_CD"/>
<entry key="2" type="xstring" value="HOST_CD"/>
<entry key="3" type="xstring" value="PARAMETER"/>
<entry key="4" type="xstring" value="ADMIN_ROUTE"/>
<entry key="5" type="xstring" value="INTERVAL_UNIT"/>
<entry key="6" type="xstring" value="INTERVAL"/>
<entry key="7" type="xstring" value="VEHICLE_CD"/>
<entry key="8" type="xstring" value="NUMBER_INJECTIONS"/>
<entry key="9" type="xstring" value="REPETITION"/>
<entry key="10" type="xstring" value="RESTART_DAYS"/>
<entry key="11" type="xstring" value="DOSE_AMOUNT_UNITS"/>
<entry key="12" type="xstring" value="TOXDAY"/>
<entry key="13" type="xstring" value="EVAL_DAY"/>
<entry key="14" type="xstring" value="CONTROL_BODY_WT_CHANGE"/>
<entry key="15" type="xstring" value="TEST_BODY_WT_CHANGE"/>
<entry key="16" type="xstring" value="ANIMAL_WT_DIFFERENCE"/>
<entry key="17" type="xstring" value="WEIGH_DAY_ONE"/>
<entry key="18" type="xstring" value="WEIGH_DAY_TWO"/>
<entry key="19" type="xstring" value="My Row ID"/>
<entry key="20" type="xstring" value="SCREENER"/>
<entry key="21" type="xstring" value="CONTROL_NUMBER"/>
<entry key="22" type="xstring" value="SAMPLE_NUMBER"/>
<entry key="23" type="xstring" value="TEST_STATUS_CD"/>
<entry key="24" type="xstring" value="CONTROL_STATUS_CD"/>
<entry key="25" type="xstring" value="TEST_NUMBER"/>
</config>
<entry key="keep_all_columns_selected" type="xboolean" value="false"/>
</config>
<entry key="decimal_separator" type="xstring" value="."/>
<entry key="thousands_separator" type="xstring" value=""/>
<config key="parse_type">
<entry key="cell_class" type="xstring" value="org.knime.core.data.def.IntCell"/>
<entry key="is_null" type="xboolean" value="false"/>
</config>
<entry key="generic_parse" type="xboolean" value="true"/>
</config>
<entry key="customDescription" type="xstring" isnull="true" value=""/>
<entry key="state" type="xstring" value="EXECUTED"/>
<entry key="factory" type="xstring" value="org.knime.base.node.preproc.colconvert.stringtonumber.StringToNumberNodeFactory"/>
<entry key="node-name" type="xstring" value="String To Number"/>
<entry key="node-bundle-name" type="xstring" value="KNIME Base Nodes"/>
<entry key="node-bundle-symbolic-name" type="xstring" value="org.knime.base"/>
<entry key="node-bundle-vendor" type="xstring" value="KNIME GmbH, Konstanz, Germany"/>
<entry key="node-bundle-version" type="xstring" value="2.12.2.0049834"/>
<config key="factory_settings"/>
<entry key="name" type="xstring" value="String To Number"/>
<entry key="hasContent" type="xboolean" value="true"/>
<entry key="isInactive" type="xboolean" value="false"/>
<config key="ports">
<config key="port_1">
<entry key="index" type="xint" value="1"/>
<entry key="port_spec_class" type="xstring" value="org.knime.core.data.DataTableSpec"/>
<entry key="port_object_class" type="xstring" value="org.knime.core.node.BufferedDataTable"/>
<entry key="port_object_summary" type="xstring" value="Rows: 8058, Cols: 32"/>
<entry key="port_dir_location" type="xstring" value="port_1"/>
</config>
</config>
<config key="filestores">
<entry key="file_store_location" type="xstring" isnull="true" value=""/>
<entry key="file_store_id" type="xstring" isnull="true" value=""/>
</config>
</config>
