# Supplementary material for: Prediction of the effect of formulation on the toxicity of chemicals
Source: Toxicol Res (Camb). 2016 Oct 31;6(1):42–53. doi: 10.1039/c6tx00303f (PMC5310521; doi:10.1039/c6tx00303f)
Supplement: Supplementary file 1 [file TX-006-C6TX00303F-s001.zip › Published workflows/DT models for paper/Joiner (#2895)/settings.xml]

<?xml version="1.0" encoding="UTF-8"?>
<config xmlns="http://www.knime.org/2008/09/XMLConfig" xmlns:xsi="http://www.w3.org/2001/XMLSchema-instance" xsi:schemaLocation="http://www.knime.org/2008/09/XMLConfig http://www.knime.org/XMLConfig_2008_09.xsd" key="settings.xml">
<entry key="node_file" type="xstring" value="settings.xml"/>
<config key="flow_stack"/>
<config key="internal_node_subsettings">
<entry key="memory_policy" type="xstring" value="CacheSmallInMemory"/>
</config>
<config key="model">
<entry key="duplicateHandling" type="xstring" value="AppendSuffixAutomatic"/>
<entry key="compositionMode" type="xstring" value="MatchAll"/>
<entry key="joinMode" type="xstring" value="InnerJoin"/>
<config key="leftTableJoinPredicate">
<entry key="array-size" type="xint" value="1"/>
<entry key="0" type="xstring" value="Vehicle1"/>
</config>
<config key="rightTableJoinPredicate">
<entry key="array-size" type="xint" value="1"/>
<entry key="0" type="xstring" value="vehicle_cd"/>
</config>
<entry key="suffix" type="xstring" value="(*)"/>
<config key="leftIncludeCols">
<entry key="array-size" type="xint" value="25"/>
<entry key="0" type="xstring" value="Vehicle.choice"/>
<entry key="1" type="xstring" value="Interpolation.Extrapolation"/>
<entry key="2" type="xstring" value="AUC.Threshold"/>
<entry key="3" type="xstring" value="Balanced.accuracy"/>
<entry key="4" type="xstring" value="Number.of.descriptors"/>
<entry key="5" type="xstring" value="Number.of.components"/>
<entry key="6" type="xstring" value="Mean.Balanced.Accuracy.of.random.models"/>
<entry key="7" type="xstring" value="Accuracy"/>
<entry key="8" type="xstring" value="Sensitivty"/>
<entry key="9" type="xstring" value="Specificity"/>
<entry key="10" type="xstring" value="PPV"/>
<entry key="11" type="xstring" value="NPV"/>
<entry key="12" type="xstring" value="Recall"/>
<entry key="13" type="xstring" value="F.Measure"/>
<entry key="14" type="xstring" value="Total"/>
<entry key="15" type="xstring" value="TP"/>
<entry key="16" type="xstring" value="FP"/>
<entry key="17" type="xstring" value="TN"/>
<entry key="18" type="xstring" value="FM"/>
<entry key="19" type="xstring" value="p.value"/>
<entry key="20" type="xstring" value="Random results histogram with true model"/>
<entry key="21" type="xstring" value="QQ plot of random models"/>
<entry key="22" type="xstring" value="Iteration"/>
<entry key="23" type="xstring" value="Vehicle1"/>
<entry key="24" type="xstring" value="Vehicle2"/>
</config>
<config key="rightIncludeCols">
<entry key="array-size" type="xint" value="1"/>
<entry key="0" type="xstring" value="vehicle"/>
</config>
<entry key="leftIncludeAll" type="xboolean" value="true"/>
<entry key="rightIncludeAll" type="xboolean" value="false"/>
<entry key="rmLeftJoinCols" type="xboolean" value="true"/>
<entry key="rmRightJoinCols" type="xboolean" value="true"/>
<entry key="maxOpenFiles" type="xint" value="200"/>
<entry key="rowKeySeparator" type="xstring" value="_"/>
<entry key="enableHiLite" type="xboolean" value="false"/>
<entry key="numBitsInitial" type="xint" value="6"/>
<entry key="numBitsMaximal" type="xint" value="32"/>
<entry key="usedMemoryThreshold" type="xdouble" value="0.85"/>
<entry key="minAvailableMemory" type="xlong" value="10000000"/>
<entry key="memUseCollectionUsage" type="xboolean" value="true"/>
<entry key="version" type="xstring" value="version_3"/>
</config>
<entry key="customDescription" type="xstring" isnull="true" value=""/>
<entry key="state" type="xstring" value="EXECUTED"/>
<entry key="factory" type="xstring" value="org.knime.base.node.preproc.joiner.Joiner2NodeFactory"/>
<entry key="node-name" type="xstring" value="Joiner"/>
<entry key="node-bundle-name" type="xstring" value="KNIME Base Nodes"/>
<entry key="node-bundle-symbolic-name" type="xstring" value="org.knime.base"/>
<entry key="node-bundle-vendor" type="xstring" value="KNIME GmbH, Konstanz, Germany"/>
<entry key="node-bundle-version" type="xstring" value="2.12.2.0049834"/>
<config key="factory_settings"/>
<entry key="name" type="xstring" value="Joiner"/>
<entry key="hasContent" type="xboolean" value="true"/>
<entry key="isInactive" type="xboolean" value="false"/>
<config key="ports">
<config key="port_1">
<entry key="index" type="xint" value="1"/>
<entry key="port_spec_class" type="xstring" value="org.knime.core.data.DataTableSpec"/>
<entry key="port_object_class" type="xstring" value="org.knime.core.node.BufferedDataTable"/>
<entry key="port_object_summary" type="xstring" value="Rows: 4, Cols: 28"/>
<entry key="port_dir_location" type="xstring" value="port_1"/>
</config>
</config>
<config key="filestores">
<entry key="file_store_location" type="xstring" isnull="true" value=""/>
<entry key="file_store_id" type="xstring" value="63f47780-f695-45d8-b2f0-a6dc5564f367"/>
</config>
</config>
