# Supplementary material for: Prediction of the effect of formulation on the toxicity of chemicals
Source: Toxicol Res (Camb). 2016 Oct 31;6(1):42–53. doi: 10.1039/c6tx00303f (PMC5310521; doi:10.1039/c6tx00303f)
Supplement: Supplementary file 1 [file TX-006-C6TX00303F-s001.zip › Published workflows/DT models for paper/Loop End _Upto 6 ports_ (#2820)/settings.xml]

<?xml version="1.0" encoding="UTF-8"?>
<config xmlns="http://www.knime.org/2008/09/XMLConfig" xmlns:xsi="http://www.w3.org/2001/XMLSchema-instance" xsi:schemaLocation="http://www.knime.org/2008/09/XMLConfig http://www.knime.org/XMLConfig_2008_09.xsd" key="settings.xml">
<entry key="node_file" type="xstring" value="settings.xml"/>
<config key="flow_stack"/>
<config key="internal_node_subsettings">
<entry key="memory_policy" type="xstring" value="CacheSmallInMemory"/>
</config>
<config key="model">
<entry key="addIterationColumn" type="xboolean" value="true"/>
<entry key="uniqueRowIDs" type="xboolean" value="true"/>
<entry key="ignoreEmptyTables0" type="xboolean" value="true"/>
<entry key="ignoreEmptyTables1" type="xboolean" value="true"/>
<entry key="ignoreEmptyTables2" type="xboolean" value="true"/>
<entry key="ignoreEmptyTables3" type="xboolean" value="true"/>
<entry key="ignoreEmptyTables4" type="xboolean" value="true"/>
<entry key="ignoreEmptyTables5" type="xboolean" value="true"/>
<entry key="inactivateDisconnectedBranches" type="xboolean" value="true"/>
</config>
<entry key="customDescription" type="xstring" isnull="true" value=""/>
<entry key="state" type="xstring" value="EXECUTED"/>
<entry key="factory" type="xstring" value="com.vernalis.knime.flowcontrol.nodes.loops.loopendupto6ports.UptoSixPortLoopEndNodeFactory"/>
<entry key="node-name" type="xstring" value="Loop End (Upto 6 ports)"/>
<entry key="node-bundle-name" type="xstring" value="Vernalis PDB extension for KNIME Workbench"/>
<entry key="node-bundle-symbolic-name" type="xstring" value="com.vernalis.knime.flowcontrol"/>
<entry key="node-bundle-vendor" type="xstring" value="Vernalis (R&amp;D), UK"/>
<entry key="node-bundle-version" type="xstring" value="1.4.0.201505181221"/>
<config key="factory_settings"/>
<entry key="name" type="xstring" value="Loop End (Upto 6 ports)"/>
<entry key="hasContent" type="xboolean" value="true"/>
<entry key="isInactive" type="xboolean" value="false"/>
<config key="ports">
<config key="port_1">
<entry key="index" type="xint" value="1"/>
<entry key="port_spec_class" type="xstring" value="org.knime.core.data.DataTableSpec"/>
<entry key="port_object_class" type="xstring" value="org.knime.core.node.BufferedDataTable"/>
<entry key="port_object_summary" type="xstring" value="Rows: 32400, Cols: 22"/>
<entry key="port_dir_location" type="xstring" value="port_1"/>
</config>
<config key="port_2">
<entry key="index" type="xint" value="2"/>
<entry key="port_spec_class" type="xstring" value="org.knime.core.data.DataTableSpec"/>
<entry key="port_object_class" type="xstring" value="org.knime.core.node.BufferedDataTable"/>
<entry key="port_object_summary" type="xstring" value="Rows: 108, Cols: 21"/>
<entry key="port_dir_location" type="xstring" value="port_2"/>
</config>
<config key="port_3">
<entry key="index" type="xint" value="3"/>
<entry key="port_spec_class" type="xstring" value="org.knime.core.data.DataTableSpec"/>
<entry key="port_object_class" type="xstring" value="org.knime.core.node.BufferedDataTable"/>
<entry key="port_object_summary" type="xstring" value="Rows: 6451, Cols: 7"/>
<entry key="port_dir_location" type="xstring" value="port_3"/>
</config>
<config key="port_4">
<entry key="index" type="xint" value="4"/>
<entry key="port_spec_class" type="xstring" value="org.knime.core.data.DataTableSpec"/>
<entry key="port_object_class" type="xstring" value="org.knime.core.node.BufferedDataTable"/>
<entry key="port_object_summary" type="xstring" value="Rows: 488, Cols: 21"/>
<entry key="port_dir_location" type="xstring" value="port_4"/>
</config>
<config key="port_5">
<entry key="index" type="xint" value="5"/>
<entry key="port_spec_class" type="xstring" value="org.knime.core.data.DataTableSpec"/>
<entry key="port_object_class" type="xstring" value="org.knime.core.node.BufferedDataTable"/>
<entry key="port_object_summary" type="xstring" value="Rows: 6583, Cols: 9"/>
<entry key="port_dir_location" type="xstring" value="port_5"/>
</config>
<config key="port_6">
<entry key="index" type="xint" value="6"/>
<entry key="port_spec_class" type="xstring" value="org.knime.core.node.port.inactive.InactiveBranchPortObjectSpec"/>
<entry key="port_object_class" type="xstring" value="org.knime.core.node.port.inactive.InactiveBranchPortObject"/>
<entry key="port_object_summary" type="xstring" value="Inactive Port Object"/>
<entry key="port_spec_location" type="xstring" value="spec/spec.zip"/>
<entry key="port_object_location" type="xstring" value="object/portobject.zip"/>
<entry key="port_dir_location" type="xstring" value="port_6"/>
</config>
</config>
<config key="filestores">
<entry key="file_store_location" type="xstring" isnull="true" value=""/>
<entry key="file_store_id" type="xstring" isnull="true" value=""/>
</config>
</config>
