# Supplementary material for: Prediction of the effect of formulation on the toxicity of chemicals
Source: Toxicol Res (Camb). 2016 Oct 31;6(1):42–53. doi: 10.1039/c6tx00303f (PMC5310521; doi:10.1039/c6tx00303f)
Supplement: Supplementary file 1 [file TX-006-C6TX00303F-s001.zip › Published workflows/DT models for paper/Make models (#2837)/Make random (#2797)/Column Filter (#1710)/settings.xml]

<?xml version="1.0" encoding="UTF-8"?>
<config xmlns="http://www.knime.org/2008/09/XMLConfig" xmlns:xsi="http://www.w3.org/2001/XMLSchema-instance" xsi:schemaLocation="http://www.knime.org/2008/09/XMLConfig http://www.knime.org/XMLConfig_2008_09.xsd" key="settings.xml">
<entry key="node_file" type="xstring" value="settings.xml"/>
<config key="flow_stack"/>
<config key="internal_node_subsettings">
<entry key="memory_policy" type="xstring" value="CacheSmallInMemory"/>
</config>
<config key="model">
<config key="column-filter">
<entry key="filter-type" type="xstring" value="STANDARD"/>
<config key="included_names">
<entry key="array-size" type="xint" value="20"/>
<entry key="0" type="xstring" value="NSC"/>
<entry key="1" type="xstring" value="0+First(List*(DOSE_AMOUNT))"/>
<entry key="2" type="xstring" value="0+First(List*(Mean(Survivor%)))"/>
<entry key="3" type="xstring" value="0+List(VEHICLE_CD)"/>
<entry key="4" type="xstring" value="1+First(List*(DOSE_AMOUNT))"/>
<entry key="5" type="xstring" value="1+First(List*(Mean(Survivor%)))"/>
<entry key="6" type="xstring" value="1+List(VEHICLE_CD)"/>
<entry key="7" type="xstring" value="AUC_A"/>
<entry key="8" type="xstring" value="AUC_B"/>
<entry key="9" type="xstring" value="MinDose"/>
<entry key="10" type="xstring" value="MaxDose"/>
<entry key="11" type="xstring" value="MinSurvA"/>
<entry key="12" type="xstring" value="MaxSurvA"/>
<entry key="13" type="xstring" value="MinSurvB"/>
<entry key="14" type="xstring" value="MaxSurvB"/>
<entry key="15" type="xstring" value="NewDoseA"/>
<entry key="16" type="xstring" value="NewDoseB"/>
<entry key="17" type="xstring" value="NewSurvA"/>
<entry key="18" type="xstring" value="NewSurvB"/>
<entry key="19" type="xstring" value="Extrapolation"/>
</config>
<config key="excluded_names">
<entry key="array-size" type="xint" value="6"/>
<entry key="0" type="xstring" value="Iteration"/>
<entry key="1" type="xstring" value="% Difference"/>
<entry key="2" type="xstring" value="Better"/>
<entry key="3" type="xstring" value="Worse"/>
<entry key="4" type="xstring" value="Equivalent"/>
<entry key="5" type="xstring" value="Iteration (#1)"/>
</config>
<entry key="enforce_option" type="xstring" value="EnforceExclusion"/>
<config key="name_pattern">
<entry key="pattern" type="xstring" value=""/>
<entry key="type" type="xstring" value="Wildcard"/>
<entry key="caseSensitive" type="xboolean" value="true"/>
</config>
<config key="datatype">
<config key="typelist">
<entry key="org.knime.core.data.BooleanValue" type="xboolean" value="false"/>
<entry key="org.knime.core.data.date.DateAndTimeValue" type="xboolean" value="false"/>
<entry key="org.knime.core.data.DoubleValue" type="xboolean" value="false"/>
<entry key="org.knime.core.data.IntValue" type="xboolean" value="false"/>
<entry key="org.knime.core.data.LongValue" type="xboolean" value="false"/>
<entry key="org.knime.core.data.StringValue" type="xboolean" value="false"/>
</config>
</config>
</config>
</config>
<config key="nodeAnnotation">
<entry key="text" type="xstring" value=""/>
<entry key="bgcolor" type="xint" value="16777215"/>
<entry key="x-coordinate" type="xint" value="241"/>
<entry key="y-coordinate" type="xint" value="419"/>
<entry key="width" type="xint" value="101"/>
<entry key="height" type="xint" value="15"/>
<entry key="alignment" type="xstring" value="CENTER"/>
<config key="styles"/>
</config>
<entry key="customDescription" type="xstring" isnull="true" value=""/>
<entry key="state" type="xstring" value="EXECUTED"/>
<entry key="factory" type="xstring" value="org.knime.base.node.preproc.filter.column.DataColumnSpecFilterNodeFactory"/>
<entry key="node-name" type="xstring" value="Column Filter"/>
<entry key="node-bundle-name" type="xstring" value="KNIME Base Nodes"/>
<entry key="node-bundle-symbolic-name" type="xstring" value="org.knime.base"/>
<entry key="node-bundle-vendor" type="xstring" value="KNIME GmbH, Konstanz, Germany"/>
<entry key="node-bundle-version" type="xstring" value="2.12.2.0049834"/>
<config key="factory_settings"/>
<entry key="name" type="xstring" value="Column Filter"/>
<entry key="hasContent" type="xboolean" value="true"/>
<entry key="isInactive" type="xboolean" value="false"/>
<config key="ports">
<config key="port_1">
<entry key="index" type="xint" value="1"/>
<entry key="port_spec_class" type="xstring" value="org.knime.core.data.DataTableSpec"/>
<entry key="port_object_class" type="xstring" value="org.knime.core.node.BufferedDataTable"/>
<entry key="port_object_summary" type="xstring" value="Rows: 606, Cols: 32"/>
<entry key="port_dir_location" type="xstring" value="port_1"/>
</config>
</config>
<config key="filestores">
<entry key="file_store_location" type="xstring" isnull="true" value=""/>
<entry key="file_store_id" type="xstring" isnull="true" value=""/>
</config>
</config>
