# Supplementary material for: Prediction of the effect of formulation on the toxicity of chemicals
Source: Toxicol Res (Camb). 2016 Oct 31;6(1):42–53. doi: 10.1039/c6tx00303f (PMC5310521; doi:10.1039/c6tx00303f)
Supplement: Supplementary file 1 [file TX-006-C6TX00303F-s001.zip › Published workflows/DT models for paper/Make models (#2837)/Make random (#2797)/Counting Loop Start (#1612)/settings.xml]

<?xml version="1.0" encoding="UTF-8"?>
<config xmlns="http://www.knime.org/2008/09/XMLConfig" xmlns:xsi="http://www.w3.org/2001/XMLSchema-instance" xsi:schemaLocation="http://www.knime.org/2008/09/XMLConfig http://www.knime.org/XMLConfig_2008_09.xsd" key="settings.xml">
<entry key="node_file" type="xstring" value="settings.xml"/>
<config key="flow_stack">
<config key="Loop_0">
<entry key="type" type="xstring" value="loopcontext"/>
</config>
<config key="Variable_1">
<entry key="type" type="xstring" value="variable"/>
<entry key="name" type="xstring" value="currentIteration"/>
<entry key="class" type="xstring" value="INTEGER"/>
<entry key="value" type="xint" value="0"/>
</config>
<config key="Variable_2">
<entry key="type" type="xstring" value="variable"/>
<entry key="name" type="xstring" value="maxIterations"/>
<entry key="class" type="xstring" value="INTEGER"/>
<entry key="value" type="xint" value="300"/>
</config>
<config key="Loop_Execute_3">
<entry key="type" type="xstring" value="loopcontext_execute"/>
</config>
<config key="Variable_4">
<entry key="type" type="xstring" value="variable"/>
<entry key="name" type="xstring" value="currentIteration"/>
<entry key="class" type="xstring" value="INTEGER"/>
<entry key="value" type="xint" value="299"/>
</config>
<config key="Variable_5">
<entry key="type" type="xstring" value="variable"/>
<entry key="name" type="xstring" value="maxIterations"/>
<entry key="class" type="xstring" value="INTEGER"/>
<entry key="value" type="xint" value="300"/>
</config>
</config>
<config key="internal_node_subsettings">
<entry key="memory_policy" type="xstring" value="CacheSmallInMemory"/>
</config>
<config key="model">
<entry key="loops" type="xint" value="300"/>
</config>
<config key="nodeAnnotation">
<entry key="text" type="xstring" value="Repeat models with random y"/>
<entry key="bgcolor" type="xint" value="16777215"/>
<entry key="x-coordinate" type="xint" value="653"/>
<entry key="y-coordinate" type="xint" value="153"/>
<entry key="width" type="xint" value="158"/>
<entry key="height" type="xint" value="15"/>
<entry key="alignment" type="xstring" value="CENTER"/>
<config key="styles"/>
</config>
<entry key="customDescription" type="xstring" isnull="true" value=""/>
<entry key="state" type="xstring" value="EXECUTED"/>
<entry key="factory" type="xstring" value="org.knime.base.node.meta.looper.LoopStartCountNodeFactory"/>
<entry key="node-name" type="xstring" value="Counting Loop Start"/>
<entry key="node-bundle-name" type="xstring" value="KNIME Base Nodes"/>
<entry key="node-bundle-symbolic-name" type="xstring" value="org.knime.base"/>
<entry key="node-bundle-vendor" type="xstring" value="KNIME GmbH, Konstanz, Germany"/>
<entry key="node-bundle-version" type="xstring" value="2.12.2.0049834"/>
<config key="factory_settings"/>
<entry key="name" type="xstring" value="Counting Loop Start"/>
<entry key="hasContent" type="xboolean" value="true"/>
<entry key="isInactive" type="xboolean" value="false"/>
<config key="ports">
<config key="port_1">
<entry key="index" type="xint" value="1"/>
<entry key="port_spec_class" type="xstring" value="org.knime.core.data.DataTableSpec"/>
<entry key="port_object_class" type="xstring" value="org.knime.core.node.BufferedDataTable"/>
<entry key="port_object_summary" type="xstring" value="Rows: 30, Cols: 164"/>
<entry key="port_dir_location" type="xstring" value="port_1"/>
</config>
</config>
<config key="filestores">
<entry key="file_store_location" type="xstring" isnull="true" value=""/>
<entry key="file_store_id" type="xstring" isnull="true" value=""/>
</config>
</config>
