# Supplementary material for: Prediction of the effect of formulation on the toxicity of chemicals
Source: Toxicol Res (Camb). 2016 Oct 31;6(1):42–53. doi: 10.1039/c6tx00303f (PMC5310521; doi:10.1039/c6tx00303f)
Supplement: Supplementary file 1 [file TX-006-C6TX00303F-s001.zip › Published workflows/DT models for paper/Make models (#2837)/Make random (#2797)/Generate des (#2231)/Metanode (#2260)/Column Filter (#2222)/settings.xml]

<?xml version="1.0" encoding="UTF-8"?>
<config xmlns="http://www.knime.org/2008/09/XMLConfig" xmlns:xsi="http://www.w3.org/2001/XMLSchema-instance" xsi:schemaLocation="http://www.knime.org/2008/09/XMLConfig http://www.knime.org/XMLConfig_2008_09.xsd" key="settings.xml">
<entry key="node_file" type="xstring" value="settings.xml"/>
<config key="flow_stack"/>
<config key="internal_node_subsettings">
<entry key="memory_policy" type="xstring" value="CacheSmallInMemory"/>
</config>
<config key="model">
<config key="column-filter">
<entry key="filter-type" type="xstring" value="STANDARD"/>
<config key="included_names">
<entry key="array-size" type="xint" value="192"/>
<entry key="0" type="xstring" value="Class"/>
<entry key="1" type="xstring" value="Molecular formula"/>
<entry key="2" type="xstring" value="Molecular weight"/>
<entry key="3" type="xstring" value="Most abundant mass"/>
<entry key="4" type="xstring" value="Monoisotopic mass"/>
<entry key="5" type="xstring" value="Number of connected components"/>
<entry key="6" type="xstring" value="Total number of atoms"/>
<entry key="7" type="xstring" value="Number of hydrogens"/>
<entry key="8" type="xstring" value="Number of heavy atoms"/>
<entry key="9" type="xstring" value="Number of heteroatoms"/>
<entry key="10" type="xstring" value="Number of carbons"/>
<entry key="11" type="xstring" value="Number of aromatic atoms"/>
<entry key="12" type="xstring" value="Number of aliphatic atoms"/>
<entry key="13" type="xstring" value="Number of pseudoatoms"/>
<entry key="14" type="xstring" value="Number of visible atoms"/>
<entry key="15" type="xstring" value="Number of chiral centers"/>
<entry key="16" type="xstring" value="Number of R-sites"/>
<entry key="17" type="xstring" value="Number of bonds"/>
<entry key="18" type="xstring" value="Number of aromatic bonds"/>
<entry key="19" type="xstring" value="Number of aliphatic bonds"/>
<entry key="20" type="xstring" value="Number of cis/trans bonds"/>
<entry key="21" type="xstring" value="Number of aromatic rings"/>
<entry key="22" type="xstring" value="Number of aliphatic rings"/>
<entry key="23" type="xstring" value="Number of heteroatoms in aromatic rings"/>
<entry key="24" type="xstring" value="Number of heteroatoms in aliphatic rings"/>
<entry key="25" type="xstring" value="MACCS fingerprints for Molecule"/>
<entry key="26" type="xstring" value="1"/>
<entry key="27" type="xstring" value="2"/>
<entry key="28" type="xstring" value="3"/>
<entry key="29" type="xstring" value="4"/>
<entry key="30" type="xstring" value="5"/>
<entry key="31" type="xstring" value="6"/>
<entry key="32" type="xstring" value="7"/>
<entry key="33" type="xstring" value="8"/>
<entry key="34" type="xstring" value="9"/>
<entry key="35" type="xstring" value="10"/>
<entry key="36" type="xstring" value="11"/>
<entry key="37" type="xstring" value="12"/>
<entry key="38" type="xstring" value="13"/>
<entry key="39" type="xstring" value="14"/>
<entry key="40" type="xstring" value="15"/>
<entry key="41" type="xstring" value="16"/>
<entry key="42" type="xstring" value="17"/>
<entry key="43" type="xstring" value="18"/>
<entry key="44" type="xstring" value="19"/>
<entry key="45" type="xstring" value="20"/>
<entry key="46" type="xstring" value="21"/>
<entry key="47" type="xstring" value="22"/>
<entry key="48" type="xstring" value="23"/>
<entry key="49" type="xstring" value="24"/>
<entry key="50" type="xstring" value="25"/>
<entry key="51" type="xstring" value="26"/>
<entry key="52" type="xstring" value="27"/>
<entry key="53" type="xstring" value="28"/>
<entry key="54" type="xstring" value="29"/>
<entry key="55" type="xstring" value="30"/>
<entry key="56" type="xstring" value="31"/>
<entry key="57" type="xstring" value="32"/>
<entry key="58" type="xstring" value="33"/>
<entry key="59" type="xstring" value="34"/>
<entry key="60" type="xstring" value="35"/>
<entry key="61" type="xstring" value="36"/>
<entry key="62" type="xstring" value="37"/>
<entry key="63" type="xstring" value="38"/>
<entry key="64" type="xstring" value="39"/>
<entry key="65" type="xstring" value="40"/>
<entry key="66" type="xstring" value="41"/>
<entry key="67" type="xstring" value="42"/>
<entry key="68" type="xstring" value="43"/>
<entry key="69" type="xstring" value="44"/>
<entry key="70" type="xstring" value="45"/>
<entry key="71" type="xstring" value="46"/>
<entry key="72" type="xstring" value="47"/>
<entry key="73" type="xstring" value="48"/>
<entry key="74" type="xstring" value="49"/>
<entry key="75" type="xstring" value="50"/>
<entry key="76" type="xstring" value="51"/>
<entry key="77" type="xstring" value="52"/>
<entry key="78" type="xstring" value="53"/>
<entry key="79" type="xstring" value="54"/>
<entry key="80" type="xstring" value="55"/>
<entry key="81" type="xstring" value="56"/>
<entry key="82" type="xstring" value="57"/>
<entry key="83" type="xstring" value="58"/>
<entry key="84" type="xstring" value="59"/>
<entry key="85" type="xstring" value="60"/>
<entry key="86" type="xstring" value="61"/>
<entry key="87" type="xstring" value="62"/>
<entry key="88" type="xstring" value="63"/>
<entry key="89" type="xstring" value="64"/>
<entry key="90" type="xstring" value="65"/>
<entry key="91" type="xstring" value="66"/>
<entry key="92" type="xstring" value="67"/>
<entry key="93" type="xstring" value="68"/>
<entry key="94" type="xstring" value="69"/>
<entry key="95" type="xstring" value="70"/>
<entry key="96" type="xstring" value="71"/>
<entry key="97" type="xstring" value="72"/>
<entry key="98" type="xstring" value="73"/>
<entry key="99" type="xstring" value="74"/>
<entry key="100" type="xstring" value="75"/>
<entry key="101" type="xstring" value="76"/>
<entry key="102" type="xstring" value="77"/>
<entry key="103" type="xstring" value="78"/>
<entry key="104" type="xstring" value="79"/>
<entry key="105" type="xstring" value="80"/>
<entry key="106" type="xstring" value="81"/>
<entry key="107" type="xstring" value="82"/>
<entry key="108" type="xstring" value="83"/>
<entry key="109" type="xstring" value="84"/>
<entry key="110" type="xstring" value="85"/>
<entry key="111" type="xstring" value="86"/>
<entry key="112" type="xstring" value="87"/>
<entry key="113" type="xstring" value="88"/>
<entry key="114" type="xstring" value="89"/>
<entry key="115" type="xstring" value="90"/>
<entry key="116" type="xstring" value="91"/>
<entry key="117" type="xstring" value="92"/>
<entry key="118" type="xstring" value="93"/>
<entry key="119" type="xstring" value="94"/>
<entry key="120" type="xstring" value="95"/>
<entry key="121" type="xstring" value="96"/>
<entry key="122" type="xstring" value="97"/>
<entry key="123" type="xstring" value="98"/>
<entry key="124" type="xstring" value="99"/>
<entry key="125" type="xstring" value="100"/>
<entry key="126" type="xstring" value="101"/>
<entry key="127" type="xstring" value="102"/>
<entry key="128" type="xstring" value="103"/>
<entry key="129" type="xstring" value="104"/>
<entry key="130" type="xstring" value="105"/>
<entry key="131" type="xstring" value="106"/>
<entry key="132" type="xstring" value="107"/>
<entry key="133" type="xstring" value="108"/>
<entry key="134" type="xstring" value="109"/>
<entry key="135" type="xstring" value="110"/>
<entry key="136" type="xstring" value="111"/>
<entry key="137" type="xstring" value="112"/>
<entry key="138" type="xstring" value="113"/>
<entry key="139" type="xstring" value="114"/>
<entry key="140" type="xstring" value="115"/>
<entry key="141" type="xstring" value="116"/>
<entry key="142" type="xstring" value="117"/>
<entry key="143" type="xstring" value="118"/>
<entry key="144" type="xstring" value="119"/>
<entry key="145" type="xstring" value="120"/>
<entry key="146" type="xstring" value="121"/>
<entry key="147" type="xstring" value="122"/>
<entry key="148" type="xstring" value="123"/>
<entry key="149" type="xstring" value="124"/>
<entry key="150" type="xstring" value="125"/>
<entry key="151" type="xstring" value="126"/>
<entry key="152" type="xstring" value="127"/>
<entry key="153" type="xstring" value="128"/>
<entry key="154" type="xstring" value="129"/>
<entry key="155" type="xstring" value="130"/>
<entry key="156" type="xstring" value="131"/>
<entry key="157" type="xstring" value="132"/>
<entry key="158" type="xstring" value="133"/>
<entry key="159" type="xstring" value="134"/>
<entry key="160" type="xstring" value="135"/>
<entry key="161" type="xstring" value="136"/>
<entry key="162" type="xstring" value="137"/>
<entry key="163" type="xstring" value="138"/>
<entry key="164" type="xstring" value="139"/>
<entry key="165" type="xstring" value="140"/>
<entry key="166" type="xstring" value="141"/>
<entry key="167" type="xstring" value="142"/>
<entry key="168" type="xstring" value="143"/>
<entry key="169" type="xstring" value="144"/>
<entry key="170" type="xstring" value="145"/>
<entry key="171" type="xstring" value="146"/>
<entry key="172" type="xstring" value="147"/>
<entry key="173" type="xstring" value="148"/>
<entry key="174" type="xstring" value="149"/>
<entry key="175" type="xstring" value="150"/>
<entry key="176" type="xstring" value="151"/>
<entry key="177" type="xstring" value="152"/>
<entry key="178" type="xstring" value="153"/>
<entry key="179" type="xstring" value="154"/>
<entry key="180" type="xstring" value="155"/>
<entry key="181" type="xstring" value="156"/>
<entry key="182" type="xstring" value="157"/>
<entry key="183" type="xstring" value="158"/>
<entry key="184" type="xstring" value="159"/>
<entry key="185" type="xstring" value="160"/>
<entry key="186" type="xstring" value="161"/>
<entry key="187" type="xstring" value="162"/>
<entry key="188" type="xstring" value="163"/>
<entry key="189" type="xstring" value="164"/>
<entry key="190" type="xstring" value="165"/>
<entry key="191" type="xstring" value="166"/>
</config>
<config key="excluded_names">
<entry key="array-size" type="xint" value="5"/>
<entry key="0" type="xstring" value="Molecule"/>
<entry key="1" type="xstring" value="NSC"/>
<entry key="2" type="xstring" value="Inchi"/>
<entry key="3" type="xstring" value="Molecule (Indigo)"/>
<entry key="4" type="xstring" value="167"/>
</config>
<entry key="enforce_option" type="xstring" value="EnforceExclusion"/>
<config key="name_pattern">
<entry key="pattern" type="xstring" value=""/>
<entry key="type" type="xstring" value="Wildcard"/>
<entry key="caseSensitive" type="xboolean" value="true"/>
</config>
<config key="datatype">
<config key="typelist">
<entry key="org.knime.core.data.BooleanValue" type="xboolean" value="false"/>
<entry key="org.knime.core.data.date.DateAndTimeValue" type="xboolean" value="false"/>
<entry key="org.knime.core.data.DoubleValue" type="xboolean" value="false"/>
<entry key="org.knime.core.data.IntValue" type="xboolean" value="false"/>
<entry key="org.knime.core.data.LongValue" type="xboolean" value="false"/>
<entry key="org.knime.core.data.StringValue" type="xboolean" value="false"/>
</config>
</config>
</config>
</config>
<entry key="customDescription" type="xstring" isnull="true" value=""/>
<entry key="state" type="xstring" value="EXECUTED"/>
<entry key="factory" type="xstring" value="org.knime.base.node.preproc.filter.column.DataColumnSpecFilterNodeFactory"/>
<entry key="node-name" type="xstring" value="Column Filter"/>
<entry key="node-bundle-name" type="xstring" value="KNIME Base Nodes"/>
<entry key="node-bundle-symbolic-name" type="xstring" value="org.knime.base"/>
<entry key="node-bundle-vendor" type="xstring" value="KNIME GmbH, Konstanz, Germany"/>
<entry key="node-bundle-version" type="xstring" value="2.12.2.0049834"/>
<config key="factory_settings"/>
<entry key="name" type="xstring" value="Column Filter"/>
<entry key="hasContent" type="xboolean" value="true"/>
<entry key="isInactive" type="xboolean" value="false"/>
<config key="ports">
<config key="port_1">
<entry key="index" type="xint" value="1"/>
<entry key="port_spec_class" type="xstring" value="org.knime.core.data.DataTableSpec"/>
<entry key="port_object_class" type="xstring" value="org.knime.core.node.BufferedDataTable"/>
<entry key="port_object_summary" type="xstring" value="Rows: 30, Cols: 199"/>
<entry key="port_dir_location" type="xstring" value="port_1"/>
</config>
</config>
<config key="filestores">
<entry key="file_store_location" type="xstring" isnull="true" value=""/>
<entry key="file_store_id" type="xstring" isnull="true" value=""/>
</config>
</config>
