# Supplementary material for: Prediction of the effect of formulation on the toxicity of chemicals
Source: Toxicol Res (Camb). 2016 Oct 31;6(1):42–53. doi: 10.1039/c6tx00303f (PMC5310521; doi:10.1039/c6tx00303f)
Supplement: Supplementary file 1 [file TX-006-C6TX00303F-s001.zip › Published workflows/DT models for paper/Make models (#2837)/Make random (#2797)/Generate des (#2231)/Metanode (#2260)/Java Snippet (#2258)/settings.xml]

<?xml version="1.0" encoding="UTF-8"?>
<config xmlns="http://www.knime.org/2008/09/XMLConfig" xmlns:xsi="http://www.w3.org/2001/XMLSchema-instance" xsi:schemaLocation="http://www.knime.org/2008/09/XMLConfig http://www.knime.org/XMLConfig_2008_09.xsd" key="settings.xml">
<entry key="node_file" type="xstring" value="settings.xml"/>
<config key="flow_stack"/>
<config key="internal_node_subsettings">
<entry key="memory_policy" type="xstring" value="CacheSmallInMemory"/>
</config>
<config key="model">
<entry key="scriptImports" type="xstring" value="// Your custom imports:%%00010"/>
<entry key="scriptFields" type="xstring" value="// Your custom variables:%%00010"/>
<entry key="scriptBody" type="xstring" value="// Enter your code here:%%00010out_NewCount = ROWINDEX;%%00010%%00010%%00010%%00010"/>
<config key="jarFiles">
<entry key="array-size" type="xint" value="0"/>
</config>
<config key="outCols">
<entry key="array-size" type="xint" value="1"/>
<config key="0">
<entry key="Name" type="xstring" value="New Count"/>
<entry key="JavaName" type="xstring" value="out_NewCount"/>
<entry key="JavaType" type="xstring" value="java.lang.Integer"/>
<config key="Type">
<entry key="cell_class" type="xstring" value="org.knime.core.data.def.IntCell"/>
<entry key="is_null" type="xboolean" value="false"/>
</config>
<entry key="replaceExisting" type="xboolean" value="false"/>
</config>
</config>
<config key="outVars">
<entry key="array-size" type="xint" value="0"/>
</config>
<config key="inCols">
<entry key="array-size" type="xint" value="0"/>
</config>
<config key="inVars">
<entry key="array-size" type="xint" value="0"/>
</config>
<entry key="version" type="xstring" value="version 1.x"/>
<entry key="templateUUID" type="xstring" isnull="true" value=""/>
<entry key="runOnExecute" type="xboolean" value="false"/>
</config>
<entry key="customDescription" type="xstring" isnull="true" value=""/>
<entry key="state" type="xstring" value="EXECUTED"/>
<entry key="factory" type="xstring" value="org.knime.base.node.jsnippet.JavaSnippetNodeFactory"/>
<entry key="node-name" type="xstring" value="Java Snippet"/>
<entry key="node-bundle-name" type="xstring" value="KNIME Java Snippet Nodes"/>
<entry key="node-bundle-symbolic-name" type="xstring" value="org.knime.jsnippets"/>
<entry key="node-bundle-vendor" type="xstring" value="KNIME GmbH, Konstanz, Germany"/>
<entry key="node-bundle-version" type="xstring" value="2.12.1.0048740"/>
<config key="factory_settings"/>
<entry key="name" type="xstring" value="Java Snippet"/>
<entry key="hasContent" type="xboolean" value="true"/>
<entry key="isInactive" type="xboolean" value="false"/>
<config key="ports">
<config key="port_1">
<entry key="index" type="xint" value="1"/>
<entry key="port_spec_class" type="xstring" value="org.knime.core.data.DataTableSpec"/>
<entry key="port_object_class" type="xstring" value="org.knime.core.node.BufferedDataTable"/>
<entry key="port_object_summary" type="xstring" value="Rows: 199, Cols: 31"/>
<entry key="port_dir_location" type="xstring" value="port_1"/>
</config>
</config>
<config key="filestores">
<entry key="file_store_location" type="xstring" isnull="true" value=""/>
<entry key="file_store_id" type="xstring" isnull="true" value=""/>
</config>
</config>
