# Supplementary material for: Prediction of the effect of formulation on the toxicity of chemicals
Source: Toxicol Res (Camb). 2016 Oct 31;6(1):42–53. doi: 10.1039/c6tx00303f (PMC5310521; doi:10.1039/c6tx00303f)
Supplement: Supplementary file 1 [file TX-006-C6TX00303F-s001.zip › Published workflows/DT models for paper/Make models (#2837)/Make random (#2797)/Generate des (#2231)/Metanode (#2260)/Table Creator (#2242)/settings.xml]

<?xml version="1.0" encoding="UTF-8"?>
<config xmlns="http://www.knime.org/2008/09/XMLConfig" xmlns:xsi="http://www.w3.org/2001/XMLSchema-instance" xsi:schemaLocation="http://www.knime.org/2008/09/XMLConfig http://www.knime.org/XMLConfig_2008_09.xsd" key="settings.xml">
<entry key="node_file" type="xstring" value="settings.xml"/>
<config key="flow_stack"/>
<config key="internal_node_subsettings">
<entry key="memory_policy" type="xstring" value="CacheSmallInMemory"/>
</config>
<config key="model">
<config key="rowIndices">
<entry key="array-size" type="xint" value="664"/>
<entry key="0" type="xint" value="0"/>
<entry key="1" type="xint" value="0"/>
<entry key="2" type="xint" value="0"/>
<entry key="3" type="xint" value="0"/>
<entry key="4" type="xint" value="1"/>
<entry key="5" type="xint" value="1"/>
<entry key="6" type="xint" value="1"/>
<entry key="7" type="xint" value="1"/>
<entry key="8" type="xint" value="2"/>
<entry key="9" type="xint" value="2"/>
<entry key="10" type="xint" value="2"/>
<entry key="11" type="xint" value="2"/>
<entry key="12" type="xint" value="3"/>
<entry key="13" type="xint" value="3"/>
<entry key="14" type="xint" value="3"/>
<entry key="15" type="xint" value="3"/>
<entry key="16" type="xint" value="4"/>
<entry key="17" type="xint" value="4"/>
<entry key="18" type="xint" value="4"/>
<entry key="19" type="xint" value="4"/>
<entry key="20" type="xint" value="5"/>
<entry key="21" type="xint" value="5"/>
<entry key="22" type="xint" value="5"/>
<entry key="23" type="xint" value="5"/>
<entry key="24" type="xint" value="6"/>
<entry key="25" type="xint" value="6"/>
<entry key="26" type="xint" value="6"/>
<entry key="27" type="xint" value="6"/>
<entry key="28" type="xint" value="7"/>
<entry key="29" type="xint" value="7"/>
<entry key="30" type="xint" value="7"/>
<entry key="31" type="xint" value="7"/>
<entry key="32" type="xint" value="8"/>
<entry key="33" type="xint" value="8"/>
<entry key="34" type="xint" value="8"/>
<entry key="35" type="xint" value="8"/>
<entry key="36" type="xint" value="9"/>
<entry key="37" type="xint" value="9"/>
<entry key="38" type="xint" value="9"/>
<entry key="39" type="xint" value="9"/>
<entry key="40" type="xint" value="10"/>
<entry key="41" type="xint" value="10"/>
<entry key="42" type="xint" value="10"/>
<entry key="43" type="xint" value="10"/>
<entry key="44" type="xint" value="11"/>
<entry key="45" type="xint" value="11"/>
<entry key="46" type="xint" value="11"/>
<entry key="47" type="xint" value="11"/>
<entry key="48" type="xint" value="12"/>
<entry key="49" type="xint" value="12"/>
<entry key="50" type="xint" value="12"/>
<entry key="51" type="xint" value="12"/>
<entry key="52" type="xint" value="13"/>
<entry key="53" type="xint" value="13"/>
<entry key="54" type="xint" value="13"/>
<entry key="55" type="xint" value="13"/>
<entry key="56" type="xint" value="14"/>
<entry key="57" type="xint" value="14"/>
<entry key="58" type="xint" value="14"/>
<entry key="59" type="xint" value="14"/>
<entry key="60" type="xint" value="15"/>
<entry key="61" type="xint" value="15"/>
<entry key="62" type="xint" value="15"/>
<entry key="63" type="xint" value="15"/>
<entry key="64" type="xint" value="16"/>
<entry key="65" type="xint" value="16"/>
<entry key="66" type="xint" value="16"/>
<entry key="67" type="xint" value="16"/>
<entry key="68" type="xint" value="17"/>
<entry key="69" type="xint" value="17"/>
<entry key="70" type="xint" value="17"/>
<entry key="71" type="xint" value="17"/>
<entry key="72" type="xint" value="18"/>
<entry key="73" type="xint" value="18"/>
<entry key="74" type="xint" value="18"/>
<entry key="75" type="xint" value="18"/>
<entry key="76" type="xint" value="19"/>
<entry key="77" type="xint" value="19"/>
<entry key="78" type="xint" value="19"/>
<entry key="79" type="xint" value="19"/>
<entry key="80" type="xint" value="20"/>
<entry key="81" type="xint" value="20"/>
<entry key="82" type="xint" value="20"/>
<entry key="83" type="xint" value="20"/>
<entry key="84" type="xint" value="21"/>
<entry key="85" type="xint" value="21"/>
<entry key="86" type="xint" value="21"/>
<entry key="87" type="xint" value="21"/>
<entry key="88" type="xint" value="22"/>
<entry key="89" type="xint" value="22"/>
<entry key="90" type="xint" value="22"/>
<entry key="91" type="xint" value="22"/>
<entry key="92" type="xint" value="23"/>
<entry key="93" type="xint" value="23"/>
<entry key="94" type="xint" value="23"/>
<entry key="95" type="xint" value="23"/>
<entry key="96" type="xint" value="24"/>
<entry key="97" type="xint" value="24"/>
<entry key="98" type="xint" value="24"/>
<entry key="99" type="xint" value="24"/>
<entry key="100" type="xint" value="25"/>
<entry key="101" type="xint" value="25"/>
<entry key="102" type="xint" value="25"/>
<entry key="103" type="xint" value="25"/>
<entry key="104" type="xint" value="26"/>
<entry key="105" type="xint" value="26"/>
<entry key="106" type="xint" value="26"/>
<entry key="107" type="xint" value="26"/>
<entry key="108" type="xint" value="27"/>
<entry key="109" type="xint" value="27"/>
<entry key="110" type="xint" value="27"/>
<entry key="111" type="xint" value="27"/>
<entry key="112" type="xint" value="28"/>
<entry key="113" type="xint" value="28"/>
<entry key="114" type="xint" value="28"/>
<entry key="115" type="xint" value="28"/>
<entry key="116" type="xint" value="29"/>
<entry key="117" type="xint" value="29"/>
<entry key="118" type="xint" value="29"/>
<entry key="119" type="xint" value="29"/>
<entry key="120" type="xint" value="30"/>
<entry key="121" type="xint" value="30"/>
<entry key="122" type="xint" value="30"/>
<entry key="123" type="xint" value="30"/>
<entry key="124" type="xint" value="31"/>
<entry key="125" type="xint" value="31"/>
<entry key="126" type="xint" value="31"/>
<entry key="127" type="xint" value="31"/>
<entry key="128" type="xint" value="32"/>
<entry key="129" type="xint" value="32"/>
<entry key="130" type="xint" value="32"/>
<entry key="131" type="xint" value="32"/>
<entry key="132" type="xint" value="33"/>
<entry key="133" type="xint" value="33"/>
<entry key="134" type="xint" value="33"/>
<entry key="135" type="xint" value="33"/>
<entry key="136" type="xint" value="34"/>
<entry key="137" type="xint" value="34"/>
<entry key="138" type="xint" value="34"/>
<entry key="139" type="xint" value="34"/>
<entry key="140" type="xint" value="35"/>
<entry key="141" type="xint" value="35"/>
<entry key="142" type="xint" value="35"/>
<entry key="143" type="xint" value="35"/>
<entry key="144" type="xint" value="36"/>
<entry key="145" type="xint" value="36"/>
<entry key="146" type="xint" value="36"/>
<entry key="147" type="xint" value="36"/>
<entry key="148" type="xint" value="37"/>
<entry key="149" type="xint" value="37"/>
<entry key="150" type="xint" value="37"/>
<entry key="151" type="xint" value="37"/>
<entry key="152" type="xint" value="38"/>
<entry key="153" type="xint" value="38"/>
<entry key="154" type="xint" value="38"/>
<entry key="155" type="xint" value="38"/>
<entry key="156" type="xint" value="39"/>
<entry key="157" type="xint" value="39"/>
<entry key="158" type="xint" value="39"/>
<entry key="159" type="xint" value="39"/>
<entry key="160" type="xint" value="40"/>
<entry key="161" type="xint" value="40"/>
<entry key="162" type="xint" value="40"/>
<entry key="163" type="xint" value="40"/>
<entry key="164" type="xint" value="41"/>
<entry key="165" type="xint" value="41"/>
<entry key="166" type="xint" value="41"/>
<entry key="167" type="xint" value="41"/>
<entry key="168" type="xint" value="42"/>
<entry key="169" type="xint" value="42"/>
<entry key="170" type="xint" value="42"/>
<entry key="171" type="xint" value="42"/>
<entry key="172" type="xint" value="43"/>
<entry key="173" type="xint" value="43"/>
<entry key="174" type="xint" value="43"/>
<entry key="175" type="xint" value="43"/>
<entry key="176" type="xint" value="44"/>
<entry key="177" type="xint" value="44"/>
<entry key="178" type="xint" value="44"/>
<entry key="179" type="xint" value="44"/>
<entry key="180" type="xint" value="45"/>
<entry key="181" type="xint" value="45"/>
<entry key="182" type="xint" value="45"/>
<entry key="183" type="xint" value="45"/>
<entry key="184" type="xint" value="46"/>
<entry key="185" type="xint" value="46"/>
<entry key="186" type="xint" value="46"/>
<entry key="187" type="xint" value="46"/>
<entry key="188" type="xint" value="47"/>
<entry key="189" type="xint" value="47"/>
<entry key="190" type="xint" value="47"/>
<entry key="191" type="xint" value="47"/>
<entry key="192" type="xint" value="48"/>
<entry key="193" type="xint" value="48"/>
<entry key="194" type="xint" value="48"/>
<entry key="195" type="xint" value="48"/>
<entry key="196" type="xint" value="49"/>
<entry key="197" type="xint" value="49"/>
<entry key="198" type="xint" value="49"/>
<entry key="199" type="xint" value="49"/>
<entry key="200" type="xint" value="50"/>
<entry key="201" type="xint" value="50"/>
<entry key="202" type="xint" value="50"/>
<entry key="203" type="xint" value="50"/>
<entry key="204" type="xint" value="51"/>
<entry key="205" type="xint" value="51"/>
<entry key="206" type="xint" value="51"/>
<entry key="207" type="xint" value="51"/>
<entry key="208" type="xint" value="52"/>
<entry key="209" type="xint" value="52"/>
<entry key="210" type="xint" value="52"/>
<entry key="211" type="xint" value="52"/>
<entry key="212" type="xint" value="53"/>
<entry key="213" type="xint" value="53"/>
<entry key="214" type="xint" value="53"/>
<entry key="215" type="xint" value="53"/>
<entry key="216" type="xint" value="54"/>
<entry key="217" type="xint" value="54"/>
<entry key="218" type="xint" value="54"/>
<entry key="219" type="xint" value="54"/>
<entry key="220" type="xint" value="55"/>
<entry key="221" type="xint" value="55"/>
<entry key="222" type="xint" value="55"/>
<entry key="223" type="xint" value="55"/>
<entry key="224" type="xint" value="56"/>
<entry key="225" type="xint" value="56"/>
<entry key="226" type="xint" value="56"/>
<entry key="227" type="xint" value="56"/>
<entry key="228" type="xint" value="57"/>
<entry key="229" type="xint" value="57"/>
<entry key="230" type="xint" value="57"/>
<entry key="231" type="xint" value="57"/>
<entry key="232" type="xint" value="58"/>
<entry key="233" type="xint" value="58"/>
<entry key="234" type="xint" value="58"/>
<entry key="235" type="xint" value="58"/>
<entry key="236" type="xint" value="59"/>
<entry key="237" type="xint" value="59"/>
<entry key="238" type="xint" value="59"/>
<entry key="239" type="xint" value="59"/>
<entry key="240" type="xint" value="60"/>
<entry key="241" type="xint" value="60"/>
<entry key="242" type="xint" value="60"/>
<entry key="243" type="xint" value="60"/>
<entry key="244" type="xint" value="61"/>
<entry key="245" type="xint" value="61"/>
<entry key="246" type="xint" value="61"/>
<entry key="247" type="xint" value="61"/>
<entry key="248" type="xint" value="62"/>
<entry key="249" type="xint" value="62"/>
<entry key="250" type="xint" value="62"/>
<entry key="251" type="xint" value="62"/>
<entry key="252" type="xint" value="63"/>
<entry key="253" type="xint" value="63"/>
<entry key="254" type="xint" value="63"/>
<entry key="255" type="xint" value="63"/>
<entry key="256" type="xint" value="64"/>
<entry key="257" type="xint" value="64"/>
<entry key="258" type="xint" value="64"/>
<entry key="259" type="xint" value="64"/>
<entry key="260" type="xint" value="65"/>
<entry key="261" type="xint" value="65"/>
<entry key="262" type="xint" value="65"/>
<entry key="263" type="xint" value="65"/>
<entry key="264" type="xint" value="66"/>
<entry key="265" type="xint" value="66"/>
<entry key="266" type="xint" value="66"/>
<entry key="267" type="xint" value="66"/>
<entry key="268" type="xint" value="67"/>
<entry key="269" type="xint" value="67"/>
<entry key="270" type="xint" value="67"/>
<entry key="271" type="xint" value="67"/>
<entry key="272" type="xint" value="68"/>
<entry key="273" type="xint" value="68"/>
<entry key="274" type="xint" value="68"/>
<entry key="275" type="xint" value="68"/>
<entry key="276" type="xint" value="69"/>
<entry key="277" type="xint" value="69"/>
<entry key="278" type="xint" value="69"/>
<entry key="279" type="xint" value="69"/>
<entry key="280" type="xint" value="70"/>
<entry key="281" type="xint" value="70"/>
<entry key="282" type="xint" value="70"/>
<entry key="283" type="xint" value="70"/>
<entry key="284" type="xint" value="71"/>
<entry key="285" type="xint" value="71"/>
<entry key="286" type="xint" value="71"/>
<entry key="287" type="xint" value="71"/>
<entry key="288" type="xint" value="72"/>
<entry key="289" type="xint" value="72"/>
<entry key="290" type="xint" value="72"/>
<entry key="291" type="xint" value="72"/>
<entry key="292" type="xint" value="73"/>
<entry key="293" type="xint" value="73"/>
<entry key="294" type="xint" value="73"/>
<entry key="295" type="xint" value="73"/>
<entry key="296" type="xint" value="74"/>
<entry key="297" type="xint" value="74"/>
<entry key="298" type="xint" value="74"/>
<entry key="299" type="xint" value="74"/>
<entry key="300" type="xint" value="75"/>
<entry key="301" type="xint" value="75"/>
<entry key="302" type="xint" value="75"/>
<entry key="303" type="xint" value="75"/>
<entry key="304" type="xint" value="76"/>
<entry key="305" type="xint" value="76"/>
<entry key="306" type="xint" value="76"/>
<entry key="307" type="xint" value="76"/>
<entry key="308" type="xint" value="77"/>
<entry key="309" type="xint" value="77"/>
<entry key="310" type="xint" value="77"/>
<entry key="311" type="xint" value="77"/>
<entry key="312" type="xint" value="78"/>
<entry key="313" type="xint" value="78"/>
<entry key="314" type="xint" value="78"/>
<entry key="315" type="xint" value="78"/>
<entry key="316" type="xint" value="79"/>
<entry key="317" type="xint" value="79"/>
<entry key="318" type="xint" value="79"/>
<entry key="319" type="xint" value="79"/>
<entry key="320" type="xint" value="80"/>
<entry key="321" type="xint" value="80"/>
<entry key="322" type="xint" value="80"/>
<entry key="323" type="xint" value="80"/>
<entry key="324" type="xint" value="81"/>
<entry key="325" type="xint" value="81"/>
<entry key="326" type="xint" value="81"/>
<entry key="327" type="xint" value="81"/>
<entry key="328" type="xint" value="82"/>
<entry key="329" type="xint" value="82"/>
<entry key="330" type="xint" value="82"/>
<entry key="331" type="xint" value="82"/>
<entry key="332" type="xint" value="83"/>
<entry key="333" type="xint" value="83"/>
<entry key="334" type="xint" value="83"/>
<entry key="335" type="xint" value="83"/>
<entry key="336" type="xint" value="84"/>
<entry key="337" type="xint" value="84"/>
<entry key="338" type="xint" value="84"/>
<entry key="339" type="xint" value="84"/>
<entry key="340" type="xint" value="85"/>
<entry key="341" type="xint" value="85"/>
<entry key="342" type="xint" value="85"/>
<entry key="343" type="xint" value="85"/>
<entry key="344" type="xint" value="86"/>
<entry key="345" type="xint" value="86"/>
<entry key="346" type="xint" value="86"/>
<entry key="347" type="xint" value="86"/>
<entry key="348" type="xint" value="87"/>
<entry key="349" type="xint" value="87"/>
<entry key="350" type="xint" value="87"/>
<entry key="351" type="xint" value="87"/>
<entry key="352" type="xint" value="88"/>
<entry key="353" type="xint" value="88"/>
<entry key="354" type="xint" value="88"/>
<entry key="355" type="xint" value="88"/>
<entry key="356" type="xint" value="89"/>
<entry key="357" type="xint" value="89"/>
<entry key="358" type="xint" value="89"/>
<entry key="359" type="xint" value="89"/>
<entry key="360" type="xint" value="90"/>
<entry key="361" type="xint" value="90"/>
<entry key="362" type="xint" value="90"/>
<entry key="363" type="xint" value="90"/>
<entry key="364" type="xint" value="91"/>
<entry key="365" type="xint" value="91"/>
<entry key="366" type="xint" value="91"/>
<entry key="367" type="xint" value="91"/>
<entry key="368" type="xint" value="92"/>
<entry key="369" type="xint" value="92"/>
<entry key="370" type="xint" value="92"/>
<entry key="371" type="xint" value="92"/>
<entry key="372" type="xint" value="93"/>
<entry key="373" type="xint" value="93"/>
<entry key="374" type="xint" value="93"/>
<entry key="375" type="xint" value="93"/>
<entry key="376" type="xint" value="94"/>
<entry key="377" type="xint" value="94"/>
<entry key="378" type="xint" value="94"/>
<entry key="379" type="xint" value="94"/>
<entry key="380" type="xint" value="95"/>
<entry key="381" type="xint" value="95"/>
<entry key="382" type="xint" value="95"/>
<entry key="383" type="xint" value="95"/>
<entry key="384" type="xint" value="96"/>
<entry key="385" type="xint" value="96"/>
<entry key="386" type="xint" value="96"/>
<entry key="387" type="xint" value="96"/>
<entry key="388" type="xint" value="97"/>
<entry key="389" type="xint" value="97"/>
<entry key="390" type="xint" value="97"/>
<entry key="391" type="xint" value="97"/>
<entry key="392" type="xint" value="98"/>
<entry key="393" type="xint" value="98"/>
<entry key="394" type="xint" value="98"/>
<entry key="395" type="xint" value="98"/>
<entry key="396" type="xint" value="99"/>
<entry key="397" type="xint" value="99"/>
<entry key="398" type="xint" value="99"/>
<entry key="399" type="xint" value="99"/>
<entry key="400" type="xint" value="100"/>
<entry key="401" type="xint" value="100"/>
<entry key="402" type="xint" value="100"/>
<entry key="403" type="xint" value="100"/>
<entry key="404" type="xint" value="101"/>
<entry key="405" type="xint" value="101"/>
<entry key="406" type="xint" value="101"/>
<entry key="407" type="xint" value="101"/>
<entry key="408" type="xint" value="102"/>
<entry key="409" type="xint" value="102"/>
<entry key="410" type="xint" value="102"/>
<entry key="411" type="xint" value="102"/>
<entry key="412" type="xint" value="103"/>
<entry key="413" type="xint" value="103"/>
<entry key="414" type="xint" value="103"/>
<entry key="415" type="xint" value="103"/>
<entry key="416" type="xint" value="104"/>
<entry key="417" type="xint" value="104"/>
<entry key="418" type="xint" value="104"/>
<entry key="419" type="xint" value="104"/>
<entry key="420" type="xint" value="105"/>
<entry key="421" type="xint" value="105"/>
<entry key="422" type="xint" value="105"/>
<entry key="423" type="xint" value="105"/>
<entry key="424" type="xint" value="106"/>
<entry key="425" type="xint" value="106"/>
<entry key="426" type="xint" value="106"/>
<entry key="427" type="xint" value="106"/>
<entry key="428" type="xint" value="107"/>
<entry key="429" type="xint" value="107"/>
<entry key="430" type="xint" value="107"/>
<entry key="431" type="xint" value="107"/>
<entry key="432" type="xint" value="108"/>
<entry key="433" type="xint" value="108"/>
<entry key="434" type="xint" value="108"/>
<entry key="435" type="xint" value="108"/>
<entry key="436" type="xint" value="109"/>
<entry key="437" type="xint" value="109"/>
<entry key="438" type="xint" value="109"/>
<entry key="439" type="xint" value="109"/>
<entry key="440" type="xint" value="110"/>
<entry key="441" type="xint" value="110"/>
<entry key="442" type="xint" value="110"/>
<entry key="443" type="xint" value="110"/>
<entry key="444" type="xint" value="111"/>
<entry key="445" type="xint" value="111"/>
<entry key="446" type="xint" value="111"/>
<entry key="447" type="xint" value="111"/>
<entry key="448" type="xint" value="112"/>
<entry key="449" type="xint" value="112"/>
<entry key="450" type="xint" value="112"/>
<entry key="451" type="xint" value="112"/>
<entry key="452" type="xint" value="113"/>
<entry key="453" type="xint" value="113"/>
<entry key="454" type="xint" value="113"/>
<entry key="455" type="xint" value="113"/>
<entry key="456" type="xint" value="114"/>
<entry key="457" type="xint" value="114"/>
<entry key="458" type="xint" value="114"/>
<entry key="459" type="xint" value="114"/>
<entry key="460" type="xint" value="115"/>
<entry key="461" type="xint" value="115"/>
<entry key="462" type="xint" value="115"/>
<entry key="463" type="xint" value="115"/>
<entry key="464" type="xint" value="116"/>
<entry key="465" type="xint" value="116"/>
<entry key="466" type="xint" value="116"/>
<entry key="467" type="xint" value="116"/>
<entry key="468" type="xint" value="117"/>
<entry key="469" type="xint" value="117"/>
<entry key="470" type="xint" value="117"/>
<entry key="471" type="xint" value="117"/>
<entry key="472" type="xint" value="118"/>
<entry key="473" type="xint" value="118"/>
<entry key="474" type="xint" value="118"/>
<entry key="475" type="xint" value="118"/>
<entry key="476" type="xint" value="119"/>
<entry key="477" type="xint" value="119"/>
<entry key="478" type="xint" value="119"/>
<entry key="479" type="xint" value="119"/>
<entry key="480" type="xint" value="120"/>
<entry key="481" type="xint" value="120"/>
<entry key="482" type="xint" value="120"/>
<entry key="483" type="xint" value="120"/>
<entry key="484" type="xint" value="121"/>
<entry key="485" type="xint" value="121"/>
<entry key="486" type="xint" value="121"/>
<entry key="487" type="xint" value="121"/>
<entry key="488" type="xint" value="122"/>
<entry key="489" type="xint" value="122"/>
<entry key="490" type="xint" value="122"/>
<entry key="491" type="xint" value="122"/>
<entry key="492" type="xint" value="123"/>
<entry key="493" type="xint" value="123"/>
<entry key="494" type="xint" value="123"/>
<entry key="495" type="xint" value="123"/>
<entry key="496" type="xint" value="124"/>
<entry key="497" type="xint" value="124"/>
<entry key="498" type="xint" value="124"/>
<entry key="499" type="xint" value="124"/>
<entry key="500" type="xint" value="125"/>
<entry key="501" type="xint" value="125"/>
<entry key="502" type="xint" value="125"/>
<entry key="503" type="xint" value="125"/>
<entry key="504" type="xint" value="126"/>
<entry key="505" type="xint" value="126"/>
<entry key="506" type="xint" value="126"/>
<entry key="507" type="xint" value="126"/>
<entry key="508" type="xint" value="127"/>
<entry key="509" type="xint" value="127"/>
<entry key="510" type="xint" value="127"/>
<entry key="511" type="xint" value="127"/>
<entry key="512" type="xint" value="128"/>
<entry key="513" type="xint" value="128"/>
<entry key="514" type="xint" value="128"/>
<entry key="515" type="xint" value="128"/>
<entry key="516" type="xint" value="129"/>
<entry key="517" type="xint" value="129"/>
<entry key="518" type="xint" value="129"/>
<entry key="519" type="xint" value="129"/>
<entry key="520" type="xint" value="130"/>
<entry key="521" type="xint" value="130"/>
<entry key="522" type="xint" value="130"/>
<entry key="523" type="xint" value="130"/>
<entry key="524" type="xint" value="131"/>
<entry key="525" type="xint" value="131"/>
<entry key="526" type="xint" value="131"/>
<entry key="527" type="xint" value="131"/>
<entry key="528" type="xint" value="132"/>
<entry key="529" type="xint" value="132"/>
<entry key="530" type="xint" value="132"/>
<entry key="531" type="xint" value="132"/>
<entry key="532" type="xint" value="133"/>
<entry key="533" type="xint" value="133"/>
<entry key="534" type="xint" value="133"/>
<entry key="535" type="xint" value="133"/>
<entry key="536" type="xint" value="134"/>
<entry key="537" type="xint" value="134"/>
<entry key="538" type="xint" value="134"/>
<entry key="539" type="xint" value="134"/>
<entry key="540" type="xint" value="135"/>
<entry key="541" type="xint" value="135"/>
<entry key="542" type="xint" value="135"/>
<entry key="543" type="xint" value="135"/>
<entry key="544" type="xint" value="136"/>
<entry key="545" type="xint" value="136"/>
<entry key="546" type="xint" value="136"/>
<entry key="547" type="xint" value="136"/>
<entry key="548" type="xint" value="137"/>
<entry key="549" type="xint" value="137"/>
<entry key="550" type="xint" value="137"/>
<entry key="551" type="xint" value="137"/>
<entry key="552" type="xint" value="138"/>
<entry key="553" type="xint" value="138"/>
<entry key="554" type="xint" value="138"/>
<entry key="555" type="xint" value="138"/>
<entry key="556" type="xint" value="139"/>
<entry key="557" type="xint" value="139"/>
<entry key="558" type="xint" value="139"/>
<entry key="559" type="xint" value="139"/>
<entry key="560" type="xint" value="140"/>
<entry key="561" type="xint" value="140"/>
<entry key="562" type="xint" value="140"/>
<entry key="563" type="xint" value="140"/>
<entry key="564" type="xint" value="141"/>
<entry key="565" type="xint" value="141"/>
<entry key="566" type="xint" value="141"/>
<entry key="567" type="xint" value="141"/>
<entry key="568" type="xint" value="142"/>
<entry key="569" type="xint" value="142"/>
<entry key="570" type="xint" value="142"/>
<entry key="571" type="xint" value="142"/>
<entry key="572" type="xint" value="143"/>
<entry key="573" type="xint" value="143"/>
<entry key="574" type="xint" value="143"/>
<entry key="575" type="xint" value="143"/>
<entry key="576" type="xint" value="144"/>
<entry key="577" type="xint" value="144"/>
<entry key="578" type="xint" value="144"/>
<entry key="579" type="xint" value="144"/>
<entry key="580" type="xint" value="145"/>
<entry key="581" type="xint" value="145"/>
<entry key="582" type="xint" value="145"/>
<entry key="583" type="xint" value="145"/>
<entry key="584" type="xint" value="146"/>
<entry key="585" type="xint" value="146"/>
<entry key="586" type="xint" value="146"/>
<entry key="587" type="xint" value="146"/>
<entry key="588" type="xint" value="147"/>
<entry key="589" type="xint" value="147"/>
<entry key="590" type="xint" value="147"/>
<entry key="591" type="xint" value="147"/>
<entry key="592" type="xint" value="148"/>
<entry key="593" type="xint" value="148"/>
<entry key="594" type="xint" value="148"/>
<entry key="595" type="xint" value="148"/>
<entry key="596" type="xint" value="149"/>
<entry key="597" type="xint" value="149"/>
<entry key="598" type="xint" value="149"/>
<entry key="599" type="xint" value="149"/>
<entry key="600" type="xint" value="150"/>
<entry key="601" type="xint" value="150"/>
<entry key="602" type="xint" value="150"/>
<entry key="603" type="xint" value="150"/>
<entry key="604" type="xint" value="151"/>
<entry key="605" type="xint" value="151"/>
<entry key="606" type="xint" value="151"/>
<entry key="607" type="xint" value="151"/>
<entry key="608" type="xint" value="152"/>
<entry key="609" type="xint" value="152"/>
<entry key="610" type="xint" value="152"/>
<entry key="611" type="xint" value="152"/>
<entry key="612" type="xint" value="153"/>
<entry key="613" type="xint" value="153"/>
<entry key="614" type="xint" value="153"/>
<entry key="615" type="xint" value="153"/>
<entry key="616" type="xint" value="154"/>
<entry key="617" type="xint" value="154"/>
<entry key="618" type="xint" value="154"/>
<entry key="619" type="xint" value="154"/>
<entry key="620" type="xint" value="155"/>
<entry key="621" type="xint" value="155"/>
<entry key="622" type="xint" value="155"/>
<entry key="623" type="xint" value="155"/>
<entry key="624" type="xint" value="156"/>
<entry key="625" type="xint" value="156"/>
<entry key="626" type="xint" value="156"/>
<entry key="627" type="xint" value="156"/>
<entry key="628" type="xint" value="157"/>
<entry key="629" type="xint" value="157"/>
<entry key="630" type="xint" value="157"/>
<entry key="631" type="xint" value="157"/>
<entry key="632" type="xint" value="158"/>
<entry key="633" type="xint" value="158"/>
<entry key="634" type="xint" value="158"/>
<entry key="635" type="xint" value="158"/>
<entry key="636" type="xint" value="159"/>
<entry key="637" type="xint" value="159"/>
<entry key="638" type="xint" value="159"/>
<entry key="639" type="xint" value="159"/>
<entry key="640" type="xint" value="160"/>
<entry key="641" type="xint" value="160"/>
<entry key="642" type="xint" value="160"/>
<entry key="643" type="xint" value="160"/>
<entry key="644" type="xint" value="161"/>
<entry key="645" type="xint" value="161"/>
<entry key="646" type="xint" value="161"/>
<entry key="647" type="xint" value="161"/>
<entry key="648" type="xint" value="162"/>
<entry key="649" type="xint" value="162"/>
<entry key="650" type="xint" value="162"/>
<entry key="651" type="xint" value="162"/>
<entry key="652" type="xint" value="163"/>
<entry key="653" type="xint" value="163"/>
<entry key="654" type="xint" value="163"/>
<entry key="655" type="xint" value="163"/>
<entry key="656" type="xint" value="164"/>
<entry key="657" type="xint" value="164"/>
<entry key="658" type="xint" value="164"/>
<entry key="659" type="xint" value="164"/>
<entry key="660" type="xint" value="165"/>
<entry key="661" type="xint" value="165"/>
<entry key="662" type="xint" value="165"/>
<entry key="663" type="xint" value="165"/>
</config>
<config key="columnIndices">
<entry key="array-size" type="xint" value="664"/>
<entry key="0" type="xint" value="0"/>
<entry key="1" type="xint" value="1"/>
<entry key="2" type="xint" value="2"/>
<entry key="3" type="xint" value="3"/>
<entry key="4" type="xint" value="0"/>
<entry key="5" type="xint" value="1"/>
<entry key="6" type="xint" value="2"/>
<entry key="7" type="xint" value="3"/>
<entry key="8" type="xint" value="0"/>
<entry key="9" type="xint" value="1"/>
<entry key="10" type="xint" value="2"/>
<entry key="11" type="xint" value="3"/>
<entry key="12" type="xint" value="0"/>
<entry key="13" type="xint" value="1"/>
<entry key="14" type="xint" value="2"/>
<entry key="15" type="xint" value="3"/>
<entry key="16" type="xint" value="0"/>
<entry key="17" type="xint" value="1"/>
<entry key="18" type="xint" value="2"/>
<entry key="19" type="xint" value="3"/>
<entry key="20" type="xint" value="0"/>
<entry key="21" type="xint" value="1"/>
<entry key="22" type="xint" value="2"/>
<entry key="23" type="xint" value="3"/>
<entry key="24" type="xint" value="0"/>
<entry key="25" type="xint" value="1"/>
<entry key="26" type="xint" value="2"/>
<entry key="27" type="xint" value="3"/>
<entry key="28" type="xint" value="0"/>
<entry key="29" type="xint" value="1"/>
<entry key="30" type="xint" value="2"/>
<entry key="31" type="xint" value="3"/>
<entry key="32" type="xint" value="0"/>
<entry key="33" type="xint" value="1"/>
<entry key="34" type="xint" value="2"/>
<entry key="35" type="xint" value="3"/>
<entry key="36" type="xint" value="0"/>
<entry key="37" type="xint" value="1"/>
<entry key="38" type="xint" value="2"/>
<entry key="39" type="xint" value="3"/>
<entry key="40" type="xint" value="0"/>
<entry key="41" type="xint" value="1"/>
<entry key="42" type="xint" value="2"/>
<entry key="43" type="xint" value="3"/>
<entry key="44" type="xint" value="0"/>
<entry key="45" type="xint" value="1"/>
<entry key="46" type="xint" value="2"/>
<entry key="47" type="xint" value="3"/>
<entry key="48" type="xint" value="0"/>
<entry key="49" type="xint" value="1"/>
<entry key="50" type="xint" value="2"/>
<entry key="51" type="xint" value="3"/>
<entry key="52" type="xint" value="0"/>
<entry key="53" type="xint" value="1"/>
<entry key="54" type="xint" value="2"/>
<entry key="55" type="xint" value="3"/>
<entry key="56" type="xint" value="0"/>
<entry key="57" type="xint" value="1"/>
<entry key="58" type="xint" value="2"/>
<entry key="59" type="xint" value="3"/>
<entry key="60" type="xint" value="0"/>
<entry key="61" type="xint" value="1"/>
<entry key="62" type="xint" value="2"/>
<entry key="63" type="xint" value="3"/>
<entry key="64" type="xint" value="0"/>
<entry key="65" type="xint" value="1"/>
<entry key="66" type="xint" value="2"/>
<entry key="67" type="xint" value="3"/>
<entry key="68" type="xint" value="0"/>
<entry key="69" type="xint" value="1"/>
<entry key="70" type="xint" value="2"/>
<entry key="71" type="xint" value="3"/>
<entry key="72" type="xint" value="0"/>
<entry key="73" type="xint" value="1"/>
<entry key="74" type="xint" value="2"/>
<entry key="75" type="xint" value="3"/>
<entry key="76" type="xint" value="0"/>
<entry key="77" type="xint" value="1"/>
<entry key="78" type="xint" value="2"/>
<entry key="79" type="xint" value="3"/>
<entry key="80" type="xint" value="0"/>
<entry key="81" type="xint" value="1"/>
<entry key="82" type="xint" value="2"/>
<entry key="83" type="xint" value="3"/>
<entry key="84" type="xint" value="0"/>
<entry key="85" type="xint" value="1"/>
<entry key="86" type="xint" value="2"/>
<entry key="87" type="xint" value="3"/>
<entry key="88" type="xint" value="0"/>
<entry key="89" type="xint" value="1"/>
<entry key="90" type="xint" value="2"/>
<entry key="91" type="xint" value="3"/>
<entry key="92" type="xint" value="0"/>
<entry key="93" type="xint" value="1"/>
<entry key="94" type="xint" value="2"/>
<entry key="95" type="xint" value="3"/>
<entry key="96" type="xint" value="0"/>
<entry key="97" type="xint" value="1"/>
<entry key="98" type="xint" value="2"/>
<entry key="99" type="xint" value="3"/>
<entry key="100" type="xint" value="0"/>
<entry key="101" type="xint" value="1"/>
<entry key="102" type="xint" value="2"/>
<entry key="103" type="xint" value="3"/>
<entry key="104" type="xint" value="0"/>
<entry key="105" type="xint" value="1"/>
<entry key="106" type="xint" value="2"/>
<entry key="107" type="xint" value="3"/>
<entry key="108" type="xint" value="0"/>
<entry key="109" type="xint" value="1"/>
<entry key="110" type="xint" value="2"/>
<entry key="111" type="xint" value="3"/>
<entry key="112" type="xint" value="0"/>
<entry key="113" type="xint" value="1"/>
<entry key="114" type="xint" value="2"/>
<entry key="115" type="xint" value="3"/>
<entry key="116" type="xint" value="0"/>
<entry key="117" type="xint" value="1"/>
<entry key="118" type="xint" value="2"/>
<entry key="119" type="xint" value="3"/>
<entry key="120" type="xint" value="0"/>
<entry key="121" type="xint" value="1"/>
<entry key="122" type="xint" value="2"/>
<entry key="123" type="xint" value="3"/>
<entry key="124" type="xint" value="0"/>
<entry key="125" type="xint" value="1"/>
<entry key="126" type="xint" value="2"/>
<entry key="127" type="xint" value="3"/>
<entry key="128" type="xint" value="0"/>
<entry key="129" type="xint" value="1"/>
<entry key="130" type="xint" value="2"/>
<entry key="131" type="xint" value="3"/>
<entry key="132" type="xint" value="0"/>
<entry key="133" type="xint" value="1"/>
<entry key="134" type="xint" value="2"/>
<entry key="135" type="xint" value="3"/>
<entry key="136" type="xint" value="0"/>
<entry key="137" type="xint" value="1"/>
<entry key="138" type="xint" value="2"/>
<entry key="139" type="xint" value="3"/>
<entry key="140" type="xint" value="0"/>
<entry key="141" type="xint" value="1"/>
<entry key="142" type="xint" value="2"/>
<entry key="143" type="xint" value="3"/>
<entry key="144" type="xint" value="0"/>
<entry key="145" type="xint" value="1"/>
<entry key="146" type="xint" value="2"/>
<entry key="147" type="xint" value="3"/>
<entry key="148" type="xint" value="0"/>
<entry key="149" type="xint" value="1"/>
<entry key="150" type="xint" value="2"/>
<entry key="151" type="xint" value="3"/>
<entry key="152" type="xint" value="0"/>
<entry key="153" type="xint" value="1"/>
<entry key="154" type="xint" value="2"/>
<entry key="155" type="xint" value="3"/>
<entry key="156" type="xint" value="0"/>
<entry key="157" type="xint" value="1"/>
<entry key="158" type="xint" value="2"/>
<entry key="159" type="xint" value="3"/>
<entry key="160" type="xint" value="0"/>
<entry key="161" type="xint" value="1"/>
<entry key="162" type="xint" value="2"/>
<entry key="163" type="xint" value="3"/>
<entry key="164" type="xint" value="0"/>
<entry key="165" type="xint" value="1"/>
<entry key="166" type="xint" value="2"/>
<entry key="167" type="xint" value="3"/>
<entry key="168" type="xint" value="0"/>
<entry key="169" type="xint" value="1"/>
<entry key="170" type="xint" value="2"/>
<entry key="171" type="xint" value="3"/>
<entry key="172" type="xint" value="0"/>
<entry key="173" type="xint" value="1"/>
<entry key="174" type="xint" value="2"/>
<entry key="175" type="xint" value="3"/>
<entry key="176" type="xint" value="0"/>
<entry key="177" type="xint" value="1"/>
<entry key="178" type="xint" value="2"/>
<entry key="179" type="xint" value="3"/>
<entry key="180" type="xint" value="0"/>
<entry key="181" type="xint" value="1"/>
<entry key="182" type="xint" value="2"/>
<entry key="183" type="xint" value="3"/>
<entry key="184" type="xint" value="0"/>
<entry key="185" type="xint" value="1"/>
<entry key="186" type="xint" value="2"/>
<entry key="187" type="xint" value="3"/>
<entry key="188" type="xint" value="0"/>
<entry key="189" type="xint" value="1"/>
<entry key="190" type="xint" value="2"/>
<entry key="191" type="xint" value="3"/>
<entry key="192" type="xint" value="0"/>
<entry key="193" type="xint" value="1"/>
<entry key="194" type="xint" value="2"/>
<entry key="195" type="xint" value="3"/>
<entry key="196" type="xint" value="0"/>
<entry key="197" type="xint" value="1"/>
<entry key="198" type="xint" value="2"/>
<entry key="199" type="xint" value="3"/>
<entry key="200" type="xint" value="0"/>
<entry key="201" type="xint" value="1"/>
<entry key="202" type="xint" value="2"/>
<entry key="203" type="xint" value="3"/>
<entry key="204" type="xint" value="0"/>
<entry key="205" type="xint" value="1"/>
<entry key="206" type="xint" value="2"/>
<entry key="207" type="xint" value="3"/>
<entry key="208" type="xint" value="0"/>
<entry key="209" type="xint" value="1"/>
<entry key="210" type="xint" value="2"/>
<entry key="211" type="xint" value="3"/>
<entry key="212" type="xint" value="0"/>
<entry key="213" type="xint" value="1"/>
<entry key="214" type="xint" value="2"/>
<entry key="215" type="xint" value="3"/>
<entry key="216" type="xint" value="0"/>
<entry key="217" type="xint" value="1"/>
<entry key="218" type="xint" value="2"/>
<entry key="219" type="xint" value="3"/>
<entry key="220" type="xint" value="0"/>
<entry key="221" type="xint" value="1"/>
<entry key="222" type="xint" value="2"/>
<entry key="223" type="xint" value="3"/>
<entry key="224" type="xint" value="0"/>
<entry key="225" type="xint" value="1"/>
<entry key="226" type="xint" value="2"/>
<entry key="227" type="xint" value="3"/>
<entry key="228" type="xint" value="0"/>
<entry key="229" type="xint" value="1"/>
<entry key="230" type="xint" value="2"/>
<entry key="231" type="xint" value="3"/>
<entry key="232" type="xint" value="0"/>
<entry key="233" type="xint" value="1"/>
<entry key="234" type="xint" value="2"/>
<entry key="235" type="xint" value="3"/>
<entry key="236" type="xint" value="0"/>
<entry key="237" type="xint" value="1"/>
<entry key="238" type="xint" value="2"/>
<entry key="239" type="xint" value="3"/>
<entry key="240" type="xint" value="0"/>
<entry key="241" type="xint" value="1"/>
<entry key="242" type="xint" value="2"/>
<entry key="243" type="xint" value="3"/>
<entry key="244" type="xint" value="0"/>
<entry key="245" type="xint" value="1"/>
<entry key="246" type="xint" value="2"/>
<entry key="247" type="xint" value="3"/>
<entry key="248" type="xint" value="0"/>
<entry key="249" type="xint" value="1"/>
<entry key="250" type="xint" value="2"/>
<entry key="251" type="xint" value="3"/>
<entry key="252" type="xint" value="0"/>
<entry key="253" type="xint" value="1"/>
<entry key="254" type="xint" value="2"/>
<entry key="255" type="xint" value="3"/>
<entry key="256" type="xint" value="0"/>
<entry key="257" type="xint" value="1"/>
<entry key="258" type="xint" value="2"/>
<entry key="259" type="xint" value="3"/>
<entry key="260" type="xint" value="0"/>
<entry key="261" type="xint" value="1"/>
<entry key="262" type="xint" value="2"/>
<entry key="263" type="xint" value="3"/>
<entry key="264" type="xint" value="0"/>
<entry key="265" type="xint" value="1"/>
<entry key="266" type="xint" value="2"/>
<entry key="267" type="xint" value="3"/>
<entry key="268" type="xint" value="0"/>
<entry key="269" type="xint" value="1"/>
<entry key="270" type="xint" value="2"/>
<entry key="271" type="xint" value="3"/>
<entry key="272" type="xint" value="0"/>
<entry key="273" type="xint" value="1"/>
<entry key="274" type="xint" value="2"/>
<entry key="275" type="xint" value="3"/>
<entry key="276" type="xint" value="0"/>
<entry key="277" type="xint" value="1"/>
<entry key="278" type="xint" value="2"/>
<entry key="279" type="xint" value="3"/>
<entry key="280" type="xint" value="0"/>
<entry key="281" type="xint" value="1"/>
<entry key="282" type="xint" value="2"/>
<entry key="283" type="xint" value="3"/>
<entry key="284" type="xint" value="0"/>
<entry key="285" type="xint" value="1"/>
<entry key="286" type="xint" value="2"/>
<entry key="287" type="xint" value="3"/>
<entry key="288" type="xint" value="0"/>
<entry key="289" type="xint" value="1"/>
<entry key="290" type="xint" value="2"/>
<entry key="291" type="xint" value="3"/>
<entry key="292" type="xint" value="0"/>
<entry key="293" type="xint" value="1"/>
<entry key="294" type="xint" value="2"/>
<entry key="295" type="xint" value="3"/>
<entry key="296" type="xint" value="0"/>
<entry key="297" type="xint" value="1"/>
<entry key="298" type="xint" value="2"/>
<entry key="299" type="xint" value="3"/>
<entry key="300" type="xint" value="0"/>
<entry key="301" type="xint" value="1"/>
<entry key="302" type="xint" value="2"/>
<entry key="303" type="xint" value="3"/>
<entry key="304" type="xint" value="0"/>
<entry key="305" type="xint" value="1"/>
<entry key="306" type="xint" value="2"/>
<entry key="307" type="xint" value="3"/>
<entry key="308" type="xint" value="0"/>
<entry key="309" type="xint" value="1"/>
<entry key="310" type="xint" value="2"/>
<entry key="311" type="xint" value="3"/>
<entry key="312" type="xint" value="0"/>
<entry key="313" type="xint" value="1"/>
<entry key="314" type="xint" value="2"/>
<entry key="315" type="xint" value="3"/>
<entry key="316" type="xint" value="0"/>
<entry key="317" type="xint" value="1"/>
<entry key="318" type="xint" value="2"/>
<entry key="319" type="xint" value="3"/>
<entry key="320" type="xint" value="0"/>
<entry key="321" type="xint" value="1"/>
<entry key="322" type="xint" value="2"/>
<entry key="323" type="xint" value="3"/>
<entry key="324" type="xint" value="0"/>
<entry key="325" type="xint" value="1"/>
<entry key="326" type="xint" value="2"/>
<entry key="327" type="xint" value="3"/>
<entry key="328" type="xint" value="0"/>
<entry key="329" type="xint" value="1"/>
<entry key="330" type="xint" value="2"/>
<entry key="331" type="xint" value="3"/>
<entry key="332" type="xint" value="0"/>
<entry key="333" type="xint" value="1"/>
<entry key="334" type="xint" value="2"/>
<entry key="335" type="xint" value="3"/>
<entry key="336" type="xint" value="0"/>
<entry key="337" type="xint" value="1"/>
<entry key="338" type="xint" value="2"/>
<entry key="339" type="xint" value="3"/>
<entry key="340" type="xint" value="0"/>
<entry key="341" type="xint" value="1"/>
<entry key="342" type="xint" value="2"/>
<entry key="343" type="xint" value="3"/>
<entry key="344" type="xint" value="0"/>
<entry key="345" type="xint" value="1"/>
<entry key="346" type="xint" value="2"/>
<entry key="347" type="xint" value="3"/>
<entry key="348" type="xint" value="0"/>
<entry key="349" type="xint" value="1"/>
<entry key="350" type="xint" value="2"/>
<entry key="351" type="xint" value="3"/>
<entry key="352" type="xint" value="0"/>
<entry key="353" type="xint" value="1"/>
<entry key="354" type="xint" value="2"/>
<entry key="355" type="xint" value="3"/>
<entry key="356" type="xint" value="0"/>
<entry key="357" type="xint" value="1"/>
<entry key="358" type="xint" value="2"/>
<entry key="359" type="xint" value="3"/>
<entry key="360" type="xint" value="0"/>
<entry key="361" type="xint" value="1"/>
<entry key="362" type="xint" value="2"/>
<entry key="363" type="xint" value="3"/>
<entry key="364" type="xint" value="0"/>
<entry key="365" type="xint" value="1"/>
<entry key="366" type="xint" value="2"/>
<entry key="367" type="xint" value="3"/>
<entry key="368" type="xint" value="0"/>
<entry key="369" type="xint" value="1"/>
<entry key="370" type="xint" value="2"/>
<entry key="371" type="xint" value="3"/>
<entry key="372" type="xint" value="0"/>
<entry key="373" type="xint" value="1"/>
<entry key="374" type="xint" value="2"/>
<entry key="375" type="xint" value="3"/>
<entry key="376" type="xint" value="0"/>
<entry key="377" type="xint" value="1"/>
<entry key="378" type="xint" value="2"/>
<entry key="379" type="xint" value="3"/>
<entry key="380" type="xint" value="0"/>
<entry key="381" type="xint" value="1"/>
<entry key="382" type="xint" value="2"/>
<entry key="383" type="xint" value="3"/>
<entry key="384" type="xint" value="0"/>
<entry key="385" type="xint" value="1"/>
<entry key="386" type="xint" value="2"/>
<entry key="387" type="xint" value="3"/>
<entry key="388" type="xint" value="0"/>
<entry key="389" type="xint" value="1"/>
<entry key="390" type="xint" value="2"/>
<entry key="391" type="xint" value="3"/>
<entry key="392" type="xint" value="0"/>
<entry key="393" type="xint" value="1"/>
<entry key="394" type="xint" value="2"/>
<entry key="395" type="xint" value="3"/>
<entry key="396" type="xint" value="0"/>
<entry key="397" type="xint" value="1"/>
<entry key="398" type="xint" value="2"/>
<entry key="399" type="xint" value="3"/>
<entry key="400" type="xint" value="0"/>
<entry key="401" type="xint" value="1"/>
<entry key="402" type="xint" value="2"/>
<entry key="403" type="xint" value="3"/>
<entry key="404" type="xint" value="0"/>
<entry key="405" type="xint" value="1"/>
<entry key="406" type="xint" value="2"/>
<entry key="407" type="xint" value="3"/>
<entry key="408" type="xint" value="0"/>
<entry key="409" type="xint" value="1"/>
<entry key="410" type="xint" value="2"/>
<entry key="411" type="xint" value="3"/>
<entry key="412" type="xint" value="0"/>
<entry key="413" type="xint" value="1"/>
<entry key="414" type="xint" value="2"/>
<entry key="415" type="xint" value="3"/>
<entry key="416" type="xint" value="0"/>
<entry key="417" type="xint" value="1"/>
<entry key="418" type="xint" value="2"/>
<entry key="419" type="xint" value="3"/>
<entry key="420" type="xint" value="0"/>
<entry key="421" type="xint" value="1"/>
<entry key="422" type="xint" value="2"/>
<entry key="423" type="xint" value="3"/>
<entry key="424" type="xint" value="0"/>
<entry key="425" type="xint" value="1"/>
<entry key="426" type="xint" value="2"/>
<entry key="427" type="xint" value="3"/>
<entry key="428" type="xint" value="0"/>
<entry key="429" type="xint" value="1"/>
<entry key="430" type="xint" value="2"/>
<entry key="431" type="xint" value="3"/>
<entry key="432" type="xint" value="0"/>
<entry key="433" type="xint" value="1"/>
<entry key="434" type="xint" value="2"/>
<entry key="435" type="xint" value="3"/>
<entry key="436" type="xint" value="0"/>
<entry key="437" type="xint" value="1"/>
<entry key="438" type="xint" value="2"/>
<entry key="439" type="xint" value="3"/>
<entry key="440" type="xint" value="0"/>
<entry key="441" type="xint" value="1"/>
<entry key="442" type="xint" value="2"/>
<entry key="443" type="xint" value="3"/>
<entry key="444" type="xint" value="0"/>
<entry key="445" type="xint" value="1"/>
<entry key="446" type="xint" value="2"/>
<entry key="447" type="xint" value="3"/>
<entry key="448" type="xint" value="0"/>
<entry key="449" type="xint" value="1"/>
<entry key="450" type="xint" value="2"/>
<entry key="451" type="xint" value="3"/>
<entry key="452" type="xint" value="0"/>
<entry key="453" type="xint" value="1"/>
<entry key="454" type="xint" value="2"/>
<entry key="455" type="xint" value="3"/>
<entry key="456" type="xint" value="0"/>
<entry key="457" type="xint" value="1"/>
<entry key="458" type="xint" value="2"/>
<entry key="459" type="xint" value="3"/>
<entry key="460" type="xint" value="0"/>
<entry key="461" type="xint" value="1"/>
<entry key="462" type="xint" value="2"/>
<entry key="463" type="xint" value="3"/>
<entry key="464" type="xint" value="0"/>
<entry key="465" type="xint" value="1"/>
<entry key="466" type="xint" value="2"/>
<entry key="467" type="xint" value="3"/>
<entry key="468" type="xint" value="0"/>
<entry key="469" type="xint" value="1"/>
<entry key="470" type="xint" value="2"/>
<entry key="471" type="xint" value="3"/>
<entry key="472" type="xint" value="0"/>
<entry key="473" type="xint" value="1"/>
<entry key="474" type="xint" value="2"/>
<entry key="475" type="xint" value="3"/>
<entry key="476" type="xint" value="0"/>
<entry key="477" type="xint" value="1"/>
<entry key="478" type="xint" value="2"/>
<entry key="479" type="xint" value="3"/>
<entry key="480" type="xint" value="0"/>
<entry key="481" type="xint" value="1"/>
<entry key="482" type="xint" value="2"/>
<entry key="483" type="xint" value="3"/>
<entry key="484" type="xint" value="0"/>
<entry key="485" type="xint" value="1"/>
<entry key="486" type="xint" value="2"/>
<entry key="487" type="xint" value="3"/>
<entry key="488" type="xint" value="0"/>
<entry key="489" type="xint" value="1"/>
<entry key="490" type="xint" value="2"/>
<entry key="491" type="xint" value="3"/>
<entry key="492" type="xint" value="0"/>
<entry key="493" type="xint" value="1"/>
<entry key="494" type="xint" value="2"/>
<entry key="495" type="xint" value="3"/>
<entry key="496" type="xint" value="0"/>
<entry key="497" type="xint" value="1"/>
<entry key="498" type="xint" value="2"/>
<entry key="499" type="xint" value="3"/>
<entry key="500" type="xint" value="0"/>
<entry key="501" type="xint" value="1"/>
<entry key="502" type="xint" value="2"/>
<entry key="503" type="xint" value="3"/>
<entry key="504" type="xint" value="0"/>
<entry key="505" type="xint" value="1"/>
<entry key="506" type="xint" value="2"/>
<entry key="507" type="xint" value="3"/>
<entry key="508" type="xint" value="0"/>
<entry key="509" type="xint" value="1"/>
<entry key="510" type="xint" value="2"/>
<entry key="511" type="xint" value="3"/>
<entry key="512" type="xint" value="0"/>
<entry key="513" type="xint" value="1"/>
<entry key="514" type="xint" value="2"/>
<entry key="515" type="xint" value="3"/>
<entry key="516" type="xint" value="0"/>
<entry key="517" type="xint" value="1"/>
<entry key="518" type="xint" value="2"/>
<entry key="519" type="xint" value="3"/>
<entry key="520" type="xint" value="0"/>
<entry key="521" type="xint" value="1"/>
<entry key="522" type="xint" value="2"/>
<entry key="523" type="xint" value="3"/>
<entry key="524" type="xint" value="0"/>
<entry key="525" type="xint" value="1"/>
<entry key="526" type="xint" value="2"/>
<entry key="527" type="xint" value="3"/>
<entry key="528" type="xint" value="0"/>
<entry key="529" type="xint" value="1"/>
<entry key="530" type="xint" value="2"/>
<entry key="531" type="xint" value="3"/>
<entry key="532" type="xint" value="0"/>
<entry key="533" type="xint" value="1"/>
<entry key="534" type="xint" value="2"/>
<entry key="535" type="xint" value="3"/>
<entry key="536" type="xint" value="0"/>
<entry key="537" type="xint" value="1"/>
<entry key="538" type="xint" value="2"/>
<entry key="539" type="xint" value="3"/>
<entry key="540" type="xint" value="0"/>
<entry key="541" type="xint" value="1"/>
<entry key="542" type="xint" value="2"/>
<entry key="543" type="xint" value="3"/>
<entry key="544" type="xint" value="0"/>
<entry key="545" type="xint" value="1"/>
<entry key="546" type="xint" value="2"/>
<entry key="547" type="xint" value="3"/>
<entry key="548" type="xint" value="0"/>
<entry key="549" type="xint" value="1"/>
<entry key="550" type="xint" value="2"/>
<entry key="551" type="xint" value="3"/>
<entry key="552" type="xint" value="0"/>
<entry key="553" type="xint" value="1"/>
<entry key="554" type="xint" value="2"/>
<entry key="555" type="xint" value="3"/>
<entry key="556" type="xint" value="0"/>
<entry key="557" type="xint" value="1"/>
<entry key="558" type="xint" value="2"/>
<entry key="559" type="xint" value="3"/>
<entry key="560" type="xint" value="0"/>
<entry key="561" type="xint" value="1"/>
<entry key="562" type="xint" value="2"/>
<entry key="563" type="xint" value="3"/>
<entry key="564" type="xint" value="0"/>
<entry key="565" type="xint" value="1"/>
<entry key="566" type="xint" value="2"/>
<entry key="567" type="xint" value="3"/>
<entry key="568" type="xint" value="0"/>
<entry key="569" type="xint" value="1"/>
<entry key="570" type="xint" value="2"/>
<entry key="571" type="xint" value="3"/>
<entry key="572" type="xint" value="0"/>
<entry key="573" type="xint" value="1"/>
<entry key="574" type="xint" value="2"/>
<entry key="575" type="xint" value="3"/>
<entry key="576" type="xint" value="0"/>
<entry key="577" type="xint" value="1"/>
<entry key="578" type="xint" value="2"/>
<entry key="579" type="xint" value="3"/>
<entry key="580" type="xint" value="0"/>
<entry key="581" type="xint" value="1"/>
<entry key="582" type="xint" value="2"/>
<entry key="583" type="xint" value="3"/>
<entry key="584" type="xint" value="0"/>
<entry key="585" type="xint" value="1"/>
<entry key="586" type="xint" value="2"/>
<entry key="587" type="xint" value="3"/>
<entry key="588" type="xint" value="0"/>
<entry key="589" type="xint" value="1"/>
<entry key="590" type="xint" value="2"/>
<entry key="591" type="xint" value="3"/>
<entry key="592" type="xint" value="0"/>
<entry key="593" type="xint" value="1"/>
<entry key="594" type="xint" value="2"/>
<entry key="595" type="xint" value="3"/>
<entry key="596" type="xint" value="0"/>
<entry key="597" type="xint" value="1"/>
<entry key="598" type="xint" value="2"/>
<entry key="599" type="xint" value="3"/>
<entry key="600" type="xint" value="0"/>
<entry key="601" type="xint" value="1"/>
<entry key="602" type="xint" value="2"/>
<entry key="603" type="xint" value="3"/>
<entry key="604" type="xint" value="0"/>
<entry key="605" type="xint" value="1"/>
<entry key="606" type="xint" value="2"/>
<entry key="607" type="xint" value="3"/>
<entry key="608" type="xint" value="0"/>
<entry key="609" type="xint" value="1"/>
<entry key="610" type="xint" value="2"/>
<entry key="611" type="xint" value="3"/>
<entry key="612" type="xint" value="0"/>
<entry key="613" type="xint" value="1"/>
<entry key="614" type="xint" value="2"/>
<entry key="615" type="xint" value="3"/>
<entry key="616" type="xint" value="0"/>
<entry key="617" type="xint" value="1"/>
<entry key="618" type="xint" value="2"/>
<entry key="619" type="xint" value="3"/>
<entry key="620" type="xint" value="0"/>
<entry key="621" type="xint" value="1"/>
<entry key="622" type="xint" value="2"/>
<entry key="623" type="xint" value="3"/>
<entry key="624" type="xint" value="0"/>
<entry key="625" type="xint" value="1"/>
<entry key="626" type="xint" value="2"/>
<entry key="627" type="xint" value="3"/>
<entry key="628" type="xint" value="0"/>
<entry key="629" type="xint" value="1"/>
<entry key="630" type="xint" value="2"/>
<entry key="631" type="xint" value="3"/>
<entry key="632" type="xint" value="0"/>
<entry key="633" type="xint" value="1"/>
<entry key="634" type="xint" value="2"/>
<entry key="635" type="xint" value="3"/>
<entry key="636" type="xint" value="0"/>
<entry key="637" type="xint" value="1"/>
<entry key="638" type="xint" value="2"/>
<entry key="639" type="xint" value="3"/>
<entry key="640" type="xint" value="0"/>
<entry key="641" type="xint" value="1"/>
<entry key="642" type="xint" value="2"/>
<entry key="643" type="xint" value="3"/>
<entry key="644" type="xint" value="0"/>
<entry key="645" type="xint" value="1"/>
<entry key="646" type="xint" value="2"/>
<entry key="647" type="xint" value="3"/>
<entry key="648" type="xint" value="0"/>
<entry key="649" type="xint" value="1"/>
<entry key="650" type="xint" value="2"/>
<entry key="651" type="xint" value="3"/>
<entry key="652" type="xint" value="0"/>
<entry key="653" type="xint" value="1"/>
<entry key="654" type="xint" value="2"/>
<entry key="655" type="xint" value="3"/>
<entry key="656" type="xint" value="0"/>
<entry key="657" type="xint" value="1"/>
<entry key="658" type="xint" value="2"/>
<entry key="659" type="xint" value="3"/>
<entry key="660" type="xint" value="0"/>
<entry key="661" type="xint" value="1"/>
<entry key="662" type="xint" value="2"/>
<entry key="663" type="xint" value="3"/>
</config>
<config key="values">
<entry key="array-size" type="xint" value="664"/>
<entry key="0" type="xstring" value="1"/>
<entry key="1" type="xstring" value="new_Arr[165]"/>
<entry key="2" type="xstring" value="166 FRAGMENTS"/>
<entry key="3" type="xstring" value="FRAGMENTS"/>
<entry key="4" type="xstring" value="2"/>
<entry key="5" type="xstring" value="new_Arr[164]"/>
<entry key="6" type="xstring" value="165 RING"/>
<entry key="7" type="xstring" value="RING"/>
<entry key="8" type="xstring" value="3"/>
<entry key="9" type="xstring" value="new_Arr[163]"/>
<entry key="10" type="xstring" value="164 O"/>
<entry key="11" type="xstring" value="O"/>
<entry key="12" type="xstring" value="4"/>
<entry key="13" type="xstring" value="new_Arr[162]"/>
<entry key="14" type="xstring" value="163 6M RING"/>
<entry key="15" type="xstring" value="6M RING"/>
<entry key="16" type="xstring" value="5"/>
<entry key="17" type="xstring" value="new_Arr[161]"/>
<entry key="18" type="xstring" value="162 AROMATIC"/>
<entry key="19" type="xstring" value="AROMATIC"/>
<entry key="20" type="xstring" value="6"/>
<entry key="21" type="xstring" value="new_Arr[160]"/>
<entry key="22" type="xstring" value="161 N"/>
<entry key="23" type="xstring" value="N"/>
<entry key="24" type="xstring" value="7"/>
<entry key="25" type="xstring" value="new_Arr[159]"/>
<entry key="26" type="xstring" value="160 CH3"/>
<entry key="27" type="xstring" value="CH3"/>
<entry key="28" type="xstring" value="8"/>
<entry key="29" type="xstring" value="new_Arr[158]"/>
<entry key="30" type="xstring" value="159 O &gt; 1"/>
<entry key="31" type="xstring" value="O &gt; 1"/>
<entry key="32" type="xstring" value="9"/>
<entry key="33" type="xstring" value="new_Arr[157]"/>
<entry key="34" type="xstring" value="158 C-N"/>
<entry key="35" type="xstring" value="C-N"/>
<entry key="36" type="xstring" value="10"/>
<entry key="37" type="xstring" value="new_Arr[156]"/>
<entry key="38" type="xstring" value="157 C-O"/>
<entry key="39" type="xstring" value="C-O"/>
<entry key="40" type="xstring" value="11"/>
<entry key="41" type="xstring" value="new_Arr[155]"/>
<entry key="42" type="xstring" value="156 NA(A)A"/>
<entry key="43" type="xstring" value="NA(A)A"/>
<entry key="44" type="xstring" value="12"/>
<entry key="45" type="xstring" value="new_Arr[154]"/>
<entry key="46" type="xstring" value="155 A!CH2!A"/>
<entry key="47" type="xstring" value="A!CH2!A"/>
<entry key="48" type="xstring" value="13"/>
<entry key="49" type="xstring" value="new_Arr[153]"/>
<entry key="50" type="xstring" value="154 C=O"/>
<entry key="51" type="xstring" value="C=O"/>
<entry key="52" type="xstring" value="14"/>
<entry key="53" type="xstring" value="new_Arr[152]"/>
<entry key="54" type="xstring" value="153 QCH2A"/>
<entry key="55" type="xstring" value="QCH2A"/>
<entry key="56" type="xstring" value="15"/>
<entry key="57" type="xstring" value="new_Arr[151]"/>
<entry key="58" type="xstring" value="152 OC(C)C"/>
<entry key="59" type="xstring" value="OC(C)C"/>
<entry key="60" type="xstring" value="16"/>
<entry key="61" type="xstring" value="new_Arr[150]"/>
<entry key="62" type="xstring" value="151 NH"/>
<entry key="63" type="xstring" value="NH"/>
<entry key="64" type="xstring" value="17"/>
<entry key="65" type="xstring" value="new_Arr[149]"/>
<entry key="66" type="xstring" value="150 A!A$A!A"/>
<entry key="67" type="xstring" value="A!A$A!A"/>
<entry key="68" type="xstring" value="18"/>
<entry key="69" type="xstring" value="new_Arr[148]"/>
<entry key="70" type="xstring" value="149 CH3 &gt; 1"/>
<entry key="71" type="xstring" value="CH3 &gt; 1"/>
<entry key="72" type="xstring" value="19"/>
<entry key="73" type="xstring" value="new_Arr[147]"/>
<entry key="74" type="xstring" value="148 AQ(A)A"/>
<entry key="75" type="xstring" value="AQ(A)A"/>
<entry key="76" type="xstring" value="20"/>
<entry key="77" type="xstring" value="new_Arr[146]"/>
<entry key="78" type="xstring" value="147 ACH2CH2A"/>
<entry key="79" type="xstring" value="ACH2CH2A"/>
<entry key="80" type="xstring" value="21"/>
<entry key="81" type="xstring" value="new_Arr[145]"/>
<entry key="82" type="xstring" value="146 O &gt; 2"/>
<entry key="83" type="xstring" value="O &gt; 2"/>
<entry key="84" type="xstring" value="22"/>
<entry key="85" type="xstring" value="new_Arr[144]"/>
<entry key="86" type="xstring" value="145 6M RING &gt; 1"/>
<entry key="87" type="xstring" value="6M RING &gt; 1"/>
<entry key="88" type="xstring" value="23"/>
<entry key="89" type="xstring" value="new_Arr[143]"/>
<entry key="90" type="xstring" value="144 Anot%A%Anot%A"/>
<entry key="91" type="xstring" value="Anot%A%Anot%A"/>
<entry key="92" type="xstring" value="24"/>
<entry key="93" type="xstring" value="new_Arr[142]"/>
<entry key="94" type="xstring" value="143 A$A!O"/>
<entry key="95" type="xstring" value="A$A!O"/>
<entry key="96" type="xstring" value="25"/>
<entry key="97" type="xstring" value="new_Arr[141]"/>
<entry key="98" type="xstring" value="142 N &gt; 1"/>
<entry key="99" type="xstring" value="N &gt; 1"/>
<entry key="100" type="xstring" value="26"/>
<entry key="101" type="xstring" value="new_Arr[140]"/>
<entry key="102" type="xstring" value="141 CH3 &gt; 2 (&amp;...)"/>
<entry key="103" type="xstring" value="CH3 &gt; 2 (&amp;...)"/>
<entry key="104" type="xstring" value="27"/>
<entry key="105" type="xstring" value="new_Arr[139]"/>
<entry key="106" type="xstring" value="140 O &gt; 3 (&amp;...)"/>
<entry key="107" type="xstring" value="O &gt; 3 (&amp;...)"/>
<entry key="108" type="xstring" value="28"/>
<entry key="109" type="xstring" value="new_Arr[138]"/>
<entry key="110" type="xstring" value="139 OH"/>
<entry key="111" type="xstring" value="OH"/>
<entry key="112" type="xstring" value="29"/>
<entry key="113" type="xstring" value="new_Arr[137]"/>
<entry key="114" type="xstring" value="138 QCH2A &gt; 1 (&amp;...)"/>
<entry key="115" type="xstring" value="QCH2A &gt; 1 (&amp;...)"/>
<entry key="116" type="xstring" value="30"/>
<entry key="117" type="xstring" value="new_Arr[136]"/>
<entry key="118" type="xstring" value="137 HETEROCYCLE"/>
<entry key="119" type="xstring" value="HETEROCYCLE"/>
<entry key="120" type="xstring" value="31"/>
<entry key="121" type="xstring" value="new_Arr[135]"/>
<entry key="122" type="xstring" value="136 O=A &gt; 1"/>
<entry key="123" type="xstring" value="O=A &gt; 1"/>
<entry key="124" type="xstring" value="32"/>
<entry key="125" type="xstring" value="new_Arr[134]"/>
<entry key="126" type="xstring" value="135 Nnot%A%A"/>
<entry key="127" type="xstring" value="Nnot%A%A"/>
<entry key="128" type="xstring" value="33"/>
<entry key="129" type="xstring" value="new_Arr[133]"/>
<entry key="130" type="xstring" value="134 X (HALOGEN)"/>
<entry key="131" type="xstring" value="X (HALOGEN)"/>
<entry key="132" type="xstring" value="34"/>
<entry key="133" type="xstring" value="new_Arr[132]"/>
<entry key="134" type="xstring" value="133 A$A!N"/>
<entry key="135" type="xstring" value="A$A!N"/>
<entry key="136" type="xstring" value="35"/>
<entry key="137" type="xstring" value="new_Arr[131]"/>
<entry key="138" type="xstring" value="132 OACH2A"/>
<entry key="139" type="xstring" value="OACH2A"/>
<entry key="140" type="xstring" value="36"/>
<entry key="141" type="xstring" value="new_Arr[130]"/>
<entry key="142" type="xstring" value="131 QH &gt; 1"/>
<entry key="143" type="xstring" value="QH &gt; 1"/>
<entry key="144" type="xstring" value="37"/>
<entry key="145" type="xstring" value="new_Arr[129]"/>
<entry key="146" type="xstring" value="130 QQ &gt; 1 (&amp;...)"/>
<entry key="147" type="xstring" value="QQ &gt; 1 (&amp;...)"/>
<entry key="148" type="xstring" value="38"/>
<entry key="149" type="xstring" value="new_Arr[128]"/>
<entry key="150" type="xstring" value="129 ACH2AACH2A"/>
<entry key="151" type="xstring" value="ACH2AACH2A"/>
<entry key="152" type="xstring" value="39"/>
<entry key="153" type="xstring" value="new_Arr[127]"/>
<entry key="154" type="xstring" value="128 ACH2AAACH2A"/>
<entry key="155" type="xstring" value="ACH2AAACH2A"/>
<entry key="156" type="xstring" value="40"/>
<entry key="157" type="xstring" value="new_Arr[126]"/>
<entry key="158" type="xstring" value="127 A$A!O &gt; 1 (&amp;...)"/>
<entry key="159" type="xstring" value="A$A!O &gt; 1 (&amp;...)"/>
<entry key="160" type="xstring" value="41"/>
<entry key="161" type="xstring" value="new_Arr[125]"/>
<entry key="162" type="xstring" value="126 A!O!A"/>
<entry key="163" type="xstring" value="A!O!A"/>
<entry key="164" type="xstring" value="42"/>
<entry key="165" type="xstring" value="new_Arr[124]"/>
<entry key="166" type="xstring" value="125 AROMATIC RING &gt; 1"/>
<entry key="167" type="xstring" value="AROMATIC RING &gt; 1"/>
<entry key="168" type="xstring" value="43"/>
<entry key="169" type="xstring" value="new_Arr[123]"/>
<entry key="170" type="xstring" value="124 QQ"/>
<entry key="171" type="xstring" value="QQ"/>
<entry key="172" type="xstring" value="44"/>
<entry key="173" type="xstring" value="new_Arr[122]"/>
<entry key="174" type="xstring" value="123 OCO"/>
<entry key="175" type="xstring" value="OCO"/>
<entry key="176" type="xstring" value="45"/>
<entry key="177" type="xstring" value="new_Arr[121]"/>
<entry key="178" type="xstring" value="122 AN(A)A"/>
<entry key="179" type="xstring" value="AN(A)A"/>
<entry key="180" type="xstring" value="46"/>
<entry key="181" type="xstring" value="new_Arr[120]"/>
<entry key="182" type="xstring" value="121 N HETEROCYCLE"/>
<entry key="183" type="xstring" value="N HETEROCYCLE"/>
<entry key="184" type="xstring" value="47"/>
<entry key="185" type="xstring" value="new_Arr[119]"/>
<entry key="186" type="xstring" value="120 HETEROCYCLIC ATOM &gt; 1 (&amp;...)"/>
<entry key="187" type="xstring" value="HETEROCYCLIC ATOM &gt; 1 (&amp;...)"/>
<entry key="188" type="xstring" value="48"/>
<entry key="189" type="xstring" value="new_Arr[118]"/>
<entry key="190" type="xstring" value="119 N=A"/>
<entry key="191" type="xstring" value="N=A"/>
<entry key="192" type="xstring" value="49"/>
<entry key="193" type="xstring" value="new_Arr[117]"/>
<entry key="194" type="xstring" value="118 ACH2CH2A &gt; 1"/>
<entry key="195" type="xstring" value="ACH2CH2A &gt; 1"/>
<entry key="196" type="xstring" value="50"/>
<entry key="197" type="xstring" value="new_Arr[116]"/>
<entry key="198" type="xstring" value="117 NAO"/>
<entry key="199" type="xstring" value="NAO"/>
<entry key="200" type="xstring" value="51"/>
<entry key="201" type="xstring" value="new_Arr[115]"/>
<entry key="202" type="xstring" value="116 CH3AACH2A"/>
<entry key="203" type="xstring" value="CH3AACH2A"/>
<entry key="204" type="xstring" value="52"/>
<entry key="205" type="xstring" value="new_Arr[114]"/>
<entry key="206" type="xstring" value="115 CH3ACH2A"/>
<entry key="207" type="xstring" value="CH3ACH2A"/>
<entry key="208" type="xstring" value="53"/>
<entry key="209" type="xstring" value="new_Arr[113]"/>
<entry key="210" type="xstring" value="114 CH3CH2A"/>
<entry key="211" type="xstring" value="CH3CH2A"/>
<entry key="212" type="xstring" value="54"/>
<entry key="213" type="xstring" value="new_Arr[112]"/>
<entry key="214" type="xstring" value="113 Onot%A%A"/>
<entry key="215" type="xstring" value="Onot%A%A"/>
<entry key="216" type="xstring" value="55"/>
<entry key="217" type="xstring" value="new_Arr[111]"/>
<entry key="218" type="xstring" value="112 AA(A)(A)A"/>
<entry key="219" type="xstring" value="AA(A)(A)A"/>
<entry key="220" type="xstring" value="56"/>
<entry key="221" type="xstring" value="new_Arr[110]"/>
<entry key="222" type="xstring" value="111 NACH2A"/>
<entry key="223" type="xstring" value="NACH2A"/>
<entry key="224" type="xstring" value="57"/>
<entry key="225" type="xstring" value="new_Arr[109]"/>
<entry key="226" type="xstring" value="110 NCO"/>
<entry key="227" type="xstring" value="NCO"/>
<entry key="228" type="xstring" value="58"/>
<entry key="229" type="xstring" value="new_Arr[108]"/>
<entry key="230" type="xstring" value="109 ACH2O"/>
<entry key="231" type="xstring" value="ACH2O"/>
<entry key="232" type="xstring" value="59"/>
<entry key="233" type="xstring" value="new_Arr[107]"/>
<entry key="234" type="xstring" value="108 CH3AAACH2A"/>
<entry key="235" type="xstring" value="CH3AAACH2A"/>
<entry key="236" type="xstring" value="60"/>
<entry key="237" type="xstring" value="new_Arr[106]"/>
<entry key="238" type="xstring" value="107 XA(A)A"/>
<entry key="239" type="xstring" value="XA(A)A"/>
<entry key="240" type="xstring" value="61"/>
<entry key="241" type="xstring" value="new_Arr[105]"/>
<entry key="242" type="xstring" value="106 QA(Q)Q"/>
<entry key="243" type="xstring" value="QA(Q)Q"/>
<entry key="244" type="xstring" value="62"/>
<entry key="245" type="xstring" value="new_Arr[104]"/>
<entry key="246" type="xstring" value="105 A$A($A)$A"/>
<entry key="247" type="xstring" value="A$A($A)$A"/>
<entry key="248" type="xstring" value="63"/>
<entry key="249" type="xstring" value="new_Arr[103]"/>
<entry key="250" type="xstring" value="104 QHACH2A"/>
<entry key="251" type="xstring" value="QHACH2A"/>
<entry key="252" type="xstring" value="64"/>
<entry key="253" type="xstring" value="new_Arr[102]"/>
<entry key="254" type="xstring" value="103 CL"/>
<entry key="255" type="xstring" value="CL"/>
<entry key="256" type="xstring" value="65"/>
<entry key="257" type="xstring" value="new_Arr[101]"/>
<entry key="258" type="xstring" value="102 QO"/>
<entry key="259" type="xstring" value="QO"/>
<entry key="260" type="xstring" value="66"/>
<entry key="261" type="xstring" value="new_Arr[100]"/>
<entry key="262" type="xstring" value="101 8M RING"/>
<entry key="263" type="xstring" value="8M RING"/>
<entry key="264" type="xstring" value="67"/>
<entry key="265" type="xstring" value="new_Arr[99]"/>
<entry key="266" type="xstring" value="100 ACH2N"/>
<entry key="267" type="xstring" value="ACH2N"/>
<entry key="268" type="xstring" value="68"/>
<entry key="269" type="xstring" value="new_Arr[98]"/>
<entry key="270" type="xstring" value="99 C=C"/>
<entry key="271" type="xstring" value="C=C"/>
<entry key="272" type="xstring" value="69"/>
<entry key="273" type="xstring" value="new_Arr[97]"/>
<entry key="274" type="xstring" value="98 QAAAAA@1"/>
<entry key="275" type="xstring" value="QAAAAA@1"/>
<entry key="276" type="xstring" value="70"/>
<entry key="277" type="xstring" value="new_Arr[96]"/>
<entry key="278" type="xstring" value="97 NAAAO"/>
<entry key="279" type="xstring" value="NAAAO"/>
<entry key="280" type="xstring" value="71"/>
<entry key="281" type="xstring" value="new_Arr[95]"/>
<entry key="282" type="xstring" value="96 5M RING"/>
<entry key="283" type="xstring" value="5M RING"/>
<entry key="284" type="xstring" value="72"/>
<entry key="285" type="xstring" value="new_Arr[94]"/>
<entry key="286" type="xstring" value="95 NAAO"/>
<entry key="287" type="xstring" value="NAAO"/>
<entry key="288" type="xstring" value="73"/>
<entry key="289" type="xstring" value="new_Arr[93]"/>
<entry key="290" type="xstring" value="94 QN"/>
<entry key="291" type="xstring" value="QN"/>
<entry key="292" type="xstring" value="74"/>
<entry key="293" type="xstring" value="new_Arr[92]"/>
<entry key="294" type="xstring" value="93 QCH3"/>
<entry key="295" type="xstring" value="QCH3"/>
<entry key="296" type="xstring" value="75"/>
<entry key="297" type="xstring" value="new_Arr[91]"/>
<entry key="298" type="xstring" value="92 OC(N)C"/>
<entry key="299" type="xstring" value="OC(N)C"/>
<entry key="300" type="xstring" value="76"/>
<entry key="301" type="xstring" value="new_Arr[90]"/>
<entry key="302" type="xstring" value="91 QHAAACH2A"/>
<entry key="303" type="xstring" value="QHAAACH2A"/>
<entry key="304" type="xstring" value="77"/>
<entry key="305" type="xstring" value="new_Arr[89]"/>
<entry key="306" type="xstring" value="90 QHAACH2A"/>
<entry key="307" type="xstring" value="QHAACH2A"/>
<entry key="308" type="xstring" value="78"/>
<entry key="309" type="xstring" value="new_Arr[88]"/>
<entry key="310" type="xstring" value="89 OAAAO"/>
<entry key="311" type="xstring" value="OAAAO"/>
<entry key="312" type="xstring" value="79"/>
<entry key="313" type="xstring" value="new_Arr[87]"/>
<entry key="314" type="xstring" value="88 S"/>
<entry key="315" type="xstring" value="S"/>
<entry key="316" type="xstring" value="80"/>
<entry key="317" type="xstring" value="new_Arr[86]"/>
<entry key="318" type="xstring" value="87 X!A$A"/>
<entry key="319" type="xstring" value="X!A$A"/>
<entry key="320" type="xstring" value="81"/>
<entry key="321" type="xstring" value="new_Arr[85]"/>
<entry key="322" type="xstring" value="86 CH2QCH2"/>
<entry key="323" type="xstring" value="CH2QCH2"/>
<entry key="324" type="xstring" value="82"/>
<entry key="325" type="xstring" value="new_Arr[84]"/>
<entry key="326" type="xstring" value="85 CN(C)C"/>
<entry key="327" type="xstring" value="CN(C)C"/>
<entry key="328" type="xstring" value="83"/>
<entry key="329" type="xstring" value="new_Arr[83]"/>
<entry key="330" type="xstring" value="84 NH2"/>
<entry key="331" type="xstring" value="NH2"/>
<entry key="332" type="xstring" value="84"/>
<entry key="333" type="xstring" value="new_Arr[82]"/>
<entry key="334" type="xstring" value="83 QAAAA@1"/>
<entry key="335" type="xstring" value="QAAAA@1"/>
<entry key="336" type="xstring" value="85"/>
<entry key="337" type="xstring" value="new_Arr[81]"/>
<entry key="338" type="xstring" value="82 ACH2QH"/>
<entry key="339" type="xstring" value="ACH2QH"/>
<entry key="340" type="xstring" value="86"/>
<entry key="341" type="xstring" value="new_Arr[80]"/>
<entry key="342" type="xstring" value="81 SA(A)A"/>
<entry key="343" type="xstring" value="SA(A)A"/>
<entry key="344" type="xstring" value="87"/>
<entry key="345" type="xstring" value="new_Arr[79]"/>
<entry key="346" type="xstring" value="80 NAAAN"/>
<entry key="347" type="xstring" value="NAAAN"/>
<entry key="348" type="xstring" value="88"/>
<entry key="349" type="xstring" value="new_Arr[78]"/>
<entry key="350" type="xstring" value="79 NAAN"/>
<entry key="351" type="xstring" value="NAAN"/>
<entry key="352" type="xstring" value="89"/>
<entry key="353" type="xstring" value="new_Arr[77]"/>
<entry key="354" type="xstring" value="78 C=N"/>
<entry key="355" type="xstring" value="C=N"/>
<entry key="356" type="xstring" value="90"/>
<entry key="357" type="xstring" value="new_Arr[76]"/>
<entry key="358" type="xstring" value="77 NAN"/>
<entry key="359" type="xstring" value="NAN"/>
<entry key="360" type="xstring" value="91"/>
<entry key="361" type="xstring" value="new_Arr[75]"/>
<entry key="362" type="xstring" value="76 C=C(A)A"/>
<entry key="363" type="xstring" value="C=C(A)A"/>
<entry key="364" type="xstring" value="92"/>
<entry key="365" type="xstring" value="new_Arr[74]"/>
<entry key="366" type="xstring" value="75 A!N$A"/>
<entry key="367" type="xstring" value="A!N$A"/>
<entry key="368" type="xstring" value="93"/>
<entry key="369" type="xstring" value="new_Arr[73]"/>
<entry key="370" type="xstring" value="74 CH3ACH3"/>
<entry key="371" type="xstring" value="CH3ACH3"/>
<entry key="372" type="xstring" value="94"/>
<entry key="373" type="xstring" value="new_Arr[72]"/>
<entry key="374" type="xstring" value="73 S=A"/>
<entry key="375" type="xstring" value="S=A"/>
<entry key="376" type="xstring" value="95"/>
<entry key="377" type="xstring" value="new_Arr[71]"/>
<entry key="378" type="xstring" value="72 OAAO"/>
<entry key="379" type="xstring" value="OAAO"/>
<entry key="380" type="xstring" value="96"/>
<entry key="381" type="xstring" value="new_Arr[70]"/>
<entry key="382" type="xstring" value="71 NO"/>
<entry key="383" type="xstring" value="NO"/>
<entry key="384" type="xstring" value="97"/>
<entry key="385" type="xstring" value="new_Arr[69]"/>
<entry key="386" type="xstring" value="70 QNQ"/>
<entry key="387" type="xstring" value="QNQ"/>
<entry key="388" type="xstring" value="98"/>
<entry key="389" type="xstring" value="new_Arr[68]"/>
<entry key="390" type="xstring" value="69 QQH"/>
<entry key="391" type="xstring" value="QQH"/>
<entry key="392" type="xstring" value="99"/>
<entry key="393" type="xstring" value="new_Arr[67]"/>
<entry key="394" type="xstring" value="68 QHQH (&amp;...)"/>
<entry key="395" type="xstring" value="QHQH (&amp;...)"/>
<entry key="396" type="xstring" value="100"/>
<entry key="397" type="xstring" value="new_Arr[66]"/>
<entry key="398" type="xstring" value="67 QS"/>
<entry key="399" type="xstring" value="QS"/>
<entry key="400" type="xstring" value="101"/>
<entry key="401" type="xstring" value="new_Arr[65]"/>
<entry key="402" type="xstring" value="66 CC(C)(C)A"/>
<entry key="403" type="xstring" value="CC(C)(C)A"/>
<entry key="404" type="xstring" value="102"/>
<entry key="405" type="xstring" value="new_Arr[64]"/>
<entry key="406" type="xstring" value="65 C%N"/>
<entry key="407" type="xstring" value="C%N"/>
<entry key="408" type="xstring" value="103"/>
<entry key="409" type="xstring" value="new_Arr[63]"/>
<entry key="410" type="xstring" value="64 A$A!S"/>
<entry key="411" type="xstring" value="A$A!S"/>
<entry key="412" type="xstring" value="104"/>
<entry key="413" type="xstring" value="new_Arr[62]"/>
<entry key="414" type="xstring" value="63 N=O"/>
<entry key="415" type="xstring" value="N=O"/>
<entry key="416" type="xstring" value="105"/>
<entry key="417" type="xstring" value="new_Arr[61]"/>
<entry key="418" type="xstring" value="62 A$A!A$A"/>
<entry key="419" type="xstring" value="A$A!A$A"/>
<entry key="420" type="xstring" value="106"/>
<entry key="421" type="xstring" value="new_Arr[60]"/>
<entry key="422" type="xstring" value="61 AS(A)A"/>
<entry key="423" type="xstring" value="AS(A)A"/>
<entry key="424" type="xstring" value="107"/>
<entry key="425" type="xstring" value="new_Arr[59]"/>
<entry key="426" type="xstring" value="60 S=O"/>
<entry key="427" type="xstring" value="S=O"/>
<entry key="428" type="xstring" value="108"/>
<entry key="429" type="xstring" value="new_Arr[58]"/>
<entry key="430" type="xstring" value="59 Snot%A%A"/>
<entry key="431" type="xstring" value="Snot%A%A"/>
<entry key="432" type="xstring" value="109"/>
<entry key="433" type="xstring" value="new_Arr[57]"/>
<entry key="434" type="xstring" value="58 QSQ"/>
<entry key="435" type="xstring" value="QSQ"/>
<entry key="436" type="xstring" value="110"/>
<entry key="437" type="xstring" value="new_Arr[56]"/>
<entry key="438" type="xstring" value="57 O HETEROCYCLE"/>
<entry key="439" type="xstring" value="O HETEROCYCLE"/>
<entry key="440" type="xstring" value="111"/>
<entry key="441" type="xstring" value="new_Arr[55]"/>
<entry key="442" type="xstring" value="56 ON(O)C"/>
<entry key="443" type="xstring" value="ON(O)C"/>
<entry key="444" type="xstring" value="112"/>
<entry key="445" type="xstring" value="new_Arr[54]"/>
<entry key="446" type="xstring" value="55 OSO"/>
<entry key="447" type="xstring" value="OSO"/>
<entry key="448" type="xstring" value="113"/>
<entry key="449" type="xstring" value="new_Arr[53]"/>
<entry key="450" type="xstring" value="54 QHAAQH"/>
<entry key="451" type="xstring" value="QHAAQH"/>
<entry key="452" type="xstring" value="114"/>
<entry key="453" type="xstring" value="new_Arr[52]"/>
<entry key="454" type="xstring" value="53 QHAAAQH"/>
<entry key="455" type="xstring" value="QHAAAQH"/>
<entry key="456" type="xstring" value="115"/>
<entry key="457" type="xstring" value="new_Arr[51]"/>
<entry key="458" type="xstring" value="52 NN"/>
<entry key="459" type="xstring" value="NN"/>
<entry key="460" type="xstring" value="116"/>
<entry key="461" type="xstring" value="new_Arr[50]"/>
<entry key="462" type="xstring" value="51 CSO"/>
<entry key="463" type="xstring" value="CSO"/>
<entry key="464" type="xstring" value="117"/>
<entry key="465" type="xstring" value="new_Arr[49]"/>
<entry key="466" type="xstring" value="50 C=C(C)C"/>
<entry key="467" type="xstring" value="C=C(C)C"/>
<entry key="468" type="xstring" value="118"/>
<entry key="469" type="xstring" value="new_Arr[48]"/>
<entry key="470" type="xstring" value="49 CHARGE"/>
<entry key="471" type="xstring" value="CHARGE"/>
<entry key="472" type="xstring" value="119"/>
<entry key="473" type="xstring" value="new_Arr[47]"/>
<entry key="474" type="xstring" value="48 OQ(O)O"/>
<entry key="475" type="xstring" value="OQ(O)O"/>
<entry key="476" type="xstring" value="120"/>
<entry key="477" type="xstring" value="new_Arr[46]"/>
<entry key="478" type="xstring" value="47 SAN"/>
<entry key="479" type="xstring" value="SAN"/>
<entry key="480" type="xstring" value="121"/>
<entry key="481" type="xstring" value="new_Arr[45]"/>
<entry key="482" type="xstring" value="46 BR"/>
<entry key="483" type="xstring" value="BR"/>
<entry key="484" type="xstring" value="122"/>
<entry key="485" type="xstring" value="new_Arr[44]"/>
<entry key="486" type="xstring" value="45 C=CN"/>
<entry key="487" type="xstring" value="C=CN"/>
<entry key="488" type="xstring" value="123"/>
<entry key="489" type="xstring" value="new_Arr[43]"/>
<entry key="490" type="xstring" value="44 OTHER"/>
<entry key="491" type="xstring" value="OTHER"/>
<entry key="492" type="xstring" value="124"/>
<entry key="493" type="xstring" value="new_Arr[42]"/>
<entry key="494" type="xstring" value="43 QHAQH"/>
<entry key="495" type="xstring" value="QHAQH"/>
<entry key="496" type="xstring" value="125"/>
<entry key="497" type="xstring" value="new_Arr[41]"/>
<entry key="498" type="xstring" value="42 F"/>
<entry key="499" type="xstring" value="F"/>
<entry key="500" type="xstring" value="126"/>
<entry key="501" type="xstring" value="new_Arr[40]"/>
<entry key="502" type="xstring" value="41 CTN"/>
<entry key="503" type="xstring" value="CTN"/>
<entry key="504" type="xstring" value="127"/>
<entry key="505" type="xstring" value="new_Arr[39]"/>
<entry key="506" type="xstring" value="40 S-O"/>
<entry key="507" type="xstring" value="S-O"/>
<entry key="508" type="xstring" value="128"/>
<entry key="509" type="xstring" value="new_Arr[38]"/>
<entry key="510" type="xstring" value="39 OS(O)O"/>
<entry key="511" type="xstring" value="OS(O)O"/>
<entry key="512" type="xstring" value="129"/>
<entry key="513" type="xstring" value="new_Arr[37]"/>
<entry key="514" type="xstring" value="38 NC(C)N"/>
<entry key="515" type="xstring" value="NC(C)N"/>
<entry key="516" type="xstring" value="130"/>
<entry key="517" type="xstring" value="new_Arr[36]"/>
<entry key="518" type="xstring" value="37 NC(O)N"/>
<entry key="519" type="xstring" value="NC(O)N"/>
<entry key="520" type="xstring" value="131"/>
<entry key="521" type="xstring" value="new_Arr[35]"/>
<entry key="522" type="xstring" value="36 S HETEROCYCLE"/>
<entry key="523" type="xstring" value="S HETEROCYCLE"/>
<entry key="524" type="xstring" value="132"/>
<entry key="525" type="xstring" value="new_Arr[34]"/>
<entry key="526" type="xstring" value="35 GROUP IA (ALKALI METAL)"/>
<entry key="527" type="xstring" value="GROUP IA (ALKALI METAL)"/>
<entry key="528" type="xstring" value="133"/>
<entry key="529" type="xstring" value="new_Arr[33]"/>
<entry key="530" type="xstring" value="34 CH2=A"/>
<entry key="531" type="xstring" value="CH2=A"/>
<entry key="532" type="xstring" value="134"/>
<entry key="533" type="xstring" value="new_Arr[32]"/>
<entry key="534" type="xstring" value="33 NS"/>
<entry key="535" type="xstring" value="NS"/>
<entry key="536" type="xstring" value="135"/>
<entry key="537" type="xstring" value="new_Arr[31]"/>
<entry key="538" type="xstring" value="32 CSN"/>
<entry key="539" type="xstring" value="CSN"/>
<entry key="540" type="xstring" value="136"/>
<entry key="541" type="xstring" value="new_Arr[30]"/>
<entry key="542" type="xstring" value="31 QX"/>
<entry key="543" type="xstring" value="QX"/>
<entry key="544" type="xstring" value="137"/>
<entry key="545" type="xstring" value="new_Arr[29]"/>
<entry key="546" type="xstring" value="30 CQ(C)(C)A"/>
<entry key="547" type="xstring" value="CQ(C)(C)A"/>
<entry key="548" type="xstring" value="138"/>
<entry key="549" type="xstring" value="new_Arr[28]"/>
<entry key="550" type="xstring" value="29 P"/>
<entry key="551" type="xstring" value="P"/>
<entry key="552" type="xstring" value="139"/>
<entry key="553" type="xstring" value="new_Arr[27]"/>
<entry key="554" type="xstring" value="28 QCH2Q"/>
<entry key="555" type="xstring" value="QCH2Q"/>
<entry key="556" type="xstring" value="140"/>
<entry key="557" type="xstring" value="new_Arr[26]"/>
<entry key="558" type="xstring" value="27 I"/>
<entry key="559" type="xstring" value="I"/>
<entry key="560" type="xstring" value="141"/>
<entry key="561" type="xstring" value="new_Arr[25]"/>
<entry key="562" type="xstring" value="26 C$=C($A)$A"/>
<entry key="563" type="xstring" value="C$=C($A)$A"/>
<entry key="564" type="xstring" value="142"/>
<entry key="565" type="xstring" value="new_Arr[24]"/>
<entry key="566" type="xstring" value="25 NC(N)N"/>
<entry key="567" type="xstring" value="NC(N)N"/>
<entry key="568" type="xstring" value="143"/>
<entry key="569" type="xstring" value="new_Arr[23]"/>
<entry key="570" type="xstring" value="24 N-O"/>
<entry key="571" type="xstring" value="N-O"/>
<entry key="572" type="xstring" value="144"/>
<entry key="573" type="xstring" value="new_Arr[22]"/>
<entry key="574" type="xstring" value="23 NC(O)O"/>
<entry key="575" type="xstring" value="NC(O)O"/>
<entry key="576" type="xstring" value="145"/>
<entry key="577" type="xstring" value="new_Arr[21]"/>
<entry key="578" type="xstring" value="22 3M RING"/>
<entry key="579" type="xstring" value="3M RING"/>
<entry key="580" type="xstring" value="146"/>
<entry key="581" type="xstring" value="new_Arr[20]"/>
<entry key="582" type="xstring" value="21 C=C(Q)Q"/>
<entry key="583" type="xstring" value="C=C(Q)Q"/>
<entry key="584" type="xstring" value="147"/>
<entry key="585" type="xstring" value="new_Arr[19]"/>
<entry key="586" type="xstring" value="20 SI"/>
<entry key="587" type="xstring" value="SI"/>
<entry key="588" type="xstring" value="148"/>
<entry key="589" type="xstring" value="new_Arr[18]"/>
<entry key="590" type="xstring" value="19 7M RING"/>
<entry key="591" type="xstring" value="7M RING"/>
<entry key="592" type="xstring" value="149"/>
<entry key="593" type="xstring" value="new_Arr[17]"/>
<entry key="594" type="xstring" value="18 GROUP IIIA (B...)"/>
<entry key="595" type="xstring" value="GROUP IIIA (B...)"/>
<entry key="596" type="xstring" value="150"/>
<entry key="597" type="xstring" value="new_Arr[16]"/>
<entry key="598" type="xstring" value="17 CTC"/>
<entry key="599" type="xstring" value="CTC"/>
<entry key="600" type="xstring" value="151"/>
<entry key="601" type="xstring" value="new_Arr[15]"/>
<entry key="602" type="xstring" value="16 QAA@1"/>
<entry key="603" type="xstring" value="QAA@1"/>
<entry key="604" type="xstring" value="152"/>
<entry key="605" type="xstring" value="new_Arr[14]"/>
<entry key="606" type="xstring" value="15 OC(O)O"/>
<entry key="607" type="xstring" value="OC(O)O"/>
<entry key="608" type="xstring" value="153"/>
<entry key="609" type="xstring" value="new_Arr[13]"/>
<entry key="610" type="xstring" value="14 S-S"/>
<entry key="611" type="xstring" value="S-S"/>
<entry key="612" type="xstring" value="154"/>
<entry key="613" type="xstring" value="new_Arr[12]"/>
<entry key="614" type="xstring" value="13 ON(C)C"/>
<entry key="615" type="xstring" value="ON(C)C"/>
<entry key="616" type="xstring" value="155"/>
<entry key="617" type="xstring" value="new_Arr[11]"/>
<entry key="618" type="xstring" value="12 GROUP IB,IIB (Cu...)"/>
<entry key="619" type="xstring" value="GROUP IB,IIB (Cu...)"/>
<entry key="620" type="xstring" value="156"/>
<entry key="621" type="xstring" value="new_Arr[10]"/>
<entry key="622" type="xstring" value="11 4M RING"/>
<entry key="623" type="xstring" value="4M RING"/>
<entry key="624" type="xstring" value="157"/>
<entry key="625" type="xstring" value="new_Arr[9]"/>
<entry key="626" type="xstring" value="10 GROUP IIA (ALKALINE EARTH)"/>
<entry key="627" type="xstring" value="GROUP IIA (ALKALINE EARTH)"/>
<entry key="628" type="xstring" value="158"/>
<entry key="629" type="xstring" value="new_Arr[8]"/>
<entry key="630" type="xstring" value="9 GROUP VIII (Fe...)"/>
<entry key="631" type="xstring" value="GROUP VIII (Fe...)"/>
<entry key="632" type="xstring" value="159"/>
<entry key="633" type="xstring" value="new_Arr[7]"/>
<entry key="634" type="xstring" value="8 QAAA@1"/>
<entry key="635" type="xstring" value="QAAA@1"/>
<entry key="636" type="xstring" value="160"/>
<entry key="637" type="xstring" value="new_Arr[6]"/>
<entry key="638" type="xstring" value="7 GROUP VB,VIB,VIIB (V...)"/>
<entry key="639" type="xstring" value="GROUP VB,VIB,VIIB (V...)"/>
<entry key="640" type="xstring" value="161"/>
<entry key="641" type="xstring" value="new_Arr[5]"/>
<entry key="642" type="xstring" value="6 LANTHANIDE"/>
<entry key="643" type="xstring" value="LANTHANIDE"/>
<entry key="644" type="xstring" value="162"/>
<entry key="645" type="xstring" value="new_Arr[4]"/>
<entry key="646" type="xstring" value="5 GROUP IIIB,IVB (Sc...)"/>
<entry key="647" type="xstring" value="GROUP IIIB,IVB (Sc...)"/>
<entry key="648" type="xstring" value="163"/>
<entry key="649" type="xstring" value="new_Arr[3]"/>
<entry key="650" type="xstring" value="4 ACTINIDE"/>
<entry key="651" type="xstring" value="ACTINIDE"/>
<entry key="652" type="xstring" value="164"/>
<entry key="653" type="xstring" value="new_Arr[2]"/>
<entry key="654" type="xstring" value="3 GROUP IVA,VA,VIA PERIODS 4-6 (Ge...)"/>
<entry key="655" type="xstring" value="GROUP IVA,VA,VIA PERIODS 4-6 (Ge...)"/>
<entry key="656" type="xstring" value="165"/>
<entry key="657" type="xstring" value="new_Arr[1]"/>
<entry key="658" type="xstring" value="2 103 &lt; ATOMIC NO. &lt; 256"/>
<entry key="659" type="xstring" value="103 &lt; ATOMIC NO. &lt; 256"/>
<entry key="660" type="xstring" value="166"/>
<entry key="661" type="xstring" value="new_Arr[0]"/>
<entry key="662" type="xstring" value="1 ISOTOPE"/>
<entry key="663" type="xstring" value="ISOTOPE"/>
</config>
<entry key="rowIdPrefix" type="xstring" value="Row"/>
<entry key="rowIdSuffix" type="xstring" value=""/>
<entry key="rowIdStartValue" type="xint" value="0"/>
<entry key="highlightOutputTable" type="xboolean" value="false"/>
<config key="columnProperties">
<config key="0">
<entry key="UserSetValues" type="xboolean" value="true"/>
<entry key="MissValuePattern" type="xstring" value=""/>
<entry key="ReadPossValsFromFile" type="xboolean" value="false"/>
<entry key="SkipThisColumn" type="xboolean" value="false"/>
<entry key="ColumnName" type="xstring" value="Position"/>
<config key="ColumnClass">
<entry key="cell_class" type="xstring" value="org.knime.core.data.def.StringCell"/>
<entry key="is_null" type="xboolean" value="false"/>
</config>
</config>
<config key="1">
<entry key="UserSetValues" type="xboolean" value="true"/>
<entry key="MissValuePattern" type="xstring" value=""/>
<entry key="ReadPossValsFromFile" type="xboolean" value="false"/>
<entry key="SkipThisColumn" type="xboolean" value="false"/>
<entry key="ColumnName" type="xstring" value="Java name"/>
<config key="ColumnClass">
<entry key="cell_class" type="xstring" value="org.knime.core.data.def.StringCell"/>
<entry key="is_null" type="xboolean" value="false"/>
</config>
</config>
<config key="2">
<entry key="UserSetValues" type="xboolean" value="true"/>
<entry key="MissValuePattern" type="xstring" value=""/>
<entry key="ReadPossValsFromFile" type="xboolean" value="false"/>
<entry key="SkipThisColumn" type="xboolean" value="false"/>
<entry key="ColumnName" type="xstring" value="Position+Name"/>
<config key="ColumnClass">
<entry key="cell_class" type="xstring" value="org.knime.core.data.def.StringCell"/>
<entry key="is_null" type="xboolean" value="false"/>
</config>
</config>
<config key="3">
<entry key="UserSetValues" type="xboolean" value="true"/>
<entry key="MissValuePattern" type="xstring" value=""/>
<entry key="ReadPossValsFromFile" type="xboolean" value="false"/>
<entry key="SkipThisColumn" type="xboolean" value="false"/>
<entry key="ColumnName" type="xstring" value="Name"/>
<config key="ColumnClass">
<entry key="cell_class" type="xstring" value="org.knime.core.data.def.StringCell"/>
<entry key="is_null" type="xboolean" value="false"/>
</config>
</config>
</config>
</config>
<config key="nodeAnnotation">
<entry key="text" type="xstring" value="MACCS Names"/>
<entry key="bgcolor" type="xint" value="16777215"/>
<entry key="x-coordinate" type="xint" value="451"/>
<entry key="y-coordinate" type="xint" value="472"/>
<entry key="width" type="xint" value="101"/>
<entry key="height" type="xint" value="15"/>
<entry key="alignment" type="xstring" value="CENTER"/>
<config key="styles"/>
</config>
<entry key="customDescription" type="xstring" isnull="true" value=""/>
<entry key="state" type="xstring" value="EXECUTED"/>
<entry key="factory" type="xstring" value="org.knime.base.node.io.tablecreator.TableCreator2NodeFactory"/>
<entry key="node-name" type="xstring" value="Table Creator"/>
<entry key="node-bundle-name" type="xstring" value="KNIME Base Nodes"/>
<entry key="node-bundle-symbolic-name" type="xstring" value="org.knime.base"/>
<entry key="node-bundle-vendor" type="xstring" value="KNIME GmbH, Konstanz, Germany"/>
<entry key="node-bundle-version" type="xstring" value="2.10.4.0044920"/>
<config key="factory_settings"/>
<entry key="name" type="xstring" value="Table Creator"/>
<entry key="hasContent" type="xboolean" value="true"/>
<entry key="isInactive" type="xboolean" value="false"/>
<config key="ports">
<config key="port_1">
<entry key="index" type="xint" value="1"/>
<entry key="port_spec_class" type="xstring" value="org.knime.core.data.DataTableSpec"/>
<entry key="port_object_class" type="xstring" value="org.knime.core.node.BufferedDataTable"/>
<entry key="port_object_summary" type="xstring" value="Rows: 166, Cols: 4"/>
<entry key="port_dir_location" type="xstring" value="port_1"/>
</config>
</config>
<config key="filestores">
<entry key="file_store_location" type="xstring" isnull="true" value=""/>
<entry key="file_store_id" type="xstring" value="e0ae0bf7-6f8a-4a37-a3ec-38b7c1826787"/>
</config>
</config>
