# Supplementary material for: Prediction of the effect of formulation on the toxicity of chemicals
Source: Toxicol Res (Camb). 2016 Oct 31;6(1):42–53. doi: 10.1039/c6tx00303f (PMC5310521; doi:10.1039/c6tx00303f)
Supplement: Supplementary file 1 [file TX-006-C6TX00303F-s001.zip › Published workflows/DT models for paper/Make models (#2837)/Make random (#2797)/Generate des (#2231)/pKa (#2263)/settings.xml]

<?xml version="1.0" encoding="UTF-8"?>
<config xmlns="http://www.knime.org/2008/09/XMLConfig" xmlns:xsi="http://www.w3.org/2001/XMLSchema-instance" xsi:schemaLocation="http://www.knime.org/2008/09/XMLConfig http://www.knime.org/XMLConfig_2008_09.xsd" key="settings.xml">
<entry key="node_file" type="xstring" value="settings.xml"/>
<config key="flow_stack"/>
<config key="internal_node_subsettings">
<entry key="memory_policy" type="xstring" value="CacheSmallInMemory"/>
</config>
<config key="model">
<entry key="mode" type="xstring" value="macro"/>
<entry key="acidBasePrefix" type="xstring" value="static"/>
<entry key="minBacicPKa" type="xdouble" value="-10.0"/>
<entry key="maxAcidicPKa" type="xdouble" value="20.0"/>
<entry key="temperature" type="xdouble" value="298.0"/>
<entry key="numAcidicPKa" type="xint" value="2"/>
<entry key="numBacicPKa" type="xint" value="2"/>
<entry key="library" type="xboolean" value="false"/>
<entry key="correctionLibraryId" type="xstring" isnull="true" value=""/>
<entry key="considertautomerization" type="xboolean" value="false"/>
<entry key="keepExplicitHydrogens" type="xboolean" value="false"/>
<config key="structure_column_Internals">
<entry key="SettingsModelID" type="xstring" value="SMID_string"/>
<entry key="EnabledStatus" type="xboolean" value="true"/>
</config>
<entry key="structure_column" type="xstring" value="Molecule"/>
</config>
<entry key="customDescription" type="xstring" isnull="true" value=""/>
<entry key="state" type="xstring" value="EXECUTED"/>
<entry key="factory" type="xstring" value="jp.co.infocom.cheminfo.jchem.pka.PKaNodeFactory"/>
<entry key="node-name" type="xstring" value="pKa"/>
<entry key="node-bundle-name" type="xstring" value="ChemAxon/Infocom JChem Extensions"/>
<entry key="node-bundle-symbolic-name" type="xstring" value="jp.co.infocom.cheminfo.jchem"/>
<entry key="node-bundle-vendor" type="xstring" value="Infocom Corporation"/>
<entry key="node-bundle-version" type="xstring" value="2.8.2.v0306"/>
<config key="factory_settings"/>
<entry key="name" type="xstring" value="pKa"/>
<entry key="hasContent" type="xboolean" value="true"/>
<entry key="isInactive" type="xboolean" value="false"/>
<config key="ports">
<config key="port_1">
<entry key="index" type="xint" value="1"/>
<entry key="port_spec_class" type="xstring" value="org.knime.core.data.DataTableSpec"/>
<entry key="port_object_class" type="xstring" value="org.knime.core.node.BufferedDataTable"/>
<entry key="port_object_summary" type="xstring" value="Rows: 30, Cols: 8"/>
<entry key="port_dir_location" type="xstring" value="port_1"/>
</config>
</config>
<config key="filestores">
<entry key="file_store_location" type="xstring" isnull="true" value=""/>
<entry key="file_store_id" type="xstring" isnull="true" value=""/>
</config>
</config>
