# Supplementary material for: Prediction of the effect of formulation on the toxicity of chemicals
Source: Toxicol Res (Camb). 2016 Oct 31;6(1):42–53. doi: 10.1039/c6tx00303f (PMC5310521; doi:10.1039/c6tx00303f)
Supplement: Supplementary file 1 [file TX-006-C6TX00303F-s001.zip › Published workflows/DT models for paper/Make models (#2837)/Make random (#2797)/Generate des (#2231)/RDKit Descriptor Calculation (#2264)/settings.xml]

<?xml version="1.0" encoding="UTF-8"?>
<config xmlns="http://www.knime.org/2008/09/XMLConfig" xmlns:xsi="http://www.w3.org/2001/XMLSchema-instance" xsi:schemaLocation="http://www.knime.org/2008/09/XMLConfig http://www.knime.org/XMLConfig_2008_09.xsd" key="settings.xml">
<entry key="node_file" type="xstring" value="settings.xml"/>
<config key="flow_stack"/>
<config key="internal_node_subsettings">
<entry key="memory_policy" type="xstring" value="CacheSmallInMemory"/>
</config>
<config key="model">
<config key="input_column_Internals">
<entry key="SettingsModelID" type="xstring" value="SMID_string"/>
<entry key="EnabledStatus" type="xboolean" value="true"/>
</config>
<entry key="input_column" type="xstring" value="Molecule"/>
<config key="selectedDescriptors_Internals">
<entry key="SettingsModelID" type="xstring" value="SMID_stringarray"/>
<entry key="EnabledStatus" type="xboolean" value="true"/>
</config>
<config key="selectedDescriptors">
<entry key="array-size" type="xint" value="5"/>
<entry key="0" type="xstring" value="smr"/>
<entry key="1" type="xstring" value="LabuteASA"/>
<entry key="2" type="xstring" value="TPSA"/>
<entry key="3" type="xstring" value="NumLipinskiHBA"/>
<entry key="4" type="xstring" value="NumLipinskiHBD"/>
</config>
</config>
<entry key="customDescription" type="xstring" isnull="true" value=""/>
<entry key="state" type="xstring" value="EXECUTED"/>
<config key="nodecontainer_message">
<entry key="type" type="xstring" value="WARNING"/>
<entry key="message" type="xstring" value="Encountered empty input cell. [1 of 30 rows]%%00010Auto conversion in column 'Molecule' failed: SDF Parsing Error (MolSanitizeException) - Using empty cell. [1 of 30 rows]"/>
</config>
<entry key="factory" type="xstring" value="org.rdkit.knime.nodes.descriptorcalculation.DescriptorCalculationNodeFactory"/>
<entry key="node-name" type="xstring" value="RDKit Descriptor Calculation"/>
<entry key="node-bundle-name" type="xstring" value="RDKit Nodes for Knime"/>
<entry key="node-bundle-symbolic-name" type="xstring" value="org.rdkit.knime.nodes"/>
<entry key="node-bundle-vendor" type="xstring" value="NIBR"/>
<entry key="node-bundle-version" type="xstring" value="2.4.0.201408270743"/>
<config key="factory_settings"/>
<entry key="name" type="xstring" value="RDKit Descriptor Calculation"/>
<entry key="hasContent" type="xboolean" value="true"/>
<entry key="isInactive" type="xboolean" value="false"/>
<config key="ports">
<config key="port_1">
<entry key="index" type="xint" value="1"/>
<entry key="port_spec_class" type="xstring" value="org.knime.core.data.DataTableSpec"/>
<entry key="port_object_class" type="xstring" value="org.knime.core.node.BufferedDataTable"/>
<entry key="port_object_summary" type="xstring" value="Rows: 30, Cols: 8"/>
<entry key="port_dir_location" type="xstring" value="port_1"/>
</config>
</config>
<config key="filestores">
<entry key="file_store_location" type="xstring" isnull="true" value=""/>
<entry key="file_store_id" type="xstring" isnull="true" value=""/>
</config>
</config>
