# Supplementary material for: Prediction of the effect of formulation on the toxicity of chemicals
Source: Toxicol Res (Camb). 2016 Oct 31;6(1):42–53. doi: 10.1039/c6tx00303f (PMC5310521; doi:10.1039/c6tx00303f)
Supplement: Supplementary file 1 [file TX-006-C6TX00303F-s001.zip › Published workflows/DT models for paper/Make models (#2837)/Make random (#2797)/Generate des (#2231)/workflow.knime]

<?xml version="1.0" encoding="UTF-8"?>
<config xmlns="http://www.knime.org/2008/09/XMLConfig" xmlns:xsi="http://www.w3.org/2001/XMLSchema-instance" xsi:schemaLocation="http://www.knime.org/2008/09/XMLConfig http://www.knime.org/XMLConfig_2008_09.xsd" key="workflow.knime">
<entry key="created_by" type="xstring" value="2.12.2.0049829"/>
<entry key="version" type="xstring" value="2.10.0"/>
<entry key="name" type="xstring" value="Generate descriptors"/>
<config key="authorInformation">
<entry key="authored-by" type="xstring" value="&lt;unknown&gt;"/>
<entry key="authored-when" type="xstring" value="1970-01-01 01:00:00 +0100"/>
<entry key="lastEdited-by" type="xstring" isnull="true" value=""/>
<entry key="lastEdited-when" type="xstring" isnull="true" value=""/>
</config>
<config key="nodeAnnotation">
<entry key="text" type="xstring" value=""/>
<entry key="bgcolor" type="xint" value="16777215"/>
<entry key="x-coordinate" type="xint" value="663"/>
<entry key="y-coordinate" type="xint" value="576"/>
<entry key="width" type="xint" value="101"/>
<entry key="height" type="xint" value="15"/>
<entry key="alignment" type="xstring" value="CENTER"/>
<config key="styles"/>
</config>
<entry key="customDescription" type="xstring" isnull="true" value=""/>
<entry key="state" type="xstring" value="EXECUTED"/>
<config key="workflow_credentials"/>
<config key="nodes">
<config key="node_1715">
<entry key="id" type="xint" value="1715"/>
<entry key="node_settings_file" type="xstring" value="Molecule to Indigo (#1715)/settings.xml"/>
<entry key="node_is_meta" type="xboolean" value="false"/>
<entry key="node_type" type="xstring" value="NativeNode"/>
<entry key="ui_classname" type="xstring" value="org.knime.core.node.workflow.NodeUIInformation"/>
<config key="ui_settings">
<config key="extrainfo.node.bounds">
<entry key="array-size" type="xint" value="4"/>
<entry key="0" type="xint" value="162"/>
<entry key="1" type="xint" value="465"/>
<entry key="2" type="xint" value="104"/>
<entry key="3" type="xint" value="79"/>
</config>
</config>
</config>
<config key="node_2180">
<entry key="id" type="xint" value="2180"/>
<entry key="node_settings_file" type="xstring" value="Low Variance Filter (#2180)/settings.xml"/>
<entry key="node_is_meta" type="xboolean" value="false"/>
<entry key="node_type" type="xstring" value="NativeNode"/>
<entry key="ui_classname" type="xstring" value="org.knime.core.node.workflow.NodeUIInformation"/>
<config key="ui_settings">
<config key="extrainfo.node.bounds">
<entry key="array-size" type="xint" value="4"/>
<entry key="0" type="xint" value="607"/>
<entry key="1" type="xint" value="465"/>
<entry key="2" type="xint" value="106"/>
<entry key="3" type="xint" value="79"/>
</config>
</config>
</config>
<config key="node_2198">
<entry key="id" type="xint" value="2198"/>
<entry key="node_settings_file" type="xstring" value="Molecule Properties (#2198)/settings.xml"/>
<entry key="node_is_meta" type="xboolean" value="false"/>
<entry key="node_type" type="xstring" value="NativeNode"/>
<entry key="ui_classname" type="xstring" value="org.knime.core.node.workflow.NodeUIInformation"/>
<config key="ui_settings">
<config key="extrainfo.node.bounds">
<entry key="array-size" type="xint" value="4"/>
<entry key="0" type="xint" value="285"/>
<entry key="1" type="xint" value="465"/>
<entry key="2" type="xint" value="112"/>
<entry key="3" type="xint" value="79"/>
</config>
</config>
</config>
<config key="node_2260">
<entry key="id" type="xint" value="2260"/>
<entry key="node_settings_file" type="xstring" value="Metanode (#2260)/workflow.knime"/>
<entry key="node_is_meta" type="xboolean" value="true"/>
<entry key="node_type" type="xstring" value="MetaNode"/>
<entry key="ui_classname" type="xstring" value="org.knime.core.node.workflow.NodeUIInformation"/>
<config key="ui_settings">
<config key="extrainfo.node.bounds">
<entry key="array-size" type="xint" value="4"/>
<entry key="0" type="xint" value="388"/>
<entry key="1" type="xint" value="465"/>
<entry key="2" type="xint" value="57"/>
<entry key="3" type="xint" value="66"/>
</config>
</config>
</config>
<config key="node_2261">
<entry key="id" type="xint" value="2261"/>
<entry key="node_settings_file" type="xstring" value="Column Filter (#2261)/settings.xml"/>
<entry key="node_is_meta" type="xboolean" value="false"/>
<entry key="node_type" type="xstring" value="NativeNode"/>
<entry key="ui_classname" type="xstring" value="org.knime.core.node.workflow.NodeUIInformation"/>
<config key="ui_settings">
<config key="extrainfo.node.bounds">
<entry key="array-size" type="xint" value="4"/>
<entry key="0" type="xint" value="495"/>
<entry key="1" type="xint" value="464"/>
<entry key="2" type="xint" value="74"/>
<entry key="3" type="xint" value="79"/>
</config>
</config>
</config>
<config key="node_2263">
<entry key="id" type="xint" value="2263"/>
<entry key="node_settings_file" type="xstring" value="pKa (#2263)/settings.xml"/>
<entry key="node_is_meta" type="xboolean" value="false"/>
<entry key="node_type" type="xstring" value="NativeNode"/>
<entry key="ui_classname" type="xstring" value="org.knime.core.node.workflow.NodeUIInformation"/>
<config key="ui_settings">
<config key="extrainfo.node.bounds">
<entry key="array-size" type="xint" value="4"/>
<entry key="0" type="xint" value="188"/>
<entry key="1" type="xint" value="163"/>
<entry key="2" type="xint" value="50"/>
<entry key="3" type="xint" value="79"/>
</config>
</config>
</config>
<config key="node_2264">
<entry key="id" type="xint" value="2264"/>
<entry key="node_settings_file" type="xstring" value="RDKit Descriptor Calculation (#2264)/settings.xml"/>
<entry key="node_is_meta" type="xboolean" value="false"/>
<entry key="node_type" type="xstring" value="NativeNode"/>
<entry key="ui_classname" type="xstring" value="org.knime.core.node.workflow.NodeUIInformation"/>
<config key="ui_settings">
<config key="extrainfo.node.bounds">
<entry key="array-size" type="xint" value="4"/>
<entry key="0" type="xint" value="249"/>
<entry key="1" type="xint" value="318"/>
<entry key="2" type="xint" value="95"/>
<entry key="3" type="xint" value="110"/>
</config>
</config>
</config>
<config key="node_2265">
<entry key="id" type="xint" value="2265"/>
<entry key="node_settings_file" type="xstring" value="Joiner (#2265)/settings.xml"/>
<entry key="node_is_meta" type="xboolean" value="false"/>
<entry key="node_type" type="xstring" value="NativeNode"/>
<entry key="ui_classname" type="xstring" value="org.knime.core.node.workflow.NodeUIInformation"/>
<config key="ui_settings">
<config key="extrainfo.node.bounds">
<entry key="array-size" type="xint" value="4"/>
<entry key="0" type="xint" value="351"/>
<entry key="1" type="xint" value="308"/>
<entry key="2" type="xint" value="50"/>
<entry key="3" type="xint" value="79"/>
</config>
</config>
</config>
<config key="node_2266">
<entry key="id" type="xint" value="2266"/>
<entry key="node_settings_file" type="xstring" value="Joiner (#2266)/settings.xml"/>
<entry key="node_is_meta" type="xboolean" value="false"/>
<entry key="node_type" type="xstring" value="NativeNode"/>
<entry key="ui_classname" type="xstring" value="org.knime.core.node.workflow.NodeUIInformation"/>
<config key="ui_settings">
<config key="extrainfo.node.bounds">
<entry key="array-size" type="xint" value="4"/>
<entry key="0" type="xint" value="450"/>
<entry key="1" type="xint" value="318"/>
<entry key="2" type="xint" value="50"/>
<entry key="3" type="xint" value="79"/>
</config>
</config>
</config>
<config key="node_2267">
<entry key="id" type="xint" value="2267"/>
<entry key="node_settings_file" type="xstring" value="Normalizer (#2267)/settings.xml"/>
<entry key="node_is_meta" type="xboolean" value="false"/>
<entry key="node_type" type="xstring" value="NativeNode"/>
<entry key="ui_classname" type="xstring" value="org.knime.core.node.workflow.NodeUIInformation"/>
<config key="ui_settings">
<config key="extrainfo.node.bounds">
<entry key="array-size" type="xint" value="4"/>
<entry key="0" type="xint" value="607"/>
<entry key="1" type="xint" value="318"/>
<entry key="2" type="xint" value="62"/>
<entry key="3" type="xint" value="79"/>
</config>
</config>
</config>
</config>
<config key="connections">
<config key="connection_0">
<entry key="sourceID" type="xint" value="-1"/>
<entry key="destID" type="xint" value="1715"/>
<entry key="sourcePort" type="xint" value="0"/>
<entry key="destPort" type="xint" value="1"/>
</config>
<config key="connection_1">
<entry key="sourceID" type="xint" value="-1"/>
<entry key="destID" type="xint" value="2263"/>
<entry key="sourcePort" type="xint" value="0"/>
<entry key="destPort" type="xint" value="1"/>
</config>
<config key="connection_2">
<entry key="sourceID" type="xint" value="-1"/>
<entry key="destID" type="xint" value="2264"/>
<entry key="sourcePort" type="xint" value="0"/>
<entry key="destPort" type="xint" value="1"/>
</config>
<config key="connection_3">
<entry key="sourceID" type="xint" value="1715"/>
<entry key="destID" type="xint" value="2198"/>
<entry key="sourcePort" type="xint" value="1"/>
<entry key="destPort" type="xint" value="1"/>
</config>
<config key="connection_4">
<entry key="sourceID" type="xint" value="2180"/>
<entry key="destID" type="xint" value="-1"/>
<entry key="sourcePort" type="xint" value="1"/>
<entry key="destPort" type="xint" value="0"/>
</config>
<config key="connection_5">
<entry key="sourceID" type="xint" value="2198"/>
<entry key="destID" type="xint" value="2266"/>
<entry key="sourcePort" type="xint" value="1"/>
<entry key="destPort" type="xint" value="2"/>
</config>
<config key="connection_6">
<entry key="sourceID" type="xint" value="2260"/>
<entry key="destID" type="xint" value="2261"/>
<entry key="sourcePort" type="xint" value="0"/>
<entry key="destPort" type="xint" value="1"/>
</config>
<config key="connection_7">
<entry key="sourceID" type="xint" value="2261"/>
<entry key="destID" type="xint" value="2180"/>
<entry key="sourcePort" type="xint" value="1"/>
<entry key="destPort" type="xint" value="1"/>
</config>
<config key="connection_8">
<entry key="sourceID" type="xint" value="2263"/>
<entry key="destID" type="xint" value="2265"/>
<entry key="sourcePort" type="xint" value="1"/>
<entry key="destPort" type="xint" value="1"/>
</config>
<config key="connection_9">
<entry key="sourceID" type="xint" value="2264"/>
<entry key="destID" type="xint" value="2265"/>
<entry key="sourcePort" type="xint" value="1"/>
<entry key="destPort" type="xint" value="2"/>
</config>
<config key="connection_10">
<entry key="sourceID" type="xint" value="2265"/>
<entry key="destID" type="xint" value="2266"/>
<entry key="sourcePort" type="xint" value="1"/>
<entry key="destPort" type="xint" value="1"/>
</config>
<config key="connection_11">
<entry key="sourceID" type="xint" value="2266"/>
<entry key="destID" type="xint" value="2267"/>
<entry key="sourcePort" type="xint" value="1"/>
<entry key="destPort" type="xint" value="1"/>
</config>
<config key="connection_12">
<entry key="sourceID" type="xint" value="2267"/>
<entry key="destID" type="xint" value="2260"/>
<entry key="sourcePort" type="xint" value="1"/>
<entry key="destPort" type="xint" value="0"/>
</config>
</config>
<config key="meta_in_ports">
<entry key="ui_classname" type="xstring" isnull="true" value=""/>
<config key="port_enum">
<config key="inport_0">
<entry key="index" type="xint" value="0"/>
<entry key="name" type="xstring" value="Inport 0"/>
<config key="type">
<entry key="object_class" type="xstring" value="org.knime.core.node.BufferedDataTable"/>
</config>
</config>
</config>
</config>
<config key="meta_out_ports">
<entry key="ui_classname" type="xstring" value="org.knime.core.node.workflow.NodeUIInformation"/>
<config key="ui_settings">
<config key="extrainfo.node.bounds">
<entry key="array-size" type="xint" value="4"/>
<entry key="0" type="xint" value="799"/>
<entry key="1" type="xint" value="9"/>
<entry key="2" type="xint" value="50"/>
<entry key="3" type="xint" value="958"/>
</config>
</config>
<config key="port_enum">
<config key="outport_0">
<entry key="index" type="xint" value="0"/>
<entry key="name" type="xstring" value="Connected to: Filtered data"/>
<config key="type">
<entry key="object_class" type="xstring" value="org.knime.core.node.BufferedDataTable"/>
</config>
</config>
</config>
</config>
<config key="workflow_editor_settings">
<entry key="workflow.editor.snapToGrid" type="xboolean" value="false"/>
<entry key="workflow.editor.ShowGrid" type="xboolean" value="false"/>
<entry key="workflow.editor.gridX" type="xint" value="90"/>
<entry key="workflow.editor.gridY" type="xint" value="120"/>
<entry key="workflow.editor.zoomLevel" type="xdouble" value="0.75"/>
</config>
</config>
