# Supplementary material for: Prediction of the effect of formulation on the toxicity of chemicals
Source: Toxicol Res (Camb). 2016 Oct 31;6(1):42–53. doi: 10.1039/c6tx00303f (PMC5310521; doi:10.1039/c6tx00303f)
Supplement: Supplementary file 1 [file TX-006-C6TX00303F-s001.zip › Published workflows/DT models for paper/Make models (#2837)/Make random (#2797)/Java Snippet (#1390)/settings.xml]

<?xml version="1.0" encoding="UTF-8"?>
<config xmlns="http://www.knime.org/2008/09/XMLConfig" xmlns:xsi="http://www.w3.org/2001/XMLSchema-instance" xsi:schemaLocation="http://www.knime.org/2008/09/XMLConfig http://www.knime.org/XMLConfig_2008_09.xsd" key="settings.xml">
<entry key="node_file" type="xstring" value="settings.xml"/>
<config key="flow_stack"/>
<config key="internal_node_subsettings">
<entry key="memory_policy" type="xstring" value="CacheSmallInMemory"/>
</config>
<config key="model">
<entry key="scriptImports" type="xstring" value="// Your custom imports:%%00010"/>
<entry key="scriptFields" type="xstring" value="// Your custom variables:%%00010"/>
<entry key="scriptBody" type="xstring" value="// Enter your code here:%%00010double a = c_AUC_A;%%00010double b = c_AUC_B;%%00010String x = v_Vehicle1;%%00010String y = v_Vehicle2;%%00010double c = 0;%%00010int z = v_Threshold;%%00009// z is % threshold eg; 70 is a 30% threshold, 60 is 40% threshold%%00010%%00010%%00009%%00009if(a&gt;b){%%00010%%00010%%00009%%00009c = b/a*100;%%00009%%00010%%00010%%00009%%00009out_Difference = c;%%00010%%00009%%00009}%%00010%%00010%%00009%%00009else if(b&gt;=a){%%00010%%00010%%00009%%00009c = a/b*100;%%00010%%00010%%00009%%00009out_Difference = c;%%00010%%00009%%00009}%%00010%%00010%%00009%%00009if(a&gt;b &amp;&amp; c &lt;= z){%%00010%%00010%%00009%%00009out_Better = x;%%00010%%00009%%00009out_Worse = y;%%00010%%00010%%00009%%00009}%%00010%%00009%%00009else if(b&gt;a &amp;&amp; c &lt;= z){%%00010%%00009%%00009%%00010%%00009%%00009out_Better = y;%%00010%%00009%%00009out_Worse = x;%%00010%%00009%%00009%%00009%%00009%%00010%%00009%%00009}%%00010%%00009%%00009else if(a!=0 &amp;&amp; b!=0 &amp;&amp; c&gt;z){%%00010%%00009%%00010%%00009%%00009out_Equivalent = v_Colon;%%00010%%00010  %%00009%%00009%%00009%%00010%%00009%%00009}%%00010%%00010%%00010%%00010%%00010"/>
<config key="jarFiles">
<entry key="array-size" type="xint" value="0"/>
</config>
<config key="outCols">
<entry key="array-size" type="xint" value="4"/>
<config key="0">
<entry key="Name" type="xstring" value="% Difference"/>
<entry key="JavaName" type="xstring" value="out_Difference"/>
<entry key="JavaType" type="xstring" value="java.lang.Double"/>
<config key="Type">
<entry key="cell_class" type="xstring" value="org.knime.core.data.def.DoubleCell"/>
<entry key="is_null" type="xboolean" value="false"/>
</config>
<entry key="replaceExisting" type="xboolean" value="false"/>
</config>
<config key="1">
<entry key="Name" type="xstring" value="Better"/>
<entry key="JavaName" type="xstring" value="out_Better"/>
<entry key="JavaType" type="xstring" value="java.lang.String"/>
<config key="Type">
<entry key="cell_class" type="xstring" value="org.knime.core.data.def.StringCell"/>
<entry key="is_null" type="xboolean" value="false"/>
</config>
<entry key="replaceExisting" type="xboolean" value="false"/>
</config>
<config key="2">
<entry key="Name" type="xstring" value="Worse"/>
<entry key="JavaName" type="xstring" value="out_Worse"/>
<entry key="JavaType" type="xstring" value="java.lang.String"/>
<config key="Type">
<entry key="cell_class" type="xstring" value="org.knime.core.data.def.StringCell"/>
<entry key="is_null" type="xboolean" value="false"/>
</config>
<entry key="replaceExisting" type="xboolean" value="false"/>
</config>
<config key="3">
<entry key="Name" type="xstring" value="Equivalent"/>
<entry key="JavaName" type="xstring" value="out_Equivalent"/>
<entry key="JavaType" type="xstring" value="java.lang.String"/>
<config key="Type">
<entry key="cell_class" type="xstring" value="org.knime.core.data.def.StringCell"/>
<entry key="is_null" type="xboolean" value="false"/>
</config>
<entry key="replaceExisting" type="xboolean" value="false"/>
</config>
</config>
<config key="outVars">
<entry key="array-size" type="xint" value="0"/>
</config>
<config key="inCols">
<entry key="array-size" type="xint" value="2"/>
<config key="0">
<entry key="Name" type="xstring" value="AUC_A"/>
<entry key="JavaName" type="xstring" value="c_AUC_A"/>
<entry key="JavaType" type="xstring" value="java.lang.Double"/>
<config key="Type">
<entry key="cell_class" type="xstring" value="org.knime.core.data.def.DoubleCell"/>
<entry key="is_null" type="xboolean" value="false"/>
</config>
</config>
<config key="1">
<entry key="Name" type="xstring" value="AUC_B"/>
<entry key="JavaName" type="xstring" value="c_AUC_B"/>
<entry key="JavaType" type="xstring" value="java.lang.Double"/>
<config key="Type">
<entry key="cell_class" type="xstring" value="org.knime.core.data.def.DoubleCell"/>
<entry key="is_null" type="xboolean" value="false"/>
</config>
</config>
</config>
<config key="inVars">
<entry key="array-size" type="xint" value="4"/>
<config key="0">
<entry key="Name" type="xstring" value="Threshold"/>
<entry key="JavaName" type="xstring" value="v_Threshold"/>
<entry key="JavaType" type="xstring" value="java.lang.Integer"/>
<entry key="Type" type="xstring" value="INTEGER"/>
</config>
<config key="1">
<entry key="Name" type="xstring" value="Colon"/>
<entry key="JavaName" type="xstring" value="v_Colon"/>
<entry key="JavaType" type="xstring" value="java.lang.String"/>
<entry key="Type" type="xstring" value="STRING"/>
</config>
<config key="2">
<entry key="Name" type="xstring" value="Vehicle1"/>
<entry key="JavaName" type="xstring" value="v_Vehicle1"/>
<entry key="JavaType" type="xstring" value="java.lang.String"/>
<entry key="Type" type="xstring" value="STRING"/>
</config>
<config key="3">
<entry key="Name" type="xstring" value="Vehicle2"/>
<entry key="JavaName" type="xstring" value="v_Vehicle2"/>
<entry key="JavaType" type="xstring" value="java.lang.String"/>
<entry key="Type" type="xstring" value="STRING"/>
</config>
</config>
<entry key="version" type="xstring" value="version 1.x"/>
<entry key="templateUUID" type="xstring" isnull="true" value=""/>
<entry key="runOnExecute" type="xboolean" value="false"/>
</config>
<config key="nodeAnnotation">
<entry key="text" type="xstring" value=""/>
<entry key="bgcolor" type="xint" value="16777215"/>
<entry key="x-coordinate" type="xint" value="342"/>
<entry key="y-coordinate" type="xint" value="419"/>
<entry key="width" type="xint" value="101"/>
<entry key="height" type="xint" value="15"/>
<entry key="alignment" type="xstring" value="CENTER"/>
<config key="styles"/>
</config>
<entry key="customDescription" type="xstring" isnull="true" value=""/>
<entry key="state" type="xstring" value="EXECUTED"/>
<entry key="factory" type="xstring" value="org.knime.base.node.jsnippet.JavaSnippetNodeFactory"/>
<entry key="node-name" type="xstring" value="Java Snippet"/>
<entry key="node-bundle-name" type="xstring" value="KNIME Java Snippet Nodes"/>
<entry key="node-bundle-symbolic-name" type="xstring" value="org.knime.jsnippets"/>
<entry key="node-bundle-vendor" type="xstring" value="KNIME GmbH, Konstanz, Germany"/>
<entry key="node-bundle-version" type="xstring" value="2.12.1.0048740"/>
<config key="factory_settings"/>
<entry key="name" type="xstring" value="Java Snippet"/>
<entry key="hasContent" type="xboolean" value="true"/>
<entry key="isInactive" type="xboolean" value="false"/>
<config key="ports">
<config key="port_1">
<entry key="index" type="xint" value="1"/>
<entry key="port_spec_class" type="xstring" value="org.knime.core.data.DataTableSpec"/>
<entry key="port_object_class" type="xstring" value="org.knime.core.node.BufferedDataTable"/>
<entry key="port_object_summary" type="xstring" value="Rows: 606, Cols: 36"/>
<entry key="port_dir_location" type="xstring" value="port_1"/>
</config>
</config>
<config key="filestores">
<entry key="file_store_location" type="xstring" isnull="true" value=""/>
<entry key="file_store_id" type="xstring" isnull="true" value=""/>
</config>
</config>
