# Supplementary material for: Prediction of the effect of formulation on the toxicity of chemicals
Source: Toxicol Res (Camb). 2016 Oct 31;6(1):42–53. doi: 10.1039/c6tx00303f (PMC5310521; doi:10.1039/c6tx00303f)
Supplement: Supplementary file 1 [file TX-006-C6TX00303F-s001.zip › Published workflows/DT models for paper/Make models (#2837)/Make random (#2797)/Make DT and (#2221)/Analyse chos (#1651)/Statistics (#1624)/settings.xml]

<?xml version="1.0" encoding="UTF-8"?>
<config xmlns="http://www.knime.org/2008/09/XMLConfig" xmlns:xsi="http://www.w3.org/2001/XMLSchema-instance" xsi:schemaLocation="http://www.knime.org/2008/09/XMLConfig http://www.knime.org/XMLConfig_2008_09.xsd" key="settings.xml">
<entry key="node_file" type="xstring" value="settings.xml"/>
<config key="flow_stack"/>
<config key="internal_node_subsettings">
<entry key="memory_policy" type="xstring" value="CacheSmallInMemory"/>
</config>
<config key="model">
<config key="compute_median_Internals">
<entry key="SettingsModelID" type="xstring" value="SMID_boolean"/>
<entry key="EnabledStatus" type="xboolean" value="true"/>
</config>
<entry key="compute_median" type="xboolean" value="false"/>
<config key="num_nominal-values_Internals">
<entry key="SettingsModelID" type="xstring" value="SMID_integer"/>
<entry key="EnabledStatus" type="xboolean" value="true"/>
</config>
<entry key="num_nominal-values" type="xint" value="20"/>
<config key="num_nominal-values_output_Internals">
<entry key="SettingsModelID" type="xstring" value="SMID_integer"/>
<entry key="EnabledStatus" type="xboolean" value="true"/>
</config>
<entry key="num_nominal-values_output" type="xint" value="1000"/>
<config key="filter_nominal_columns_Internals">
<entry key="SettingsModelID" type="xstring" value="SMID_columnfilter"/>
<entry key="EnabledStatus" type="xboolean" value="true"/>
</config>
<config key="filter_nominal_columns">
<entry key="filter-type" type="xstring" value="STANDARD"/>
<config key="included_names">
<entry key="array-size" type="xint" value="105"/>
<entry key="0" type="xstring" value="1 ISOTOPE+First(List*(Value))"/>
<entry key="1" type="xstring" value="10 GROUP IIA (ALKALINE EARTH)+First(List*(Value))"/>
<entry key="2" type="xstring" value="102 QO+First(List*(Value))"/>
<entry key="3" type="xstring" value="105 A$A($A)$A+First(List*(Value))"/>
<entry key="4" type="xstring" value="11 4M RING+First(List*(Value))"/>
<entry key="5" type="xstring" value="110 NCO+First(List*(Value))"/>
<entry key="6" type="xstring" value="113 Onot%A%A+First(List*(Value))"/>
<entry key="7" type="xstring" value="114 CH3CH2A+First(List*(Value))"/>
<entry key="8" type="xstring" value="115 CH3ACH2A+First(List*(Value))"/>
<entry key="9" type="xstring" value="117 NAO+First(List*(Value))"/>
<entry key="10" type="xstring" value="12 GROUP IB,IIB (Cu...)+First(List*(Value))"/>
<entry key="11" type="xstring" value="120 HETEROCYCLIC ATOM &gt; 1 (&amp;...)+First(List*(Value))"/>
<entry key="12" type="xstring" value="121 N HETEROCYCLE+First(List*(Value))"/>
<entry key="13" type="xstring" value="129 ACH2AACH2A+First(List*(Value))"/>
<entry key="14" type="xstring" value="13 ON(C)C+First(List*(Value))"/>
<entry key="15" type="xstring" value="142 N &gt; 1+First(List*(Value))"/>
<entry key="16" type="xstring" value="15 OC(O)O+First(List*(Value))"/>
<entry key="17" type="xstring" value="16 QAA@1+First(List*(Value))"/>
<entry key="18" type="xstring" value="17 CTC+First(List*(Value))"/>
<entry key="19" type="xstring" value="18 GROUP IIIA (B...)+First(List*(Value))"/>
<entry key="20" type="xstring" value="19 7M RING+First(List*(Value))"/>
<entry key="21" type="xstring" value="2 103 &lt; ATOMIC NO. &lt; 256+First(List*(Value))"/>
<entry key="22" type="xstring" value="21 C=C(Q)Q+First(List*(Value))"/>
<entry key="23" type="xstring" value="22 3M RING+First(List*(Value))"/>
<entry key="24" type="xstring" value="23 NC(O)O+First(List*(Value))"/>
<entry key="25" type="xstring" value="25 NC(N)N+First(List*(Value))"/>
<entry key="26" type="xstring" value="26 C$=C($A)$A+First(List*(Value))"/>
<entry key="27" type="xstring" value="27 I+First(List*(Value))"/>
<entry key="28" type="xstring" value="28 QCH2Q+First(List*(Value))"/>
<entry key="29" type="xstring" value="29 P+First(List*(Value))"/>
<entry key="30" type="xstring" value="30 CQ(C)(C)A+First(List*(Value))"/>
<entry key="31" type="xstring" value="31 QX+First(List*(Value))"/>
<entry key="32" type="xstring" value="32 CSN+First(List*(Value))"/>
<entry key="33" type="xstring" value="33 NS+First(List*(Value))"/>
<entry key="34" type="xstring" value="34 CH2=A+First(List*(Value))"/>
<entry key="35" type="xstring" value="36 S HETEROCYCLE+First(List*(Value))"/>
<entry key="36" type="xstring" value="37 NC(O)N+First(List*(Value))"/>
<entry key="37" type="xstring" value="38 NC(C)N+First(List*(Value))"/>
<entry key="38" type="xstring" value="39 OS(O)O+First(List*(Value))"/>
<entry key="39" type="xstring" value="40 S-O+First(List*(Value))"/>
<entry key="40" type="xstring" value="41 CTN+First(List*(Value))"/>
<entry key="41" type="xstring" value="42 F+First(List*(Value))"/>
<entry key="42" type="xstring" value="43 QHAQH+First(List*(Value))"/>
<entry key="43" type="xstring" value="46 BR+First(List*(Value))"/>
<entry key="44" type="xstring" value="47 SAN+First(List*(Value))"/>
<entry key="45" type="xstring" value="48 OQ(O)O+First(List*(Value))"/>
<entry key="46" type="xstring" value="5 GROUP IIIB,IVB (Sc...)+First(List*(Value))"/>
<entry key="47" type="xstring" value="51 CSO+First(List*(Value))"/>
<entry key="48" type="xstring" value="52 NN+First(List*(Value))"/>
<entry key="49" type="xstring" value="54 QHAAQH+First(List*(Value))"/>
<entry key="50" type="xstring" value="55 OSO+First(List*(Value))"/>
<entry key="51" type="xstring" value="56 ON(O)C+First(List*(Value))"/>
<entry key="52" type="xstring" value="58 QSQ+First(List*(Value))"/>
<entry key="53" type="xstring" value="59 Snot%A%A+First(List*(Value))"/>
<entry key="54" type="xstring" value="6 LANTHANIDE+First(List*(Value))"/>
<entry key="55" type="xstring" value="60 S=O+First(List*(Value))"/>
<entry key="56" type="xstring" value="61 AS(A)A+First(List*(Value))"/>
<entry key="57" type="xstring" value="63 N=O+First(List*(Value))"/>
<entry key="58" type="xstring" value="64 A$A!S+First(List*(Value))"/>
<entry key="59" type="xstring" value="66 CC(C)(C)A+First(List*(Value))"/>
<entry key="60" type="xstring" value="67 QS+First(List*(Value))"/>
<entry key="61" type="xstring" value="68 QHQH (&amp;...)+First(List*(Value))"/>
<entry key="62" type="xstring" value="69 QQH+First(List*(Value))"/>
<entry key="63" type="xstring" value="7 GROUP VB,VIB,VIIB (V...)+First(List*(Value))"/>
<entry key="64" type="xstring" value="70 QNQ+First(List*(Value))"/>
<entry key="65" type="xstring" value="71 NO+First(List*(Value))"/>
<entry key="66" type="xstring" value="72 OAAO+First(List*(Value))"/>
<entry key="67" type="xstring" value="73 S=A+First(List*(Value))"/>
<entry key="68" type="xstring" value="74 CH3ACH3+First(List*(Value))"/>
<entry key="69" type="xstring" value="76 C=C(A)A+First(List*(Value))"/>
<entry key="70" type="xstring" value="78 C=N+First(List*(Value))"/>
<entry key="71" type="xstring" value="79 NAAN+First(List*(Value))"/>
<entry key="72" type="xstring" value="8 QAAA@1+First(List*(Value))"/>
<entry key="73" type="xstring" value="80 NAAAN+First(List*(Value))"/>
<entry key="74" type="xstring" value="81 SA(A)A+First(List*(Value))"/>
<entry key="75" type="xstring" value="82 ACH2QH+First(List*(Value))"/>
<entry key="76" type="xstring" value="83 QAAAA@1+First(List*(Value))"/>
<entry key="77" type="xstring" value="84 NH2+First(List*(Value))"/>
<entry key="78" type="xstring" value="85 CN(C)C+First(List*(Value))"/>
<entry key="79" type="xstring" value="87 X!A$A+First(List*(Value))"/>
<entry key="80" type="xstring" value="89 OAAAO+First(List*(Value))"/>
<entry key="81" type="xstring" value="9 GROUP VIII (Fe...)+First(List*(Value))"/>
<entry key="82" type="xstring" value="90 QHAACH2A+First(List*(Value))"/>
<entry key="83" type="xstring" value="91 QHAAACH2A+First(List*(Value))"/>
<entry key="84" type="xstring" value="92 OC(N)C+First(List*(Value))"/>
<entry key="85" type="xstring" value="93 QCH3+First(List*(Value))"/>
<entry key="86" type="xstring" value="94 QN+First(List*(Value))"/>
<entry key="87" type="xstring" value="95 NAAO+First(List*(Value))"/>
<entry key="88" type="xstring" value="98 QAAAAA@1+First(List*(Value))"/>
<entry key="89" type="xstring" value="Molecular weight+First(List*(Value))"/>
<entry key="90" type="xstring" value="Monoisotopic mass+First(List*(Value))"/>
<entry key="91" type="xstring" value="Most abundant mass+First(List*(Value))"/>
<entry key="92" type="xstring" value="Number of aliphatic atoms+First(List*(Value))"/>
<entry key="93" type="xstring" value="Number of aliphatic bonds+First(List*(Value))"/>
<entry key="94" type="xstring" value="Number of aliphatic rings+First(List*(Value))"/>
<entry key="95" type="xstring" value="Number of aromatic bonds+First(List*(Value))"/>
<entry key="96" type="xstring" value="Number of bonds+First(List*(Value))"/>
<entry key="97" type="xstring" value="Number of carbons+First(List*(Value))"/>
<entry key="98" type="xstring" value="Number of cis/trans bonds+First(List*(Value))"/>
<entry key="99" type="xstring" value="Number of heteroatoms+First(List*(Value))"/>
<entry key="100" type="xstring" value="Number of heteroatoms in aliphatic rings+First(List*(Value))"/>
<entry key="101" type="xstring" value="Number of heteroatoms in aromatic rings+First(List*(Value))"/>
<entry key="102" type="xstring" value="Number of hydrogens+First(List*(Value))"/>
<entry key="103" type="xstring" value="Number of visible atoms+First(List*(Value))"/>
<entry key="104" type="xstring" value="Total number of atoms+First(List*(Value))"/>
</config>
<config key="excluded_names">
<entry key="array-size" type="xint" value="0"/>
</config>
<entry key="enforce_option" type="xstring" value="EnforceInclusion"/>
<config key="name_pattern">
<entry key="pattern" type="xstring" value=""/>
<entry key="type" type="xstring" value="Wildcard"/>
<entry key="caseSensitive" type="xboolean" value="true"/>
</config>
<config key="datatype">
<config key="typelist">
<entry key="org.knime.core.data.BooleanValue" type="xboolean" value="false"/>
<entry key="org.knime.core.data.date.DateAndTimeValue" type="xboolean" value="false"/>
<entry key="org.knime.core.data.DoubleValue" type="xboolean" value="false"/>
<entry key="org.knime.core.data.IntValue" type="xboolean" value="false"/>
<entry key="org.knime.core.data.LongValue" type="xboolean" value="false"/>
<entry key="org.knime.core.data.StringValue" type="xboolean" value="false"/>
</config>
</config>
</config>
<config key="image format_Internals">
<entry key="SettingsModelID" type="xstring" value="SMID_string"/>
<entry key="EnabledStatus" type="xboolean" value="true"/>
</config>
<entry key="image format" type="xstring" value="SVG"/>
<config key="histogram width_Internals">
<entry key="SettingsModelID" type="xstring" value="SMID_integer"/>
<entry key="EnabledStatus" type="xboolean" value="true"/>
</config>
<entry key="histogram width" type="xint" value="200"/>
<config key="histogram height_Internals">
<entry key="SettingsModelID" type="xstring" value="SMID_integer"/>
<entry key="EnabledStatus" type="xboolean" value="true"/>
</config>
<entry key="histogram height" type="xint" value="100"/>
<config key="enable HiLite_Internals">
<entry key="SettingsModelID" type="xstring" value="SMID_boolean"/>
<entry key="EnabledStatus" type="xboolean" value="true"/>
</config>
<entry key="enable HiLite" type="xboolean" value="false"/>
<config key="show min max_Internals">
<entry key="SettingsModelID" type="xstring" value="SMID_boolean"/>
<entry key="EnabledStatus" type="xboolean" value="true"/>
</config>
<entry key="show min max" type="xboolean" value="true"/>
</config>
<config key="nodeAnnotation">
<entry key="text" type="xstring" value=""/>
<entry key="bgcolor" type="xint" value="16777215"/>
<entry key="x-coordinate" type="xint" value="672"/>
<entry key="y-coordinate" type="xint" value="554"/>
<entry key="width" type="xint" value="101"/>
<entry key="height" type="xint" value="15"/>
<entry key="alignment" type="xstring" value="CENTER"/>
<config key="styles"/>
</config>
<entry key="customDescription" type="xstring" isnull="true" value=""/>
<entry key="state" type="xstring" value="EXECUTED"/>
<entry key="factory" type="xstring" value="org.knime.base.node.stats.viz.extended.ExtendedStatisticsNodeFactory"/>
<entry key="node-name" type="xstring" value="Statistics"/>
<entry key="node-bundle-name" type="xstring" value="KNIME Statistic Nodes"/>
<entry key="node-bundle-symbolic-name" type="xstring" value="org.knime.stats"/>
<entry key="node-bundle-vendor" type="xstring" value="KNIME GmbH, Konstanz, Germany"/>
<entry key="node-bundle-version" type="xstring" value="2.12.0.0047982"/>
<config key="factory_settings"/>
<entry key="name" type="xstring" value="Statistics"/>
<entry key="hasContent" type="xboolean" value="true"/>
<entry key="isInactive" type="xboolean" value="false"/>
<config key="ports">
<config key="port_1">
<entry key="index" type="xint" value="1"/>
<entry key="port_spec_class" type="xstring" value="org.knime.core.data.DataTableSpec"/>
<entry key="port_object_class" type="xstring" value="org.knime.core.node.BufferedDataTable"/>
<entry key="port_object_summary" type="xstring" value="Rows: 1, Cols: 16"/>
<entry key="port_dir_location" type="xstring" value="port_1"/>
</config>
<config key="port_2">
<entry key="index" type="xint" value="2"/>
<entry key="port_spec_class" type="xstring" value="org.knime.core.data.DataTableSpec"/>
<entry key="port_object_class" type="xstring" value="org.knime.core.node.BufferedDataTable"/>
<entry key="port_object_summary" type="xstring" value="Rows: 0, Cols: 3"/>
<entry key="port_dir_location" type="xstring" value="port_2"/>
</config>
<config key="port_3">
<entry key="index" type="xint" value="3"/>
<entry key="port_spec_class" type="xstring" value="org.knime.core.data.DataTableSpec"/>
<entry key="port_object_class" type="xstring" value="org.knime.core.node.BufferedDataTable"/>
<entry key="port_object_summary" type="xstring" value="Rows: 0, Cols: 0"/>
<entry key="port_dir_location" type="xstring" value="port_3"/>
</config>
</config>
<config key="filestores">
<entry key="file_store_location" type="xstring" isnull="true" value=""/>
<entry key="file_store_id" type="xstring" isnull="true" value=""/>
</config>
</config>
