# Supplementary material for: Prediction of the effect of formulation on the toxicity of chemicals
Source: Toxicol Res (Camb). 2016 Oct 31;6(1):42–53. doi: 10.1039/c6tx00303f (PMC5310521; doi:10.1039/c6tx00303f)
Supplement: Supplementary file 1 [file TX-006-C6TX00303F-s001.zip › Published workflows/DT models for paper/Make models (#2837)/Make random (#2797)/Make DT and (#2221)/DT Model (#2237)/workflow.knime]

<?xml version="1.0" encoding="UTF-8"?>
<config xmlns="http://www.knime.org/2008/09/XMLConfig" xmlns:xsi="http://www.w3.org/2001/XMLSchema-instance" xsi:schemaLocation="http://www.knime.org/2008/09/XMLConfig http://www.knime.org/XMLConfig_2008_09.xsd" key="workflow.knime">
<entry key="created_by" type="xstring" value="2.12.2.0049829"/>
<entry key="version" type="xstring" value="2.10.0"/>
<entry key="name" type="xstring" value="DT Model"/>
<config key="authorInformation">
<entry key="authored-by" type="xstring" value="&lt;unknown&gt;"/>
<entry key="authored-when" type="xstring" value="1970-01-01 01:00:00 +0100"/>
<entry key="lastEdited-by" type="xstring" isnull="true" value=""/>
<entry key="lastEdited-when" type="xstring" isnull="true" value=""/>
</config>
<entry key="customDescription" type="xstring" isnull="true" value=""/>
<entry key="state" type="xstring" value="EXECUTED"/>
<config key="workflow_credentials"/>
<config key="annotations">
<config key="annotation_0">
<entry key="text" type="xstring" value="Generate a training set with the same Saline &gt; CMC : CMC &gt; Saline ratio as the whole data set"/>
<entry key="bgcolor" type="xint" value="16777185"/>
<entry key="x-coordinate" type="xint" value="265"/>
<entry key="y-coordinate" type="xint" value="-7"/>
<entry key="width" type="xint" value="205"/>
<entry key="height" type="xint" value="383"/>
<entry key="alignment" type="xstring" value="LEFT"/>
<config key="styles"/>
</config>
</config>
<config key="nodes">
<config key="node_1562">
<entry key="id" type="xint" value="1562"/>
<entry key="node_settings_file" type="xstring" value="Decision Tree Learner (#1562)/settings.xml"/>
<entry key="node_is_meta" type="xboolean" value="false"/>
<entry key="node_type" type="xstring" value="NativeNode"/>
<entry key="ui_classname" type="xstring" value="org.knime.core.node.workflow.NodeUIInformation"/>
<config key="ui_settings">
<config key="extrainfo.node.bounds">
<entry key="array-size" type="xint" value="4"/>
<entry key="0" type="xint" value="498"/>
<entry key="1" type="xint" value="123"/>
<entry key="2" type="xint" value="72"/>
<entry key="3" type="xint" value="94"/>
</config>
</config>
</config>
<config key="node_1563">
<entry key="id" type="xint" value="1563"/>
<entry key="node_settings_file" type="xstring" value="Decision Tree Predictor (#1563)/settings.xml"/>
<entry key="node_is_meta" type="xboolean" value="false"/>
<entry key="node_type" type="xstring" value="NativeNode"/>
<entry key="ui_classname" type="xstring" value="org.knime.core.node.workflow.NodeUIInformation"/>
<config key="ui_settings">
<config key="extrainfo.node.bounds">
<entry key="array-size" type="xint" value="4"/>
<entry key="0" type="xint" value="562"/>
<entry key="1" type="xint" value="237"/>
<entry key="2" type="xint" value="76"/>
<entry key="3" type="xint" value="94"/>
</config>
</config>
</config>
<config key="node_1612">
<entry key="id" type="xint" value="1612"/>
<entry key="node_settings_file" type="xstring" value="Counting Loop Start (#1612)/settings.xml"/>
<entry key="node_is_meta" type="xboolean" value="false"/>
<entry key="node_type" type="xstring" value="NativeNode"/>
<entry key="ui_classname" type="xstring" value="org.knime.core.node.workflow.NodeUIInformation"/>
<config key="ui_settings">
<config key="extrainfo.node.bounds">
<entry key="array-size" type="xint" value="4"/>
<entry key="0" type="xint" value="123"/>
<entry key="1" type="xint" value="178"/>
<entry key="2" type="xint" value="111"/>
<entry key="3" type="xint" value="79"/>
</config>
</config>
</config>
<config key="node_1641">
<entry key="id" type="xint" value="1641"/>
<entry key="node_settings_file" type="xstring" value="Row Splitter (#1641)/settings.xml"/>
<entry key="node_is_meta" type="xboolean" value="false"/>
<entry key="node_type" type="xstring" value="NativeNode"/>
<entry key="ui_classname" type="xstring" value="org.knime.core.node.workflow.NodeUIInformation"/>
<config key="ui_settings">
<config key="extrainfo.node.bounds">
<entry key="array-size" type="xint" value="4"/>
<entry key="0" type="xint" value="212"/>
<entry key="1" type="xint" value="178"/>
<entry key="2" type="xint" value="70"/>
<entry key="3" type="xint" value="79"/>
</config>
</config>
</config>
<config key="node_1645">
<entry key="id" type="xint" value="1645"/>
<entry key="node_settings_file" type="xstring" value="Concatenate (#1645)/settings.xml"/>
<entry key="node_is_meta" type="xboolean" value="false"/>
<entry key="node_type" type="xstring" value="NativeNode"/>
<entry key="ui_classname" type="xstring" value="org.knime.core.node.workflow.NodeUIInformation"/>
<config key="ui_settings">
<config key="extrainfo.node.bounds">
<entry key="array-size" type="xint" value="4"/>
<entry key="0" type="xint" value="400"/>
<entry key="1" type="xint" value="114"/>
<entry key="2" type="xint" value="70"/>
<entry key="3" type="xint" value="79"/>
</config>
</config>
</config>
<config key="node_1647">
<entry key="id" type="xint" value="1647"/>
<entry key="node_settings_file" type="xstring" value="Java Snippet Row Splitter (#1647)/settings.xml"/>
<entry key="node_is_meta" type="xboolean" value="false"/>
<entry key="node_type" type="xstring" value="NativeNode"/>
<entry key="ui_classname" type="xstring" value="org.knime.core.node.workflow.NodeUIInformation"/>
<config key="ui_settings">
<config key="extrainfo.node.bounds">
<entry key="array-size" type="xint" value="4"/>
<entry key="0" type="xint" value="297"/>
<entry key="1" type="xint" value="114"/>
<entry key="2" type="xint" value="70"/>
<entry key="3" type="xint" value="94"/>
</config>
</config>
</config>
<config key="node_1648">
<entry key="id" type="xint" value="1648"/>
<entry key="node_settings_file" type="xstring" value="Java Snippet Row Splitter (#1648)/settings.xml"/>
<entry key="node_is_meta" type="xboolean" value="false"/>
<entry key="node_type" type="xstring" value="NativeNode"/>
<entry key="ui_classname" type="xstring" value="org.knime.core.node.workflow.NodeUIInformation"/>
<config key="ui_settings">
<config key="extrainfo.node.bounds">
<entry key="array-size" type="xint" value="4"/>
<entry key="0" type="xint" value="298"/>
<entry key="1" type="xint" value="249"/>
<entry key="2" type="xint" value="70"/>
<entry key="3" type="xint" value="94"/>
</config>
</config>
</config>
<config key="node_1649">
<entry key="id" type="xint" value="1649"/>
<entry key="node_settings_file" type="xstring" value="Concatenate (#1649)/settings.xml"/>
<entry key="node_is_meta" type="xboolean" value="false"/>
<entry key="node_type" type="xstring" value="NativeNode"/>
<entry key="ui_classname" type="xstring" value="org.knime.core.node.workflow.NodeUIInformation"/>
<config key="ui_settings">
<config key="extrainfo.node.bounds">
<entry key="array-size" type="xint" value="4"/>
<entry key="0" type="xint" value="400"/>
<entry key="1" type="xint" value="248"/>
<entry key="2" type="xint" value="70"/>
<entry key="3" type="xint" value="79"/>
</config>
</config>
</config>
<config key="node_1652">
<entry key="id" type="xint" value="1652"/>
<entry key="node_settings_file" type="xstring" value="Extract desc (#1652)/workflow.knime"/>
<entry key="node_is_meta" type="xboolean" value="true"/>
<entry key="node_type" type="xstring" value="MetaNode"/>
<entry key="ui_classname" type="xstring" value="org.knime.core.node.workflow.NodeUIInformation"/>
<config key="ui_settings">
<config key="extrainfo.node.bounds">
<entry key="array-size" type="xint" value="4"/>
<entry key="0" type="xint" value="599"/>
<entry key="1" type="xint" value="86"/>
<entry key="2" type="xint" value="135"/>
<entry key="3" type="xint" value="81"/>
</config>
</config>
</config>
<config key="node_1670">
<entry key="id" type="xint" value="1670"/>
<entry key="node_settings_file" type="xstring" value="Loop End _2 ports_ (#1670)/settings.xml"/>
<entry key="node_is_meta" type="xboolean" value="false"/>
<entry key="node_type" type="xstring" value="NativeNode"/>
<entry key="ui_classname" type="xstring" value="org.knime.core.node.workflow.NodeUIInformation"/>
<config key="ui_settings">
<config key="extrainfo.node.bounds">
<entry key="array-size" type="xint" value="4"/>
<entry key="0" type="xint" value="676"/>
<entry key="1" type="xint" value="237"/>
<entry key="2" type="xint" value="100"/>
<entry key="3" type="xint" value="79"/>
</config>
</config>
</config>
</config>
<config key="connections">
<config key="connection_0">
<entry key="sourceID" type="xint" value="-1"/>
<entry key="destID" type="xint" value="1612"/>
<entry key="sourcePort" type="xint" value="0"/>
<entry key="destPort" type="xint" value="1"/>
</config>
<config key="connection_1">
<entry key="sourceID" type="xint" value="1562"/>
<entry key="destID" type="xint" value="1563"/>
<entry key="sourcePort" type="xint" value="1"/>
<entry key="destPort" type="xint" value="1"/>
</config>
<config key="connection_2">
<entry key="sourceID" type="xint" value="1562"/>
<entry key="destID" type="xint" value="1652"/>
<entry key="sourcePort" type="xint" value="1"/>
<entry key="destPort" type="xint" value="0"/>
</config>
<config key="connection_3">
<entry key="sourceID" type="xint" value="1563"/>
<entry key="destID" type="xint" value="1670"/>
<entry key="sourcePort" type="xint" value="1"/>
<entry key="destPort" type="xint" value="1"/>
</config>
<config key="connection_4">
<entry key="sourceID" type="xint" value="1612"/>
<entry key="destID" type="xint" value="1641"/>
<entry key="sourcePort" type="xint" value="1"/>
<entry key="destPort" type="xint" value="1"/>
</config>
<config key="connection_5">
<entry key="sourceID" type="xint" value="1641"/>
<entry key="destID" type="xint" value="1648"/>
<entry key="sourcePort" type="xint" value="2"/>
<entry key="destPort" type="xint" value="1"/>
</config>
<config key="connection_6">
<entry key="sourceID" type="xint" value="1641"/>
<entry key="destID" type="xint" value="1647"/>
<entry key="sourcePort" type="xint" value="1"/>
<entry key="destPort" type="xint" value="1"/>
</config>
<config key="connection_7">
<entry key="sourceID" type="xint" value="1645"/>
<entry key="destID" type="xint" value="1562"/>
<entry key="sourcePort" type="xint" value="1"/>
<entry key="destPort" type="xint" value="1"/>
</config>
<config key="connection_8">
<entry key="sourceID" type="xint" value="1647"/>
<entry key="destID" type="xint" value="1649"/>
<entry key="sourcePort" type="xint" value="1"/>
<entry key="destPort" type="xint" value="1"/>
</config>
<config key="connection_9">
<entry key="sourceID" type="xint" value="1647"/>
<entry key="destID" type="xint" value="1645"/>
<entry key="sourcePort" type="xint" value="2"/>
<entry key="destPort" type="xint" value="1"/>
</config>
<config key="connection_10">
<entry key="sourceID" type="xint" value="1648"/>
<entry key="destID" type="xint" value="1649"/>
<entry key="sourcePort" type="xint" value="1"/>
<entry key="destPort" type="xint" value="2"/>
</config>
<config key="connection_11">
<entry key="sourceID" type="xint" value="1648"/>
<entry key="destID" type="xint" value="1645"/>
<entry key="sourcePort" type="xint" value="2"/>
<entry key="destPort" type="xint" value="2"/>
</config>
<config key="connection_12">
<entry key="sourceID" type="xint" value="1649"/>
<entry key="destID" type="xint" value="1563"/>
<entry key="sourcePort" type="xint" value="1"/>
<entry key="destPort" type="xint" value="2"/>
</config>
<config key="connection_13">
<entry key="sourceID" type="xint" value="1652"/>
<entry key="destID" type="xint" value="1670"/>
<entry key="sourcePort" type="xint" value="0"/>
<entry key="destPort" type="xint" value="2"/>
</config>
<config key="connection_14">
<entry key="sourceID" type="xint" value="1670"/>
<entry key="destID" type="xint" value="-1"/>
<entry key="sourcePort" type="xint" value="2"/>
<entry key="destPort" type="xint" value="1"/>
</config>
<config key="connection_15">
<entry key="sourceID" type="xint" value="1670"/>
<entry key="destID" type="xint" value="-1"/>
<entry key="sourcePort" type="xint" value="1"/>
<entry key="destPort" type="xint" value="0"/>
</config>
</config>
<config key="meta_in_ports">
<entry key="ui_classname" type="xstring" value="org.knime.core.node.workflow.NodeUIInformation"/>
<config key="ui_settings">
<config key="extrainfo.node.bounds">
<entry key="array-size" type="xint" value="4"/>
<entry key="0" type="xint" value="7"/>
<entry key="1" type="xint" value="27"/>
<entry key="2" type="xint" value="50"/>
<entry key="3" type="xint" value="366"/>
</config>
</config>
<config key="port_enum">
<config key="inport_0">
<entry key="index" type="xint" value="0"/>
<entry key="name" type="xstring" value="Inport 0"/>
<config key="type">
<entry key="object_class" type="xstring" value="org.knime.core.node.BufferedDataTable"/>
</config>
</config>
</config>
</config>
<config key="meta_out_ports">
<entry key="ui_classname" type="xstring" value="org.knime.core.node.workflow.NodeUIInformation"/>
<config key="ui_settings">
<config key="extrainfo.node.bounds">
<entry key="array-size" type="xint" value="4"/>
<entry key="0" type="xint" value="785"/>
<entry key="1" type="xint" value="55"/>
<entry key="2" type="xint" value="50"/>
<entry key="3" type="xint" value="328"/>
</config>
</config>
<config key="port_enum">
<config key="outport_0">
<entry key="index" type="xint" value="0"/>
<entry key="name" type="xstring" value="Connected to: Collected results"/>
<config key="type">
<entry key="object_class" type="xstring" value="org.knime.core.node.BufferedDataTable"/>
</config>
</config>
<config key="outport_1">
<entry key="index" type="xint" value="1"/>
<entry key="name" type="xstring" value="Connected to: Collected results"/>
<config key="type">
<entry key="object_class" type="xstring" value="org.knime.core.node.BufferedDataTable"/>
</config>
</config>
</config>
</config>
<config key="workflow_editor_settings">
<entry key="workflow.editor.snapToGrid" type="xboolean" value="false"/>
<entry key="workflow.editor.ShowGrid" type="xboolean" value="false"/>
<entry key="workflow.editor.gridX" type="xint" value="90"/>
<entry key="workflow.editor.gridY" type="xint" value="120"/>
<entry key="workflow.editor.zoomLevel" type="xdouble" value="1.0"/>
</config>
</config>
