# Supplementary material for: Prediction of the effect of formulation on the toxicity of chemicals
Source: Toxicol Res (Camb). 2016 Oct 31;6(1):42–53. doi: 10.1039/c6tx00303f (PMC5310521; doi:10.1039/c6tx00303f)
Supplement: Supplementary file 1 [file TX-006-C6TX00303F-s001.zip › Published workflows/DT models for paper/Make models (#2837)/Make random (#2797)/Make DT and (#2221)/Sort descrip (#2194)/workflow.knime]

<?xml version="1.0" encoding="UTF-8"?>
<config xmlns="http://www.knime.org/2008/09/XMLConfig" xmlns:xsi="http://www.w3.org/2001/XMLSchema-instance" xsi:schemaLocation="http://www.knime.org/2008/09/XMLConfig http://www.knime.org/XMLConfig_2008_09.xsd" key="workflow.knime">
<entry key="created_by" type="xstring" value="2.12.2.0049829"/>
<entry key="version" type="xstring" value="2.10.0"/>
<entry key="name" type="xstring" value="Sort descriptors"/>
<config key="authorInformation">
<entry key="authored-by" type="xstring" value="&lt;unknown&gt;"/>
<entry key="authored-when" type="xstring" value="1970-01-01 01:00:00 +0100"/>
<entry key="lastEdited-by" type="xstring" isnull="true" value=""/>
<entry key="lastEdited-when" type="xstring" isnull="true" value=""/>
</config>
<entry key="customDescription" type="xstring" isnull="true" value=""/>
<entry key="state" type="xstring" value="EXECUTED"/>
<config key="workflow_credentials"/>
<config key="nodes">
<config key="node_2182">
<entry key="id" type="xint" value="2182"/>
<entry key="node_settings_file" type="xstring" value="Linear Correlation (#2182)/settings.xml"/>
<entry key="node_is_meta" type="xboolean" value="false"/>
<entry key="node_type" type="xstring" value="NativeNode"/>
<entry key="ui_classname" type="xstring" value="org.knime.core.node.workflow.NodeUIInformation"/>
<config key="ui_settings">
<config key="extrainfo.node.bounds">
<entry key="array-size" type="xint" value="4"/>
<entry key="0" type="xint" value="119"/>
<entry key="1" type="xint" value="91"/>
<entry key="2" type="xint" value="99"/>
<entry key="3" type="xint" value="95"/>
</config>
</config>
</config>
<config key="node_2185">
<entry key="id" type="xint" value="2185"/>
<entry key="node_settings_file" type="xstring" value="Java Snippet (#2185)/settings.xml"/>
<entry key="node_is_meta" type="xboolean" value="false"/>
<entry key="node_type" type="xstring" value="NativeNode"/>
<entry key="ui_classname" type="xstring" value="org.knime.core.node.workflow.NodeUIInformation"/>
<config key="ui_settings">
<config key="extrainfo.node.bounds">
<entry key="array-size" type="xint" value="4"/>
<entry key="0" type="xint" value="314"/>
<entry key="1" type="xint" value="81"/>
<entry key="2" type="xint" value="70"/>
<entry key="3" type="xint" value="79"/>
</config>
</config>
</config>
<config key="node_2186">
<entry key="id" type="xint" value="2186"/>
<entry key="node_settings_file" type="xstring" value="Sorter (#2186)/settings.xml"/>
<entry key="node_is_meta" type="xboolean" value="false"/>
<entry key="node_type" type="xstring" value="NativeNode"/>
<entry key="ui_classname" type="xstring" value="org.knime.core.node.workflow.NodeUIInformation"/>
<config key="ui_settings">
<config key="extrainfo.node.bounds">
<entry key="array-size" type="xint" value="4"/>
<entry key="0" type="xint" value="599"/>
<entry key="1" type="xint" value="170"/>
<entry key="2" type="xint" value="50"/>
<entry key="3" type="xint" value="79"/>
</config>
</config>
</config>
<config key="node_2187">
<entry key="id" type="xint" value="2187"/>
<entry key="node_settings_file" type="xstring" value="Row Splitter (#2187)/settings.xml"/>
<entry key="node_is_meta" type="xboolean" value="false"/>
<entry key="node_type" type="xstring" value="NativeNode"/>
<entry key="ui_classname" type="xstring" value="org.knime.core.node.workflow.NodeUIInformation"/>
<config key="ui_settings">
<config key="extrainfo.node.bounds">
<entry key="array-size" type="xint" value="4"/>
<entry key="0" type="xint" value="416"/>
<entry key="1" type="xint" value="81"/>
<entry key="2" type="xint" value="70"/>
<entry key="3" type="xint" value="79"/>
</config>
</config>
</config>
<config key="node_2188">
<entry key="id" type="xint" value="2188"/>
<entry key="node_settings_file" type="xstring" value="Concatenate (#2188)/settings.xml"/>
<entry key="node_is_meta" type="xboolean" value="false"/>
<entry key="node_type" type="xstring" value="NativeNode"/>
<entry key="ui_classname" type="xstring" value="org.knime.core.node.workflow.NodeUIInformation"/>
<config key="ui_settings">
<config key="extrainfo.node.bounds">
<entry key="array-size" type="xint" value="4"/>
<entry key="0" type="xint" value="656"/>
<entry key="1" type="xint" value="100"/>
<entry key="2" type="xint" value="70"/>
<entry key="3" type="xint" value="79"/>
</config>
</config>
</config>
<config key="node_2189">
<entry key="id" type="xint" value="2189"/>
<entry key="node_settings_file" type="xstring" value="GroupBy (#2189)/settings.xml"/>
<entry key="node_is_meta" type="xboolean" value="false"/>
<entry key="node_type" type="xstring" value="NativeNode"/>
<entry key="ui_classname" type="xstring" value="org.knime.core.node.workflow.NodeUIInformation"/>
<config key="ui_settings">
<config key="extrainfo.node.bounds">
<entry key="array-size" type="xint" value="4"/>
<entry key="0" type="xint" value="464"/>
<entry key="1" type="xint" value="234"/>
<entry key="2" type="xint" value="50"/>
<entry key="3" type="xint" value="79"/>
</config>
</config>
</config>
<config key="node_2190">
<entry key="id" type="xint" value="2190"/>
<entry key="node_settings_file" type="xstring" value="RowID (#2190)/settings.xml"/>
<entry key="node_is_meta" type="xboolean" value="false"/>
<entry key="node_type" type="xstring" value="NativeNode"/>
<entry key="ui_classname" type="xstring" value="org.knime.core.node.workflow.NodeUIInformation"/>
<config key="ui_settings">
<config key="extrainfo.node.bounds">
<entry key="array-size" type="xint" value="4"/>
<entry key="0" type="xint" value="392"/>
<entry key="1" type="xint" value="234"/>
<entry key="2" type="xint" value="50"/>
<entry key="3" type="xint" value="79"/>
</config>
</config>
</config>
<config key="node_2191">
<entry key="id" type="xint" value="2191"/>
<entry key="node_settings_file" type="xstring" value="RowID (#2191)/settings.xml"/>
<entry key="node_is_meta" type="xboolean" value="false"/>
<entry key="node_type" type="xstring" value="NativeNode"/>
<entry key="ui_classname" type="xstring" value="org.knime.core.node.workflow.NodeUIInformation"/>
<config key="ui_settings">
<config key="extrainfo.node.bounds">
<entry key="array-size" type="xint" value="4"/>
<entry key="0" type="xint" value="542"/>
<entry key="1" type="xint" value="234"/>
<entry key="2" type="xint" value="50"/>
<entry key="3" type="xint" value="79"/>
</config>
</config>
</config>
<config key="node_2192">
<entry key="id" type="xint" value="2192"/>
<entry key="node_settings_file" type="xstring" value="Transpose (#2192)/settings.xml"/>
<entry key="node_is_meta" type="xboolean" value="false"/>
<entry key="node_type" type="xstring" value="NativeNode"/>
<entry key="ui_classname" type="xstring" value="org.knime.core.node.workflow.NodeUIInformation"/>
<config key="ui_settings">
<config key="extrainfo.node.bounds">
<entry key="array-size" type="xint" value="4"/>
<entry key="0" type="xint" value="688"/>
<entry key="1" type="xint" value="234"/>
<entry key="2" type="xint" value="56"/>
<entry key="3" type="xint" value="79"/>
</config>
</config>
</config>
<config key="node_2193">
<entry key="id" type="xint" value="2193"/>
<entry key="node_settings_file" type="xstring" value="Reference Column Filter (#2193)/settings.xml"/>
<entry key="node_is_meta" type="xboolean" value="false"/>
<entry key="node_type" type="xstring" value="NativeNode"/>
<entry key="ui_classname" type="xstring" value="org.knime.core.node.workflow.NodeUIInformation"/>
<config key="ui_settings">
<config key="extrainfo.node.bounds">
<entry key="array-size" type="xint" value="4"/>
<entry key="0" type="xint" value="723"/>
<entry key="1" type="xint" value="362"/>
<entry key="2" type="xint" value="74"/>
<entry key="3" type="xint" value="94"/>
</config>
</config>
</config>
<config key="node_2194">
<entry key="id" type="xint" value="2194"/>
<entry key="node_settings_file" type="xstring" value="Column Filter (#2194)/settings.xml"/>
<entry key="node_is_meta" type="xboolean" value="false"/>
<entry key="node_type" type="xstring" value="NativeNode"/>
<entry key="ui_classname" type="xstring" value="org.knime.core.node.workflow.NodeUIInformation"/>
<config key="ui_settings">
<config key="extrainfo.node.bounds">
<entry key="array-size" type="xint" value="4"/>
<entry key="0" type="xint" value="210"/>
<entry key="1" type="xint" value="81"/>
<entry key="2" type="xint" value="74"/>
<entry key="3" type="xint" value="79"/>
</config>
</config>
</config>
<config key="node_2195">
<entry key="id" type="xint" value="2195"/>
<entry key="node_settings_file" type="xstring" value="Column Filter (#2195)/settings.xml"/>
<entry key="node_is_meta" type="xboolean" value="false"/>
<entry key="node_type" type="xstring" value="NativeNode"/>
<entry key="ui_classname" type="xstring" value="org.knime.core.node.workflow.NodeUIInformation"/>
<config key="ui_settings">
<config key="extrainfo.node.bounds">
<entry key="array-size" type="xint" value="4"/>
<entry key="0" type="xint" value="746"/>
<entry key="1" type="xint" value="100"/>
<entry key="2" type="xint" value="74"/>
<entry key="3" type="xint" value="79"/>
</config>
</config>
</config>
<config key="node_2197">
<entry key="id" type="xint" value="2197"/>
<entry key="node_settings_file" type="xstring" value="Table Creator (#2197)/settings.xml"/>
<entry key="node_is_meta" type="xboolean" value="false"/>
<entry key="node_type" type="xstring" value="NativeNode"/>
<entry key="ui_classname" type="xstring" value="org.knime.core.node.workflow.NodeUIInformation"/>
<config key="ui_settings">
<config key="extrainfo.node.bounds">
<entry key="array-size" type="xint" value="4"/>
<entry key="0" type="xint" value="489"/>
<entry key="1" type="xint" value="33"/>
<entry key="2" type="xint" value="75"/>
<entry key="3" type="xint" value="79"/>
</config>
</config>
</config>
<config key="node_2198">
<entry key="id" type="xint" value="2198"/>
<entry key="node_settings_file" type="xstring" value="RowID (#2198)/settings.xml"/>
<entry key="node_is_meta" type="xboolean" value="false"/>
<entry key="node_type" type="xstring" value="NativeNode"/>
<entry key="ui_classname" type="xstring" value="org.knime.core.node.workflow.NodeUIInformation"/>
<config key="ui_settings">
<config key="extrainfo.node.bounds">
<entry key="array-size" type="xint" value="4"/>
<entry key="0" type="xint" value="566"/>
<entry key="1" type="xint" value="33"/>
<entry key="2" type="xint" value="50"/>
<entry key="3" type="xint" value="79"/>
</config>
</config>
</config>
</config>
<config key="connections">
<config key="connection_0">
<entry key="sourceID" type="xint" value="-1"/>
<entry key="destID" type="xint" value="2193"/>
<entry key="sourcePort" type="xint" value="0"/>
<entry key="destPort" type="xint" value="1"/>
</config>
<config key="connection_1">
<entry key="sourceID" type="xint" value="-1"/>
<entry key="destID" type="xint" value="2182"/>
<entry key="sourcePort" type="xint" value="0"/>
<entry key="destPort" type="xint" value="1"/>
</config>
<config key="connection_2">
<entry key="sourceID" type="xint" value="2182"/>
<entry key="destID" type="xint" value="2194"/>
<entry key="sourcePort" type="xint" value="1"/>
<entry key="destPort" type="xint" value="1"/>
</config>
<config key="connection_3">
<entry key="sourceID" type="xint" value="2185"/>
<entry key="destID" type="xint" value="2187"/>
<entry key="sourcePort" type="xint" value="1"/>
<entry key="destPort" type="xint" value="1"/>
</config>
<config key="connection_4">
<entry key="sourceID" type="xint" value="2186"/>
<entry key="destID" type="xint" value="2188"/>
<entry key="sourcePort" type="xint" value="1"/>
<entry key="destPort" type="xint" value="2"/>
</config>
<config key="connection_5">
<entry key="sourceID" type="xint" value="2187"/>
<entry key="destID" type="xint" value="2190"/>
<entry key="sourcePort" type="xint" value="2"/>
<entry key="destPort" type="xint" value="1"/>
</config>
<config key="connection_6">
<entry key="sourceID" type="xint" value="2188"/>
<entry key="destID" type="xint" value="2195"/>
<entry key="sourcePort" type="xint" value="1"/>
<entry key="destPort" type="xint" value="1"/>
</config>
<config key="connection_7">
<entry key="sourceID" type="xint" value="2188"/>
<entry key="destID" type="xint" value="2192"/>
<entry key="sourcePort" type="xint" value="1"/>
<entry key="destPort" type="xint" value="1"/>
</config>
<config key="connection_8">
<entry key="sourceID" type="xint" value="2189"/>
<entry key="destID" type="xint" value="2191"/>
<entry key="sourcePort" type="xint" value="1"/>
<entry key="destPort" type="xint" value="1"/>
</config>
<config key="connection_9">
<entry key="sourceID" type="xint" value="2190"/>
<entry key="destID" type="xint" value="2189"/>
<entry key="sourcePort" type="xint" value="1"/>
<entry key="destPort" type="xint" value="1"/>
</config>
<config key="connection_10">
<entry key="sourceID" type="xint" value="2191"/>
<entry key="destID" type="xint" value="2186"/>
<entry key="sourcePort" type="xint" value="1"/>
<entry key="destPort" type="xint" value="1"/>
</config>
<config key="connection_11">
<entry key="sourceID" type="xint" value="2192"/>
<entry key="destID" type="xint" value="2193"/>
<entry key="sourcePort" type="xint" value="1"/>
<entry key="destPort" type="xint" value="2"/>
</config>
<config key="connection_12">
<entry key="sourceID" type="xint" value="2193"/>
<entry key="destID" type="xint" value="-1"/>
<entry key="sourcePort" type="xint" value="1"/>
<entry key="destPort" type="xint" value="1"/>
</config>
<config key="connection_13">
<entry key="sourceID" type="xint" value="2194"/>
<entry key="destID" type="xint" value="2185"/>
<entry key="sourcePort" type="xint" value="1"/>
<entry key="destPort" type="xint" value="1"/>
</config>
<config key="connection_14">
<entry key="sourceID" type="xint" value="2195"/>
<entry key="destID" type="xint" value="-1"/>
<entry key="sourcePort" type="xint" value="1"/>
<entry key="destPort" type="xint" value="0"/>
</config>
<config key="connection_15">
<entry key="sourceID" type="xint" value="2197"/>
<entry key="destID" type="xint" value="2198"/>
<entry key="sourcePort" type="xint" value="1"/>
<entry key="destPort" type="xint" value="1"/>
</config>
<config key="connection_16">
<entry key="sourceID" type="xint" value="2198"/>
<entry key="destID" type="xint" value="2188"/>
<entry key="sourcePort" type="xint" value="1"/>
<entry key="destPort" type="xint" value="1"/>
</config>
</config>
<config key="meta_in_ports">
<entry key="ui_classname" type="xstring" isnull="true" value=""/>
<config key="port_enum">
<config key="inport_0">
<entry key="index" type="xint" value="0"/>
<entry key="name" type="xstring" value="Inport 0"/>
<config key="type">
<entry key="object_class" type="xstring" value="org.knime.core.node.BufferedDataTable"/>
</config>
</config>
</config>
</config>
<config key="meta_out_ports">
<entry key="ui_classname" type="xstring" isnull="true" value=""/>
<config key="port_enum">
<config key="outport_0">
<entry key="index" type="xint" value="0"/>
<entry key="name" type="xstring" value="Connected to: Filtered table"/>
<config key="type">
<entry key="object_class" type="xstring" value="org.knime.core.node.BufferedDataTable"/>
</config>
</config>
<config key="outport_1">
<entry key="index" type="xint" value="1"/>
<entry key="name" type="xstring" value="Connected to: Filtered table"/>
<config key="type">
<entry key="object_class" type="xstring" value="org.knime.core.node.BufferedDataTable"/>
</config>
</config>
</config>
</config>
<config key="workflow_editor_settings">
<entry key="workflow.editor.snapToGrid" type="xboolean" value="false"/>
<entry key="workflow.editor.ShowGrid" type="xboolean" value="false"/>
<entry key="workflow.editor.gridX" type="xint" value="90"/>
<entry key="workflow.editor.gridY" type="xint" value="120"/>
<entry key="workflow.editor.zoomLevel" type="xdouble" value="1.0"/>
</config>
</config>
