# Supplementary material for: Prediction of the effect of formulation on the toxicity of chemicals
Source: Toxicol Res (Camb). 2016 Oct 31;6(1):42–53. doi: 10.1039/c6tx00303f (PMC5310521; doi:10.1039/c6tx00303f)
Supplement: Supplementary file 1 [file TX-006-C6TX00303F-s001.zip › Published workflows/DT models for paper/Make models (#2837)/Make random (#2797)/Make DT and (#2676)/Sort descrip (#2194)/Column Filter (#2194)/settings.xml]

<?xml version="1.0" encoding="UTF-8"?>
<config xmlns="http://www.knime.org/2008/09/XMLConfig" xmlns:xsi="http://www.w3.org/2001/XMLSchema-instance" xsi:schemaLocation="http://www.knime.org/2008/09/XMLConfig http://www.knime.org/XMLConfig_2008_09.xsd" key="settings.xml">
<entry key="node_file" type="xstring" value="settings.xml"/>
<config key="flow_stack"/>
<config key="internal_node_subsettings">
<entry key="memory_policy" type="xstring" value="CacheSmallInMemory"/>
</config>
<config key="model">
<config key="column-filter">
<entry key="filter-type" type="xstring" value="STANDARD"/>
<config key="included_names">
<entry key="array-size" type="xint" value="1"/>
<entry key="0" type="xstring" value="Class Number"/>
</config>
<config key="excluded_names">
<entry key="array-size" type="xint" value="167"/>
<entry key="0" type="xstring" value="12 GROUP IB,IIB (Cu...)"/>
<entry key="1" type="xstring" value="16 QAA@1"/>
<entry key="2" type="xstring" value="18 GROUP IIIA (B...)"/>
<entry key="3" type="xstring" value="22 3M RING"/>
<entry key="4" type="xstring" value="23 NC(O)O"/>
<entry key="5" type="xstring" value="24 N-O"/>
<entry key="6" type="xstring" value="25 NC(N)N"/>
<entry key="7" type="xstring" value="26 C$=C($A)$A"/>
<entry key="8" type="xstring" value="27 I"/>
<entry key="9" type="xstring" value="28 QCH2Q"/>
<entry key="10" type="xstring" value="29 P"/>
<entry key="11" type="xstring" value="31 QX"/>
<entry key="12" type="xstring" value="32 CSN"/>
<entry key="13" type="xstring" value="33 NS"/>
<entry key="14" type="xstring" value="35 GROUP IA (ALKALI METAL)"/>
<entry key="15" type="xstring" value="36 S HETEROCYCLE"/>
<entry key="16" type="xstring" value="37 NC(O)N"/>
<entry key="17" type="xstring" value="38 NC(C)N"/>
<entry key="18" type="xstring" value="39 OS(O)O"/>
<entry key="19" type="xstring" value="40 S-O"/>
<entry key="20" type="xstring" value="41 CTN"/>
<entry key="21" type="xstring" value="42 F"/>
<entry key="22" type="xstring" value="45 C=CN"/>
<entry key="23" type="xstring" value="46 BR"/>
<entry key="24" type="xstring" value="47 SAN"/>
<entry key="25" type="xstring" value="48 OQ(O)O"/>
<entry key="26" type="xstring" value="49 CHARGE"/>
<entry key="27" type="xstring" value="50 C=C(C)C"/>
<entry key="28" type="xstring" value="51 CSO"/>
<entry key="29" type="xstring" value="52 NN"/>
<entry key="30" type="xstring" value="53 QHAAAQH"/>
<entry key="31" type="xstring" value="54 QHAAQH"/>
<entry key="32" type="xstring" value="55 OSO"/>
<entry key="33" type="xstring" value="56 ON(O)C"/>
<entry key="34" type="xstring" value="57 O HETEROCYCLE"/>
<entry key="35" type="xstring" value="58 QSQ"/>
<entry key="36" type="xstring" value="59 Snot%A%A"/>
<entry key="37" type="xstring" value="60 S=O"/>
<entry key="38" type="xstring" value="61 AS(A)A"/>
<entry key="39" type="xstring" value="62 A$A!A$A"/>
<entry key="40" type="xstring" value="63 N=O"/>
<entry key="41" type="xstring" value="64 A$A!S"/>
<entry key="42" type="xstring" value="65 C%N"/>
<entry key="43" type="xstring" value="66 CC(C)(C)A"/>
<entry key="44" type="xstring" value="67 QS"/>
<entry key="45" type="xstring" value="68 QHQH (&amp;...)"/>
<entry key="46" type="xstring" value="69 QQH"/>
<entry key="47" type="xstring" value="70 QNQ"/>
<entry key="48" type="xstring" value="71 NO"/>
<entry key="49" type="xstring" value="72 OAAO"/>
<entry key="50" type="xstring" value="73 S=A"/>
<entry key="51" type="xstring" value="74 CH3ACH3"/>
<entry key="52" type="xstring" value="75 A!N$A"/>
<entry key="53" type="xstring" value="76 C=C(A)A"/>
<entry key="54" type="xstring" value="77 NAN"/>
<entry key="55" type="xstring" value="79 NAAN"/>
<entry key="56" type="xstring" value="80 NAAAN"/>
<entry key="57" type="xstring" value="81 SA(A)A"/>
<entry key="58" type="xstring" value="82 ACH2QH"/>
<entry key="59" type="xstring" value="83 QAAAA@1"/>
<entry key="60" type="xstring" value="84 NH2"/>
<entry key="61" type="xstring" value="85 CN(C)C"/>
<entry key="62" type="xstring" value="86 CH2QCH2"/>
<entry key="63" type="xstring" value="87 X!A$A"/>
<entry key="64" type="xstring" value="88 S"/>
<entry key="65" type="xstring" value="89 OAAAO"/>
<entry key="66" type="xstring" value="90 QHAACH2A"/>
<entry key="67" type="xstring" value="91 QHAAACH2A"/>
<entry key="68" type="xstring" value="92 OC(N)C"/>
<entry key="69" type="xstring" value="93 QCH3"/>
<entry key="70" type="xstring" value="94 QN"/>
<entry key="71" type="xstring" value="95 NAAO"/>
<entry key="72" type="xstring" value="96 5M RING"/>
<entry key="73" type="xstring" value="97 NAAAO"/>
<entry key="74" type="xstring" value="98 QAAAAA@1"/>
<entry key="75" type="xstring" value="99 C=C"/>
<entry key="76" type="xstring" value="100 ACH2N"/>
<entry key="77" type="xstring" value="101 8M RING"/>
<entry key="78" type="xstring" value="102 QO"/>
<entry key="79" type="xstring" value="103 CL"/>
<entry key="80" type="xstring" value="104 QHACH2A"/>
<entry key="81" type="xstring" value="105 A$A($A)$A"/>
<entry key="82" type="xstring" value="106 QA(Q)Q"/>
<entry key="83" type="xstring" value="107 XA(A)A"/>
<entry key="84" type="xstring" value="108 CH3AAACH2A"/>
<entry key="85" type="xstring" value="109 ACH2O"/>
<entry key="86" type="xstring" value="110 NCO"/>
<entry key="87" type="xstring" value="111 NACH2A"/>
<entry key="88" type="xstring" value="112 AA(A)(A)A"/>
<entry key="89" type="xstring" value="113 Onot%A%A"/>
<entry key="90" type="xstring" value="114 CH3CH2A"/>
<entry key="91" type="xstring" value="115 CH3ACH2A"/>
<entry key="92" type="xstring" value="116 CH3AACH2A"/>
<entry key="93" type="xstring" value="117 NAO"/>
<entry key="94" type="xstring" value="118 ACH2CH2A &gt; 1"/>
<entry key="95" type="xstring" value="119 N=A"/>
<entry key="96" type="xstring" value="120 HETEROCYCLIC ATOM &gt; 1 (&amp;...)"/>
<entry key="97" type="xstring" value="121 N HETEROCYCLE"/>
<entry key="98" type="xstring" value="122 AN(A)A"/>
<entry key="99" type="xstring" value="123 OCO"/>
<entry key="100" type="xstring" value="124 QQ"/>
<entry key="101" type="xstring" value="125 AROMATIC RING &gt; 1"/>
<entry key="102" type="xstring" value="126 A!O!A"/>
<entry key="103" type="xstring" value="127 A$A!O &gt; 1 (&amp;...)"/>
<entry key="104" type="xstring" value="128 ACH2AAACH2A"/>
<entry key="105" type="xstring" value="129 ACH2AACH2A"/>
<entry key="106" type="xstring" value="130 QQ &gt; 1 (&amp;...)"/>
<entry key="107" type="xstring" value="131 QH &gt; 1"/>
<entry key="108" type="xstring" value="132 OACH2A"/>
<entry key="109" type="xstring" value="133 A$A!N"/>
<entry key="110" type="xstring" value="134 X (HALOGEN)"/>
<entry key="111" type="xstring" value="135 Nnot%A%A"/>
<entry key="112" type="xstring" value="136 O=A &gt; 1"/>
<entry key="113" type="xstring" value="137 HETEROCYCLE"/>
<entry key="114" type="xstring" value="138 QCH2A &gt; 1 (&amp;...)"/>
<entry key="115" type="xstring" value="139 OH"/>
<entry key="116" type="xstring" value="140 O &gt; 3 (&amp;...)"/>
<entry key="117" type="xstring" value="141 CH3 &gt; 2 (&amp;...)"/>
<entry key="118" type="xstring" value="142 N &gt; 1"/>
<entry key="119" type="xstring" value="143 A$A!O"/>
<entry key="120" type="xstring" value="144 Anot%A%Anot%A"/>
<entry key="121" type="xstring" value="145 6M RING &gt; 1"/>
<entry key="122" type="xstring" value="146 O &gt; 2"/>
<entry key="123" type="xstring" value="147 ACH2CH2A"/>
<entry key="124" type="xstring" value="148 AQ(A)A"/>
<entry key="125" type="xstring" value="149 CH3 &gt; 1"/>
<entry key="126" type="xstring" value="150 A!A$A!A"/>
<entry key="127" type="xstring" value="151 NH"/>
<entry key="128" type="xstring" value="152 OC(C)C"/>
<entry key="129" type="xstring" value="153 QCH2A"/>
<entry key="130" type="xstring" value="154 C=O"/>
<entry key="131" type="xstring" value="155 A!CH2!A"/>
<entry key="132" type="xstring" value="156 NA(A)A"/>
<entry key="133" type="xstring" value="157 C-O"/>
<entry key="134" type="xstring" value="158 C-N"/>
<entry key="135" type="xstring" value="159 O &gt; 1"/>
<entry key="136" type="xstring" value="160 CH3"/>
<entry key="137" type="xstring" value="161 N"/>
<entry key="138" type="xstring" value="162 AROMATIC"/>
<entry key="139" type="xstring" value="163 6M RING"/>
<entry key="140" type="xstring" value="164 O"/>
<entry key="141" type="xstring" value="165 RING"/>
<entry key="142" type="xstring" value="166 FRAGMENTS"/>
<entry key="143" type="xstring" value="Number of heteroatoms in aliphatic rings"/>
<entry key="144" type="xstring" value="Number of heteroatoms in aromatic rings"/>
<entry key="145" type="xstring" value="Number of aliphatic rings"/>
<entry key="146" type="xstring" value="Number of aromatic rings"/>
<entry key="147" type="xstring" value="Number of cis/trans bonds"/>
<entry key="148" type="xstring" value="Number of aliphatic bonds"/>
<entry key="149" type="xstring" value="Number of aromatic bonds"/>
<entry key="150" type="xstring" value="Number of bonds"/>
<entry key="151" type="xstring" value="Number of visible atoms"/>
<entry key="152" type="xstring" value="Number of aliphatic atoms"/>
<entry key="153" type="xstring" value="Number of aromatic atoms"/>
<entry key="154" type="xstring" value="Number of carbons"/>
<entry key="155" type="xstring" value="Number of heteroatoms"/>
<entry key="156" type="xstring" value="Number of heavy atoms"/>
<entry key="157" type="xstring" value="Number of hydrogens"/>
<entry key="158" type="xstring" value="Total number of atoms"/>
<entry key="159" type="xstring" value="Number of connected components"/>
<entry key="160" type="xstring" value="NumLipinskiHBD"/>
<entry key="161" type="xstring" value="NumLipinskiHBA"/>
<entry key="162" type="xstring" value="TPSA"/>
<entry key="163" type="xstring" value="LabuteASA"/>
<entry key="164" type="xstring" value="SMR"/>
<entry key="165" type="xstring" value="Strongest BASIC pKa 1"/>
<entry key="166" type="xstring" value="Strongest ACIDIC pKa 1"/>
</config>
<entry key="enforce_option" type="xstring" value="EnforceExclusion"/>
<config key="name_pattern">
<entry key="pattern" type="xstring" value=""/>
<entry key="type" type="xstring" value="Wildcard"/>
<entry key="caseSensitive" type="xboolean" value="true"/>
</config>
<config key="datatype">
<config key="typelist">
<entry key="org.knime.core.data.BooleanValue" type="xboolean" value="false"/>
<entry key="org.knime.core.data.date.DateAndTimeValue" type="xboolean" value="false"/>
<entry key="org.knime.core.data.DoubleValue" type="xboolean" value="false"/>
<entry key="org.knime.core.data.IntValue" type="xboolean" value="false"/>
<entry key="org.knime.core.data.LongValue" type="xboolean" value="false"/>
<entry key="org.knime.core.data.StringValue" type="xboolean" value="false"/>
</config>
</config>
</config>
</config>
<entry key="customDescription" type="xstring" isnull="true" value=""/>
<entry key="state" type="xstring" value="EXECUTED"/>
<entry key="factory" type="xstring" value="org.knime.base.node.preproc.filter.column.DataColumnSpecFilterNodeFactory"/>
<entry key="node-name" type="xstring" value="Column Filter"/>
<entry key="node-bundle-name" type="xstring" value="KNIME Base Nodes"/>
<entry key="node-bundle-symbolic-name" type="xstring" value="org.knime.base"/>
<entry key="node-bundle-vendor" type="xstring" value="KNIME GmbH, Konstanz, Germany"/>
<entry key="node-bundle-version" type="xstring" value="2.12.2.0049834"/>
<config key="factory_settings"/>
<entry key="name" type="xstring" value="Column Filter"/>
<entry key="hasContent" type="xboolean" value="true"/>
<entry key="isInactive" type="xboolean" value="false"/>
<config key="ports">
<config key="port_1">
<entry key="index" type="xint" value="1"/>
<entry key="port_spec_class" type="xstring" value="org.knime.core.data.DataTableSpec"/>
<entry key="port_object_class" type="xstring" value="org.knime.core.node.BufferedDataTable"/>
<entry key="port_object_summary" type="xstring" value="Rows: 151, Cols: 7"/>
<entry key="port_dir_location" type="xstring" value="port_1"/>
</config>
</config>
<config key="filestores">
<entry key="file_store_location" type="xstring" isnull="true" value=""/>
<entry key="file_store_id" type="xstring" isnull="true" value=""/>
</config>
</config>
