# Supplementary material for: Prediction of the effect of formulation on the toxicity of chemicals
Source: Toxicol Res (Camb). 2016 Oct 31;6(1):42–53. doi: 10.1039/c6tx00303f (PMC5310521; doi:10.1039/c6tx00303f)
Supplement: Supplementary file 2 [file TX-006-C6TX00303F-s002.zip]

Archive with 5 entries (5 files):
- sulphonic_acids.sdf
- aziridines.sdf
- aziridylphosphonamides.sdf
- phosphonates.sdf
- platinum_compounds.sdf
