# Supplementary material for: Prediction of the effect of formulation on the toxicity of chemicals
Source: Toxicol Res (Camb). 2016 Oct 31;6(1):42–53. doi: 10.1039/c6tx00303f (PMC5310521; doi:10.1039/c6tx00303f)
Supplement: Supplementary file 2 [file TX-006-C6TX00303F-s002.zip › sulphonic_acids.sdf]

109555
  Mrv0541 09201616502D          

 35 35  0  0  0  0            999 V2000
    3.4257    3.9250    0.0000 C   0  0  0  0  0  0  0  0  0  0  0  0
    2.7113    3.5125    0.0000 C   0  0  0  0  0  0  0  0  0  0  0  0
    4.1402    3.5125    0.0000 C   0  0  0  0  0  0  0  0  0  0  0  0
    2.7113    2.6875    0.0000 C   0  0  0  0  0  0  0  0  0  0  0  0
    4.1402    2.6875    0.0000 C   0  0  0  0  0  0  0  0  0  0  0  0
    3.4257    2.2750    0.0000 C   0  0  0  0  0  0  0  0  0  0  0  0
    3.4865   -0.0697    0.0000 C   0  0  0  0  0  0  0  0  0  0  0  0
    4.1185    0.4606    0.0000 C   0  0  0  0  0  0  0  0  0  0  0  0
    3.6298   -0.8821    0.0000 C   0  0  0  0  0  0  0  0  0  0  0  0
    4.4050   -1.1643    0.0000 C   0  0  0  0  0  0  0  0  0  0  0  0
    4.8938    0.1785    0.0000 C   0  0  0  0  0  0  0  0  0  0  0  0
    5.0370   -0.6340    0.0000 C   0  0  0  0  0  0  0  0  0  0  0  0
    3.4257    4.7500    0.0000 C   0  0  0  0  0  0  0  0  0  0  0  0
    4.1402    5.1625    0.0000 C   0  0  0  0  0  0  0  0  0  0  0  0
    3.4257    1.4500    0.0000 N   0  0  0  0  0  0  0  0  0  0  0  0
    2.7113    1.0375    0.0000 C   0  0  0  0  0  0  0  0  0  0  0  0
    1.9968    1.4500    0.0000 O   0  0  0  0  0  0  0  0  0  0  0  0
    2.7113    0.2125    0.0000 N   0  0  0  0  0  0  0  0  0  0  0  0
    5.8123   -0.9162    0.0000 C   0  0  0  0  0  0  0  0  0  0  0  0
    6.4443   -0.3859    0.0000 C   0  0  0  0  0  0  0  0  0  0  0  0
    2.7113    5.1625    0.0000 N   0  0  0  0  0  0  0  0  0  0  0  0
    2.7113    5.9875    0.0000 N   0  0  0  0  0  0  0  0  0  0  0  0
    1.9968    6.4000    0.0000 C   0  0  0  0  0  0  0  0  0  0  0  0
    1.2823    5.9875    0.0000 N   0  0  0  0  0  0  0  0  0  0  0  0
    5.9555   -1.7287    0.0000 N   0  0  0  0  0  0  0  0  0  0  0  0
    5.3235   -2.2589    0.0000 N   0  0  0  0  0  0  0  0  0  0  0  0
    5.4668   -3.0714    0.0000 C   0  0  0  0  0  0  0  0  0  0  0  0
    6.2421   -3.3536    0.0000 N   0  0  0  0  0  0  0  0  0  0  0  0
    4.8349   -3.6017    0.0000 N   0  0  0  0  0  0  0  0  0  0  0  0
    1.9968    7.2251    0.0000 N   0  0  0  0  0  0  0  0  0  0  0  0
    7.1597    3.7120    0.0000 C   0  0  0  0  0  0  0  0  0  0  0  0
    6.3472    3.5687    0.0000 S   0  0  0  0  0  0  0  0  0  0  0  0
    6.4905    2.7562    0.0000 O   0  0  0  0  0  0  0  0  0  0  0  0
    5.5347    3.4255    0.0000 O   0  0  0  0  0  0  0  0  0  0  0  0
    6.2039    4.3812    0.0000 O   0  0  0  0  0  0  0  0  0  0  0  0
  1  3  2  0  0  0  0
  1  2  1  0  0  0  0
  1 13  1  0  0  0  0
  2  4  2  0  0  0  0
  3  5  1  0  0  0  0
  4  6  1  0  0  0  0
  5  6  2  0  0  0  0
  6 15  1  0  0  0  0
  7  8  2  0  0  0  0
  7  9  1  0  0  0  0
  7 18  1  0  0  0  0
  8 11  1  0  0  0  0
  9 10  2  0  0  0  0
 10 12  1  0  0  0  0
 11 12  2  0  0  0  0
 12 19  1  0  0  0  0
 13 14  1  0  0  0  0
 13 21  2  0  0  0  0
 15 16  1  0  0  0  0
 16 17  2  0  0  0  0
 16 18  1  0  0  0  0
 19 20  1  0  0  0  0
 19 25  2  0  0  0  0
 21 22  1  0  0  0  0
 22 23  1  0  0  0  0
 23 24  1  0  0  0  0
 23 30  2  0  0  0  0
 25 26  1  0  0  0  0
 26 27  1  0  0  0  0
 27 28  1  0  0  0  0
 27 29  2  0  0  0  0
 31 32  1  0  0  0  0
 32 33  2  0  0  0  0
 32 34  2  0  0  0  0
 32 35  1  0  0  0  0
M  END
> <NSC>
109555

> <HPC vs. Saline with Tween-80>
HPC

> <Saline vs. HPC>
HPC

> <Saline vs. Saline with Tween-80>
Saline

$$$$
113220
  Mrv0541 09201616502D          

 37 38  0  0  0  0            999 V2000
   -3.3809    1.6500    0.0000 N   0  0  0  0  0  0  0  0  0  0  0  0
   -2.6665    2.8875    0.0000 N   0  0  0  0  0  0  0  0  0  0  0  0
   -1.9519    1.6500    0.0000 N   0  0  0  0  0  0  0  0  0  0  0  0
   -1.2375   11.9625    0.0000 F   0  0  0  0  0  0  0  0  0  0  0  0
   -1.9520    9.9000    0.0000 C   0  0  0  0  0  0  0  0  0  0  0  0
   -1.2375   10.3125    0.0000 C   0  0  0  0  0  0  0  0  0  0  0  0
   -1.9520    9.0750    0.0000 C   0  0  0  0  0  0  0  0  0  0  0  0
   -1.2375    8.6625    0.0000 C   0  0  0  0  0  0  0  0  0  0  0  0
   -0.5230    9.9000    0.0000 C   0  0  0  0  0  0  0  0  0  0  0  0
   -0.5230    9.0750    0.0000 C   0  0  0  0  0  0  0  0  0  0  0  0
   -2.6665    5.3625    0.0000 C   0  0  0  0  0  0  0  0  0  0  0  0
   -1.9519    4.9500    0.0000 C   0  0  0  0  0  0  0  0  0  0  0  0
   -3.3809    4.9500    0.0000 C   0  0  0  0  0  0  0  0  0  0  0  0
   -1.9519    4.1250    0.0000 C   0  0  0  0  0  0  0  0  0  0  0  0
   -3.3809    4.1250    0.0000 C   0  0  0  0  0  0  0  0  0  0  0  0
   -2.6665    3.7125    0.0000 C   0  0  0  0  0  0  0  0  0  0  0  0
   -1.9519    2.4750    0.0000 C   0  0  0  0  0  0  0  0  0  0  0  0
   -3.3809    2.4750    0.0000 C   0  0  0  0  0  0  0  0  0  0  0  0
   -2.6665    1.2375    0.0000 C   0  0  0  0  0  0  0  0  0  0  0  0
   -4.0954    2.8875    0.0000 N   0  0  0  0  0  0  0  0  0  0  0  0
   -2.6665    6.1875    0.0000 C   0  0  0  0  0  0  0  0  0  0  0  0
   -2.6665    0.4125    0.0000 N   0  0  0  0  0  0  0  0  0  0  0  0
   -1.9520    6.6000    0.0000 C   0  0  0  0  0  0  0  0  0  0  0  0
   -1.6698    3.2502    0.0000 C   0  0  0  0  0  0  0  0  0  0  0  0
   -1.1395    2.3317    0.0000 C   0  0  0  0  0  0  0  0  0  0  0  0
   -1.9520    7.4250    0.0000 C   0  0  0  0  0  0  0  0  0  0  0  0
   -2.6665    7.8375    0.0000 O   0  0  0  0  0  0  0  0  0  0  0  0
   -1.2375    7.8375    0.0000 N   0  0  0  0  0  0  0  0  0  0  0  0
   -1.2375   11.1375    0.0000 S   0  0  0  0  0  0  0  0  0  0  0  0
   -2.0625   11.1375    0.0000 O   0  0  0  0  0  0  0  0  0  0  0  0
   -0.4125   11.1375    0.0000 O   0  0  0  0  0  0  0  0  0  0  0  0
   -6.0474    6.5447    0.0000 C   0  0  0  0  0  0  0  0  0  0  0  0
   -5.6349    7.2592    0.0000 C   0  0  0  0  0  0  0  0  0  0  0  0
   -5.6349    5.8303    0.0000 S   0  0  0  0  0  0  0  0  0  0  0  0
   -6.3493    5.4178    0.0000 O   0  0  0  0  0  0  0  0  0  0  0  0
   -4.9204    6.2428    0.0000 O   0  0  0  0  0  0  0  0  0  0  0  0
   -5.2224    5.1158    0.0000 O   0  0  0  0  0  0  0  0  0  0  0  0
  1 18  2  0  0  0  0
  1 19  1  0  0  0  0
  2 16  1  0  0  0  0
  2 17  1  0  0  0  0
  2 18  1  0  0  0  0
  3 19  2  0  0  0  0
  3 17  1  0  0  0  0
  4 29  1  0  0  0  0
  5  7  2  0  0  0  0
  5  6  1  0  0  0  0
  6  9  2  0  0  0  0
  6 29  1  0  0  0  0
  7  8  1  0  0  0  0
  8 10  2  0  0  0  0
  8 28  1  0  0  0  0
  9 10  1  0  0  0  0
 11 13  2  0  0  0  0
 11 12  1  0  0  0  0
 11 21  1  0  0  0  0
 12 14  2  0  0  0  0
 13 15  1  0  0  0  0
 14 16  1  0  0  0  0
 15 16  2  0  0  0  0
 17 24  1  0  0  0  0
 17 25  1  0  0  0  0
 18 20  1  0  0  0  0
 19 22  1  0  0  0  0
 21 23  1  0  0  0  0
 23 26  1  0  0  0  0
 26 27  2  0  0  0  0
 26 28  1  0  0  0  0
 29 30  2  0  0  0  0
 29 31  2  0  0  0  0
 32 33  1  0  0  0  0
 32 34  1  0  0  0  0
 34 35  2  0  0  0  0
 34 36  2  0  0  0  0
 34 37  1  0  0  0  0
M  END
> <NSC>
113220

> <Saline vs. Saline with Tween-80>
Saline with Tween-80

> <Saline vs. Saline sonified>
Saline sonified

$$$$
113423
  Mrv0541 09201616502D          

 38 39  0  0  0  0            999 V2000
   -3.3809    1.6500    0.0000 N   0  0  0  0  0  0  0  0  0  0  0  0
   -2.6665    2.8875    0.0000 N   0  0  0  0  0  0  0  0  0  0  0  0
   -1.9519    1.6500    0.0000 N   0  0  0  0  0  0  0  0  0  0  0  0
   -1.2375   11.9625    0.0000 F   0  0  0  0  0  0  0  0  0  0  0  0
   -1.9520    9.9000    0.0000 C   0  0  0  0  0  0  0  0  0  0  0  0
   -1.2375   10.3125    0.0000 C   0  0  0  0  0  0  0  0  0  0  0  0
   -1.9520    9.0750    0.0000 C   0  0  0  0  0  0  0  0  0  0  0  0
   -1.2375    8.6625    0.0000 C   0  0  0  0  0  0  0  0  0  0  0  0
   -0.5230    9.9000    0.0000 C   0  0  0  0  0  0  0  0  0  0  0  0
   -0.5230    9.0750    0.0000 C   0  0  0  0  0  0  0  0  0  0  0  0
   -2.6665    5.3625    0.0000 C   0  0  0  0  0  0  0  0  0  0  0  0
   -1.9520    4.9500    0.0000 C   0  0  0  0  0  0  0  0  0  0  0  0
   -3.3809    4.9500    0.0000 C   0  0  0  0  0  0  0  0  0  0  0  0
   -1.9519    4.1250    0.0000 C   0  0  0  0  0  0  0  0  0  0  0  0
   -3.3809    4.1250    0.0000 C   0  0  0  0  0  0  0  0  0  0  0  0
   -2.6665    3.7125    0.0000 C   0  0  0  0  0  0  0  0  0  0  0  0
   -1.9519    2.4750    0.0000 C   0  0  0  0  0  0  0  0  0  0  0  0
   -3.3809    2.4750    0.0000 C   0  0  0  0  0  0  0  0  0  0  0  0
   -2.6665    1.2375    0.0000 C   0  0  0  0  0  0  0  0  0  0  0  0
   -4.0954    2.8875    0.0000 N   0  0  0  0  0  0  0  0  0  0  0  0
   -2.6665    6.1875    0.0000 C   0  0  0  0  0  0  0  0  0  0  0  0
   -2.6665    0.4125    0.0000 N   0  0  0  0  0  0  0  0  0  0  0  0
   -1.9520    6.6000    0.0000 C   0  0  0  0  0  0  0  0  0  0  0  0
   -1.6698    3.2502    0.0000 C   0  0  0  0  0  0  0  0  0  0  0  0
   -1.1395    2.3317    0.0000 C   0  0  0  0  0  0  0  0  0  0  0  0
   -1.9520    7.4250    0.0000 C   0  0  0  0  0  0  0  0  0  0  0  0
   -2.6665    7.8375    0.0000 O   0  0  0  0  0  0  0  0  0  0  0  0
   -1.2375    7.8375    0.0000 N   0  0  0  0  0  0  0  0  0  0  0  0
   -2.6665   10.3125    0.0000 C   0  0  0  0  0  0  0  0  0  0  0  0
   -6.0474    6.5447    0.0000 C   0  0  0  0  0  0  0  0  0  0  0  0
   -5.6349    7.2592    0.0000 C   0  0  0  0  0  0  0  0  0  0  0  0
   -5.6349    5.8303    0.0000 S   0  0  0  0  0  0  0  0  0  0  0  0
   -6.3493    5.4178    0.0000 O   0  0  0  0  0  0  0  0  0  0  0  0
   -4.9204    6.2428    0.0000 O   0  0  0  0  0  0  0  0  0  0  0  0
   -5.2224    5.1158    0.0000 O   0  0  0  0  0  0  0  0  0  0  0  0
   -1.2375   11.1375    0.0000 S   0  0  0  0  0  0  0  0  0  0  0  0
   -2.0625   11.1375    0.0000 O   0  0  0  0  0  0  0  0  0  0  0  0
   -0.4125   11.1375    0.0000 O   0  0  0  0  0  0  0  0  0  0  0  0
  1 18  2  0  0  0  0
  1 19  1  0  0  0  0
  2 16  1  0  0  0  0
  2 17  1  0  0  0  0
  2 18  1  0  0  0  0
  3 19  2  0  0  0  0
  3 17  1  0  0  0  0
  4 36  1  0  0  0  0
  5  7  2  0  0  0  0
  5  6  1  0  0  0  0
  5 29  1  0  0  0  0
  6  9  2  0  0  0  0
  6 36  1  0  0  0  0
  7  8  1  0  0  0  0
  8 10  2  0  0  0  0
  8 28  1  0  0  0  0
  9 10  1  0  0  0  0
 11 13  2  0  0  0  0
 11 12  1  0  0  0  0
 11 21  1  0  0  0  0
 12 14  2  0  0  0  0
 13 15  1  0  0  0  0
 14 16  1  0  0  0  0
 15 16  2  0  0  0  0
 17 24  1  0  0  0  0
 17 25  1  0  0  0  0
 18 20  1  0  0  0  0
 19 22  1  0  0  0  0
 21 23  1  0  0  0  0
 23 26  1  0  0  0  0
 26 27  2  0  0  0  0
 26 28  1  0  0  0  0
 30 31  1  0  0  0  0
 30 32  1  0  0  0  0
 32 33  2  0  0  0  0
 32 34  2  0  0  0  0
 32 35  1  0  0  0  0
 36 37  2  0  0  0  0
 36 38  2  0  0  0  0
M  END
> <NSC>
113423

> <Saline vs. Saline with Tween-80>
Equal

$$$$
113904
  Mrv0541 09201616502D          

 36 37  0  0  0  0            999 V2000
   -1.1796    1.9824    0.0000 N   0  0  0  0  0  0  0  0  0  0  0  0
   -0.4651    3.2199    0.0000 N   0  0  0  0  0  0  0  0  0  0  0  0
    0.2493    1.9824    0.0000 N   0  0  0  0  0  0  0  0  0  0  0  0
    1.6783   11.0575    0.0000 F   0  0  0  0  0  0  0  0  0  0  0  0
    0.9638    8.9949    0.0000 C   0  0  0  0  0  0  0  0  0  0  0  0
    1.6783    9.4074    0.0000 C   0  0  0  0  0  0  0  0  0  0  0  0
    0.9638    8.1699    0.0000 C   0  0  0  0  0  0  0  0  0  0  0  0
    1.6783    7.7574    0.0000 C   0  0  0  0  0  0  0  0  0  0  0  0
    2.3927    8.9949    0.0000 C   0  0  0  0  0  0  0  0  0  0  0  0
    2.3927    8.1699    0.0000 C   0  0  0  0  0  0  0  0  0  0  0  0
   -0.4651    5.6949    0.0000 C   0  0  0  0  0  0  0  0  0  0  0  0
   -1.1796    5.2824    0.0000 C   0  0  0  0  0  0  0  0  0  0  0  0
    0.2493    5.2824    0.0000 C   0  0  0  0  0  0  0  0  0  0  0  0
    0.2493    4.4574    0.0000 C   0  0  0  0  0  0  0  0  0  0  0  0
   -1.1796    4.4574    0.0000 C   0  0  0  0  0  0  0  0  0  0  0  0
   -0.4651    4.0449    0.0000 C   0  0  0  0  0  0  0  0  0  0  0  0
    0.2493    2.8074    0.0000 C   0  0  0  0  0  0  0  0  0  0  0  0
   -1.1796    2.8074    0.0000 C   0  0  0  0  0  0  0  0  0  0  0  0
   -0.4651    1.5699    0.0000 C   0  0  0  0  0  0  0  0  0  0  0  0
   -1.8941    3.2199    0.0000 N   0  0  0  0  0  0  0  0  0  0  0  0
   -0.4651    0.7449    0.0000 N   0  0  0  0  0  0  0  0  0  0  0  0
    0.5315    3.5826    0.0000 C   0  0  0  0  0  0  0  0  0  0  0  0
    1.0618    2.6641    0.0000 C   0  0  0  0  0  0  0  0  0  0  0  0
    0.9638    5.6949    0.0000 C   0  0  0  0  0  0  0  0  0  0  0  0
    0.9638    6.5199    0.0000 C   0  0  0  0  0  0  0  0  0  0  0  0
    0.2493    6.9324    0.0000 O   0  0  0  0  0  0  0  0  0  0  0  0
    1.6783    6.9324    0.0000 N   0  0  0  0  0  0  0  0  0  0  0  0
   -2.5957    8.1625    0.0000 C   0  0  0  0  0  0  0  0  0  0  0  0
   -1.8813    8.5750    0.0000 C   0  0  0  0  0  0  0  0  0  0  0  0
   -2.5957    7.3375    0.0000 S   0  0  0  0  0  0  0  0  0  0  0  0
   -3.4208    7.3375    0.0000 O   0  0  0  0  0  0  0  0  0  0  0  0
   -1.7707    7.3375    0.0000 O   0  0  0  0  0  0  0  0  0  0  0  0
   -2.5957    6.5125    0.0000 O   0  0  0  0  0  0  0  0  0  0  0  0
    1.6783   10.2325    0.0000 S   0  0  0  0  0  0  0  0  0  0  0  0
    0.8533   10.2325    0.0000 O   0  0  0  0  0  0  0  0  0  0  0  0
    2.5033   10.2325    0.0000 O   0  0  0  0  0  0  0  0  0  0  0  0
  1 18  2  0  0  0  0
  1 19  1  0  0  0  0
  2 16  1  0  0  0  0
  2 17  1  0  0  0  0
  2 18  1  0  0  0  0
  3 19  2  0  0  0  0
  3 17  1  0  0  0  0
  4 34  1  0  0  0  0
  5  7  2  0  0  0  0
  5  6  1  0  0  0  0
  6  9  2  0  0  0  0
  6 34  1  0  0  0  0
  7  8  1  0  0  0  0
  8 10  2  0  0  0  0
  8 27  1  0  0  0  0
  9 10  1  0  0  0  0
 11 12  2  0  0  0  0
 11 13  1  0  0  0  0
 12 15  1  0  0  0  0
 13 14  2  0  0  0  0
 13 24  1  0  0  0  0
 14 16  1  0  0  0  0
 15 16  2  0  0  0  0
 17 22  1  0  0  0  0
 17 23  1  0  0  0  0
 18 20  1  0  0  0  0
 19 21  1  0  0  0  0
 24 25  1  0  0  0  0
 25 26  2  0  0  0  0
 25 27  1  0  0  0  0
 28 29  1  0  0  0  0
 28 30  1  0  0  0  0
 30 31  2  0  0  0  0
 30 32  2  0  0  0  0
 30 33  1  0  0  0  0
 34 35  2  0  0  0  0
 34 36  2  0  0  0  0
M  END
> <NSC>
113904

> <HPC vs. Saline with Tween-80>
HPC

> <Saline vs. HPC>
HPC

> <Saline vs. Saline with Tween-80>
Equal

$$$$
113907
  Mrv0541 09201616502D          

 37 38  0  0  0  0            999 V2000
    2.5559   -8.5519    0.0000 N   0  0  0  0  0  0  0  0  0  0  0  0
    3.2704   -7.3144    0.0000 N   0  0  0  0  0  0  0  0  0  0  0  0
    3.9849   -8.5519    0.0000 N   0  0  0  0  0  0  0  0  0  0  0  0
    0.4125   -0.7144    0.0000 F   0  0  0  0  0  0  0  0  0  0  0  0
    1.8415   -2.3644    0.0000 C   0  0  0  0  0  0  0  0  0  0  0  0
    1.8415   -1.5395    0.0000 C   0  0  0  0  0  0  0  0  0  0  0  0
    2.5559   -2.7770    0.0000 C   0  0  0  0  0  0  0  0  0  0  0  0
    3.2704   -2.3644    0.0000 C   0  0  0  0  0  0  0  0  0  0  0  0
    2.5559   -1.1269    0.0000 C   0  0  0  0  0  0  0  0  0  0  0  0
    3.2704   -1.5395    0.0000 C   0  0  0  0  0  0  0  0  0  0  0  0
    3.2704   -4.8394    0.0000 C   0  0  0  0  0  0  0  0  0  0  0  0
    2.5559   -5.2519    0.0000 C   0  0  0  0  0  0  0  0  0  0  0  0
    3.9849   -5.2519    0.0000 C   0  0  0  0  0  0  0  0  0  0  0  0
    3.9849   -6.0769    0.0000 C   0  0  0  0  0  0  0  0  0  0  0  0
    2.5559   -6.0769    0.0000 C   0  0  0  0  0  0  0  0  0  0  0  0
    3.2704   -6.4894    0.0000 C   0  0  0  0  0  0  0  0  0  0  0  0
    3.9849   -7.7269    0.0000 C   0  0  0  0  0  0  0  0  0  0  0  0
    2.5559   -7.7269    0.0000 C   0  0  0  0  0  0  0  0  0  0  0  0
    3.2704   -8.9644    0.0000 C   0  0  0  0  0  0  0  0  0  0  0  0
    1.8415   -7.3144    0.0000 N   0  0  0  0  0  0  0  0  0  0  0  0
    3.2704   -9.7895    0.0000 N   0  0  0  0  0  0  0  0  0  0  0  0
    4.2670   -6.9517    0.0000 C   0  0  0  0  0  0  0  0  0  0  0  0
    4.7973   -7.8702    0.0000 C   0  0  0  0  0  0  0  0  0  0  0  0
    4.6993   -4.8394    0.0000 C   0  0  0  0  0  0  0  0  0  0  0  0
    4.6993   -4.0145    0.0000 C   0  0  0  0  0  0  0  0  0  0  0  0
    3.9849   -3.6019    0.0000 C   0  0  0  0  0  0  0  0  0  0  0  0
    3.2704   -4.0145    0.0000 O   0  0  0  0  0  0  0  0  0  0  0  0
    3.9849   -2.7770    0.0000 N   0  0  0  0  0  0  0  0  0  0  0  0
    6.7493   -5.4582    0.0000 C   0  0  0  0  0  0  0  0  0  0  0  0
    6.3368   -6.1727    0.0000 C   0  0  0  0  0  0  0  0  0  0  0  0
    6.3368   -4.7438    0.0000 S   0  0  0  0  0  0  0  0  0  0  0  0
    7.0513   -4.3312    0.0000 O   0  0  0  0  0  0  0  0  0  0  0  0
    5.6223   -5.1563    0.0000 O   0  0  0  0  0  0  0  0  0  0  0  0
    5.9243   -4.0292    0.0000 O   0  0  0  0  0  0  0  0  0  0  0  0
    1.1269   -1.1269    0.0000 S   0  0  0  0  0  0  0  0  0  0  0  0
    0.7144   -1.8415    0.0000 O   0  0  0  0  0  0  0  0  0  0  0  0
    1.5395   -0.4125    0.0000 O   0  0  0  0  0  0  0  0  0  0  0  0
  1 18  2  0  0  0  0
  1 19  1  0  0  0  0
  2 16  1  0  0  0  0
  2 17  1  0  0  0  0
  2 18  1  0  0  0  0
  3 19  2  0  0  0  0
  3 17  1  0  0  0  0
  4 35  1  0  0  0  0
  5  7  2  0  0  0  0
  5  6  1  0  0  0  0
  6  9  2  0  0  0  0
  6 35  1  0  0  0  0
  7  8  1  0  0  0  0
  8 10  2  0  0  0  0
  8 28  1  0  0  0  0
  9 10  1  0  0  0  0
 11 12  2  0  0  0  0
 11 13  1  0  0  0  0
 12 15  1  0  0  0  0
 13 14  2  0  0  0  0
 13 24  1  0  0  0  0
 14 16  1  0  0  0  0
 15 16  2  0  0  0  0
 17 22  1  0  0  0  0
 17 23  1  0  0  0  0
 18 20  1  0  0  0  0
 19 21  1  0  0  0  0
 24 25  1  0  0  0  0
 25 26  1  0  0  0  0
 26 27  2  0  0  0  0
 26 28  1  0  0  0  0
 29 30  1  0  0  0  0
 29 31  1  0  0  0  0
 31 32  2  0  0  0  0
 31 33  2  0  0  0  0
 31 34  1  0  0  0  0
 35 36  2  0  0  0  0
 35 37  2  0  0  0  0
M  END
> <NSC>
113907

> <Saline vs. Saline with Tween-80>
Saline

$$$$
115931
  Mrv0541 09201616502D          

 37 38  0  0  0  0            999 V2000
   -2.0299    2.3425    0.0000 N   0  0  0  0  0  0  0  0  0  0  0  0
   -1.3641    3.6068    0.0000 N   0  0  0  0  0  0  0  0  0  0  0  0
   -0.6020    2.3981    0.0000 N   0  0  0  0  0  0  0  0  0  0  0  0
    2.0289    8.2799    0.0000 C   0  0  0  0  0  0  0  0  0  0  0  0
    2.7267    8.7199    0.0000 C   0  0  0  0  0  0  0  0  0  0  0  0
    2.0610    7.4556    0.0000 C   0  0  0  0  0  0  0  0  0  0  0  0
    3.4567    8.3355    0.0000 C   0  0  0  0  0  0  0  0  0  0  0  0
    2.7909    7.0712    0.0000 C   0  0  0  0  0  0  0  0  0  0  0  0
    3.4888    7.5112    0.0000 C   0  0  0  0  0  0  0  0  0  0  0  0
   -1.4605    6.0799    0.0000 C   0  0  0  0  0  0  0  0  0  0  0  0
   -0.7305    5.6956    0.0000 C   0  0  0  0  0  0  0  0  0  0  0  0
   -2.1583    5.6399    0.0000 C   0  0  0  0  0  0  0  0  0  0  0  0
   -0.6984    4.8712    0.0000 C   0  0  0  0  0  0  0  0  0  0  0  0
   -2.1262    4.8156    0.0000 C   0  0  0  0  0  0  0  0  0  0  0  0
   -1.3962    4.4312    0.0000 C   0  0  0  0  0  0  0  0  0  0  0  0
   -0.6341    3.2225    0.0000 C   0  0  0  0  0  0  0  0  0  0  0  0
   -2.0620    3.1668    0.0000 C   0  0  0  0  0  0  0  0  0  0  0  0
   -1.2999    1.9581    0.0000 C   0  0  0  0  0  0  0  0  0  0  0  0
   -2.7919    3.5512    0.0000 N   0  0  0  0  0  0  0  0  0  0  0  0
   -1.2678    1.1337    0.0000 N   0  0  0  0  0  0  0  0  0  0  0  0
   -0.3824    4.0081    0.0000 C   0  0  0  0  0  0  0  0  0  0  0  0
    0.1833    3.1109    0.0000 C   0  0  0  0  0  0  0  0  0  0  0  0
   -0.0326    6.1356    0.0000 C   0  0  0  0  0  0  0  0  0  0  0  0
   -0.0647    6.9599    0.0000 N   0  0  0  0  0  0  0  0  0  0  0  0
    0.6332    7.3999    0.0000 C   0  0  0  0  0  0  0  0  0  0  0  0
    0.6010    8.2243    0.0000 O   0  0  0  0  0  0  0  0  0  0  0  0
    1.3631    7.0156    0.0000 N   0  0  0  0  0  0  0  0  0  0  0  0
   -3.0533    8.1298    0.0000 C   0  0  0  0  0  0  0  0  0  0  0  0
   -2.3554    8.5698    0.0000 C   0  0  0  0  0  0  0  0  0  0  0  0
   -3.0212    7.3055    0.0000 S   0  0  0  0  0  0  0  0  0  0  0  0
   -3.8456    7.2733    0.0000 O   0  0  0  0  0  0  0  0  0  0  0  0
   -2.1968    7.3376    0.0000 O   0  0  0  0  0  0  0  0  0  0  0  0
   -2.9891    6.4811    0.0000 O   0  0  0  0  0  0  0  0  0  0  0  0
    2.6946    9.5443    0.0000 S   0  0  0  0  0  0  0  0  0  0  0  0
    1.8703    9.5122    0.0000 O   0  0  0  0  0  0  0  0  0  0  0  0
    3.5190    9.5764    0.0000 O   0  0  0  0  0  0  0  0  0  0  0  0
    2.6625   10.3686    0.0000 F   0  0  0  0  0  0  0  0  0  0  0  0
  1 17  2  0  0  0  0
  1 18  1  0  0  0  0
  2 15  1  0  0  0  0
  2 16  1  0  0  0  0
  2 17  1  0  0  0  0
  3 18  2  0  0  0  0
  3 16  1  0  0  0  0
  4  6  2  0  0  0  0
  4  5  1  0  0  0  0
  5  7  2  0  0  0  0
  5 34  1  0  0  0  0
  6  8  1  0  0  0  0
  6 27  1  0  0  0  0
  7  9  1  0  0  0  0
  8  9  2  0  0  0  0
 10 12  2  0  0  0  0
 10 11  1  0  0  0  0
 11 13  2  0  0  0  0
 11 23  1  0  0  0  0
 12 14  1  0  0  0  0
 13 15  1  0  0  0  0
 14 15  2  0  0  0  0
 16 21  1  0  0  0  0
 16 22  1  0  0  0  0
 17 19  1  0  0  0  0
 18 20  1  0  0  0  0
 23 24  1  0  0  0  0
 24 25  1  0  0  0  0
 25 26  2  0  0  0  0
 25 27  1  0  0  0  0
 28 29  1  0  0  0  0
 28 30  1  0  0  0  0
 30 31  2  0  0  0  0
 30 32  2  0  0  0  0
 30 33  1  0  0  0  0
 34 35  2  0  0  0  0
 34 36  2  0  0  0  0
 34 37  1  0  0  0  0
M  END
> <NSC>
115931

> <Saline vs. Saline with Tween-80>
Equal

$$$$
122059
  Mrv0541 09201616502D          

 40 41  0  0  0  0            999 V2000
    3.5220   -2.1963    0.0000 Cl  0  0  0  0  0  0  0  0  0  0  0  0
    4.2364   -5.9088    0.0000 N   0  0  0  0  0  0  0  0  0  0  0  0
    4.9509   -1.3713    0.0000 O   0  0  0  0  0  0  0  0  0  0  0  0
    4.9509   -4.6713    0.0000 N   0  0  0  0  0  0  0  0  0  0  0  0
    5.6654   -5.9088    0.0000 N   0  0  0  0  0  0  0  0  0  0  0  0
    0.9660   -0.8482    0.0000 F   0  0  0  0  0  0  0  0  0  0  0  0
    2.8075   -0.1338    0.0000 C   0  0  0  0  0  0  0  0  0  0  0  0
    2.0930   -0.5463    0.0000 C   0  0  0  0  0  0  0  0  0  0  0  0
    3.5219   -0.5463    0.0000 C   0  0  0  0  0  0  0  0  0  0  0  0
    2.0930   -1.3713    0.0000 C   0  0  0  0  0  0  0  0  0  0  0  0
    3.5219   -1.3713    0.0000 C   0  0  0  0  0  0  0  0  0  0  0  0
    2.8075   -1.7838    0.0000 C   0  0  0  0  0  0  0  0  0  0  0  0
    4.9509   -2.1963    0.0000 C   0  0  0  0  0  0  0  0  0  0  0  0
    5.6654   -2.6088    0.0000 C   0  0  0  0  0  0  0  0  0  0  0  0
    4.2364   -2.6088    0.0000 C   0  0  0  0  0  0  0  0  0  0  0  0
    5.6654   -3.4338    0.0000 C   0  0  0  0  0  0  0  0  0  0  0  0
    4.2364   -3.4338    0.0000 C   0  0  0  0  0  0  0  0  0  0  0  0
    4.9509   -3.8463    0.0000 C   0  0  0  0  0  0  0  0  0  0  0  0
    5.6654   -5.0838    0.0000 C   0  0  0  0  0  0  0  0  0  0  0  0
    4.2364   -5.0838    0.0000 C   0  0  0  0  0  0  0  0  0  0  0  0
    4.9509   -6.3213    0.0000 C   0  0  0  0  0  0  0  0  0  0  0  0
    3.5220   -4.6713    0.0000 N   0  0  0  0  0  0  0  0  0  0  0  0
    4.9509   -7.1463    0.0000 N   0  0  0  0  0  0  0  0  0  0  0  0
    5.6654   -0.9588    0.0000 C   0  0  0  0  0  0  0  0  0  0  0  0
    5.6654   -0.1338    0.0000 C   0  0  0  0  0  0  0  0  0  0  0  0
    5.9475   -4.3085    0.0000 C   0  0  0  0  0  0  0  0  0  0  0  0
    6.4778   -5.2270    0.0000 C   0  0  0  0  0  0  0  0  0  0  0  0
    4.9509    0.2787    0.0000 N   0  0  0  0  0  0  0  0  0  0  0  0
    4.2364   -0.1338    0.0000 S   0  0  0  0  0  0  0  0  0  0  0  0
    4.6489   -0.8482    0.0000 O   0  0  0  0  0  0  0  0  0  0  0  0
    3.8239    0.5807    0.0000 O   0  0  0  0  0  0  0  0  0  0  0  0
    8.5785   -1.2755    0.0000 C   0  0  0  0  0  0  0  0  0  0  0  0
    8.5785   -2.1005    0.0000 C   0  0  0  0  0  0  0  0  0  0  0  0
    7.8641   -0.8630    0.0000 S   0  0  0  0  0  0  0  0  0  0  0  0
    8.2766   -0.1486    0.0000 O   0  0  0  0  0  0  0  0  0  0  0  0
    7.4516   -1.5775    0.0000 O   0  0  0  0  0  0  0  0  0  0  0  0
    7.1496   -0.4505    0.0000 O   0  0  0  0  0  0  0  0  0  0  0  0
    1.3785   -0.1338    0.0000 S   0  0  0  0  0  0  0  0  0  0  0  0
    0.6641    0.2787    0.0000 O   0  0  0  0  0  0  0  0  0  0  0  0
    1.7910    0.5807    0.0000 O   0  0  0  0  0  0  0  0  0  0  0  0
  1 15  1  0  0  0  0
  2 20  2  0  0  0  0
  2 21  1  0  0  0  0
  3 13  1  0  0  0  0
  3 24  1  0  0  0  0
  4 18  1  0  0  0  0
  4 19  1  0  0  0  0
  4 20  1  0  0  0  0
  5 21  2  0  0  0  0
  5 19  1  0  0  0  0
  6 38  1  0  0  0  0
  7  9  2  0  0  0  0
  7  8  1  0  0  0  0
  8 10  2  0  0  0  0
  8 38  1  0  0  0  0
  9 11  1  0  0  0  0
  9 29  1  0  0  0  0
 10 12  1  0  0  0  0
 11 12  2  0  0  0  0
 13 15  2  0  0  0  0
 13 14  1  0  0  0  0
 14 16  2  0  0  0  0
 15 17  1  0  0  0  0
 16 18  1  0  0  0  0
 17 18  2  0  0  0  0
 19 26  1  0  0  0  0
 19 27  1  0  0  0  0
 20 22  1  0  0  0  0
 21 23  1  0  0  0  0
 24 25  1  0  0  0  0
 25 28  1  0  0  0  0
 28 29  1  0  0  0  0
 29 30  2  0  0  0  0
 29 31  2  0  0  0  0
 32 33  1  0  0  0  0
 32 34  1  0  0  0  0
 34 35  2  0  0  0  0
 34 36  2  0  0  0  0
 34 37  1  0  0  0  0
 38 39  2  0  0  0  0
 38 40  2  0  0  0  0
M  END
> <NSC>
122059

> <Saline vs. Saline with Tween-80>
Saline with Tween-80

$$$$
122060
  Mrv0541 09201616502D          

 41 42  0  0  0  0            999 V2000
   -2.6517    6.1322    0.0000 Cl  0  0  0  0  0  0  0  0  0  0  0  0
   -1.9372    2.4197    0.0000 N   0  0  0  0  0  0  0  0  0  0  0  0
   -1.2227    6.9572    0.0000 O   0  0  0  0  0  0  0  0  0  0  0  0
   -1.2227    3.6572    0.0000 N   0  0  0  0  0  0  0  0  0  0  0  0
   -0.5082    2.4197    0.0000 N   0  0  0  0  0  0  0  0  0  0  0  0
    4.6036   10.6697    0.0000 F   0  0  0  0  0  0  0  0  0  0  0  0
    3.0641    9.4322    0.0000 C   0  0  0  0  0  0  0  0  0  0  0  0
    3.0641    8.6072    0.0000 C   0  0  0  0  0  0  0  0  0  0  0  0
    3.7786    9.8447    0.0000 C   0  0  0  0  0  0  0  0  0  0  0  0
    4.4931    9.4322    0.0000 C   0  0  0  0  0  0  0  0  0  0  0  0
    3.7786    8.1947    0.0000 C   0  0  0  0  0  0  0  0  0  0  0  0
    4.4931    8.6072    0.0000 C   0  0  0  0  0  0  0  0  0  0  0  0
   -1.2227    6.1322    0.0000 C   0  0  0  0  0  0  0  0  0  0  0  0
   -0.5082    5.7197    0.0000 C   0  0  0  0  0  0  0  0  0  0  0  0
   -1.9372    5.7197    0.0000 C   0  0  0  0  0  0  0  0  0  0  0  0
   -0.5082    4.8947    0.0000 C   0  0  0  0  0  0  0  0  0  0  0  0
   -1.9372    4.8947    0.0000 C   0  0  0  0  0  0  0  0  0  0  0  0
   -1.2227    4.4822    0.0000 C   0  0  0  0  0  0  0  0  0  0  0  0
   -0.5082    3.2447    0.0000 C   0  0  0  0  0  0  0  0  0  0  0  0
   -1.9372    3.2447    0.0000 C   0  0  0  0  0  0  0  0  0  0  0  0
   -1.2227    2.0072    0.0000 C   0  0  0  0  0  0  0  0  0  0  0  0
   -2.6516    3.6572    0.0000 N   0  0  0  0  0  0  0  0  0  0  0  0
   -1.2227    1.1822    0.0000 N   0  0  0  0  0  0  0  0  0  0  0  0
   -0.5082    7.3697    0.0000 C   0  0  0  0  0  0  0  0  0  0  0  0
   -0.5082    8.1947    0.0000 C   0  0  0  0  0  0  0  0  0  0  0  0
    0.2063    8.6072    0.0000 C   0  0  0  0  0  0  0  0  0  0  0  0
   -0.2260    4.0200    0.0000 C   0  0  0  0  0  0  0  0  0  0  0  0
    0.3043    3.1015    0.0000 C   0  0  0  0  0  0  0  0  0  0  0  0
    0.9207    8.1947    0.0000 N   0  0  0  0  0  0  0  0  0  0  0  0
    1.6352    8.6072    0.0000 C   0  0  0  0  0  0  0  0  0  0  0  0
    1.6352    9.4322    0.0000 O   0  0  0  0  0  0  0  0  0  0  0  0
    2.3497    8.1947    0.0000 N   0  0  0  0  0  0  0  0  0  0  0  0
   -3.0918    9.2738    0.0000 C   0  0  0  0  0  0  0  0  0  0  0  0
   -2.3773    9.6863    0.0000 C   0  0  0  0  0  0  0  0  0  0  0  0
   -3.0918    8.4488    0.0000 S   0  0  0  0  0  0  0  0  0  0  0  0
   -3.9168    8.4488    0.0000 O   0  0  0  0  0  0  0  0  0  0  0  0
   -2.2668    8.4488    0.0000 O   0  0  0  0  0  0  0  0  0  0  0  0
   -3.0918    7.6238    0.0000 O   0  0  0  0  0  0  0  0  0  0  0  0
    3.7786   10.6697    0.0000 S   0  0  0  0  0  0  0  0  0  0  0  0
    3.7786   11.4947    0.0000 O   0  0  0  0  0  0  0  0  0  0  0  0
    2.9536   10.6697    0.0000 O   0  0  0  0  0  0  0  0  0  0  0  0
  1 15  1  0  0  0  0
  2 20  2  0  0  0  0
  2 21  1  0  0  0  0
  3 13  1  0  0  0  0
  3 24  1  0  0  0  0
  4 18  1  0  0  0  0
  4 19  1  0  0  0  0
  4 20  1  0  0  0  0
  5 21  2  0  0  0  0
  5 19  1  0  0  0  0
  6 39  1  0  0  0  0
  7  8  2  0  0  0  0
  7  9  1  0  0  0  0
  8 11  1  0  0  0  0
  8 32  1  0  0  0  0
  9 10  2  0  0  0  0
  9 39  1  0  0  0  0
 10 12  1  0  0  0  0
 11 12  2  0  0  0  0
 13 15  2  0  0  0  0
 13 14  1  0  0  0  0
 14 16  2  0  0  0  0
 15 17  1  0  0  0  0
 16 18  1  0  0  0  0
 17 18  2  0  0  0  0
 19 27  1  0  0  0  0
 19 28  1  0  0  0  0
 20 22  1  0  0  0  0
 21 23  1  0  0  0  0
 24 25  1  0  0  0  0
 25 26  1  0  0  0  0
 26 29  1  0  0  0  0
 29 30  1  0  0  0  0
 30 31  2  0  0  0  0
 30 32  1  0  0  0  0
 33 34  1  0  0  0  0
 33 35  1  0  0  0  0
 35 36  2  0  0  0  0
 35 37  2  0  0  0  0
 35 38  1  0  0  0  0
 39 40  2  0  0  0  0
 39 41  2  0  0  0  0
M  END
> <NSC>
122060

> <Saline vs. Saline with Tween-80>
Saline

$$$$
123030
  Mrv0541 09201616502D          

 35 36  0  0  0  0            999 V2000
   -3.3809    5.3625    0.0000 Cl  0  0  0  0  0  0  0  0  0  0  0  0
   -2.6665    1.6500    0.0000 N   0  0  0  0  0  0  0  0  0  0  0  0
   -1.9519    2.8875    0.0000 N   0  0  0  0  0  0  0  0  0  0  0  0
   -1.2375    1.6500    0.0000 N   0  0  0  0  0  0  0  0  0  0  0  0
   -1.2375   10.7250    0.0000 F   0  0  0  0  0  0  0  0  0  0  0  0
   -1.9519    8.6625    0.0000 C   0  0  0  0  0  0  0  0  0  0  0  0
   -1.2375    9.0750    0.0000 C   0  0  0  0  0  0  0  0  0  0  0  0
   -1.9519    7.8375    0.0000 C   0  0  0  0  0  0  0  0  0  0  0  0
   -1.2375    7.4250    0.0000 C   0  0  0  0  0  0  0  0  0  0  0  0
   -0.5230    8.6625    0.0000 C   0  0  0  0  0  0  0  0  0  0  0  0
   -0.5230    7.8375    0.0000 C   0  0  0  0  0  0  0  0  0  0  0  0
   -1.9519    5.3625    0.0000 C   0  0  0  0  0  0  0  0  0  0  0  0
   -1.2375    4.9500    0.0000 C   0  0  0  0  0  0  0  0  0  0  0  0
   -2.6665    4.9500    0.0000 C   0  0  0  0  0  0  0  0  0  0  0  0
   -1.2375    4.1250    0.0000 C   0  0  0  0  0  0  0  0  0  0  0  0
   -2.6665    4.1250    0.0000 C   0  0  0  0  0  0  0  0  0  0  0  0
   -1.9519    3.7125    0.0000 C   0  0  0  0  0  0  0  0  0  0  0  0
   -1.2375    2.4750    0.0000 C   0  0  0  0  0  0  0  0  0  0  0  0
   -2.6665    2.4750    0.0000 C   0  0  0  0  0  0  0  0  0  0  0  0
   -1.9519    1.2375    0.0000 C   0  0  0  0  0  0  0  0  0  0  0  0
   -3.3809    2.8875    0.0000 N   0  0  0  0  0  0  0  0  0  0  0  0
   -1.9519    6.1875    0.0000 C   0  0  0  0  0  0  0  0  0  0  0  0
   -1.9519    0.4125    0.0000 N   0  0  0  0  0  0  0  0  0  0  0  0
   -1.2375    6.6000    0.0000 C   0  0  0  0  0  0  0  0  0  0  0  0
   -0.4250    2.3317    0.0000 C   0  0  0  0  0  0  0  0  0  0  0  0
   -0.9554    3.2502    0.0000 C   0  0  0  0  0  0  0  0  0  0  0  0
   -5.3329    5.9260    0.0000 C   0  0  0  0  0  0  0  0  0  0  0  0
   -4.9204    6.6405    0.0000 C   0  0  0  0  0  0  0  0  0  0  0  0
   -4.9204    5.2115    0.0000 S   0  0  0  0  0  0  0  0  0  0  0  0
   -5.6349    4.7990    0.0000 O   0  0  0  0  0  0  0  0  0  0  0  0
   -4.2059    5.6240    0.0000 O   0  0  0  0  0  0  0  0  0  0  0  0
   -4.5079    4.4971    0.0000 O   0  0  0  0  0  0  0  0  0  0  0  0
   -1.2375    9.9000    0.0000 S   0  0  0  0  0  0  0  0  0  0  0  0
   -2.0625    9.9000    0.0000 O   0  0  0  0  0  0  0  0  0  0  0  0
   -0.4125    9.9000    0.0000 O   0  0  0  0  0  0  0  0  0  0  0  0
  1 14  1  0  0  0  0
  2 19  2  0  0  0  0
  2 20  1  0  0  0  0
  3 17  1  0  0  0  0
  3 18  1  0  0  0  0
  3 19  1  0  0  0  0
  4 20  2  0  0  0  0
  4 18  1  0  0  0  0
  5 33  1  0  0  0  0
  6  8  2  0  0  0  0
  6  7  1  0  0  0  0
  7 10  2  0  0  0  0
  7 33  1  0  0  0  0
  8  9  1  0  0  0  0
  9 11  2  0  0  0  0
  9 24  1  0  0  0  0
 10 11  1  0  0  0  0
 12 14  2  0  0  0  0
 12 13  1  0  0  0  0
 12 22  1  0  0  0  0
 13 15  2  0  0  0  0
 14 16  1  0  0  0  0
 15 17  1  0  0  0  0
 16 17  2  0  0  0  0
 18 25  1  0  0  0  0
 18 26  1  0  0  0  0
 19 21  1  0  0  0  0
 20 23  1  0  0  0  0
 22 24  1  0  0  0  0
 27 28  1  0  0  0  0
 27 29  1  0  0  0  0
 29 30  2  0  0  0  0
 29 31  2  0  0  0  0
 29 32  1  0  0  0  0
 33 34  2  0  0  0  0
 33 35  2  0  0  0  0
M  END
> <NSC>
123030

> <Saline vs. Saline with Tween-80>
Saline

> <Saline sonified vs. Saline with Tween-80>
Saline with Tween-80

$$$$
123461
  Mrv0541 09201616502D          

 38 39  0  0  0  0            999 V2000
   -4.0954    5.3625    0.0000 Cl  0  0  0  0  0  0  0  0  0  0  0  0
   -3.3809    1.6500    0.0000 N   0  0  0  0  0  0  0  0  0  0  0  0
   -2.6665    2.8875    0.0000 N   0  0  0  0  0  0  0  0  0  0  0  0
   -1.9519    1.6500    0.0000 N   0  0  0  0  0  0  0  0  0  0  0  0
   -1.2375   11.9625    0.0000 F   0  0  0  0  0  0  0  0  0  0  0  0
   -1.9520    9.9000    0.0000 C   0  0  0  0  0  0  0  0  0  0  0  0
   -1.2375   10.3125    0.0000 C   0  0  0  0  0  0  0  0  0  0  0  0
   -1.9520    9.0750    0.0000 C   0  0  0  0  0  0  0  0  0  0  0  0
   -1.2375    8.6625    0.0000 C   0  0  0  0  0  0  0  0  0  0  0  0
   -0.5230    9.9000    0.0000 C   0  0  0  0  0  0  0  0  0  0  0  0
   -0.5230    9.0750    0.0000 C   0  0  0  0  0  0  0  0  0  0  0  0
   -2.6665    5.3625    0.0000 C   0  0  0  0  0  0  0  0  0  0  0  0
   -3.3809    4.9500    0.0000 C   0  0  0  0  0  0  0  0  0  0  0  0
   -1.9519    4.9500    0.0000 C   0  0  0  0  0  0  0  0  0  0  0  0
   -1.9519    4.1250    0.0000 C   0  0  0  0  0  0  0  0  0  0  0  0
   -3.3809    4.1250    0.0000 C   0  0  0  0  0  0  0  0  0  0  0  0
   -2.6665    3.7125    0.0000 C   0  0  0  0  0  0  0  0  0  0  0  0
   -1.9519    2.4750    0.0000 C   0  0  0  0  0  0  0  0  0  0  0  0
   -3.3809    2.4750    0.0000 C   0  0  0  0  0  0  0  0  0  0  0  0
   -2.6665    1.2375    0.0000 C   0  0  0  0  0  0  0  0  0  0  0  0
   -4.0954    2.8875    0.0000 N   0  0  0  0  0  0  0  0  0  0  0  0
   -2.6665    6.1875    0.0000 C   0  0  0  0  0  0  0  0  0  0  0  0
   -2.6665    0.4125    0.0000 N   0  0  0  0  0  0  0  0  0  0  0  0
   -1.9520    6.6000    0.0000 C   0  0  0  0  0  0  0  0  0  0  0  0
   -1.6698    3.2502    0.0000 C   0  0  0  0  0  0  0  0  0  0  0  0
   -1.1395    2.3317    0.0000 C   0  0  0  0  0  0  0  0  0  0  0  0
   -1.9520    7.4250    0.0000 C   0  0  0  0  0  0  0  0  0  0  0  0
   -2.6665    7.8375    0.0000 O   0  0  0  0  0  0  0  0  0  0  0  0
   -1.2375    7.8375    0.0000 N   0  0  0  0  0  0  0  0  0  0  0  0
   -6.0474    6.5447    0.0000 C   0  0  0  0  0  0  0  0  0  0  0  0
   -5.6349    7.2592    0.0000 C   0  0  0  0  0  0  0  0  0  0  0  0
   -5.6349    5.8303    0.0000 S   0  0  0  0  0  0  0  0  0  0  0  0
   -6.3493    5.4178    0.0000 O   0  0  0  0  0  0  0  0  0  0  0  0
   -4.9204    6.2428    0.0000 O   0  0  0  0  0  0  0  0  0  0  0  0
   -5.2224    5.1158    0.0000 O   0  0  0  0  0  0  0  0  0  0  0  0
   -1.2375   11.1375    0.0000 S   0  0  0  0  0  0  0  0  0  0  0  0
   -2.0625   11.1375    0.0000 O   0  0  0  0  0  0  0  0  0  0  0  0
   -0.4125   11.1375    0.0000 O   0  0  0  0  0  0  0  0  0  0  0  0
  1 13  1  0  0  0  0
  2 19  2  0  0  0  0
  2 20  1  0  0  0  0
  3 17  1  0  0  0  0
  3 18  1  0  0  0  0
  3 19  1  0  0  0  0
  4 20  2  0  0  0  0
  4 18  1  0  0  0  0
  5 36  1  0  0  0  0
  6  8  2  0  0  0  0
  6  7  1  0  0  0  0
  7 10  2  0  0  0  0
  7 36  1  0  0  0  0
  8  9  1  0  0  0  0
  9 11  2  0  0  0  0
  9 29  1  0  0  0  0
 10 11  1  0  0  0  0
 12 13  2  0  0  0  0
 12 14  1  0  0  0  0
 12 22  1  0  0  0  0
 13 16  1  0  0  0  0
 14 15  2  0  0  0  0
 15 17  1  0  0  0  0
 16 17  2  0  0  0  0
 18 25  1  0  0  0  0
 18 26  1  0  0  0  0
 19 21  1  0  0  0  0
 20 23  1  0  0  0  0
 22 24  1  0  0  0  0
 24 27  1  0  0  0  0
 27 28  2  0  0  0  0
 27 29  1  0  0  0  0
 30 31  1  0  0  0  0
 30 32  1  0  0  0  0
 32 33  2  0  0  0  0
 32 34  2  0  0  0  0
 32 35  1  0  0  0  0
 36 37  2  0  0  0  0
 36 38  2  0  0  0  0
M  END
> <NSC>
123461

> <Saline vs. Saline with Tween-80>
Saline with Tween-80

$$$$
123462
  Mrv0541 09201616502D          

 37 38  0  0  0  0            999 V2000
   -2.0625    3.7966    0.0000 Cl  0  0  0  0  0  0  0  0  0  0  0  0
   -0.8250    7.3690    0.0000 N   0  0  0  0  0  0  0  0  0  0  0  0
   -3.7125    3.7966    0.0000 O   0  0  0  0  0  0  0  0  0  0  0  0
   -2.0625    6.6545    0.0000 N   0  0  0  0  0  0  0  0  0  0  0  0
   -2.0625    8.0835    0.0000 N   0  0  0  0  0  0  0  0  0  0  0  0
   -4.5375    2.3677    0.0000 O   0  0  0  0  0  0  0  0  0  0  0  0
   -0.4125    2.3677    0.0000 F   0  0  0  0  0  0  0  0  0  0  0  0
   -2.4750    3.0821    0.0000 C   0  0  0  0  0  0  0  0  0  0  0  0
   -2.0625    2.3677    0.0000 C   0  0  0  0  0  0  0  0  0  0  0  0
   -3.3000    3.0821    0.0000 C   0  0  0  0  0  0  0  0  0  0  0  0
   -3.7125    2.3677    0.0000 C   0  0  0  0  0  0  0  0  0  0  0  0
   -2.4750    1.6532    0.0000 C   0  0  0  0  0  0  0  0  0  0  0  0
   -3.3000    1.6532    0.0000 C   0  0  0  0  0  0  0  0  0  0  0  0
   -3.3000    4.5111    0.0000 C   0  0  0  0  0  0  0  0  0  0  0  0
   -2.4750    4.5111    0.0000 C   0  0  0  0  0  0  0  0  0  0  0  0
   -3.7125    5.2256    0.0000 C   0  0  0  0  0  0  0  0  0  0  0  0
   -3.3000    5.9401    0.0000 C   0  0  0  0  0  0  0  0  0  0  0  0
   -2.0625    5.2256    0.0000 C   0  0  0  0  0  0  0  0  0  0  0  0
   -2.4750    5.9401    0.0000 C   0  0  0  0  0  0  0  0  0  0  0  0
   -2.4750    7.3690    0.0000 C   0  0  0  0  0  0  0  0  0  0  0  0
   -1.2375    6.6545    0.0000 C   0  0  0  0  0  0  0  0  0  0  0  0
   -1.2375    8.0835    0.0000 C   0  0  0  0  0  0  0  0  0  0  0  0
   -0.8250    5.9401    0.0000 N   0  0  0  0  0  0  0  0  0  0  0  0
   -0.8250    8.7980    0.0000 N   0  0  0  0  0  0  0  0  0  0  0  0
   -4.5375    3.7966    0.0000 C   0  0  0  0  0  0  0  0  0  0  0  0
   -4.9500    3.0821    0.0000 C   0  0  0  0  0  0  0  0  0  0  0  0
   -3.1070    6.8387    0.0000 C   0  0  0  0  0  0  0  0  0  0  0  0
   -3.1070    7.8993    0.0000 C   0  0  0  0  0  0  0  0  0  0  0  0
   -6.9019    5.5276    0.0000 C   0  0  0  0  0  0  0  0  0  0  0  0
   -6.4894    6.2420    0.0000 C   0  0  0  0  0  0  0  0  0  0  0  0
   -6.4894    4.8130    0.0000 S   0  0  0  0  0  0  0  0  0  0  0  0
   -7.2040    4.4005    0.0000 O   0  0  0  0  0  0  0  0  0  0  0  0
   -5.7750    5.2255    0.0000 O   0  0  0  0  0  0  0  0  0  0  0  0
   -6.0769    4.0986    0.0000 O   0  0  0  0  0  0  0  0  0  0  0  0
   -1.2375    2.3677    0.0000 S   0  0  0  0  0  0  0  0  0  0  0  0
   -1.2375    3.1927    0.0000 O   0  0  0  0  0  0  0  0  0  0  0  0
   -1.2375    1.5427    0.0000 O   0  0  0  0  0  0  0  0  0  0  0  0
  1 15  1  0  0  0  0
  2 21  2  0  0  0  0
  2 22  1  0  0  0  0
  3 14  1  0  0  0  0
  3 25  1  0  0  0  0
  4 19  1  0  0  0  0
  4 20  1  0  0  0  0
  4 21  1  0  0  0  0
  5 22  2  0  0  0  0
  5 20  1  0  0  0  0
  6 11  1  0  0  0  0
  6 26  1  0  0  0  0
  7 35  1  0  0  0  0
  8 10  2  0  0  0  0
  8  9  1  0  0  0  0
  9 12  2  0  0  0  0
  9 35  1  0  0  0  0
 10 11  1  0  0  0  0
 11 13  2  0  0  0  0
 12 13  1  0  0  0  0
 14 15  2  0  0  0  0
 14 16  1  0  0  0  0
 15 18  1  0  0  0  0
 16 17  2  0  0  0  0
 17 19  1  0  0  0  0
 18 19  2  0  0  0  0
 20 27  1  0  0  0  0
 20 28  1  0  0  0  0
 21 23  1  0  0  0  0
 22 24  1  0  0  0  0
 25 26  1  0  0  0  0
 29 30  1  0  0  0  0
 29 31  1  0  0  0  0
 31 32  2  0  0  0  0
 31 33  2  0  0  0  0
 31 34  1  0  0  0  0
 35 36  2  0  0  0  0
 35 37  2  0  0  0  0
M  END
> <NSC>
123462

> <Saline vs. Saline with Tween-80>
Saline

$$$$
123463
  Mrv0541 09201616502D          

 38 39  0  0  0  0            999 V2000
   -3.9849    1.6500    0.0000 N   0  0  0  0  0  0  0  0  0  0  0  0
   -3.2704    2.8875    0.0000 N   0  0  0  0  0  0  0  0  0  0  0  0
   -2.5559    1.6500    0.0000 N   0  0  0  0  0  0  0  0  0  0  0  0
   -1.8415   11.9625    0.0000 F   0  0  0  0  0  0  0  0  0  0  0  0
   -2.5559    9.9000    0.0000 C   0  0  0  0  0  0  0  0  0  0  0  0
   -1.8415   10.3125    0.0000 C   0  0  0  0  0  0  0  0  0  0  0  0
   -2.5559    9.0750    0.0000 C   0  0  0  0  0  0  0  0  0  0  0  0
   -1.8415    8.6625    0.0000 C   0  0  0  0  0  0  0  0  0  0  0  0
   -1.1270    9.9000    0.0000 C   0  0  0  0  0  0  0  0  0  0  0  0
   -1.1270    9.0750    0.0000 C   0  0  0  0  0  0  0  0  0  0  0  0
   -3.2704    5.3625    0.0000 C   0  0  0  0  0  0  0  0  0  0  0  0
   -3.9849    4.9500    0.0000 C   0  0  0  0  0  0  0  0  0  0  0  0
   -2.5559    4.9500    0.0000 C   0  0  0  0  0  0  0  0  0  0  0  0
   -2.5559    4.1250    0.0000 C   0  0  0  0  0  0  0  0  0  0  0  0
   -3.9849    4.1250    0.0000 C   0  0  0  0  0  0  0  0  0  0  0  0
   -3.2704    3.7125    0.0000 C   0  0  0  0  0  0  0  0  0  0  0  0
   -2.5559    2.4750    0.0000 C   0  0  0  0  0  0  0  0  0  0  0  0
   -3.9849    2.4750    0.0000 C   0  0  0  0  0  0  0  0  0  0  0  0
   -3.2704    1.2375    0.0000 C   0  0  0  0  0  0  0  0  0  0  0  0
   -4.6993    2.8875    0.0000 N   0  0  0  0  0  0  0  0  0  0  0  0
   -3.2704    6.1875    0.0000 C   0  0  0  0  0  0  0  0  0  0  0  0
   -3.2704    0.4125    0.0000 N   0  0  0  0  0  0  0  0  0  0  0  0
   -2.5559    6.6000    0.0000 N   0  0  0  0  0  0  0  0  0  0  0  0
   -2.2738    3.2502    0.0000 C   0  0  0  0  0  0  0  0  0  0  0  0
   -1.7434    2.3317    0.0000 C   0  0  0  0  0  0  0  0  0  0  0  0
   -2.5559    7.4250    0.0000 C   0  0  0  0  0  0  0  0  0  0  0  0
   -3.2704    7.8375    0.0000 O   0  0  0  0  0  0  0  0  0  0  0  0
   -1.8415    7.8375    0.0000 N   0  0  0  0  0  0  0  0  0  0  0  0
   -6.6513    6.5447    0.0000 C   0  0  0  0  0  0  0  0  0  0  0  0
   -6.2388    7.2592    0.0000 C   0  0  0  0  0  0  0  0  0  0  0  0
   -6.2388    5.8303    0.0000 S   0  0  0  0  0  0  0  0  0  0  0  0
   -6.9533    5.4178    0.0000 O   0  0  0  0  0  0  0  0  0  0  0  0
   -5.5243    6.2428    0.0000 O   0  0  0  0  0  0  0  0  0  0  0  0
   -5.8263    5.1158    0.0000 O   0  0  0  0  0  0  0  0  0  0  0  0
   -0.4125   10.3125    0.0000 C   0  0  0  0  0  0  0  0  0  0  0  0
   -1.8415   11.1375    0.0000 S   0  0  0  0  0  0  0  0  0  0  0  0
   -2.6665   11.1375    0.0000 O   0  0  0  0  0  0  0  0  0  0  0  0
   -1.0165   11.1375    0.0000 O   0  0  0  0  0  0  0  0  0  0  0  0
  1 18  2  0  0  0  0
  1 19  1  0  0  0  0
  2 16  1  0  0  0  0
  2 17  1  0  0  0  0
  2 18  1  0  0  0  0
  3 19  2  0  0  0  0
  3 17  1  0  0  0  0
  4 36  1  0  0  0  0
  5  7  2  0  0  0  0
  5  6  1  0  0  0  0
  6  9  2  0  0  0  0
  6 36  1  0  0  0  0
  7  8  1  0  0  0  0
  8 10  2  0  0  0  0
  8 28  1  0  0  0  0
  9 10  1  0  0  0  0
  9 35  1  0  0  0  0
 11 13  2  0  0  0  0
 11 12  1  0  0  0  0
 11 21  1  0  0  0  0
 12 15  2  0  0  0  0
 13 14  1  0  0  0  0
 14 16  2  0  0  0  0
 15 16  1  0  0  0  0
 17 24  1  0  0  0  0
 17 25  1  0  0  0  0
 18 20  1  0  0  0  0
 19 22  1  0  0  0  0
 21 23  1  0  0  0  0
 23 26  1  0  0  0  0
 26 27  2  0  0  0  0
 26 28  1  0  0  0  0
 29 30  1  0  0  0  0
 29 31  1  0  0  0  0
 31 32  2  0  0  0  0
 31 33  2  0  0  0  0
 31 34  1  0  0  0  0
 36 37  2  0  0  0  0
 36 38  2  0  0  0  0
M  END
> <NSC>
123463

> <Saline vs. HPC>
HPC

> <Saline vs. Saline with Tween-80>
Equal

$$$$
123468
  Mrv0541 09201616502D          

 41 42  0  0  0  0            999 V2000
    2.2881    2.9171    0.0000 F   0  0  0  0  0  0  0  0  0  0  0  0
    8.1144   -0.7954    0.0000 Cl  0  0  0  0  0  0  0  0  0  0  0  0
    6.6855   -1.6204    0.0000 O   0  0  0  0  0  0  0  0  0  0  0  0
    9.5434   -3.2704    0.0000 N   0  0  0  0  0  0  0  0  0  0  0  0
   10.2578   -4.5079    0.0000 N   0  0  0  0  0  0  0  0  0  0  0  0
   10.9723   -3.2704    0.0000 N   0  0  0  0  0  0  0  0  0  0  0  0
   10.2578   -2.8579    0.0000 C   0  0  0  0  0  0  0  0  0  0  0  0
    8.8289   -2.0329    0.0000 C   0  0  0  0  0  0  0  0  0  0  0  0
    8.1144   -1.6204    0.0000 C   0  0  0  0  0  0  0  0  0  0  0  0
    8.8289   -2.8579    0.0000 C   0  0  0  0  0  0  0  0  0  0  0  0
    8.1144   -3.2704    0.0000 C   0  0  0  0  0  0  0  0  0  0  0  0
    7.4000   -2.0329    0.0000 C   0  0  0  0  0  0  0  0  0  0  0  0
    7.4000   -2.8579    0.0000 C   0  0  0  0  0  0  0  0  0  0  0  0
   10.9723   -4.0954    0.0000 C   0  0  0  0  0  0  0  0  0  0  0  0
    9.5434   -4.0954    0.0000 C   0  0  0  0  0  0  0  0  0  0  0  0
    3.8276    1.6796    0.0000 C   0  0  0  0  0  0  0  0  0  0  0  0
    3.1131    2.0921    0.0000 C   0  0  0  0  0  0  0  0  0  0  0  0
    3.8276    0.8546    0.0000 C   0  0  0  0  0  0  0  0  0  0  0  0
    3.1131    0.4421    0.0000 C   0  0  0  0  0  0  0  0  0  0  0  0
    2.3987    1.6796    0.0000 C   0  0  0  0  0  0  0  0  0  0  0  0
    2.3987    0.8546    0.0000 C   0  0  0  0  0  0  0  0  0  0  0  0
    9.2211    2.4696    0.0000 C   0  0  0  0  0  0  0  0  0  0  0  0
    9.6336    1.7551    0.0000 C   0  0  0  0  0  0  0  0  0  0  0  0
    8.3961    2.4696    0.0000 S   0  0  0  0  0  0  0  0  0  0  0  0
    8.3961    3.2946    0.0000 O   0  0  0  0  0  0  0  0  0  0  0  0
    8.3961    1.6446    0.0000 O   0  0  0  0  0  0  0  0  0  0  0  0
    7.5711    2.4696    0.0000 O   0  0  0  0  0  0  0  0  0  0  0  0
    1.6842    2.0921    0.0000 C   0  0  0  0  0  0  0  0  0  0  0  0
    3.1131    2.9171    0.0000 S   0  0  0  0  0  0  0  0  0  0  0  0
    3.1131    3.7421    0.0000 O   0  0  0  0  0  0  0  0  0  0  0  0
    3.9381    2.9171    0.0000 O   0  0  0  0  0  0  0  0  0  0  0  0
    4.5421    0.4421    0.0000 C   0  0  0  0  0  0  0  0  0  0  0  0
    5.2565    0.8546    0.0000 O   0  0  0  0  0  0  0  0  0  0  0  0
    4.5421   -0.3829    0.0000 N   0  0  0  0  0  0  0  0  0  0  0  0
    5.2565   -0.7954    0.0000 C   0  0  0  0  0  0  0  0  0  0  0  0
    5.9710   -0.3829    0.0000 C   0  0  0  0  0  0  0  0  0  0  0  0
    6.6855   -0.7954    0.0000 C   0  0  0  0  0  0  0  0  0  0  0  0
    8.7309   -3.9521    0.0000 C   0  0  0  0  0  0  0  0  0  0  0  0
    9.2612   -4.8706    0.0000 C   0  0  0  0  0  0  0  0  0  0  0  0
   10.2578   -2.0329    0.0000 N   0  0  0  0  0  0  0  0  0  0  0  0
   11.6868   -4.5079    0.0000 N   0  0  0  0  0  0  0  0  0  0  0  0
  1 29  1  0  0  0  0
  2  9  1  0  0  0  0
  3 12  1  0  0  0  0
  3 37  1  0  0  0  0
  4  7  1  0  0  0  0
  4 10  1  0  0  0  0
  4 15  1  0  0  0  0
  5 14  2  0  0  0  0
  5 15  1  0  0  0  0
  6  7  2  0  0  0  0
  6 14  1  0  0  0  0
  7 40  1  0  0  0  0
  8 10  2  0  0  0  0
  8  9  1  0  0  0  0
  9 12  2  0  0  0  0
 10 11  1  0  0  0  0
 11 13  2  0  0  0  0
 12 13  1  0  0  0  0
 14 41  1  0  0  0  0
 15 38  1  0  0  0  0
 15 39  1  0  0  0  0
 16 18  2  0  0  0  0
 16 17  1  0  0  0  0
 17 20  2  0  0  0  0
 17 29  1  0  0  0  0
 18 19  1  0  0  0  0
 18 32  1  0  0  0  0
 19 21  2  0  0  0  0
 20 21  1  0  0  0  0
 20 28  1  0  0  0  0
 22 23  1  0  0  0  0
 22 24  1  0  0  0  0
 24 25  2  0  0  0  0
 24 26  2  0  0  0  0
 24 27  1  0  0  0  0
 29 30  2  0  0  0  0
 29 31  2  0  0  0  0
 32 33  2  0  0  0  0
 32 34  1  0  0  0  0
 34 35  1  0  0  0  0
 35 36  1  0  0  0  0
 36 37  1  0  0  0  0
M  END
> <NSC>
123468

> <Saline vs. Saline with Tween-80>
Saline with Tween-80

$$$$
123469
  Mrv0541 09201616502D          

 41 42  0  0  0  0            999 V2000
    5.5045   -2.9340    0.0000 Cl  0  0  0  0  0  0  0  0  0  0  0  0
    6.2190   -6.6465    0.0000 N   0  0  0  0  0  0  0  0  0  0  0  0
    6.9334   -2.1090    0.0000 O   0  0  0  0  0  0  0  0  0  0  0  0
    6.9334   -5.4090    0.0000 N   0  0  0  0  0  0  0  0  0  0  0  0
    7.6479   -6.6465    0.0000 N   0  0  0  0  0  0  0  0  0  0  0  0
    1.9321   -2.5215    0.0000 F   0  0  0  0  0  0  0  0  0  0  0  0
    4.7900   -1.6965    0.0000 C   0  0  0  0  0  0  0  0  0  0  0  0
    4.0755   -2.1090    0.0000 C   0  0  0  0  0  0  0  0  0  0  0  0
    4.7900   -0.8715    0.0000 C   0  0  0  0  0  0  0  0  0  0  0  0
    3.3611   -1.6965    0.0000 C   0  0  0  0  0  0  0  0  0  0  0  0
    4.0755   -0.4590    0.0000 C   0  0  0  0  0  0  0  0  0  0  0  0
    3.3611   -0.8715    0.0000 C   0  0  0  0  0  0  0  0  0  0  0  0
    6.9334   -2.9340    0.0000 C   0  0  0  0  0  0  0  0  0  0  0  0
    7.6479   -3.3465    0.0000 C   0  0  0  0  0  0  0  0  0  0  0  0
    6.2189   -3.3465    0.0000 C   0  0  0  0  0  0  0  0  0  0  0  0
    7.6479   -4.1715    0.0000 C   0  0  0  0  0  0  0  0  0  0  0  0
    6.2189   -4.1715    0.0000 C   0  0  0  0  0  0  0  0  0  0  0  0
    6.9334   -4.5840    0.0000 C   0  0  0  0  0  0  0  0  0  0  0  0
    7.6479   -5.8215    0.0000 C   0  0  0  0  0  0  0  0  0  0  0  0
    6.2189   -5.8215    0.0000 C   0  0  0  0  0  0  0  0  0  0  0  0
    6.9334   -7.0590    0.0000 C   0  0  0  0  0  0  0  0  0  0  0  0
    5.5045   -5.4090    0.0000 N   0  0  0  0  0  0  0  0  0  0  0  0
    6.9334   -7.8840    0.0000 N   0  0  0  0  0  0  0  0  0  0  0  0
    7.6479   -1.6965    0.0000 C   0  0  0  0  0  0  0  0  0  0  0  0
    7.6479   -0.8715    0.0000 C   0  0  0  0  0  0  0  0  0  0  0  0
    7.9300   -5.0462    0.0000 C   0  0  0  0  0  0  0  0  0  0  0  0
    8.4603   -5.9647    0.0000 C   0  0  0  0  0  0  0  0  0  0  0  0
    6.9334   -0.4590    0.0000 N   0  0  0  0  0  0  0  0  0  0  0  0
   10.3824   -1.7038    0.0000 C   0  0  0  0  0  0  0  0  0  0  0  0
   10.3824   -2.5288    0.0000 C   0  0  0  0  0  0  0  0  0  0  0  0
    9.6679   -1.2913    0.0000 S   0  0  0  0  0  0  0  0  0  0  0  0
   10.0804   -0.5769    0.0000 O   0  0  0  0  0  0  0  0  0  0  0  0
    9.2554   -2.0059    0.0000 O   0  0  0  0  0  0  0  0  0  0  0  0
    8.9535   -0.8788    0.0000 O   0  0  0  0  0  0  0  0  0  0  0  0
    6.2189   -0.8715    0.0000 C   0  0  0  0  0  0  0  0  0  0  0  0
    6.2189   -1.6965    0.0000 O   0  0  0  0  0  0  0  0  0  0  0  0
    5.5045   -0.4590    0.0000 N   0  0  0  0  0  0  0  0  0  0  0  0
    2.6465   -2.1090    0.0000 S   0  0  0  0  0  0  0  0  0  0  0  0
    3.0590   -2.8234    0.0000 O   0  0  0  0  0  0  0  0  0  0  0  0
    2.2340   -1.3945    0.0000 O   0  0  0  0  0  0  0  0  0  0  0  0
    4.0755   -2.9340    0.0000 C   0  0  0  0  0  0  0  0  0  0  0  0
  1 15  1  0  0  0  0
  2 20  2  0  0  0  0
  2 21  1  0  0  0  0
  3 13  1  0  0  0  0
  3 24  1  0  0  0  0
  4 18  1  0  0  0  0
  4 19  1  0  0  0  0
  4 20  1  0  0  0  0
  5 21  2  0  0  0  0
  5 19  1  0  0  0  0
  6 38  1  0  0  0  0
  7  9  2  0  0  0  0
  7  8  1  0  0  0  0
  8 10  2  0  0  0  0
  8 41  1  0  0  0  0
  9 11  1  0  0  0  0
  9 37  1  0  0  0  0
 10 12  1  0  0  0  0
 10 38  1  0  0  0  0
 11 12  2  0  0  0  0
 13 15  2  0  0  0  0
 13 14  1  0  0  0  0
 14 16  2  0  0  0  0
 15 17  1  0  0  0  0
 16 18  1  0  0  0  0
 17 18  2  0  0  0  0
 19 26  1  0  0  0  0
 19 27  1  0  0  0  0
 20 22  1  0  0  0  0
 21 23  1  0  0  0  0
 24 25  1  0  0  0  0
 25 28  1  0  0  0  0
 28 35  1  0  0  0  0
 29 30  1  0  0  0  0
 29 31  1  0  0  0  0
 31 32  2  0  0  0  0
 31 33  2  0  0  0  0
 31 34  1  0  0  0  0
 35 36  2  0  0  0  0
 35 37  1  0  0  0  0
 38 39  2  0  0  0  0
 38 40  2  0  0  0  0
M  END
> <NSC>
123469

> <Saline vs. Saline with Tween-80>
Saline

$$$$
124232
  Mrv0541 09201616502D          

 41 42  0  0  0  0            999 V2000
   -1.8941    5.6949    0.0000 Cl  0  0  0  0  0  0  0  0  0  0  0  0
   -1.1796    1.9824    0.0000 N   0  0  0  0  0  0  0  0  0  0  0  0
   -0.4651    6.5199    0.0000 O   0  0  0  0  0  0  0  0  0  0  0  0
   -0.4651    3.2199    0.0000 N   0  0  0  0  0  0  0  0  0  0  0  0
    0.2493    1.9824    0.0000 N   0  0  0  0  0  0  0  0  0  0  0  0
    5.2506   12.2949    0.0000 F   0  0  0  0  0  0  0  0  0  0  0  0
    3.1072   11.8824    0.0000 C   0  0  0  0  0  0  0  0  0  0  0  0
    3.8217   11.4699    0.0000 C   0  0  0  0  0  0  0  0  0  0  0  0
    2.3927   11.4699    0.0000 C   0  0  0  0  0  0  0  0  0  0  0  0
    2.3927   10.6449    0.0000 C   0  0  0  0  0  0  0  0  0  0  0  0
    3.8217   10.6449    0.0000 C   0  0  0  0  0  0  0  0  0  0  0  0
    3.1072   10.2324    0.0000 C   0  0  0  0  0  0  0  0  0  0  0  0
   -0.4651    5.6949    0.0000 C   0  0  0  0  0  0  0  0  0  0  0  0
   -1.1796    5.2824    0.0000 C   0  0  0  0  0  0  0  0  0  0  0  0
    0.2493    5.2824    0.0000 C   0  0  0  0  0  0  0  0  0  0  0  0
    0.2493    4.4574    0.0000 C   0  0  0  0  0  0  0  0  0  0  0  0
   -1.1796    4.4574    0.0000 C   0  0  0  0  0  0  0  0  0  0  0  0
   -0.4651    4.0449    0.0000 C   0  0  0  0  0  0  0  0  0  0  0  0
    0.2493    2.8074    0.0000 C   0  0  0  0  0  0  0  0  0  0  0  0
   -1.1796    2.8074    0.0000 C   0  0  0  0  0  0  0  0  0  0  0  0
   -0.4651    1.5699    0.0000 C   0  0  0  0  0  0  0  0  0  0  0  0
   -1.8941    3.2199    0.0000 N   0  0  0  0  0  0  0  0  0  0  0  0
   -0.4651    0.7449    0.0000 N   0  0  0  0  0  0  0  0  0  0  0  0
    0.2493    6.9324    0.0000 C   0  0  0  0  0  0  0  0  0  0  0  0
    0.2493    7.7574    0.0000 C   0  0  0  0  0  0  0  0  0  0  0  0
    0.9638    8.1699    0.0000 C   0  0  0  0  0  0  0  0  0  0  0  0
    0.9638    8.9949    0.0000 C   0  0  0  0  0  0  0  0  0  0  0  0
    0.5315    3.5826    0.0000 C   0  0  0  0  0  0  0  0  0  0  0  0
    1.0618    2.6641    0.0000 C   0  0  0  0  0  0  0  0  0  0  0  0
    1.6783    9.4074    0.0000 N   0  0  0  0  0  0  0  0  0  0  0  0
    1.6783   10.2324    0.0000 C   0  0  0  0  0  0  0  0  0  0  0  0
    0.9638   10.6449    0.0000 O   0  0  0  0  0  0  0  0  0  0  0  0
   -1.9770    9.4552    0.0000 C   0  0  0  0  0  0  0  0  0  0  0  0
   -1.2625    9.8677    0.0000 C   0  0  0  0  0  0  0  0  0  0  0  0
   -1.9770    8.6302    0.0000 S   0  0  0  0  0  0  0  0  0  0  0  0
   -2.8020    8.6302    0.0000 O   0  0  0  0  0  0  0  0  0  0  0  0
   -1.1520    8.6302    0.0000 O   0  0  0  0  0  0  0  0  0  0  0  0
   -1.9770    7.8052    0.0000 O   0  0  0  0  0  0  0  0  0  0  0  0
    4.5361   11.8824    0.0000 S   0  0  0  0  0  0  0  0  0  0  0  0
    4.1236   12.5968    0.0000 O   0  0  0  0  0  0  0  0  0  0  0  0
    4.9486   11.1679    0.0000 O   0  0  0  0  0  0  0  0  0  0  0  0
  1 14  1  0  0  0  0
  2 20  2  0  0  0  0
  2 21  1  0  0  0  0
  3 13  1  0  0  0  0
  3 24  1  0  0  0  0
  4 18  1  0  0  0  0
  4 19  1  0  0  0  0
  4 20  1  0  0  0  0
  5 21  2  0  0  0  0
  5 19  1  0  0  0  0
  6 39  1  0  0  0  0
  7  9  2  0  0  0  0
  7  8  1  0  0  0  0
  8 11  2  0  0  0  0
  8 39  1  0  0  0  0
  9 10  1  0  0  0  0
 10 12  2  0  0  0  0
 10 31  1  0  0  0  0
 11 12  1  0  0  0  0
 13 14  2  0  0  0  0
 13 15  1  0  0  0  0
 14 17  1  0  0  0  0
 15 16  2  0  0  0  0
 16 18  1  0  0  0  0
 17 18  2  0  0  0  0
 19 28  1  0  0  0  0
 19 29  1  0  0  0  0
 20 22  1  0  0  0  0
 21 23  1  0  0  0  0
 24 25  1  0  0  0  0
 25 26  1  0  0  0  0
 26 27  1  0  0  0  0
 27 30  1  0  0  0  0
 30 31  1  0  0  0  0
 31 32  2  0  0  0  0
 33 34  1  0  0  0  0
 33 35  1  0  0  0  0
 35 36  2  0  0  0  0
 35 37  2  0  0  0  0
 35 38  1  0  0  0  0
 39 40  2  0  0  0  0
 39 41  2  0  0  0  0
M  END
> <NSC>
124232

> <Saline vs. Saline with Tween-80>
Saline with Tween-80

$$$$
126228
  Mrv0541 09201616502D          

 36 37  0  0  0  0            999 V2000
    1.0775    2.7484    0.0000 N   0  0  0  0  0  0  0  0  0  0  0  0
    1.7920    3.9859    0.0000 N   0  0  0  0  0  0  0  0  0  0  0  0
    2.5064    2.7484    0.0000 N   0  0  0  0  0  0  0  0  0  0  0  0
    7.6701    5.6698    0.0000 F   0  0  0  0  0  0  0  0  0  0  0  0
    5.8287    4.9553    0.0000 C   0  0  0  0  0  0  0  0  0  0  0  0
    5.1142    5.3678    0.0000 C   0  0  0  0  0  0  0  0  0  0  0  0
    6.5432    5.3678    0.0000 C   0  0  0  0  0  0  0  0  0  0  0  0
    6.5432    6.1928    0.0000 C   0  0  0  0  0  0  0  0  0  0  0  0
    5.1142    6.1928    0.0000 C   0  0  0  0  0  0  0  0  0  0  0  0
    5.8287    6.6053    0.0000 C   0  0  0  0  0  0  0  0  0  0  0  0
    1.7920    6.4609    0.0000 C   0  0  0  0  0  0  0  0  0  0  0  0
    1.0775    6.0484    0.0000 C   0  0  0  0  0  0  0  0  0  0  0  0
    2.5064    6.0484    0.0000 C   0  0  0  0  0  0  0  0  0  0  0  0
    2.5064    5.2234    0.0000 C   0  0  0  0  0  0  0  0  0  0  0  0
    1.0775    5.2234    0.0000 C   0  0  0  0  0  0  0  0  0  0  0  0
    1.7920    4.8109    0.0000 C   0  0  0  0  0  0  0  0  0  0  0  0
    2.5064    3.5734    0.0000 C   0  0  0  0  0  0  0  0  0  0  0  0
    1.0775    3.5734    0.0000 C   0  0  0  0  0  0  0  0  0  0  0  0
    1.7920    2.3359    0.0000 C   0  0  0  0  0  0  0  0  0  0  0  0
    0.3630    3.9859    0.0000 N   0  0  0  0  0  0  0  0  0  0  0  0
    1.7920    1.5109    0.0000 N   0  0  0  0  0  0  0  0  0  0  0  0
    3.2209    6.4609    0.0000 C   0  0  0  0  0  0  0  0  0  0  0  0
    3.9354    6.0484    0.0000 C   0  0  0  0  0  0  0  0  0  0  0  0
    4.6498    6.4609    0.0000 C   0  0  0  0  0  0  0  0  0  0  0  0
    5.8287    5.7803    0.0000 C   0  0  0  0  0  0  0  0  0  0  0  0
    2.7886    4.3486    0.0000 C   0  0  0  0  0  0  0  0  0  0  0  0
    3.3189    3.4301    0.0000 C   0  0  0  0  0  0  0  0  0  0  0  0
    1.6612    8.6393    0.0000 C   0  0  0  0  0  0  0  0  0  0  0  0
    2.4862    8.6393    0.0000 C   0  0  0  0  0  0  0  0  0  0  0  0
    1.2487    7.9249    0.0000 S   0  0  0  0  0  0  0  0  0  0  0  0
    0.5342    8.3374    0.0000 O   0  0  0  0  0  0  0  0  0  0  0  0
    1.9632    7.5124    0.0000 O   0  0  0  0  0  0  0  0  0  0  0  0
    0.8362    7.2104    0.0000 O   0  0  0  0  0  0  0  0  0  0  0  0
    7.2576    4.9553    0.0000 S   0  0  0  0  0  0  0  0  0  0  0  0
    7.9721    4.5428    0.0000 O   0  0  0  0  0  0  0  0  0  0  0  0
    6.8451    4.2408    0.0000 O   0  0  0  0  0  0  0  0  0  0  0  0
  1 18  2  0  0  0  0
  1 19  1  0  0  0  0
  2 16  1  0  0  0  0
  2 17  1  0  0  0  0
  2 18  1  0  0  0  0
  3 19  2  0  0  0  0
  3 17  1  0  0  0  0
  4 34  1  0  0  0  0
  5  6  2  0  0  0  0
  5  7  1  0  0  0  0
  6  9  1  0  0  0  0
  6 25  1  0  0  0  0
  7  8  2  0  0  0  0
  7 34  1  0  0  0  0
  8 10  1  0  0  0  0
  9 10  2  0  0  0  0
 11 12  2  0  0  0  0
 11 13  1  0  0  0  0
 12 15  1  0  0  0  0
 13 14  2  0  0  0  0
 13 22  1  0  0  0  0
 14 16  1  0  0  0  0
 15 16  2  0  0  0  0
 17 26  1  0  0  0  0
 17 27  1  0  0  0  0
 18 20  1  0  0  0  0
 19 21  1  0  0  0  0
 22 23  1  0  0  0  0
 23 24  1  0  0  0  0
 24 25  1  0  0  0  0
 28 29  1  0  0  0  0
 28 30  1  0  0  0  0
 30 31  2  0  0  0  0
 30 32  2  0  0  0  0
 30 33  1  0  0  0  0
 34 35  2  0  0  0  0
 34 36  2  0  0  0  0
M  END
> <NSC>
126228

> <Saline vs. Saline with Tween-80>
Equal

> <Saline vs. Saline sonified>
Equal

> <Saline sonified vs. Saline with Tween-80>
Saline sonified

$$$$
127157
  Mrv0541 09201616502D          

 37 38  0  0  0  0            999 V2000
    1.5395    1.2983    0.0000 F   0  0  0  0  0  0  0  0  0  0  0  0
    3.9849    2.0127    0.0000 Cl  0  0  0  0  0  0  0  0  0  0  0  0
    8.2717    2.0127    0.0000 N   0  0  0  0  0  0  0  0  0  0  0  0
    8.9862    0.7752    0.0000 N   0  0  0  0  0  0  0  0  0  0  0  0
    9.7006    2.0127    0.0000 N   0  0  0  0  0  0  0  0  0  0  0  0
    8.9862    2.4252    0.0000 C   0  0  0  0  0  0  0  0  0  0  0  0
    7.5572    3.2502    0.0000 C   0  0  0  0  0  0  0  0  0  0  0  0
    6.8427    3.6627    0.0000 C   0  0  0  0  0  0  0  0  0  0  0  0
    7.5572    2.4252    0.0000 C   0  0  0  0  0  0  0  0  0  0  0  0
    6.8427    2.0127    0.0000 C   0  0  0  0  0  0  0  0  0  0  0  0
    6.1283    3.2502    0.0000 C   0  0  0  0  0  0  0  0  0  0  0  0
    6.1283    2.4252    0.0000 C   0  0  0  0  0  0  0  0  0  0  0  0
    9.7006    1.1877    0.0000 C   0  0  0  0  0  0  0  0  0  0  0  0
    8.2717    1.1877    0.0000 C   0  0  0  0  0  0  0  0  0  0  0  0
    3.2704    3.2502    0.0000 C   0  0  0  0  0  0  0  0  0  0  0  0
    3.2704    2.4252    0.0000 C   0  0  0  0  0  0  0  0  0  0  0  0
    2.5559    3.6627    0.0000 C   0  0  0  0  0  0  0  0  0  0  0  0
    2.5559    2.0127    0.0000 C   0  0  0  0  0  0  0  0  0  0  0  0
    1.8415    3.2502    0.0000 C   0  0  0  0  0  0  0  0  0  0  0  0
    1.8415    2.4252    0.0000 C   0  0  0  0  0  0  0  0  0  0  0  0
    5.7711    5.6147    0.0000 C   0  0  0  0  0  0  0  0  0  0  0  0
    6.4855    5.2022    0.0000 C   0  0  0  0  0  0  0  0  0  0  0  0
    5.0566    5.2022    0.0000 S   0  0  0  0  0  0  0  0  0  0  0  0
    4.6441    5.9167    0.0000 O   0  0  0  0  0  0  0  0  0  0  0  0
    5.4691    4.4877    0.0000 O   0  0  0  0  0  0  0  0  0  0  0  0
    4.3421    4.7897    0.0000 O   0  0  0  0  0  0  0  0  0  0  0  0
    5.4138    2.0127    0.0000 C   0  0  0  0  0  0  0  0  0  0  0  0
    4.6993    2.4252    0.0000 C   0  0  0  0  0  0  0  0  0  0  0  0
    4.6993    3.2502    0.0000 C   0  0  0  0  0  0  0  0  0  0  0  0
    3.9849    3.6627    0.0000 C   0  0  0  0  0  0  0  0  0  0  0  0
    1.1270    2.0127    0.0000 S   0  0  0  0  0  0  0  0  0  0  0  0
    0.7145    2.7272    0.0000 O   0  0  0  0  0  0  0  0  0  0  0  0
    0.4125    1.6002    0.0000 O   0  0  0  0  0  0  0  0  0  0  0  0
    7.4592    1.3310    0.0000 C   0  0  0  0  0  0  0  0  0  0  0  0
    7.9895    0.4125    0.0000 C   0  0  0  0  0  0  0  0  0  0  0  0
    8.9862    3.2502    0.0000 N   0  0  0  0  0  0  0  0  0  0  0  0
   10.4151    0.7752    0.0000 N   0  0  0  0  0  0  0  0  0  0  0  0
  1 31  1  0  0  0  0
  2 16  1  0  0  0  0
  3  6  1  0  0  0  0
  3  9  1  0  0  0  0
  3 14  1  0  0  0  0
  4 13  2  0  0  0  0
  4 14  1  0  0  0  0
  5  6  2  0  0  0  0
  5 13  1  0  0  0  0
  6 36  1  0  0  0  0
  7  8  2  0  0  0  0
  7  9  1  0  0  0  0
  8 11  1  0  0  0  0
  9 10  2  0  0  0  0
 10 12  1  0  0  0  0
 11 12  2  0  0  0  0
 12 27  1  0  0  0  0
 13 37  1  0  0  0  0
 14 34  1  0  0  0  0
 14 35  1  0  0  0  0
 15 16  2  0  0  0  0
 15 17  1  0  0  0  0
 15 30  1  0  0  0  0
 16 18  1  0  0  0  0
 17 19  2  0  0  0  0
 18 20  2  0  0  0  0
 19 20  1  0  0  0  0
 20 31  1  0  0  0  0
 21 22  1  0  0  0  0
 21 23  1  0  0  0  0
 23 24  2  0  0  0  0
 23 25  2  0  0  0  0
 23 26  1  0  0  0  0
 27 28  1  0  0  0  0
 28 29  1  0  0  0  0
 29 30  1  0  0  0  0
 31 32  2  0  0  0  0
 31 33  2  0  0  0  0
M  END
> <NSC>
127157

> <Saline vs. Saline sonified>
Saline sonified

$$$$
127755
  Mrv0541 09201616502D          

 38 39  0  0  0  0            999 V2000
    4.1358   -3.8635    0.0000 Cl  0  0  0  0  0  0  0  0  0  0  0  0
    4.8503   -7.5760    0.0000 N   0  0  0  0  0  0  0  0  0  0  0  0
    5.5648   -6.3385    0.0000 N   0  0  0  0  0  0  0  0  0  0  0  0
    6.2793   -7.5760    0.0000 N   0  0  0  0  0  0  0  0  0  0  0  0
    1.9924   -1.8010    0.0000 Cl  0  0  0  0  0  0  0  0  0  0  0  0
    3.4214    1.4990    0.0000 F   0  0  0  0  0  0  0  0  0  0  0  0
    2.7069   -1.3885    0.0000 C   0  0  0  0  0  0  0  0  0  0  0  0
    2.7069   -0.5635    0.0000 C   0  0  0  0  0  0  0  0  0  0  0  0
    3.4214   -0.1510    0.0000 C   0  0  0  0  0  0  0  0  0  0  0  0
    3.4214   -1.8010    0.0000 C   0  0  0  0  0  0  0  0  0  0  0  0
    4.1358   -0.5635    0.0000 C   0  0  0  0  0  0  0  0  0  0  0  0
    4.1358   -1.3885    0.0000 C   0  0  0  0  0  0  0  0  0  0  0  0
    5.5648   -3.8635    0.0000 C   0  0  0  0  0  0  0  0  0  0  0  0
    4.8503   -4.2760    0.0000 C   0  0  0  0  0  0  0  0  0  0  0  0
    6.2792   -4.2760    0.0000 C   0  0  0  0  0  0  0  0  0  0  0  0
    6.2792   -5.1010    0.0000 C   0  0  0  0  0  0  0  0  0  0  0  0
    4.8503   -5.1010    0.0000 C   0  0  0  0  0  0  0  0  0  0  0  0
    5.5648   -5.5135    0.0000 C   0  0  0  0  0  0  0  0  0  0  0  0
    6.2793   -6.7510    0.0000 C   0  0  0  0  0  0  0  0  0  0  0  0
    4.8503   -6.7510    0.0000 C   0  0  0  0  0  0  0  0  0  0  0  0
    5.5648   -7.9885    0.0000 C   0  0  0  0  0  0  0  0  0  0  0  0
    4.1358   -6.3385    0.0000 N   0  0  0  0  0  0  0  0  0  0  0  0
    5.5648   -8.8135    0.0000 N   0  0  0  0  0  0  0  0  0  0  0  0
    7.0918   -6.8943    0.0000 C   0  0  0  0  0  0  0  0  0  0  0  0
    6.5614   -5.9758    0.0000 C   0  0  0  0  0  0  0  0  0  0  0  0
    8.0526   -2.0147    0.0000 C   0  0  0  0  0  0  0  0  0  0  0  0
    8.0526   -2.8397    0.0000 C   0  0  0  0  0  0  0  0  0  0  0  0
    7.3382   -1.6022    0.0000 S   0  0  0  0  0  0  0  0  0  0  0  0
    7.7507   -0.8876    0.0000 O   0  0  0  0  0  0  0  0  0  0  0  0
    6.9257   -2.3166    0.0000 O   0  0  0  0  0  0  0  0  0  0  0  0
    6.6237   -1.1897    0.0000 O   0  0  0  0  0  0  0  0  0  0  0  0
    3.4214    0.6740    0.0000 S   0  0  0  0  0  0  0  0  0  0  0  0
    2.5964    0.6740    0.0000 O   0  0  0  0  0  0  0  0  0  0  0  0
    4.2464    0.6740    0.0000 O   0  0  0  0  0  0  0  0  0  0  0  0
    5.5648   -3.0385    0.0000 C   0  0  0  0  0  0  0  0  0  0  0  0
    4.8503   -2.6260    0.0000 C   0  0  0  0  0  0  0  0  0  0  0  0
    4.1358   -3.0385    0.0000 C   0  0  0  0  0  0  0  0  0  0  0  0
    3.4214   -2.6260    0.0000 C   0  0  0  0  0  0  0  0  0  0  0  0
  1 14  1  0  0  0  0
  2 20  2  0  0  0  0
  2 21  1  0  0  0  0
  3 18  1  0  0  0  0
  3 19  1  0  0  0  0
  3 20  1  0  0  0  0
  4 21  2  0  0  0  0
  4 19  1  0  0  0  0
  5  7  1  0  0  0  0
  6 32  1  0  0  0  0
  7  8  2  0  0  0  0
  7 10  1  0  0  0  0
  8  9  1  0  0  0  0
  9 11  2  0  0  0  0
  9 32  1  0  0  0  0
 10 12  2  0  0  0  0
 10 38  1  0  0  0  0
 11 12  1  0  0  0  0
 13 14  2  0  0  0  0
 13 15  1  0  0  0  0
 13 35  1  0  0  0  0
 14 17  1  0  0  0  0
 15 16  2  0  0  0  0
 16 18  1  0  0  0  0
 17 18  2  0  0  0  0
 19 24  1  0  0  0  0
 19 25  1  0  0  0  0
 20 22  1  0  0  0  0
 21 23  1  0  0  0  0
 26 27  1  0  0  0  0
 26 28  1  0  0  0  0
 28 29  2  0  0  0  0
 28 30  2  0  0  0  0
 28 31  1  0  0  0  0
 32 33  2  0  0  0  0
 32 34  2  0  0  0  0
 35 36  1  0  0  0  0
 36 37  1  0  0  0  0
 37 38  1  0  0  0  0
M  END
> <NSC>
127755

> <HPC vs. Saline with Tween-80>
Equal

> <Saline vs. HPC>
Equal

> <Saline vs. Saline with Tween-80>
Equal

$$$$
128570
  Mrv0541 09201616502D          

 37 38  0  0  0  0            999 V2000
    4.1358   -3.8635    0.0000 Cl  0  0  0  0  0  0  0  0  0  0  0  0
    4.8503   -7.5760    0.0000 N   0  0  0  0  0  0  0  0  0  0  0  0
    5.5648   -6.3385    0.0000 N   0  0  0  0  0  0  0  0  0  0  0  0
    6.2793   -7.5760    0.0000 N   0  0  0  0  0  0  0  0  0  0  0  0
    2.4049    0.5635    0.0000 F   0  0  0  0  0  0  0  0  0  0  0  0
    2.7069   -1.3885    0.0000 C   0  0  0  0  0  0  0  0  0  0  0  0
    2.7069   -0.5635    0.0000 C   0  0  0  0  0  0  0  0  0  0  0  0
    3.4214   -1.8010    0.0000 C   0  0  0  0  0  0  0  0  0  0  0  0
    3.4214   -0.1510    0.0000 C   0  0  0  0  0  0  0  0  0  0  0  0
    4.1358   -1.3885    0.0000 C   0  0  0  0  0  0  0  0  0  0  0  0
    4.1358   -0.5635    0.0000 C   0  0  0  0  0  0  0  0  0  0  0  0
    5.5648   -3.8635    0.0000 C   0  0  0  0  0  0  0  0  0  0  0  0
    4.8503   -4.2760    0.0000 C   0  0  0  0  0  0  0  0  0  0  0  0
    6.2792   -4.2760    0.0000 C   0  0  0  0  0  0  0  0  0  0  0  0
    6.2792   -5.1010    0.0000 C   0  0  0  0  0  0  0  0  0  0  0  0
    4.8503   -5.1010    0.0000 C   0  0  0  0  0  0  0  0  0  0  0  0
    5.5648   -5.5135    0.0000 C   0  0  0  0  0  0  0  0  0  0  0  0
    6.2793   -6.7510    0.0000 C   0  0  0  0  0  0  0  0  0  0  0  0
    4.8503   -6.7510    0.0000 C   0  0  0  0  0  0  0  0  0  0  0  0
    5.5648   -7.9885    0.0000 C   0  0  0  0  0  0  0  0  0  0  0  0
    4.1358   -6.3385    0.0000 N   0  0  0  0  0  0  0  0  0  0  0  0
    5.5648   -3.0385    0.0000 C   0  0  0  0  0  0  0  0  0  0  0  0
    4.8503   -2.6260    0.0000 C   0  0  0  0  0  0  0  0  0  0  0  0
    4.1358   -3.0385    0.0000 C   0  0  0  0  0  0  0  0  0  0  0  0
    3.4214   -2.6260    0.0000 C   0  0  0  0  0  0  0  0  0  0  0  0
    5.5648   -8.8135    0.0000 N   0  0  0  0  0  0  0  0  0  0  0  0
    7.0918   -6.8943    0.0000 C   0  0  0  0  0  0  0  0  0  0  0  0
    6.5614   -5.9758    0.0000 C   0  0  0  0  0  0  0  0  0  0  0  0
    7.4339   -2.3719    0.0000 C   0  0  0  0  0  0  0  0  0  0  0  0
    7.4339   -3.1969    0.0000 C   0  0  0  0  0  0  0  0  0  0  0  0
    6.7194   -1.9594    0.0000 S   0  0  0  0  0  0  0  0  0  0  0  0
    7.1319   -1.2449    0.0000 O   0  0  0  0  0  0  0  0  0  0  0  0
    6.3069   -2.6738    0.0000 O   0  0  0  0  0  0  0  0  0  0  0  0
    6.0049   -1.5469    0.0000 O   0  0  0  0  0  0  0  0  0  0  0  0
    1.9924   -0.1510    0.0000 S   0  0  0  0  0  0  0  0  0  0  0  0
    1.2780    0.2615    0.0000 O   0  0  0  0  0  0  0  0  0  0  0  0
    1.5799   -0.8655    0.0000 O   0  0  0  0  0  0  0  0  0  0  0  0
  1 13  1  0  0  0  0
  2 19  2  0  0  0  0
  2 20  1  0  0  0  0
  3 17  1  0  0  0  0
  3 18  1  0  0  0  0
  3 19  1  0  0  0  0
  4 20  2  0  0  0  0
  4 18  1  0  0  0  0
  5 35  1  0  0  0  0
  6  8  2  0  0  0  0
  6  7  1  0  0  0  0
  7  9  2  0  0  0  0
  7 35  1  0  0  0  0
  8 10  1  0  0  0  0
  8 25  1  0  0  0  0
  9 11  1  0  0  0  0
 10 11  2  0  0  0  0
 12 13  2  0  0  0  0
 12 14  1  0  0  0  0
 12 22  1  0  0  0  0
 13 16  1  0  0  0  0
 14 15  2  0  0  0  0
 15 17  1  0  0  0  0
 16 17  2  0  0  0  0
 18 27  1  0  0  0  0
 18 28  1  0  0  0  0
 19 21  1  0  0  0  0
 20 26  1  0  0  0  0
 22 23  1  0  0  0  0
 23 24  1  0  0  0  0
 24 25  1  0  0  0  0
 29 30  1  0  0  0  0
 29 31  1  0  0  0  0
 31 32  2  0  0  0  0
 31 33  2  0  0  0  0
 31 34  1  0  0  0  0
 35 36  2  0  0  0  0
 35 37  2  0  0  0  0
M  END
> <NSC>
128570

> <Saline vs. Saline with Tween-80>
Equal

$$$$
128571
  Mrv0541 09201616502D          

 38 39  0  0  0  0            999 V2000
    4.1358   -3.8635    0.0000 Cl  0  0  0  0  0  0  0  0  0  0  0  0
    4.8503   -7.5760    0.0000 N   0  0  0  0  0  0  0  0  0  0  0  0
    5.5648   -6.3385    0.0000 N   0  0  0  0  0  0  0  0  0  0  0  0
    6.2793   -7.5760    0.0000 N   0  0  0  0  0  0  0  0  0  0  0  0
    3.4214    0.6740    0.0000 Cl  0  0  0  0  0  0  0  0  0  0  0  0
    2.4049    0.5635    0.0000 F   0  0  0  0  0  0  0  0  0  0  0  0
    2.7069   -1.3885    0.0000 C   0  0  0  0  0  0  0  0  0  0  0  0
    3.4214   -1.8010    0.0000 C   0  0  0  0  0  0  0  0  0  0  0  0
    2.7069   -0.5635    0.0000 C   0  0  0  0  0  0  0  0  0  0  0  0
    3.4214   -0.1510    0.0000 C   0  0  0  0  0  0  0  0  0  0  0  0
    4.1358   -1.3885    0.0000 C   0  0  0  0  0  0  0  0  0  0  0  0
    4.1358   -0.5635    0.0000 C   0  0  0  0  0  0  0  0  0  0  0  0
    5.5648   -3.8635    0.0000 C   0  0  0  0  0  0  0  0  0  0  0  0
    4.8503   -4.2760    0.0000 C   0  0  0  0  0  0  0  0  0  0  0  0
    6.2792   -4.2760    0.0000 C   0  0  0  0  0  0  0  0  0  0  0  0
    6.2792   -5.1010    0.0000 C   0  0  0  0  0  0  0  0  0  0  0  0
    4.8503   -5.1010    0.0000 C   0  0  0  0  0  0  0  0  0  0  0  0
    5.5648   -5.5135    0.0000 C   0  0  0  0  0  0  0  0  0  0  0  0
    6.2793   -6.7510    0.0000 C   0  0  0  0  0  0  0  0  0  0  0  0
    4.8503   -6.7510    0.0000 C   0  0  0  0  0  0  0  0  0  0  0  0
    5.5648   -7.9885    0.0000 C   0  0  0  0  0  0  0  0  0  0  0  0
    4.1358   -6.3385    0.0000 N   0  0  0  0  0  0  0  0  0  0  0  0
    5.5648   -3.0385    0.0000 C   0  0  0  0  0  0  0  0  0  0  0  0
    4.8503   -2.6260    0.0000 C   0  0  0  0  0  0  0  0  0  0  0  0
    4.1358   -3.0385    0.0000 C   0  0  0  0  0  0  0  0  0  0  0  0
    3.4214   -2.6260    0.0000 C   0  0  0  0  0  0  0  0  0  0  0  0
    5.5648   -8.8135    0.0000 N   0  0  0  0  0  0  0  0  0  0  0  0
    7.0918   -6.8943    0.0000 C   0  0  0  0  0  0  0  0  0  0  0  0
    6.5614   -5.9758    0.0000 C   0  0  0  0  0  0  0  0  0  0  0  0
    7.4339   -2.3719    0.0000 C   0  0  0  0  0  0  0  0  0  0  0  0
    7.4339   -3.1969    0.0000 C   0  0  0  0  0  0  0  0  0  0  0  0
    6.7194   -1.9594    0.0000 S   0  0  0  0  0  0  0  0  0  0  0  0
    7.1319   -1.2449    0.0000 O   0  0  0  0  0  0  0  0  0  0  0  0
    6.3069   -2.6738    0.0000 O   0  0  0  0  0  0  0  0  0  0  0  0
    6.0049   -1.5469    0.0000 O   0  0  0  0  0  0  0  0  0  0  0  0
    1.9924   -0.1510    0.0000 S   0  0  0  0  0  0  0  0  0  0  0  0
    1.2780    0.2615    0.0000 O   0  0  0  0  0  0  0  0  0  0  0  0
    1.5799   -0.8655    0.0000 O   0  0  0  0  0  0  0  0  0  0  0  0
  1 14  1  0  0  0  0
  2 20  2  0  0  0  0
  2 21  1  0  0  0  0
  3 18  1  0  0  0  0
  3 19  1  0  0  0  0
  3 20  1  0  0  0  0
  4 21  2  0  0  0  0
  4 19  1  0  0  0  0
  5 10  1  0  0  0  0
  6 36  1  0  0  0  0
  7  8  2  0  0  0  0
  7  9  1  0  0  0  0
  8 11  1  0  0  0  0
  8 26  1  0  0  0  0
  9 10  2  0  0  0  0
  9 36  1  0  0  0  0
 10 12  1  0  0  0  0
 11 12  2  0  0  0  0
 13 14  2  0  0  0  0
 13 15  1  0  0  0  0
 13 23  1  0  0  0  0
 14 17  1  0  0  0  0
 15 16  2  0  0  0  0
 16 18  1  0  0  0  0
 17 18  2  0  0  0  0
 19 28  1  0  0  0  0
 19 29  1  0  0  0  0
 20 22  1  0  0  0  0
 21 27  1  0  0  0  0
 23 24  1  0  0  0  0
 24 25  1  0  0  0  0
 25 26  1  0  0  0  0
 30 31  1  0  0  0  0
 30 32  1  0  0  0  0
 32 33  2  0  0  0  0
 32 34  2  0  0  0  0
 32 35  1  0  0  0  0
 36 37  2  0  0  0  0
 36 38  2  0  0  0  0
M  END
> <NSC>
128571

> <Saline vs. Saline with Tween-80>
Saline

> <Saline vs. Saline sonified>
Saline sonified

> <Saline sonified vs. Saline with Tween-80>
Saline sonified

$$$$
129794
  Mrv0541 09201616502D          

 37 38  0  0  0  0            999 V2000
    1.0775    2.7484    0.0000 N   0  0  0  0  0  0  0  0  0  0  0  0
    1.7920    3.9859    0.0000 N   0  0  0  0  0  0  0  0  0  0  0  0
    2.5064    2.7484    0.0000 N   0  0  0  0  0  0  0  0  0  0  0  0
    4.3998    4.9553    0.0000 Cl  0  0  0  0  0  0  0  0  0  0  0  0
    5.0037    4.1303    0.0000 F   0  0  0  0  0  0  0  0  0  0  0  0
    6.5432    5.3678    0.0000 C   0  0  0  0  0  0  0  0  0  0  0  0
    5.8287    4.9553    0.0000 C   0  0  0  0  0  0  0  0  0  0  0  0
    6.5432    6.1928    0.0000 C   0  0  0  0  0  0  0  0  0  0  0  0
    5.1142    5.3678    0.0000 C   0  0  0  0  0  0  0  0  0  0  0  0
    5.8287    6.6053    0.0000 C   0  0  0  0  0  0  0  0  0  0  0  0
    5.1142    6.1928    0.0000 C   0  0  0  0  0  0  0  0  0  0  0  0
    1.7920    6.4609    0.0000 C   0  0  0  0  0  0  0  0  0  0  0  0
    2.5064    6.0484    0.0000 C   0  0  0  0  0  0  0  0  0  0  0  0
    1.0775    6.0484    0.0000 C   0  0  0  0  0  0  0  0  0  0  0  0
    2.5064    5.2234    0.0000 C   0  0  0  0  0  0  0  0  0  0  0  0
    1.0775    5.2234    0.0000 C   0  0  0  0  0  0  0  0  0  0  0  0
    1.7920    4.8109    0.0000 C   0  0  0  0  0  0  0  0  0  0  0  0
    2.5064    3.5734    0.0000 C   0  0  0  0  0  0  0  0  0  0  0  0
    1.0775    3.5734    0.0000 C   0  0  0  0  0  0  0  0  0  0  0  0
    1.7920    2.3359    0.0000 C   0  0  0  0  0  0  0  0  0  0  0  0
    0.3630    3.9859    0.0000 N   0  0  0  0  0  0  0  0  0  0  0  0
    1.7920    1.5109    0.0000 N   0  0  0  0  0  0  0  0  0  0  0  0
    3.2209    6.4609    0.0000 C   0  0  0  0  0  0  0  0  0  0  0  0
    3.9354    6.0484    0.0000 C   0  0  0  0  0  0  0  0  0  0  0  0
    4.6498    6.4609    0.0000 C   0  0  0  0  0  0  0  0  0  0  0  0
    5.8287    5.7803    0.0000 C   0  0  0  0  0  0  0  0  0  0  0  0
    2.7886    4.3486    0.0000 C   0  0  0  0  0  0  0  0  0  0  0  0
    3.3189    3.4301    0.0000 C   0  0  0  0  0  0  0  0  0  0  0  0
    1.6612    8.6393    0.0000 C   0  0  0  0  0  0  0  0  0  0  0  0
    1.2487    9.3538    0.0000 C   0  0  0  0  0  0  0  0  0  0  0  0
    1.2487    7.9249    0.0000 S   0  0  0  0  0  0  0  0  0  0  0  0
    0.5342    8.3374    0.0000 O   0  0  0  0  0  0  0  0  0  0  0  0
    1.9632    7.5124    0.0000 O   0  0  0  0  0  0  0  0  0  0  0  0
    0.8362    7.2104    0.0000 O   0  0  0  0  0  0  0  0  0  0  0  0
    5.8287    4.1303    0.0000 S   0  0  0  0  0  0  0  0  0  0  0  0
    5.8287    3.3053    0.0000 O   0  0  0  0  0  0  0  0  0  0  0  0
    6.6537    4.1303    0.0000 O   0  0  0  0  0  0  0  0  0  0  0  0
  1 19  2  0  0  0  0
  1 20  1  0  0  0  0
  2 17  1  0  0  0  0
  2 18  1  0  0  0  0
  2 19  1  0  0  0  0
  3 20  2  0  0  0  0
  3 18  1  0  0  0  0
  4  9  1  0  0  0  0
  5 35  1  0  0  0  0
  6  8  2  0  0  0  0
  6  7  1  0  0  0  0
  7  9  2  0  0  0  0
  7 35  1  0  0  0  0
  8 10  1  0  0  0  0
  8 26  1  0  0  0  0
  9 11  1  0  0  0  0
 10 11  2  0  0  0  0
 12 14  2  0  0  0  0
 12 13  1  0  0  0  0
 13 15  2  0  0  0  0
 13 23  1  0  0  0  0
 14 16  1  0  0  0  0
 15 17  1  0  0  0  0
 16 17  2  0  0  0  0
 18 27  1  0  0  0  0
 18 28  1  0  0  0  0
 19 21  1  0  0  0  0
 20 22  1  0  0  0  0
 23 24  1  0  0  0  0
 24 25  1  0  0  0  0
 25 26  1  0  0  0  0
 29 30  1  0  0  0  0
 29 31  1  0  0  0  0
 31 32  2  0  0  0  0
 31 33  2  0  0  0  0
 31 34  1  0  0  0  0
 35 36  2  0  0  0  0
 35 37  2  0  0  0  0
M  END
> <NSC>
129794

> <HPC vs. Saline with Tween-80>
Saline with Tween-80

> <Saline vs. HPC>
Saline

> <Saline vs. Saline with Tween-80>
Saline with Tween-80

> <Saline vs. Saline sonified>
Saline sonified

> <Saline sonified vs. Saline with Tween-80>
Saline sonified

$$$$
132276
  Mrv0541 09201616502D          

 31 32  0  0  0  0            999 V2000
   -3.3684    5.3625    0.0000 Cl  0  0  0  0  0  0  0  0  0  0  0  0
   -2.6539    1.6500    0.0000 N   0  0  0  0  0  0  0  0  0  0  0  0
   -1.9395    2.8875    0.0000 N   0  0  0  0  0  0  0  0  0  0  0  0
   -1.2250    1.6500    0.0000 N   0  0  0  0  0  0  0  0  0  0  0  0
   -1.9395    5.3625    0.0000 C   0  0  0  0  0  0  0  0  0  0  0  0
   -1.2250    4.9500    0.0000 C   0  0  0  0  0  0  0  0  0  0  0  0
   -2.6539    4.9500    0.0000 C   0  0  0  0  0  0  0  0  0  0  0  0
   -1.2250    4.1250    0.0000 C   0  0  0  0  0  0  0  0  0  0  0  0
   -2.6539    4.1250    0.0000 C   0  0  0  0  0  0  0  0  0  0  0  0
   -1.9395    3.7125    0.0000 C   0  0  0  0  0  0  0  0  0  0  0  0
   -1.2250    2.4750    0.0000 C   0  0  0  0  0  0  0  0  0  0  0  0
   -2.6539    2.4750    0.0000 C   0  0  0  0  0  0  0  0  0  0  0  0
   -1.9394    1.2375    0.0000 C   0  0  0  0  0  0  0  0  0  0  0  0
   -3.3684    2.8875    0.0000 N   0  0  0  0  0  0  0  0  0  0  0  0
   -1.9395    6.1875    0.0000 C   0  0  0  0  0  0  0  0  0  0  0  0
   -1.9394    0.4125    0.0000 N   0  0  0  0  0  0  0  0  0  0  0  0
   -1.2250    6.6000    0.0000 C   0  0  0  0  0  0  0  0  0  0  0  0
   -0.4125    2.3317    0.0000 C   0  0  0  0  0  0  0  0  0  0  0  0
   -0.9428    3.2502    0.0000 C   0  0  0  0  0  0  0  0  0  0  0  0
   -1.2250    7.4250    0.0000 C   0  0  0  0  0  0  0  0  0  0  0  0
   -1.9395    7.8375    0.0000 C   0  0  0  0  0  0  0  0  0  0  0  0
   -1.9395    8.6625    0.0000 C   0  0  0  0  0  0  0  0  0  0  0  0
   -1.2250    9.0750    0.0000 C   0  0  0  0  0  0  0  0  0  0  0  0
   -0.5105    8.6625    0.0000 C   0  0  0  0  0  0  0  0  0  0  0  0
   -0.5105    7.8375    0.0000 C   0  0  0  0  0  0  0  0  0  0  0  0
   -5.3204    5.1010    0.0000 C   0  0  0  0  0  0  0  0  0  0  0  0
   -4.9079    5.8155    0.0000 C   0  0  0  0  0  0  0  0  0  0  0  0
   -4.9079    4.3865    0.0000 S   0  0  0  0  0  0  0  0  0  0  0  0
   -5.6223    3.9740    0.0000 O   0  0  0  0  0  0  0  0  0  0  0  0
   -4.1934    4.7990    0.0000 O   0  0  0  0  0  0  0  0  0  0  0  0
   -4.4954    3.6720    0.0000 O   0  0  0  0  0  0  0  0  0  0  0  0
  1  7  1  0  0  0  0
  2 12  2  0  0  0  0
  2 13  1  0  0  0  0
  3 10  1  0  0  0  0
  3 11  1  0  0  0  0
  3 12  1  0  0  0  0
  4 13  2  0  0  0  0
  4 11  1  0  0  0  0
  5  7  2  0  0  0  0
  5  6  1  0  0  0  0
  5 15  1  0  0  0  0
  6  8  2  0  0  0  0
  7  9  1  0  0  0  0
  8 10  1  0  0  0  0
  9 10  2  0  0  0  0
 11 18  1  0  0  0  0
 11 19  1  0  0  0  0
 12 14  1  0  0  0  0
 13 16  1  0  0  0  0
 15 17  1  0  0  0  0
 17 20  1  0  0  0  0
 20 21  2  0  0  0  0
 20 25  1  0  0  0  0
 21 22  1  0  0  0  0
 22 23  2  0  0  0  0
 23 24  1  0  0  0  0
 24 25  2  0  0  0  0
 26 27  1  0  0  0  0
 26 28  1  0  0  0  0
 28 29  2  0  0  0  0
 28 30  2  0  0  0  0
 28 31  1  0  0  0  0
M  END
> <NSC>
132276

> <HPC vs. Saline with Tween-80>
Saline with Tween-80

> <Saline sonified vs. Saline with Tween-80>
Saline with Tween-80

$$$$
135764
  Mrv0541 09201616502D          

 44 46  0  0  0  0            999 V2000
   -3.9849    5.3625    0.0000 Cl  0  0  0  0  0  0  0  0  0  0  0  0
   -3.2704    1.6500    0.0000 N   0  0  0  0  0  0  0  0  0  0  0  0
   -2.5559    6.1875    0.0000 O   0  0  0  0  0  0  0  0  0  0  0  0
   -2.5559    2.8875    0.0000 N   0  0  0  0  0  0  0  0  0  0  0  0
   -1.8415    1.6500    0.0000 N   0  0  0  0  0  0  0  0  0  0  0  0
   -2.1434   13.5019    0.0000 F   0  0  0  0  0  0  0  0  0  0  0  0
   -2.5559    8.6625    0.0000 C   0  0  0  0  0  0  0  0  0  0  0  0
   -1.8415    9.0750    0.0000 C   0  0  0  0  0  0  0  0  0  0  0  0
   -2.5559    7.8375    0.0000 C   0  0  0  0  0  0  0  0  0  0  0  0
   -1.8415    7.4250    0.0000 C   0  0  0  0  0  0  0  0  0  0  0  0
   -1.1270    8.6625    0.0000 C   0  0  0  0  0  0  0  0  0  0  0  0
   -1.1270    7.8375    0.0000 C   0  0  0  0  0  0  0  0  0  0  0  0
   -1.8415   11.5500    0.0000 C   0  0  0  0  0  0  0  0  0  0  0  0
   -1.8415   12.3750    0.0000 C   0  0  0  0  0  0  0  0  0  0  0  0
   -1.1270   11.1375    0.0000 C   0  0  0  0  0  0  0  0  0  0  0  0
   -1.1270   12.7875    0.0000 C   0  0  0  0  0  0  0  0  0  0  0  0
   -0.4125   11.5500    0.0000 C   0  0  0  0  0  0  0  0  0  0  0  0
   -0.4125   12.3750    0.0000 C   0  0  0  0  0  0  0  0  0  0  0  0
   -2.5559    5.3625    0.0000 C   0  0  0  0  0  0  0  0  0  0  0  0
   -1.8415    4.9500    0.0000 C   0  0  0  0  0  0  0  0  0  0  0  0
   -3.2704    4.9500    0.0000 C   0  0  0  0  0  0  0  0  0  0  0  0
   -1.8415    4.1250    0.0000 C   0  0  0  0  0  0  0  0  0  0  0  0
   -3.2704    4.1250    0.0000 C   0  0  0  0  0  0  0  0  0  0  0  0
   -2.5559    3.7125    0.0000 C   0  0  0  0  0  0  0  0  0  0  0  0
   -1.8415    2.4750    0.0000 C   0  0  0  0  0  0  0  0  0  0  0  0
   -3.2704    2.4750    0.0000 C   0  0  0  0  0  0  0  0  0  0  0  0
   -2.5559    1.2375    0.0000 C   0  0  0  0  0  0  0  0  0  0  0  0
   -3.9849    2.8875    0.0000 N   0  0  0  0  0  0  0  0  0  0  0  0
   -2.5559    0.4125    0.0000 N   0  0  0  0  0  0  0  0  0  0  0  0
   -1.8415    6.6000    0.0000 C   0  0  0  0  0  0  0  0  0  0  0  0
   -1.5593    3.2502    0.0000 C   0  0  0  0  0  0  0  0  0  0  0  0
   -1.0290    2.3317    0.0000 C   0  0  0  0  0  0  0  0  0  0  0  0
   -5.9368    7.3144    0.0000 C   0  0  0  0  0  0  0  0  0  0  0  0
   -5.5243    8.0290    0.0000 C   0  0  0  0  0  0  0  0  0  0  0  0
   -5.5243    6.6000    0.0000 S   0  0  0  0  0  0  0  0  0  0  0  0
   -6.2388    6.1875    0.0000 O   0  0  0  0  0  0  0  0  0  0  0  0
   -4.8099    7.0125    0.0000 O   0  0  0  0  0  0  0  0  0  0  0  0
   -5.1118    5.8855    0.0000 O   0  0  0  0  0  0  0  0  0  0  0  0
   -1.8415    9.9000    0.0000 C   0  0  0  0  0  0  0  0  0  0  0  0
   -2.5559   10.3125    0.0000 O   0  0  0  0  0  0  0  0  0  0  0  0
   -1.1270   10.3125    0.0000 N   0  0  0  0  0  0  0  0  0  0  0  0
   -2.5559   12.7875    0.0000 S   0  0  0  0  0  0  0  0  0  0  0  0
   -3.2704   13.2000    0.0000 O   0  0  0  0  0  0  0  0  0  0  0  0
   -2.9684   12.0730    0.0000 O   0  0  0  0  0  0  0  0  0  0  0  0
  1 21  1  0  0  0  0
  2 26  2  0  0  0  0
  2 27  1  0  0  0  0
  3 19  1  0  0  0  0
  3 30  1  0  0  0  0
  4 24  1  0  0  0  0
  4 25  1  0  0  0  0
  4 26  1  0  0  0  0
  5 27  2  0  0  0  0
  5 25  1  0  0  0  0
  6 42  1  0  0  0  0
  7  9  2  0  0  0  0
  7  8  1  0  0  0  0
  8 11  2  0  0  0  0
  8 39  1  0  0  0  0
  9 10  1  0  0  0  0
 10 12  2  0  0  0  0
 10 30  1  0  0  0  0
 11 12  1  0  0  0  0
 13 15  2  0  0  0  0
 13 14  1  0  0  0  0
 14 16  2  0  0  0  0
 14 42  1  0  0  0  0
 15 17  1  0  0  0  0
 15 41  1  0  0  0  0
 16 18  1  0  0  0  0
 17 18  2  0  0  0  0
 19 21  2  0  0  0  0
 19 20  1  0  0  0  0
 20 22  2  0  0  0  0
 21 23  1  0  0  0  0
 22 24  1  0  0  0  0
 23 24  2  0  0  0  0
 25 31  1  0  0  0  0
 25 32  1  0  0  0  0
 26 28  1  0  0  0  0
 27 29  1  0  0  0  0
 33 34  1  0  0  0  0
 33 35  1  0  0  0  0
 35 36  2  0  0  0  0
 35 37  2  0  0  0  0
 35 38  1  0  0  0  0
 39 40  2  0  0  0  0
 39 41  1  0  0  0  0
 42 43  2  0  0  0  0
 42 44  2  0  0  0  0
M  END
> <NSC>
135764

> <HPC vs. Saline with Tween-80>
Saline with Tween-80

> <Saline vs. HPC>
HPC

$$$$
136514
  Mrv0541 09201616502D          

 23 21  0  0  0  0            999 V2000
   -3.5500   -1.2375    0.0000 O   0  0  0  0  0  0  0  0  0  0  0  0
   -7.5661   -5.0530    0.0000 C   0  0  0  0  0  0  0  0  0  0  0  0
   -7.2840   -4.2777    0.0000 S   0  0  0  0  0  0  0  0  0  0  0  0
   -8.0592   -3.9956    0.0000 O   0  0  0  0  0  0  0  0  0  0  0  0
   -6.5088   -4.5599    0.0000 O   0  0  0  0  0  0  0  0  0  0  0  0
   -7.0018   -3.5025    0.0000 O   0  0  0  0  0  0  0  0  0  0  0  0
   -6.1894   -3.3592    0.0000 C   0  0  0  0  0  0  0  0  0  0  0  0
   -5.9072   -2.5840    0.0000 C   0  0  0  0  0  0  0  0  0  0  0  0
   -6.4375   -1.9520    0.0000 C   0  0  0  0  0  0  0  0  0  0  0  0
   -6.4375   -0.5231    0.0000 C   0  0  0  0  0  0  0  0  0  0  0  0
   -6.0250   -1.2375    0.0000 N   0  0  0  0  0  0  0  0  0  0  0  0
   -5.2000   -1.2375    0.0000 C   0  0  0  0  0  0  0  0  0  0  0  0
   -4.7875   -0.5231    0.0000 C   0  0  0  0  0  0  0  0  0  0  0  0
   -3.9625   -0.5231    0.0000 C   0  0  0  0  0  0  0  0  0  0  0  0
   -2.7250   -1.2375    0.0000 S   0  0  0  0  0  0  0  0  0  0  0  0
   -2.7250   -2.0625    0.0000 O   0  0  0  0  0  0  0  0  0  0  0  0
   -2.7250   -0.4125    0.0000 O   0  0  0  0  0  0  0  0  0  0  0  0
   -1.9000   -1.2375    0.0000 C   0  0  0  0  0  0  0  0  0  0  0  0
   -4.1687   -5.2520    0.0000 C   0  0  0  0  0  0  0  0  0  0  0  0
   -4.1687   -4.4270    0.0000 S   0  0  0  0  0  0  0  0  0  0  0  0
   -4.1687   -3.6020    0.0000 O   0  0  0  0  0  0  0  0  0  0  0  0
   -3.3437   -4.4270    0.0000 O   0  0  0  0  0  0  0  0  0  0  0  0
   -4.9937   -4.4270    0.0000 O   0  0  0  0  0  0  0  0  0  0  0  0
  1 14  1  0  0  0  0
  1 15  1  0  0  0  0
  2  3  1  0  0  0  0
  3  4  2  0  0  0  0
  3  5  2  0  0  0  0
  3  6  1  0  0  0  0
  6  7  1  0  0  0  0
  7  8  1  0  0  0  0
  8  9  1  0  0  0  0
  9 11  1  0  0  0  0
 10 11  1  0  0  0  0
 11 12  1  0  0  0  0
 12 13  1  0  0  0  0
 13 14  1  0  0  0  0
 15 16  2  0  0  0  0
 15 17  2  0  0  0  0
 15 18  1  0  0  0  0
 19 20  1  0  0  0  0
 20 21  2  0  0  0  0
 20 22  2  0  0  0  0
 20 23  1  0  0  0  0
M  END
> <NSC>
136514

> <Saline sonified vs. Saline with Tween-80>
Saline sonified

$$$$
139105
  Mrv0541 09201616502D          

 36 37  0  0  0  0            999 V2000
    1.1270   -4.9500    0.0000 Cl  0  0  0  0  0  0  0  0  0  0  0  0
    1.8415   -8.6625    0.0000 N   0  0  0  0  0  0  0  0  0  0  0  0
    2.5559   -4.1250    0.0000 O   0  0  0  0  0  0  0  0  0  0  0  0
    2.5559   -7.4250    0.0000 N   0  0  0  0  0  0  0  0  0  0  0  0
    3.2704   -8.6625    0.0000 N   0  0  0  0  0  0  0  0  0  0  0  0
    2.5559   -2.4750    0.0000 C   0  0  0  0  0  0  0  0  0  0  0  0
    2.5559   -1.6500    0.0000 C   0  0  0  0  0  0  0  0  0  0  0  0
    3.2704   -2.8875    0.0000 C   0  0  0  0  0  0  0  0  0  0  0  0
    3.2704   -1.2375    0.0000 C   0  0  0  0  0  0  0  0  0  0  0  0
    3.9849   -2.4750    0.0000 C   0  0  0  0  0  0  0  0  0  0  0  0
    3.9849   -1.6500    0.0000 C   0  0  0  0  0  0  0  0  0  0  0  0
    2.5559   -4.9500    0.0000 C   0  0  0  0  0  0  0  0  0  0  0  0
    1.8415   -5.3625    0.0000 C   0  0  0  0  0  0  0  0  0  0  0  0
    3.2704   -5.3625    0.0000 C   0  0  0  0  0  0  0  0  0  0  0  0
    3.2704   -6.1875    0.0000 C   0  0  0  0  0  0  0  0  0  0  0  0
    1.8415   -6.1875    0.0000 C   0  0  0  0  0  0  0  0  0  0  0  0
    2.5559   -6.6000    0.0000 C   0  0  0  0  0  0  0  0  0  0  0  0
    3.2704   -7.8375    0.0000 C   0  0  0  0  0  0  0  0  0  0  0  0
    1.8415   -7.8375    0.0000 C   0  0  0  0  0  0  0  0  0  0  0  0
    2.5560   -9.0750    0.0000 C   0  0  0  0  0  0  0  0  0  0  0  0
    1.1270   -7.4250    0.0000 N   0  0  0  0  0  0  0  0  0  0  0  0
    2.5560   -9.9000    0.0000 N   0  0  0  0  0  0  0  0  0  0  0  0
    3.2704   -3.7125    0.0000 C   0  0  0  0  0  0  0  0  0  0  0  0
    3.5526   -7.0623    0.0000 C   0  0  0  0  0  0  0  0  0  0  0  0
    4.0829   -7.9808    0.0000 C   0  0  0  0  0  0  0  0  0  0  0  0
    6.0348   -5.5135    0.0000 C   0  0  0  0  0  0  0  0  0  0  0  0
    5.6223   -6.2279    0.0000 C   0  0  0  0  0  0  0  0  0  0  0  0
    5.6223   -4.7990    0.0000 S   0  0  0  0  0  0  0  0  0  0  0  0
    6.3368   -4.3865    0.0000 O   0  0  0  0  0  0  0  0  0  0  0  0
    4.9079   -5.2115    0.0000 O   0  0  0  0  0  0  0  0  0  0  0  0
    5.2098   -4.0845    0.0000 O   0  0  0  0  0  0  0  0  0  0  0  0
    1.8415   -1.2375    0.0000 C   0  0  0  0  0  0  0  0  0  0  0  0
    1.8415   -0.4125    0.0000 O   0  0  0  0  0  0  0  0  0  0  0  0
    1.1269   -1.6500    0.0000 N   0  0  0  0  0  0  0  0  0  0  0  0
    1.1270   -2.4750    0.0000 C   0  0  0  0  0  0  0  0  0  0  0  0
    0.4125   -1.2375    0.0000 C   0  0  0  0  0  0  0  0  0  0  0  0
  1 13  1  0  0  0  0
  2 19  2  0  0  0  0
  2 20  1  0  0  0  0
  3 12  1  0  0  0  0
  3 23  1  0  0  0  0
  4 17  1  0  0  0  0
  4 18  1  0  0  0  0
  4 19  1  0  0  0  0
  5 20  2  0  0  0  0
  5 18  1  0  0  0  0
  6  8  2  0  0  0  0
  6  7  1  0  0  0  0
  7  9  2  0  0  0  0
  7 32  1  0  0  0  0
  8 10  1  0  0  0  0
  8 23  1  0  0  0  0
  9 11  1  0  0  0  0
 10 11  2  0  0  0  0
 12 13  2  0  0  0  0
 12 14  1  0  0  0  0
 13 16  1  0  0  0  0
 14 15  2  0  0  0  0
 15 17  1  0  0  0  0
 16 17  2  0  0  0  0
 18 24  1  0  0  0  0
 18 25  1  0  0  0  0
 19 21  1  0  0  0  0
 20 22  1  0  0  0  0
 26 27  1  0  0  0  0
 26 28  1  0  0  0  0
 28 29  2  0  0  0  0
 28 30  2  0  0  0  0
 28 31  1  0  0  0  0
 32 33  2  0  0  0  0
 32 34  1  0  0  0  0
 34 35  1  0  0  0  0
 34 36  1  0  0  0  0
M  END
> <NSC>
139105

> <Saline vs. Saline sonified>
Saline sonified

$$$$
140380
  Mrv0541 09201616502D          

 33 34  0  0  0  0            999 V2000
    2.3497   -0.7697    0.0000 Cl  0  0  0  0  0  0  0  0  0  0  0  0
    3.0642   -4.4822    0.0000 N   0  0  0  0  0  0  0  0  0  0  0  0
    3.7786   -3.2447    0.0000 N   0  0  0  0  0  0  0  0  0  0  0  0
    4.4931   -4.4822    0.0000 N   0  0  0  0  0  0  0  0  0  0  0  0
    3.4921    1.6802    0.0000 N   0  0  0  0  0  0  0  0  0  0  0  0
    4.7561    2.7408    0.0000 O   0  0  0  0  0  0  0  0  0  0  0  0
    4.8994    1.9284    0.0000 C   0  0  0  0  0  0  0  0  0  0  0  0
    4.2674    1.3981    0.0000 C   0  0  0  0  0  0  0  0  0  0  0  0
    3.9808    3.0230    0.0000 C   0  0  0  0  0  0  0  0  0  0  0  0
    3.3489    2.4927    0.0000 C   0  0  0  0  0  0  0  0  0  0  0  0
    3.7786   -0.7697    0.0000 C   0  0  0  0  0  0  0  0  0  0  0  0
    4.4931   -1.1822    0.0000 C   0  0  0  0  0  0  0  0  0  0  0  0
    3.0642   -1.1822    0.0000 C   0  0  0  0  0  0  0  0  0  0  0  0
    4.4931   -2.0072    0.0000 C   0  0  0  0  0  0  0  0  0  0  0  0
    3.0642   -2.0072    0.0000 C   0  0  0  0  0  0  0  0  0  0  0  0
    3.7786   -2.4197    0.0000 C   0  0  0  0  0  0  0  0  0  0  0  0
    4.4931   -3.6572    0.0000 C   0  0  0  0  0  0  0  0  0  0  0  0
    3.0642   -3.6572    0.0000 C   0  0  0  0  0  0  0  0  0  0  0  0
    3.7786   -4.8947    0.0000 C   0  0  0  0  0  0  0  0  0  0  0  0
    2.3497   -3.2447    0.0000 N   0  0  0  0  0  0  0  0  0  0  0  0
    3.7786    0.0553    0.0000 O   0  0  0  0  0  0  0  0  0  0  0  0
    3.0034    0.3374    0.0000 C   0  0  0  0  0  0  0  0  0  0  0  0
    2.8601    1.1499    0.0000 C   0  0  0  0  0  0  0  0  0  0  0  0
    2.0848    1.4321    0.0000 O   0  0  0  0  0  0  0  0  0  0  0  0
    3.7786   -5.7198    0.0000 N   0  0  0  0  0  0  0  0  0  0  0  0
    5.3056   -3.8005    0.0000 C   0  0  0  0  0  0  0  0  0  0  0  0
    4.7753   -2.8820    0.0000 C   0  0  0  0  0  0  0  0  0  0  0  0
    6.5408   -0.8250    0.0000 C   0  0  0  0  0  0  0  0  0  0  0  0
    6.5408   -1.6500    0.0000 C   0  0  0  0  0  0  0  0  0  0  0  0
    5.8263   -0.4125    0.0000 S   0  0  0  0  0  0  0  0  0  0  0  0
    6.2388    0.3020    0.0000 O   0  0  0  0  0  0  0  0  0  0  0  0
    5.4138   -1.1270    0.0000 O   0  0  0  0  0  0  0  0  0  0  0  0
    5.1118    0.0000    0.0000 O   0  0  0  0  0  0  0  0  0  0  0  0
  1 13  1  0  0  0  0
  2 18  2  0  0  0  0
  2 19  1  0  0  0  0
  3 16  1  0  0  0  0
  3 17  1  0  0  0  0
  3 18  1  0  0  0  0
  4 19  2  0  0  0  0
  4 17  1  0  0  0  0
  5  8  1  0  0  0  0
  5 10  1  0  0  0  0
  5 23  1  0  0  0  0
  6  7  1  0  0  0  0
  6  9  1  0  0  0  0
  7  8  1  0  0  0  0
  9 10  1  0  0  0  0
 11 13  2  0  0  0  0
 11 12  1  0  0  0  0
 11 21  1  0  0  0  0
 12 14  2  0  0  0  0
 13 15  1  0  0  0  0
 14 16  1  0  0  0  0
 15 16  2  0  0  0  0
 17 26  1  0  0  0  0
 17 27  1  0  0  0  0
 18 20  1  0  0  0  0
 19 25  1  0  0  0  0
 21 22  1  0  0  0  0
 22 23  1  0  0  0  0
 23 24  2  0  0  0  0
 28 29  1  0  0  0  0
 28 30  1  0  0  0  0
 30 31  2  0  0  0  0
 30 32  2  0  0  0  0
 30 33  1  0  0  0  0
M  END
> <NSC>
140380

> <Saline vs. Saline sonified>
Saline sonified

$$$$
142982
  Mrv0541 09201616502D          

 30 31  0  0  0  0            999 V2000
   -1.3333   -5.6093    0.0000 O   0  0  0  0  0  0  0  0  0  0  0  0
   -1.3333   -8.0843    0.0000 S   0  0  0  0  0  0  0  0  0  0  0  0
    0.0957   -6.4343    0.0000 C   0  0  0  0  0  0  0  0  0  0  0  0
   -0.6188   -6.8468    0.0000 C   0  0  0  0  0  0  0  0  0  0  0  0
    0.8102   -6.8468    0.0000 C   0  0  0  0  0  0  0  0  0  0  0  0
   -1.3333   -6.4343    0.0000 C   0  0  0  0  0  0  0  0  0  0  0  0
   -2.0477   -6.8468    0.0000 C   0  0  0  0  0  0  0  0  0  0  0  0
   -2.7622   -6.4343    0.0000 C   0  0  0  0  0  0  0  0  0  0  0  0
   -3.4767   -6.8468    0.0000 C   0  0  0  0  0  0  0  0  0  0  0  0
    0.8102   -7.6718    0.0000 C   0  0  0  0  0  0  0  0  0  0  0  0
   -0.6188   -7.6718    0.0000 C   0  0  0  0  0  0  0  0  0  0  0  0
   -2.0477   -7.6718    0.0000 C   0  0  0  0  0  0  0  0  0  0  0  0
   -3.4767   -7.6718    0.0000 C   0  0  0  0  0  0  0  0  0  0  0  0
    0.0957   -8.0843    0.0000 C   0  0  0  0  0  0  0  0  0  0  0  0
   -2.7622   -8.0843    0.0000 C   0  0  0  0  0  0  0  0  0  0  0  0
    0.0957   -5.6093    0.0000 N   0  0  0  0  0  0  0  0  0  0  0  0
    0.0957   -8.9093    0.0000 C   0  0  0  0  0  0  0  0  0  0  0  0
    0.8102   -5.1968    0.0000 C   0  0  0  0  0  0  0  0  0  0  0  0
    0.8102   -9.3218    0.0000 O   0  0  0  0  0  0  0  0  0  0  0  0
    0.8102   -4.3718    0.0000 C   0  0  0  0  0  0  0  0  0  0  0  0
    0.0957   -3.9593    0.0000 N   0  0  0  0  0  0  0  0  0  0  0  0
   -0.6188   -4.3718    0.0000 C   0  0  0  0  0  0  0  0  0  0  0  0
   -1.3333   -3.9593    0.0000 C   0  0  0  0  0  0  0  0  0  0  0  0
    0.0957   -3.1343    0.0000 C   0  0  0  0  0  0  0  0  0  0  0  0
   -0.6188   -2.7218    0.0000 C   0  0  0  0  0  0  0  0  0  0  0  0
    0.4124   -2.3646    0.0000 C   0  0  0  0  0  0  0  0  0  0  0  0
    0.4124   -1.5396    0.0000 S   0  0  0  0  0  0  0  0  0  0  0  0
   -0.4126   -1.5396    0.0000 O   0  0  0  0  0  0  0  0  0  0  0  0
    0.4124   -0.7146    0.0000 O   0  0  0  0  0  0  0  0  0  0  0  0
    1.2374   -1.5396    0.0000 O   0  0  0  0  0  0  0  0  0  0  0  0
  1  6  2  0  0  0  0
  2 11  1  0  0  0  0
  2 12  1  0  0  0  0
  3  5  2  0  0  0  0
  3  4  1  0  0  0  0
  3 16  1  0  0  0  0
  4 11  2  0  0  0  0
  4  6  1  0  0  0  0
  5 10  1  0  0  0  0
  6  7  1  0  0  0  0
  7 12  2  0  0  0  0
  7  8  1  0  0  0  0
  8  9  2  0  0  0  0
  9 13  1  0  0  0  0
 10 14  2  0  0  0  0
 11 14  1  0  0  0  0
 12 15  1  0  0  0  0
 13 15  2  0  0  0  0
 14 17  1  0  0  0  0
 16 18  1  0  0  0  0
 17 19  1  0  0  0  0
 18 20  1  0  0  0  0
 20 21  1  0  0  0  0
 21 22  1  0  0  0  0
 21 24  1  0  0  0  0
 22 23  1  0  0  0  0
 24 25  1  0  0  0  0
 26 27  1  0  0  0  0
 27 28  2  0  0  0  0
 27 29  2  0  0  0  0
 27 30  1  0  0  0  0
M  END
> <NSC>
142982

> <Saline vs. Saline with Tween-80>
Saline with Tween-80

$$$$
143010
  Mrv0541 09201616502D          

 38 39  0  0  0  0            999 V2000
    1.8415   -4.9500    0.0000 Cl  0  0  0  0  0  0  0  0  0  0  0  0
    2.5560   -8.6625    0.0000 N   0  0  0  0  0  0  0  0  0  0  0  0
    3.2704   -4.1250    0.0000 O   0  0  0  0  0  0  0  0  0  0  0  0
    3.2704   -7.4250    0.0000 N   0  0  0  0  0  0  0  0  0  0  0  0
    3.9849   -8.6625    0.0000 N   0  0  0  0  0  0  0  0  0  0  0  0
    3.2704   -2.4750    0.0000 C   0  0  0  0  0  0  0  0  0  0  0  0
    3.2704   -1.6500    0.0000 C   0  0  0  0  0  0  0  0  0  0  0  0
    3.9849   -2.8875    0.0000 C   0  0  0  0  0  0  0  0  0  0  0  0
    3.9849   -1.2375    0.0000 C   0  0  0  0  0  0  0  0  0  0  0  0
    4.6993   -2.4750    0.0000 C   0  0  0  0  0  0  0  0  0  0  0  0
    4.6993   -1.6500    0.0000 C   0  0  0  0  0  0  0  0  0  0  0  0
    3.2704   -4.9500    0.0000 C   0  0  0  0  0  0  0  0  0  0  0  0
    2.5559   -5.3625    0.0000 C   0  0  0  0  0  0  0  0  0  0  0  0
    3.9849   -5.3625    0.0000 C   0  0  0  0  0  0  0  0  0  0  0  0
    3.9849   -6.1875    0.0000 C   0  0  0  0  0  0  0  0  0  0  0  0
    2.5559   -6.1875    0.0000 C   0  0  0  0  0  0  0  0  0  0  0  0
    3.2704   -6.6000    0.0000 C   0  0  0  0  0  0  0  0  0  0  0  0
    3.9849   -7.8375    0.0000 C   0  0  0  0  0  0  0  0  0  0  0  0
    2.5560   -7.8375    0.0000 C   0  0  0  0  0  0  0  0  0  0  0  0
    3.2704   -9.0750    0.0000 C   0  0  0  0  0  0  0  0  0  0  0  0
    1.8415   -7.4250    0.0000 N   0  0  0  0  0  0  0  0  0  0  0  0
    3.2704   -9.9000    0.0000 N   0  0  0  0  0  0  0  0  0  0  0  0
    3.9849   -3.7125    0.0000 C   0  0  0  0  0  0  0  0  0  0  0  0
    4.2671   -7.0623    0.0000 C   0  0  0  0  0  0  0  0  0  0  0  0
    4.7973   -7.9808    0.0000 C   0  0  0  0  0  0  0  0  0  0  0  0
    6.7494   -5.5135    0.0000 C   0  0  0  0  0  0  0  0  0  0  0  0
    6.3369   -6.2280    0.0000 C   0  0  0  0  0  0  0  0  0  0  0  0
    6.3369   -4.7990    0.0000 S   0  0  0  0  0  0  0  0  0  0  0  0
    7.0513   -4.3865    0.0000 O   0  0  0  0  0  0  0  0  0  0  0  0
    5.6223   -5.2115    0.0000 O   0  0  0  0  0  0  0  0  0  0  0  0
    5.9244   -4.0845    0.0000 O   0  0  0  0  0  0  0  0  0  0  0  0
    2.5559   -1.2375    0.0000 C   0  0  0  0  0  0  0  0  0  0  0  0
    2.5559   -0.4125    0.0000 O   0  0  0  0  0  0  0  0  0  0  0  0
    1.8415   -1.6500    0.0000 N   0  0  0  0  0  0  0  0  0  0  0  0
    1.8415   -2.4750    0.0000 C   0  0  0  0  0  0  0  0  0  0  0  0
    1.1270   -2.8875    0.0000 C   0  0  0  0  0  0  0  0  0  0  0  0
    1.1270   -1.2375    0.0000 C   0  0  0  0  0  0  0  0  0  0  0  0
    0.4125   -1.6500    0.0000 C   0  0  0  0  0  0  0  0  0  0  0  0
  1 13  1  0  0  0  0
  2 19  2  0  0  0  0
  2 20  1  0  0  0  0
  3 12  1  0  0  0  0
  3 23  1  0  0  0  0
  4 17  1  0  0  0  0
  4 18  1  0  0  0  0
  4 19  1  0  0  0  0
  5 20  2  0  0  0  0
  5 18  1  0  0  0  0
  6  8  2  0  0  0  0
  6  7  1  0  0  0  0
  7  9  2  0  0  0  0
  7 32  1  0  0  0  0
  8 10  1  0  0  0  0
  8 23  1  0  0  0  0
  9 11  1  0  0  0  0
 10 11  2  0  0  0  0
 12 13  2  0  0  0  0
 12 14  1  0  0  0  0
 13 16  1  0  0  0  0
 14 15  2  0  0  0  0
 15 17  1  0  0  0  0
 16 17  2  0  0  0  0
 18 24  1  0  0  0  0
 18 25  1  0  0  0  0
 19 21  1  0  0  0  0
 20 22  1  0  0  0  0
 26 27  1  0  0  0  0
 26 28  1  0  0  0  0
 28 29  2  0  0  0  0
 28 30  2  0  0  0  0
 28 31  1  0  0  0  0
 32 33  2  0  0  0  0
 32 34  1  0  0  0  0
 34 35  1  0  0  0  0
 34 37  1  0  0  0  0
 35 36  1  0  0  0  0
 37 38  1  0  0  0  0
M  END
> <NSC>
143010

> <Saline vs. Saline sonified>
Saline sonified

> <Saline sonified vs. Saline with Tween-80>
Saline sonified

$$$$
145419
  Mrv0541 09201616502D          

  9  7  0  0  0  0            999 V2000
    2.6585    3.4915    0.0000 Na  0  3  0  0  0  0  0  0  0  0  0  0
    4.3085    0.4125    0.0000 Br  0  0  0  0  0  0  0  0  0  0  0  0
    3.8960    1.1269    0.0000 C   0  0  0  0  0  0  0  0  0  0  0  0
    3.0710    1.1269    0.0000 C   0  0  0  0  0  0  0  0  0  0  0  0
    2.6585    1.8415    0.0000 C   0  0  0  0  0  0  0  0  0  0  0  0
    1.8335    1.8415    0.0000 S   0  0  0  0  0  0  0  0  0  0  0  0
    1.8335    2.6665    0.0000 O   0  0  0  0  0  0  0  0  0  0  0  0
    1.0085    1.8415    0.0000 O   0  0  0  0  0  0  0  0  0  0  0  0
    1.8335    1.0165    0.0000 O   0  0  0  0  0  0  0  0  0  0  0  0
  2  3  1  0  0  0  0
  3  4  1  0  0  0  0
  4  5  1  0  0  0  0
  5  6  1  0  0  0  0
  6  7  2  0  0  0  0
  6  8  2  0  0  0  0
  6  9  1  0  0  0  0
M  CHG  1   1   1
M  END
> <NSC>
145419

> <Saline vs. Saline with Tween-80>
Saline

$$$$
146434
  Mrv0541 09201616502D          

 35 37  0  0  0  0            999 V2000
   -5.0746   -8.3561    0.0000 N   0  0  0  0  0  0  0  0  0  0  0  0
   -2.9312   -4.6436    0.0000 C   0  0  0  0  0  0  0  0  0  0  0  0
   -3.6456   -4.2311    0.0000 C   0  0  0  0  0  0  0  0  0  0  0  0
   -2.9312   -5.4686    0.0000 C   0  0  0  0  0  0  0  0  0  0  0  0
   -3.6456   -5.8811    0.0000 C   0  0  0  0  0  0  0  0  0  0  0  0
   -4.3601   -4.6436    0.0000 C   0  0  0  0  0  0  0  0  0  0  0  0
   -4.3601   -5.4686    0.0000 C   0  0  0  0  0  0  0  0  0  0  0  0
   -5.0746   -6.7062    0.0000 C   0  0  0  0  0  0  0  0  0  0  0  0
   -5.7890   -7.1186    0.0000 C   0  0  0  0  0  0  0  0  0  0  0  0
   -4.3601   -7.1186    0.0000 C   0  0  0  0  0  0  0  0  0  0  0  0
   -3.6456   -6.7062    0.0000 C   0  0  0  0  0  0  0  0  0  0  0  0
   -2.9312   -7.1186    0.0000 C   0  0  0  0  0  0  0  0  0  0  0  0
   -6.5035   -6.7062    0.0000 C   0  0  0  0  0  0  0  0  0  0  0  0
   -7.2180   -7.1186    0.0000 C   0  0  0  0  0  0  0  0  0  0  0  0
   -2.9312   -7.9436    0.0000 C   0  0  0  0  0  0  0  0  0  0  0  0
   -4.3601   -7.9436    0.0000 C   0  0  0  0  0  0  0  0  0  0  0  0
   -5.7890   -7.9436    0.0000 C   0  0  0  0  0  0  0  0  0  0  0  0
   -7.2180   -7.9436    0.0000 C   0  0  0  0  0  0  0  0  0  0  0  0
   -3.6456   -8.3561    0.0000 C   0  0  0  0  0  0  0  0  0  0  0  0
   -6.5035   -8.3561    0.0000 C   0  0  0  0  0  0  0  0  0  0  0  0
   -5.0746   -4.2311    0.0000 O   0  0  0  0  0  0  0  0  0  0  0  0
   -5.0746   -3.4061    0.0000 C   0  0  0  0  0  0  0  0  0  0  0  0
   -6.5035   -9.1812    0.0000 C   0  0  0  0  0  0  0  0  0  0  0  0
   -2.2167   -4.2311    0.0000 N   0  0  0  0  0  0  0  0  0  0  0  0
   -5.0746   -5.8811    0.0000 N   0  0  0  0  0  0  0  0  0  0  0  0
   -1.5022   -4.6436    0.0000 S   0  0  0  0  0  0  0  0  0  0  0  0
   -1.9147   -5.3581    0.0000 O   0  0  0  0  0  0  0  0  0  0  0  0
   -1.0897   -3.9291    0.0000 O   0  0  0  0  0  0  0  0  0  0  0  0
   -0.7878   -5.0561    0.0000 C   0  0  0  0  0  0  0  0  0  0  0  0
   -3.6456   -9.1812    0.0000 C   0  0  0  0  0  0  0  0  0  0  0  0
   -1.0344   -2.3749    0.0000 C   0  0  0  0  0  0  0  0  0  0  0  0
   -0.6219   -1.6604    0.0000 S   0  0  0  0  0  0  0  0  0  0  0  0
   -1.3364   -1.2479    0.0000 O   0  0  0  0  0  0  0  0  0  0  0  0
   -0.2094   -0.9459    0.0000 O   0  0  0  0  0  0  0  0  0  0  0  0
    0.0925   -2.0729    0.0000 O   0  0  0  0  0  0  0  0  0  0  0  0
  1 16  2  0  0  0  0
  1 17  1  0  0  0  0
  2  3  2  0  0  0  0
  2  4  1  0  0  0  0
  2 24  1  0  0  0  0
  3  6  1  0  0  0  0
  4  5  2  0  0  0  0
  5  7  1  0  0  0  0
  6  7  2  0  0  0  0
  6 21  1  0  0  0  0
  7 25  1  0  0  0  0
  8 10  2  0  0  0  0
  8  9  1  0  0  0  0
  8 25  1  0  0  0  0
  9 17  2  0  0  0  0
  9 13  1  0  0  0  0
 10 11  1  0  0  0  0
 10 16  1  0  0  0  0
 11 12  2  0  0  0  0
 12 15  1  0  0  0  0
 13 14  2  0  0  0  0
 14 18  1  0  0  0  0
 15 19  2  0  0  0  0
 16 19  1  0  0  0  0
 17 20  1  0  0  0  0
 18 20  2  0  0  0  0
 19 30  1  0  0  0  0
 20 23  1  0  0  0  0
 21 22  1  0  0  0  0
 24 26  1  0  0  0  0
 26 27  2  0  0  0  0
 26 28  2  0  0  0  0
 26 29  1  0  0  0  0
 31 32  1  0  0  0  0
 32 33  2  0  0  0  0
 32 34  2  0  0  0  0
 32 35  1  0  0  0  0
M  END
> <NSC>
146434

> <HPC vs. Saline with Tween-80>
Saline with Tween-80

> <Saline vs. HPC>
Equal

> <Saline vs. Saline with Tween-80>
Saline with Tween-80

> <Saline vs. Saline sonified>
Equal

$$$$
148847
  Mrv0541 09201616502D          

 15 14  0  0  0  0            999 V2000
   -0.4125    0.4126    0.0000 Na  0  3  0  0  0  0  0  0  0  0  0  0
   -2.5559    2.8876    0.0000 C   0  0  0  0  0  0  0  0  0  0  0  0
   -3.2704    2.4751    0.0000 C   0  0  0  0  0  0  0  0  0  0  0  0
   -1.8415    2.4751    0.0000 C   0  0  0  0  0  0  0  0  0  0  0  0
   -1.8415    1.6501    0.0000 C   0  0  0  0  0  0  0  0  0  0  0  0
   -3.2704    1.6501    0.0000 C   0  0  0  0  0  0  0  0  0  0  0  0
   -2.5559    1.2376    0.0000 C   0  0  0  0  0  0  0  0  0  0  0  0
   -1.1270    2.8876    0.0000 N   0  0  0  0  0  0  0  0  0  0  0  0
   -0.4125    2.4751    0.0000 N   0  0  0  0  0  0  0  0  0  0  0  0
   -0.4125    1.6501    0.0000 O   0  0  0  0  0  0  0  0  0  0  0  0
   -1.1270    3.7126    0.0000 C   0  0  0  0  0  0  0  0  0  0  0  0
   -1.8415    4.1251    0.0000 S   0  0  0  0  0  0  0  0  0  0  0  0
   -1.4290    4.8396    0.0000 O   0  0  0  0  0  0  0  0  0  0  0  0
   -2.2540    3.4106    0.0000 O   0  0  0  0  0  0  0  0  0  0  0  0
   -2.5559    4.5376    0.0000 O   0  0  0  0  0  0  0  0  0  0  0  0
  2  3  2  0  0  0  0
  2  4  1  0  0  0  0
  3  6  1  0  0  0  0
  4  5  2  0  0  0  0
  4  8  1  0  0  0  0
  5  7  1  0  0  0  0
  6  7  2  0  0  0  0
  8  9  1  0  0  0  0
  8 11  1  0  0  0  0
  9 10  2  0  0  0  0
 11 12  1  0  0  0  0
 12 13  2  0  0  0  0
 12 14  2  0  0  0  0
 12 15  1  0  0  0  0
M  CHG  1   1   1
M  END
> <NSC>
148847

> <Saline vs. HPC>
HPC

$$$$
150440
  Mrv0541 09201616502D          

 37 39  0  0  0  0            999 V2000
   -2.0061   -0.6503    0.0000 C   0  0  0  0  0  0  0  0  0  0  0  0
   -3.4351    5.1247    0.0000 C   0  0  0  0  0  0  0  0  0  0  0  0
   -6.2930    5.9497    0.0000 C   0  0  0  0  0  0  0  0  0  0  0  0
   -6.5545    0.0238    0.0000 C   0  0  0  0  0  0  0  0  0  0  0  0
   -5.5785    1.4122    0.0000 C   0  0  0  0  0  0  0  0  0  0  0  0
   -5.5785    0.5872    0.0000 C   0  0  0  0  0  0  0  0  0  0  0  0
   -1.2917    1.4122    0.0000 C   0  0  0  0  0  0  0  0  0  0  0  0
   -4.8640    1.8247    0.0000 C   0  0  0  0  0  0  0  0  0  0  0  0
   -4.8640    0.1747    0.0000 C   0  0  0  0  0  0  0  0  0  0  0  0
   -1.2917    0.5872    0.0000 C   0  0  0  0  0  0  0  0  0  0  0  0
   -2.0062    1.8247    0.0000 C   0  0  0  0  0  0  0  0  0  0  0  0
   -5.5785    3.0622    0.0000 C   0  0  0  0  0  0  0  0  0  0  0  0
   -4.8640    2.6497    0.0000 C   0  0  0  0  0  0  0  0  0  0  0  0
   -4.8640    4.2997    0.0000 C   0  0  0  0  0  0  0  0  0  0  0  0
   -2.0061    0.1747    0.0000 C   0  0  0  0  0  0  0  0  0  0  0  0
   -5.5785    3.8872    0.0000 C   0  0  0  0  0  0  0  0  0  0  0  0
   -4.1496    1.4122    0.0000 C   0  0  0  0  0  0  0  0  0  0  0  0
   -2.7206    1.4122    0.0000 C   0  0  0  0  0  0  0  0  0  0  0  0
   -4.1496    0.5872    0.0000 C   0  0  0  0  0  0  0  0  0  0  0  0
   -4.1496    3.0622    0.0000 C   0  0  0  0  0  0  0  0  0  0  0  0
   -4.1496    3.8872    0.0000 C   0  0  0  0  0  0  0  0  0  0  0  0
   -2.7206    0.5872    0.0000 C   0  0  0  0  0  0  0  0  0  0  0  0
   -3.4351    1.8247    0.0000 C   0  0  0  0  0  0  0  0  0  0  0  0
   -3.4351    0.1747    0.0000 N   0  0  0  0  0  0  0  0  0  0  0  0
   -6.2930    4.2997    0.0000 N   0  0  0  0  0  0  0  0  0  0  0  0
   -3.4351    2.6497    0.0000 N   0  0  0  0  0  0  0  0  0  0  0  0
   -7.9834    0.8488    0.0000 O   0  0  0  0  0  0  0  0  0  0  0  0
   -7.1180    5.1247    0.0000 O   0  0  0  0  0  0  0  0  0  0  0  0
   -5.4680    5.1247    0.0000 O   0  0  0  0  0  0  0  0  0  0  0  0
   -7.6815   -0.2782    0.0000 O   0  0  0  0  0  0  0  0  0  0  0  0
   -6.8565    1.1507    0.0000 O   0  0  0  0  0  0  0  0  0  0  0  0
   -3.4351    4.2997    0.0000 O   0  0  0  0  0  0  0  0  0  0  0  0
   -6.2930    5.1247    0.0000 S   0  0  0  0  0  0  0  0  0  0  0  0
   -7.2690    0.4363    0.0000 S   0  0  0  0  0  0  0  0  0  0  0  0
   -7.0074    3.8872    0.0000 H   0  0  0  0  0  0  0  0  0  0  0  0
   -2.7206    3.0622    0.0000 H   0  0  0  0  0  0  0  0  0  0  0  0
   -7.9834    1.6738    0.0000 H   0  0  0  0  0  0  0  0  0  0  0  0
  1 15  1  0  0  0  0
  2 32  1  0  0  0  0
  3 33  1  0  0  0  0
  4 34  1  0  0  0  0
  5  6  2  0  0  0  0
  5  8  1  0  0  0  0
  6  9  1  0  0  0  0
  7 10  1  0  0  0  0
  7 11  2  0  0  0  0
  8 17  2  0  0  0  0
  9 19  2  0  0  0  0
 10 15  2  0  0  0  0
 11 18  1  0  0  0  0
 12 13  2  0  0  0  0
 12 16  1  0  0  0  0
 13 20  1  0  0  0  0
 14 16  2  0  0  0  0
 14 21  1  0  0  0  0
 15 22  1  0  0  0  0
 16 25  1  0  0  0  0
 17 19  1  0  0  0  0
 17 23  1  0  0  0  0
 18 22  1  0  0  0  0
 18 23  2  0  0  0  0
 19 24  1  0  0  0  0
 20 21  2  0  0  0  0
 20 26  1  0  0  0  0
 21 32  1  0  0  0  0
 22 24  2  0  0  0  0
 23 26  1  0  0  0  0
 25 33  1  0  0  0  0
 27 34  1  0  0  0  0
 28 33  2  0  0  0  0
 29 33  2  0  0  0  0
 30 34  2  0  0  0  0
 31 34  2  0  0  0  0
 25 35  1  0  0  0  0
 26 36  1  0  0  0  0
 27 37  1  0  0  0  0
M  END
> <NSC>
150440

> <HPC vs. Saline with Tween-80>
Saline with Tween-80

> <Saline vs. HPC>
Equal

$$$$
154318
  Mrv0541 09201616502D          

 36 38  0  0  0  0            999 V2000
    4.6993   -8.5728    0.0000 N   0  0  0  0  0  0  0  0  0  0  0  0
    6.1283   -6.0978    0.0000 Cl  0  0  0  0  0  0  0  0  0  0  0  0
    2.5559   -4.8603    0.0000 C   0  0  0  0  0  0  0  0  0  0  0  0
    1.8415   -5.2728    0.0000 C   0  0  0  0  0  0  0  0  0  0  0  0
    3.2704   -5.2728    0.0000 C   0  0  0  0  0  0  0  0  0  0  0  0
    3.2704   -6.0978    0.0000 C   0  0  0  0  0  0  0  0  0  0  0  0
    1.8415   -6.0978    0.0000 C   0  0  0  0  0  0  0  0  0  0  0  0
    2.5559   -6.5103    0.0000 C   0  0  0  0  0  0  0  0  0  0  0  0
    3.2704   -7.7478    0.0000 C   0  0  0  0  0  0  0  0  0  0  0  0
    3.9849   -7.3353    0.0000 C   0  0  0  0  0  0  0  0  0  0  0  0
    3.9849   -6.5103    0.0000 C   0  0  0  0  0  0  0  0  0  0  0  0
    4.6993   -6.0978    0.0000 C   0  0  0  0  0  0  0  0  0  0  0  0
    3.2704   -8.5728    0.0000 C   0  0  0  0  0  0  0  0  0  0  0  0
    2.5559   -8.9853    0.0000 C   0  0  0  0  0  0  0  0  0  0  0  0
    2.5559   -9.8103    0.0000 C   0  0  0  0  0  0  0  0  0  0  0  0
    5.4138   -6.5103    0.0000 C   0  0  0  0  0  0  0  0  0  0  0  0
    4.6993   -7.7478    0.0000 C   0  0  0  0  0  0  0  0  0  0  0  0
    3.9849   -8.9853    0.0000 C   0  0  0  0  0  0  0  0  0  0  0  0
    3.2704  -10.2228    0.0000 C   0  0  0  0  0  0  0  0  0  0  0  0
    5.4138   -7.3353    0.0000 C   0  0  0  0  0  0  0  0  0  0  0  0
    3.9849   -9.8103    0.0000 C   0  0  0  0  0  0  0  0  0  0  0  0
    1.1270   -6.5103    0.0000 O   0  0  0  0  0  0  0  0  0  0  0  0
    0.4125   -6.0978    0.0000 C   0  0  0  0  0  0  0  0  0  0  0  0
    4.6993  -10.2228    0.0000 O   0  0  0  0  0  0  0  0  0  0  0  0
    5.4138   -9.8103    0.0000 C   0  0  0  0  0  0  0  0  0  0  0  0
    2.5559   -4.0353    0.0000 N   0  0  0  0  0  0  0  0  0  0  0  0
    2.5559   -7.3353    0.0000 N   0  0  0  0  0  0  0  0  0  0  0  0
    3.2704   -3.6228    0.0000 S   0  0  0  0  0  0  0  0  0  0  0  0
    3.6829   -4.3372    0.0000 O   0  0  0  0  0  0  0  0  0  0  0  0
    2.8579   -2.9083    0.0000 O   0  0  0  0  0  0  0  0  0  0  0  0
    3.9849   -3.2103    0.0000 C   0  0  0  0  0  0  0  0  0  0  0  0
    1.5395   -2.0833    0.0000 C   0  0  0  0  0  0  0  0  0  0  0  0
    1.1269   -1.3688    0.0000 S   0  0  0  0  0  0  0  0  0  0  0  0
    0.4125   -1.7813    0.0000 O   0  0  0  0  0  0  0  0  0  0  0  0
    0.7144   -0.6544    0.0000 O   0  0  0  0  0  0  0  0  0  0  0  0
    1.8415   -0.9563    0.0000 O   0  0  0  0  0  0  0  0  0  0  0  0
  1 17  2  0  0  0  0
  1 18  1  0  0  0  0
  2 16  1  0  0  0  0
  3  4  2  0  0  0  0
  3  5  1  0  0  0  0
  3 26  1  0  0  0  0
  4  7  1  0  0  0  0
  5  6  2  0  0  0  0
  6  8  1  0  0  0  0
  7  8  2  0  0  0  0
  7 22  1  0  0  0  0
  8 27  1  0  0  0  0
  9 10  2  0  0  0  0
  9 13  1  0  0  0  0
  9 27  1  0  0  0  0
 10 11  1  0  0  0  0
 10 17  1  0  0  0  0
 11 12  2  0  0  0  0
 12 16  1  0  0  0  0
 13 18  2  0  0  0  0
 13 14  1  0  0  0  0
 14 15  2  0  0  0  0
 15 19  1  0  0  0  0
 16 20  2  0  0  0  0
 17 20  1  0  0  0  0
 18 21  1  0  0  0  0
 19 21  2  0  0  0  0
 21 24  1  0  0  0  0
 22 23  1  0  0  0  0
 24 25  1  0  0  0  0
 26 28  1  0  0  0  0
 28 29  2  0  0  0  0
 28 30  2  0  0  0  0
 28 31  1  0  0  0  0
 32 33  1  0  0  0  0
 33 34  2  0  0  0  0
 33 35  2  0  0  0  0
 33 36  1  0  0  0  0
M  END
> <NSC>
154318

> <Saline sonified vs. Saline with Tween-80>
Saline sonified

$$$$
154890
  Mrv0541 09201616502D          

 35 37  0  0  0  0            999 V2000
    1.9924    1.8010    0.0000 O   0  0  0  0  0  0  0  0  0  0  0  0
    1.9924    0.1510    0.0000 O   0  0  0  0  0  0  0  0  0  0  0  0
    2.7069    0.5635    0.0000 C   0  0  0  0  0  0  0  0  0  0  0  0
    2.7069    1.3885    0.0000 C   0  0  0  0  0  0  0  0  0  0  0  0
    3.4214    0.1510    0.0000 C   0  0  0  0  0  0  0  0  0  0  0  0
    3.4214    1.8010    0.0000 C   0  0  0  0  0  0  0  0  0  0  0  0
    4.1358    0.5635    0.0000 C   0  0  0  0  0  0  0  0  0  0  0  0
    4.1358    1.3885    0.0000 C   0  0  0  0  0  0  0  0  0  0  0  0
    4.8503    0.1510    0.0000 C   0  0  0  0  0  0  0  0  0  0  0  0
    4.8503    1.8010    0.0000 C   0  0  0  0  0  0  0  0  0  0  0  0
    4.8503   -0.6740    0.0000 C   0  0  0  0  0  0  0  0  0  0  0  0
    5.5648    1.3885    0.0000 C   0  0  0  0  0  0  0  0  0  0  0  0
    5.5648    0.5635    0.0000 N   0  3  0  0  0  0  0  0  0  0  0  0
    5.5648   -1.0865    0.0000 C   0  0  0  0  0  0  0  0  0  0  0  0
    5.5648   -1.9115    0.0000 C   0  0  0  0  0  0  0  0  0  0  0  0
    6.2792   -0.6740    0.0000 C   0  0  0  0  0  0  0  0  0  0  0  0
    6.2792    0.1510    0.0000 C   0  0  0  0  0  0  0  0  0  0  0  0
    6.2792   -2.3240    0.0000 C   0  0  0  0  0  0  0  0  0  0  0  0
    6.2792   -3.1490    0.0000 O   0  0  0  0  0  0  0  0  0  0  0  0
    6.9937   -1.0865    0.0000 C   0  0  0  0  0  0  0  0  0  0  0  0
    6.9937   -1.9115    0.0000 C   0  0  0  0  0  0  0  0  0  0  0  0
    7.7082   -2.3240    0.0000 O   0  0  0  0  0  0  0  0  0  0  0  0
    5.8944    2.9758    0.0000 S   0  0  0  0  0  0  0  0  0  0  0  0
    6.6089    3.3883    0.0000 O   0  0  0  0  0  0  0  0  0  0  0  0
    5.1799    2.5633    0.0000 O   0  0  0  0  0  0  0  0  0  0  0  0
    1.9924    2.6260    0.0000 C   0  0  0  0  0  0  0  0  0  0  0  0
    1.2780    0.5635    0.0000 C   0  0  0  0  0  0  0  0  0  0  0  0
    6.9937    0.5635    0.0000 C   0  0  0  0  0  0  0  0  0  0  0  0
    6.9937   -3.5615    0.0000 C   0  0  0  0  0  0  0  0  0  0  0  0
    8.4227   -1.9115    0.0000 C   0  0  0  0  0  0  0  0  0  0  0  0
    5.4819    3.6903    0.0000 O   0  0  0  0  0  0  0  0  0  0  0  0
    6.3069    2.2614    0.0000 C   0  0  0  0  0  0  0  0  0  0  0  0
    7.1319    2.2614    0.0000 C   0  0  0  0  0  0  0  0  0  0  0  0
    7.5444    2.9758    0.0000 O   0  5  0  0  0  0  0  0  0  0  0  0
    7.5444    1.5469    0.0000 O   0  0  0  0  0  0  0  0  0  0  0  0
  1  4  1  0  0  0  0
  1 26  1  0  0  0  0
  2  3  1  0  0  0  0
  2 27  1  0  0  0  0
  3  4  1  0  0  0  0
  3  5  2  0  0  0  0
  4  6  2  0  0  0  0
  5  7  1  0  0  0  0
  6  8  1  0  0  0  0
  7  8  2  0  0  0  0
  7  9  1  0  0  0  0
  8 10  1  0  0  0  0
  9 13  2  0  0  0  0
  9 11  1  0  0  0  0
 10 12  2  0  0  0  0
 11 14  2  0  0  0  0
 12 13  1  0  0  0  0
 13 17  1  0  0  0  0
 14 16  1  0  0  0  0
 14 15  1  0  0  0  0
 15 18  2  0  0  0  0
 16 17  2  0  0  0  0
 16 20  1  0  0  0  0
 17 28  1  0  0  0  0
 18 21  1  0  0  0  0
 18 19  1  0  0  0  0
 19 29  1  0  0  0  0
 20 21  2  0  0  0  0
 21 22  1  0  0  0  0
 22 30  1  0  0  0  0
 23 24  2  0  0  0  0
 23 25  2  0  0  0  0
 23 31  1  0  0  0  0
 23 32  1  0  0  0  0
 32 33  1  0  0  0  0
 33 34  1  0  0  0  0
 33 35  2  0  0  0  0
M  CHG  2  13   1  34  -1
M  END
> <NSC>
154890

> <HPC vs. Saline with Tween-80>
Equal

> <Saline vs. HPC>
Equal

> <Saline vs. Saline with Tween-80>
Equal

$$$$
154948
  Mrv0541 09201616502D          

 33 35  0  0  0  0            999 V2000
   -1.1269    3.6943    0.0000 N   0  0  0  0  0  0  0  0  0  0  0  0
   -3.2704    7.4068    0.0000 C   0  0  0  0  0  0  0  0  0  0  0  0
   -3.9849    6.9943    0.0000 C   0  0  0  0  0  0  0  0  0  0  0  0
   -2.5559    6.9943    0.0000 C   0  0  0  0  0  0  0  0  0  0  0  0
   -2.5559    6.1694    0.0000 C   0  0  0  0  0  0  0  0  0  0  0  0
   -3.9849    6.1694    0.0000 C   0  0  0  0  0  0  0  0  0  0  0  0
   -3.2704    5.7568    0.0000 C   0  0  0  0  0  0  0  0  0  0  0  0
   -2.5559    4.5194    0.0000 C   0  0  0  0  0  0  0  0  0  0  0  0
   -1.8415    4.9318    0.0000 C   0  0  0  0  0  0  0  0  0  0  0  0
   -1.8415    5.7568    0.0000 C   0  0  0  0  0  0  0  0  0  0  0  0
   -1.1269    6.1694    0.0000 C   0  0  0  0  0  0  0  0  0  0  0  0
   -2.5559    3.6943    0.0000 C   0  0  0  0  0  0  0  0  0  0  0  0
   -3.2704    3.2818    0.0000 C   0  0  0  0  0  0  0  0  0  0  0  0
   -3.2704    2.4568    0.0000 C   0  0  0  0  0  0  0  0  0  0  0  0
   -0.4125    5.7568    0.0000 C   0  0  0  0  0  0  0  0  0  0  0  0
   -1.1269    4.5194    0.0000 C   0  0  0  0  0  0  0  0  0  0  0  0
   -1.8415    3.2818    0.0000 C   0  0  0  0  0  0  0  0  0  0  0  0
   -2.5559    2.0443    0.0000 C   0  0  0  0  0  0  0  0  0  0  0  0
   -0.4125    4.9318    0.0000 C   0  0  0  0  0  0  0  0  0  0  0  0
   -1.8415    2.4568    0.0000 C   0  0  0  0  0  0  0  0  0  0  0  0
   -4.6993    5.7568    0.0000 O   0  0  0  0  0  0  0  0  0  0  0  0
   -5.4138    6.1694    0.0000 C   0  0  0  0  0  0  0  0  0  0  0  0
   -3.2704    8.2318    0.0000 N   0  0  0  0  0  0  0  0  0  0  0  0
   -3.2704    4.9318    0.0000 N   0  0  0  0  0  0  0  0  0  0  0  0
   -2.5559    8.6443    0.0000 S   0  0  0  0  0  0  0  0  0  0  0  0
   -2.1434    7.9298    0.0000 O   0  0  0  0  0  0  0  0  0  0  0  0
   -2.9684    9.3588    0.0000 O   0  0  0  0  0  0  0  0  0  0  0  0
   -1.8415    9.0568    0.0000 C   0  0  0  0  0  0  0  0  0  0  0  0
   -7.3658    6.4160    0.0000 C   0  0  0  0  0  0  0  0  0  0  0  0
   -6.9533    5.7016    0.0000 S   0  0  0  0  0  0  0  0  0  0  0  0
   -6.2388    6.1141    0.0000 O   0  0  0  0  0  0  0  0  0  0  0  0
   -6.5408    4.9871    0.0000 O   0  0  0  0  0  0  0  0  0  0  0  0
   -7.6677    5.2891    0.0000 O   0  0  0  0  0  0  0  0  0  0  0  0
  1 17  2  0  0  0  0
  1 16  1  0  0  0  0
  2  3  2  0  0  0  0
  2  4  1  0  0  0  0
  2 23  1  0  0  0  0
  3  6  1  0  0  0  0
  4  5  2  0  0  0  0
  5  7  1  0  0  0  0
  6  7  2  0  0  0  0
  6 21  1  0  0  0  0
  7 24  1  0  0  0  0
  8 12  2  0  0  0  0
  8  9  1  0  0  0  0
  8 24  1  0  0  0  0
  9 16  2  0  0  0  0
  9 10  1  0  0  0  0
 10 11  2  0  0  0  0
 11 15  1  0  0  0  0
 12 13  1  0  0  0  0
 12 17  1  0  0  0  0
 13 14  2  0  0  0  0
 14 18  1  0  0  0  0
 15 19  2  0  0  0  0
 16 19  1  0  0  0  0
 17 20  1  0  0  0  0
 18 20  2  0  0  0  0
 21 22  1  0  0  0  0
 23 25  1  0  0  0  0
 25 26  2  0  0  0  0
 25 27  2  0  0  0  0
 25 28  1  0  0  0  0
 29 30  1  0  0  0  0
 30 31  2  0  0  0  0
 30 32  2  0  0  0  0
 30 33  1  0  0  0  0
M  END
> <NSC>
154948

> <HPC vs. Saline with Tween-80>
HPC

> <Saline vs. HPC>
Saline

> <Saline vs. Saline with Tween-80>
Saline

$$$$
156303
  Mrv0541 09201616502D          

 33 35  0  0  0  0            999 V2000
   -1.1269    3.6943    0.0000 N   0  0  0  0  0  0  0  0  0  0  0  0
   -3.2704    7.4068    0.0000 C   0  0  0  0  0  0  0  0  0  0  0  0
   -3.9849    6.9943    0.0000 C   0  0  0  0  0  0  0  0  0  0  0  0
   -2.5559    6.9943    0.0000 C   0  0  0  0  0  0  0  0  0  0  0  0
   -2.5559    6.1694    0.0000 C   0  0  0  0  0  0  0  0  0  0  0  0
   -3.9849    6.1694    0.0000 C   0  0  0  0  0  0  0  0  0  0  0  0
   -3.2704    5.7568    0.0000 C   0  0  0  0  0  0  0  0  0  0  0  0
   -2.5559    4.5194    0.0000 C   0  0  0  0  0  0  0  0  0  0  0  0
   -1.8415    4.9318    0.0000 C   0  0  0  0  0  0  0  0  0  0  0  0
   -1.8415    5.7568    0.0000 C   0  0  0  0  0  0  0  0  0  0  0  0
   -1.1269    6.1694    0.0000 C   0  0  0  0  0  0  0  0  0  0  0  0
   -2.5559    3.6943    0.0000 C   0  0  0  0  0  0  0  0  0  0  0  0
   -3.2704    3.2818    0.0000 C   0  0  0  0  0  0  0  0  0  0  0  0
   -3.2704    2.4568    0.0000 C   0  0  0  0  0  0  0  0  0  0  0  0
   -0.4125    5.7568    0.0000 C   0  0  0  0  0  0  0  0  0  0  0  0
   -1.1269    4.5194    0.0000 C   0  0  0  0  0  0  0  0  0  0  0  0
   -1.8415    3.2818    0.0000 C   0  0  0  0  0  0  0  0  0  0  0  0
   -2.5559    2.0443    0.0000 C   0  0  0  0  0  0  0  0  0  0  0  0
   -0.4125    4.9318    0.0000 C   0  0  0  0  0  0  0  0  0  0  0  0
   -1.8415    2.4568    0.0000 C   0  0  0  0  0  0  0  0  0  0  0  0
   -4.6993    5.7568    0.0000 O   0  0  0  0  0  0  0  0  0  0  0  0
   -5.4138    6.1694    0.0000 C   0  0  0  0  0  0  0  0  0  0  0  0
   -3.2704    8.2318    0.0000 N   0  0  0  0  0  0  0  0  0  0  0  0
   -3.2704    4.9318    0.0000 N   0  0  0  0  0  0  0  0  0  0  0  0
   -2.5559    8.6443    0.0000 S   0  0  0  0  0  0  0  0  0  0  0  0
   -2.1434    7.9298    0.0000 O   0  0  0  0  0  0  0  0  0  0  0  0
   -2.9684    9.3588    0.0000 O   0  0  0  0  0  0  0  0  0  0  0  0
   -1.8415    9.0568    0.0000 C   0  0  0  0  0  0  0  0  0  0  0  0
   -7.3658    6.4160    0.0000 C   0  0  0  0  0  0  0  0  0  0  0  0
   -6.9533    5.7016    0.0000 S   0  0  0  0  0  0  0  0  0  0  0  0
   -6.2388    6.1141    0.0000 O   0  0  0  0  0  0  0  0  0  0  0  0
   -6.5408    4.9871    0.0000 O   0  0  0  0  0  0  0  0  0  0  0  0
   -7.6677    5.2891    0.0000 O   0  0  0  0  0  0  0  0  0  0  0  0
  1 17  2  0  0  0  0
  1 16  1  0  0  0  0
  2  3  2  0  0  0  0
  2  4  1  0  0  0  0
  2 23  1  0  0  0  0
  3  6  1  0  0  0  0
  4  5  2  0  0  0  0
  5  7  1  0  0  0  0
  6  7  2  0  0  0  0
  6 21  1  0  0  0  0
  7 24  1  0  0  0  0
  8 12  2  0  0  0  0
  8  9  1  0  0  0  0
  8 24  1  0  0  0  0
  9 16  2  0  0  0  0
  9 10  1  0  0  0  0
 10 11  2  0  0  0  0
 11 15  1  0  0  0  0
 12 13  1  0  0  0  0
 12 17  1  0  0  0  0
 13 14  2  0  0  0  0
 14 18  1  0  0  0  0
 15 19  2  0  0  0  0
 16 19  1  0  0  0  0
 17 20  1  0  0  0  0
 18 20  2  0  0  0  0
 21 22  1  0  0  0  0
 23 25  1  0  0  0  0
 25 26  2  0  0  0  0
 25 27  2  0  0  0  0
 25 28  1  0  0  0  0
 29 30  1  0  0  0  0
 30 31  2  0  0  0  0
 30 32  2  0  0  0  0
 30 33  1  0  0  0  0
M  END
> <NSC>
156303

> <Saline vs. HPC>
HPC

> <Saline vs. Saline with Tween-80>
Saline

$$$$
156304
  Mrv0541 09201616502D          

 33 35  0  0  0  0            999 V2000
   -0.5901   -7.5630    0.0000 N   0  0  0  0  0  0  0  0  0  0  0  0
   -0.5901   -3.2761    0.0000 C   0  0  0  0  0  0  0  0  0  0  0  0
   -0.1776   -3.9906    0.0000 C   0  0  0  0  0  0  0  0  0  0  0  0
   -1.4151   -3.2761    0.0000 C   0  0  0  0  0  0  0  0  0  0  0  0
   -0.5901   -4.7051    0.0000 C   0  0  0  0  0  0  0  0  0  0  0  0
   -1.8276   -3.9906    0.0000 C   0  0  0  0  0  0  0  0  0  0  0  0
   -1.4151   -4.7051    0.0000 C   0  0  0  0  0  0  0  0  0  0  0  0
   -1.4151   -6.1340    0.0000 C   0  0  0  0  0  0  0  0  0  0  0  0
   -1.8276   -6.8485    0.0000 C   0  0  0  0  0  0  0  0  0  0  0  0
   -0.5901   -6.1340    0.0000 C   0  0  0  0  0  0  0  0  0  0  0  0
   -0.1776   -5.4195    0.0000 C   0  0  0  0  0  0  0  0  0  0  0  0
    0.6474   -5.4195    0.0000 C   0  0  0  0  0  0  0  0  0  0  0  0
   -2.6526   -6.8485    0.0000 C   0  0  0  0  0  0  0  0  0  0  0  0
   -3.0652   -7.5630    0.0000 C   0  0  0  0  0  0  0  0  0  0  0  0
    1.0598   -6.1340    0.0000 C   0  0  0  0  0  0  0  0  0  0  0  0
   -0.1776   -6.8485    0.0000 C   0  0  0  0  0  0  0  0  0  0  0  0
   -1.4151   -7.5630    0.0000 C   0  0  0  0  0  0  0  0  0  0  0  0
   -2.6526   -8.2774    0.0000 C   0  0  0  0  0  0  0  0  0  0  0  0
    0.6474   -6.8485    0.0000 C   0  0  0  0  0  0  0  0  0  0  0  0
   -1.8276   -8.2774    0.0000 C   0  0  0  0  0  0  0  0  0  0  0  0
   -0.1776   -2.5617    0.0000 N   0  0  0  0  0  0  0  0  0  0  0  0
   -1.8276   -5.4195    0.0000 N   0  0  0  0  0  0  0  0  0  0  0  0
    0.6474   -2.5617    0.0000 S   0  0  0  0  0  0  0  0  0  0  0  0
    0.6474   -3.3867    0.0000 O   0  0  0  0  0  0  0  0  0  0  0  0
    0.6474   -1.7367    0.0000 O   0  0  0  0  0  0  0  0  0  0  0  0
    1.4724   -2.5617    0.0000 C   0  0  0  0  0  0  0  0  0  0  0  0
    1.0598   -7.5630    0.0000 C   0  0  0  0  0  0  0  0  0  0  0  0
    1.8848   -6.1340    0.0000 C   0  0  0  0  0  0  0  0  0  0  0  0
    2.9842   -8.1338    0.0000 C   0  0  0  0  0  0  0  0  0  0  0  0
    2.9842   -7.3088    0.0000 S   0  0  0  0  0  0  0  0  0  0  0  0
    2.1592   -7.3088    0.0000 O   0  0  0  0  0  0  0  0  0  0  0  0
    2.9842   -6.4838    0.0000 O   0  0  0  0  0  0  0  0  0  0  0  0
    3.8092   -7.3088    0.0000 O   0  0  0  0  0  0  0  0  0  0  0  0
  1 16  2  0  0  0  0
  1 17  1  0  0  0  0
  2  4  2  0  0  0  0
  2  3  1  0  0  0  0
  2 21  1  0  0  0  0
  3  5  2  0  0  0  0
  4  6  1  0  0  0  0
  5  7  1  0  0  0  0
  6  7  2  0  0  0  0
  7 22  1  0  0  0  0
  8 10  2  0  0  0  0
  8  9  1  0  0  0  0
  8 22  1  0  0  0  0
  9 17  2  0  0  0  0
  9 13  1  0  0  0  0
 10 11  1  0  0  0  0
 10 16  1  0  0  0  0
 11 12  2  0  0  0  0
 12 15  1  0  0  0  0
 13 14  2  0  0  0  0
 14 18  1  0  0  0  0
 15 19  2  0  0  0  0
 15 28  1  0  0  0  0
 16 19  1  0  0  0  0
 17 20  1  0  0  0  0
 18 20  2  0  0  0  0
 19 27  1  0  0  0  0
 21 23  1  0  0  0  0
 23 24  2  0  0  0  0
 23 25  2  0  0  0  0
 23 26  1  0  0  0  0
 29 30  1  0  0  0  0
 30 31  2  0  0  0  0
 30 32  2  0  0  0  0
 30 33  1  0  0  0  0
M  END
> <NSC>
156304

> <Saline vs. Saline with Tween-80>
Saline with Tween-80

$$$$
156625
  Mrv0541 09201616502D          

 37 39  0  0  0  0            999 V2000
    2.1197    1.7275    0.0000 O   0  0  0  0  0  0  0  0  0  0  0  0
    2.1197    0.0775    0.0000 O   0  0  0  0  0  0  0  0  0  0  0  0
    2.8342    0.4900    0.0000 C   0  0  0  0  0  0  0  0  0  0  0  0
    2.8341    1.3150    0.0000 C   0  0  0  0  0  0  0  0  0  0  0  0
    3.5487    0.0775    0.0000 C   0  0  0  0  0  0  0  0  0  0  0  0
    3.5487    1.7275    0.0000 C   0  0  0  0  0  0  0  0  0  0  0  0
    4.2631    0.4900    0.0000 C   0  0  0  0  0  0  0  0  0  0  0  0
    4.2631    1.3150    0.0000 C   0  0  0  0  0  0  0  0  0  0  0  0
    4.9776    0.0775    0.0000 C   0  0  0  0  0  0  0  0  0  0  0  0
    4.9776    1.7275    0.0000 C   0  0  0  0  0  0  0  0  0  0  0  0
    4.9776   -0.7475    0.0000 C   0  0  0  0  0  0  0  0  0  0  0  0
    5.6921    1.3150    0.0000 C   0  0  0  0  0  0  0  0  0  0  0  0
    5.6921    0.4900    0.0000 N   0  3  0  0  0  0  0  0  0  0  0  0
    5.6921   -1.1600    0.0000 C   0  0  0  0  0  0  0  0  0  0  0  0
    5.6921   -1.9850    0.0000 C   0  0  0  0  0  0  0  0  0  0  0  0
    6.4065   -0.7475    0.0000 C   0  0  0  0  0  0  0  0  0  0  0  0
    6.4065    0.0775    0.0000 C   0  0  0  0  0  0  0  0  0  0  0  0
    6.4065   -2.3975    0.0000 C   0  0  0  0  0  0  0  0  0  0  0  0
    6.4065   -3.2225    0.0000 O   0  0  0  0  0  0  0  0  0  0  0  0
    7.1210   -1.1600    0.0000 C   0  0  0  0  0  0  0  0  0  0  0  0
    7.1210   -1.9850    0.0000 C   0  0  0  0  0  0  0  0  0  0  0  0
    7.8355   -2.3975    0.0000 O   0  0  0  0  0  0  0  0  0  0  0  0
    2.1197    2.5525    0.0000 C   0  0  0  0  0  0  0  0  0  0  0  0
    1.4053    0.4900    0.0000 C   0  0  0  0  0  0  0  0  0  0  0  0
    7.1210    0.4900    0.0000 C   0  0  0  0  0  0  0  0  0  0  0  0
    7.8355    0.0775    0.0000 C   0  0  0  0  0  0  0  0  0  0  0  0
    7.1210   -3.6350    0.0000 C   0  0  0  0  0  0  0  0  0  0  0  0
    8.5500   -1.9850    0.0000 C   0  0  0  0  0  0  0  0  0  0  0  0
    6.2832    3.3553    0.0000 S   0  0  0  0  0  0  0  0  0  0  0  0
    6.9976    3.7678    0.0000 O   0  0  0  0  0  0  0  0  0  0  0  0
    5.8707    4.0698    0.0000 O   0  0  0  0  0  0  0  0  0  0  0  0
    5.5687    2.9428    0.0000 O   0  0  0  0  0  0  0  0  0  0  0  0
    6.6957    2.6408    0.0000 C   0  0  0  0  0  0  0  0  0  0  0  0
    6.2832    1.9264    0.0000 C   0  0  0  0  0  0  0  0  0  0  0  0
    7.5207    2.6408    0.0000 C   0  0  0  0  0  0  0  0  0  0  0  0
    7.9332    3.3553    0.0000 O   0  5  0  0  0  0  0  0  0  0  0  0
    7.9332    1.9264    0.0000 O   0  0  0  0  0  0  0  0  0  0  0  0
  1  4  1  0  0  0  0
  1 23  1  0  0  0  0
  2  3  1  0  0  0  0
  2 24  1  0  0  0  0
  3  4  1  0  0  0  0
  3  5  2  0  0  0  0
  4  6  2  0  0  0  0
  5  7  1  0  0  0  0
  6  8  1  0  0  0  0
  7  8  2  0  0  0  0
  7  9  1  0  0  0  0
  8 10  1  0  0  0  0
  9 13  2  0  0  0  0
  9 11  1  0  0  0  0
 10 12  2  0  0  0  0
 11 14  2  0  0  0  0
 12 13  1  0  0  0  0
 13 17  1  0  0  0  0
 14 16  1  0  0  0  0
 14 15  1  0  0  0  0
 15 18  2  0  0  0  0
 16 17  2  0  0  0  0
 16 20  1  0  0  0  0
 17 25  1  0  0  0  0
 18 21  1  0  0  0  0
 18 19  1  0  0  0  0
 19 27  1  0  0  0  0
 20 21  2  0  0  0  0
 21 22  1  0  0  0  0
 22 28  1  0  0  0  0
 25 26  1  0  0  0  0
 29 30  2  0  0  0  0
 29 31  2  0  0  0  0
 29 32  1  0  0  0  0
 29 33  1  0  0  0  0
 33 34  1  0  0  0  0
 33 35  1  0  0  0  0
 35 36  1  0  0  0  0
 35 37  2  0  0  0  0
M  CHG  2  13   1  36  -1
M  END
> <NSC>
156625

> <Saline vs. Saline with Tween-80>
Saline

$$$$
159862
  Mrv0541 09201616502D          

 39 41  0  0  0  0            999 V2000
    1.5799   -1.3885    0.0000 C   0  0  0  0  0  0  0  0  0  0  0  0
    0.1510   -8.8135    0.0000 C   0  0  0  0  0  0  0  0  0  0  0  0
   -2.7069   -8.8135    0.0000 C   0  0  0  0  0  0  0  0  0  0  0  0
   -1.2780   -3.0385    0.0000 C   0  0  0  0  0  0  0  0  0  0  0  0
    3.0918   -5.9738    0.0000 C   0  0  0  0  0  0  0  0  0  0  0  0
    0.8655   -6.7510    0.0000 C   0  0  0  0  0  0  0  0  0  0  0  0
   -3.4214   -6.7510    0.0000 C   0  0  0  0  0  0  0  0  0  0  0  0
    0.8655   -5.1010    0.0000 C   0  0  0  0  0  0  0  0  0  0  0  0
    0.8655   -7.5760    0.0000 C   0  0  0  0  0  0  0  0  0  0  0  0
   -3.4214   -7.5760    0.0000 C   0  0  0  0  0  0  0  0  0  0  0  0
    0.1510   -6.3385    0.0000 C   0  0  0  0  0  0  0  0  0  0  0  0
   -2.7069   -6.3385    0.0000 C   0  0  0  0  0  0  0  0  0  0  0  0
    0.1510   -5.5135    0.0000 C   0  0  0  0  0  0  0  0  0  0  0  0
    0.8655   -4.2760    0.0000 C   0  0  0  0  0  0  0  0  0  0  0  0
    1.5799   -2.2135    0.0000 C   0  0  0  0  0  0  0  0  0  0  0  0
    0.1510   -7.9885    0.0000 C   0  0  0  0  0  0  0  0  0  0  0  0
   -2.7069   -7.9885    0.0000 C   0  0  0  0  0  0  0  0  0  0  0  0
   -0.5635   -6.7510    0.0000 C   0  0  0  0  0  0  0  0  0  0  0  0
   -1.9924   -6.7510    0.0000 C   0  0  0  0  0  0  0  0  0  0  0  0
   -0.5635   -5.1010    0.0000 C   0  0  0  0  0  0  0  0  0  0  0  0
    0.1510   -3.8635    0.0000 C   0  0  0  0  0  0  0  0  0  0  0  0
   -0.5635   -7.5760    0.0000 C   0  0  0  0  0  0  0  0  0  0  0  0
   -1.9924   -7.5760    0.0000 C   0  0  0  0  0  0  0  0  0  0  0  0
   -1.2780   -6.3385    0.0000 C   0  0  0  0  0  0  0  0  0  0  0  0
   -0.5635   -4.2760    0.0000 C   0  0  0  0  0  0  0  0  0  0  0  0
   -1.2780   -7.9885    0.0000 N   0  0  0  0  0  0  0  0  0  0  0  0
   -1.2780   -5.5135    0.0000 N   0  0  0  0  0  0  0  0  0  0  0  0
    0.1510   -3.0385    0.0000 N   0  0  0  0  0  0  0  0  0  0  0  0
    3.0918   -7.6238    0.0000 O   0  0  0  0  0  0  0  0  0  0  0  0
    3.9168   -6.7988    0.0000 O   0  0  0  0  0  0  0  0  0  0  0  0
    2.2668   -6.7988    0.0000 O   0  0  0  0  0  0  0  0  0  0  0  0
    0.4530   -1.9115    0.0000 O   0  0  0  0  0  0  0  0  0  0  0  0
    1.2780   -3.3405    0.0000 O   0  0  0  0  0  0  0  0  0  0  0  0
   -1.2780   -3.8635    0.0000 O   0  0  0  0  0  0  0  0  0  0  0  0
    3.0918   -6.7988    0.0000 S   0  0  0  0  0  0  0  0  0  0  0  0
    0.8655   -2.6260    0.0000 S   0  0  0  0  0  0  0  0  0  0  0  0
   -1.9924   -5.1010    0.0000 H   0  0  0  0  0  0  0  0  0  0  0  0
   -0.5635   -2.6260    0.0000 H   0  0  0  0  0  0  0  0  0  0  0  0
    2.3773   -8.0363    0.0000 H   0  0  0  0  0  0  0  0  0  0  0  0
  1 15  1  0  0  0  0
  2 16  1  0  0  0  0
  3 17  1  0  0  0  0
  4 34  1  0  0  0  0
  5 35  1  0  0  0  0
  6  9  2  0  0  0  0
  6 11  1  0  0  0  0
  7 10  1  0  0  0  0
  7 12  2  0  0  0  0
  8 13  2  0  0  0  0
  8 14  1  0  0  0  0
  9 16  1  0  0  0  0
 10 17  2  0  0  0  0
 11 18  2  0  0  0  0
 12 19  1  0  0  0  0
 13 20  1  0  0  0  0
 14 21  2  0  0  0  0
 15 36  1  0  0  0  0
 16 22  2  0  0  0  0
 17 23  1  0  0  0  0
 18 22  1  0  0  0  0
 18 24  1  0  0  0  0
 19 23  1  0  0  0  0
 19 24  2  0  0  0  0
 20 25  2  0  0  0  0
 20 27  1  0  0  0  0
 21 25  1  0  0  0  0
 21 28  1  0  0  0  0
 22 26  1  0  0  0  0
 23 26  2  0  0  0  0
 24 27  1  0  0  0  0
 25 34  1  0  0  0  0
 28 36  1  0  0  0  0
 29 35  1  0  0  0  0
 30 35  2  0  0  0  0
 31 35  2  0  0  0  0
 32 36  2  0  0  0  0
 33 36  2  0  0  0  0
 27 37  1  0  0  0  0
 28 38  1  0  0  0  0
 29 39  1  0  0  0  0
M  END
> <NSC>
159862

> <HPC vs. Saline with Tween-80>
Saline with Tween-80

> <Saline vs. HPC>
Saline

> <Saline vs. Saline with Tween-80>
Saline with Tween-80

$$$$
160459
  Mrv0541 09201616502D          

 34 37  0  0  0  0            999 V2000
    1.1392    1.1481    0.0000 C   0  0  0  0  0  0  0  0  0  0  0  0
    1.6241    0.4807    0.0000 O   0  0  0  0  0  0  0  0  0  0  0  0
    1.6241    1.8156    0.0000 O   0  0  0  0  0  0  0  0  0  0  0  0
    2.4087    1.5606    0.0000 C   0  0  0  0  0  0  0  0  0  0  0  0
    2.4087    0.7356    0.0000 C   0  0  0  0  0  0  0  0  0  0  0  0
    3.1232    1.9731    0.0000 C   0  0  0  0  0  0  0  0  0  0  0  0
    3.1232    0.3231    0.0000 C   0  0  0  0  0  0  0  0  0  0  0  0
    3.8377    0.7356    0.0000 C   0  0  0  0  0  0  0  0  0  0  0  0
    3.8377    1.5606    0.0000 C   0  0  0  0  0  0  0  0  0  0  0  0
    4.5521    0.3231    0.0000 C   0  0  0  0  0  0  0  0  0  0  0  0
    4.5521    1.9731    0.0000 C   0  0  0  0  0  0  0  0  0  0  0  0
    4.5521   -0.5019    0.0000 C   0  0  0  0  0  0  0  0  0  0  0  0
    5.2666    1.5606    0.0000 C   0  0  0  0  0  0  0  0  0  0  0  0
    5.2666    0.7356    0.0000 N   0  3  0  0  0  0  0  0  0  0  0  0
    5.2666   -0.9144    0.0000 C   0  0  0  0  0  0  0  0  0  0  0  0
    5.2666   -1.7394    0.0000 C   0  0  0  0  0  0  0  0  0  0  0  0
    5.9811   -0.5019    0.0000 C   0  0  0  0  0  0  0  0  0  0  0  0
    5.9811    0.3231    0.0000 C   0  0  0  0  0  0  0  0  0  0  0  0
    5.9811   -2.1519    0.0000 C   0  0  0  0  0  0  0  0  0  0  0  0
    5.9811   -2.9769    0.0000 O   0  0  0  0  0  0  0  0  0  0  0  0
    6.6956   -0.9144    0.0000 C   0  0  0  0  0  0  0  0  0  0  0  0
    6.6956   -1.7394    0.0000 C   0  0  0  0  0  0  0  0  0  0  0  0
    7.4100   -2.1519    0.0000 O   0  0  0  0  0  0  0  0  0  0  0  0
    6.6955   -3.3894    0.0000 C   0  0  0  0  0  0  0  0  0  0  0  0
    6.6955    0.7356    0.0000 C   0  0  0  0  0  0  0  0  0  0  0  0
    8.1245   -1.7394    0.0000 C   0  0  0  0  0  0  0  0  0  0  0  0
    5.7453    3.0619    0.0000 S   0  0  0  0  0  0  0  0  0  0  0  0
    6.4597    3.4744    0.0000 O   0  0  0  0  0  0  0  0  0  0  0  0
    5.3328    3.7764    0.0000 O   0  0  0  0  0  0  0  0  0  0  0  0
    5.0308    2.6494    0.0000 O   0  0  0  0  0  0  0  0  0  0  0  0
    6.1578    2.3475    0.0000 C   0  0  0  0  0  0  0  0  0  0  0  0
    6.9828    2.3475    0.0000 C   0  0  0  0  0  0  0  0  0  0  0  0
    7.3953    3.0619    0.0000 O   0  5  0  0  0  0  0  0  0  0  0  0
    7.3953    1.6329    0.0000 O   0  0  0  0  0  0  0  0  0  0  0  0
  1  3  1  0  0  0  0
  1  2  1  0  0  0  0
  2  5  1  0  0  0  0
  3  4  1  0  0  0  0
  4  6  1  0  0  0  0
  4  5  2  0  0  0  0
  5  7  1  0  0  0  0
  6  9  2  0  0  0  0
  7  8  2  0  0  0  0
  8  9  1  0  0  0  0
  8 10  1  0  0  0  0
  9 11  1  0  0  0  0
 10 14  2  0  0  0  0
 10 12  1  0  0  0  0
 11 13  2  0  0  0  0
 12 15  2  0  0  0  0
 13 14  1  0  0  0  0
 14 18  1  0  0  0  0
 15 17  1  0  0  0  0
 15 16  1  0  0  0  0
 16 19  2  0  0  0  0
 17 18  2  0  0  0  0
 17 21  1  0  0  0  0
 18 25  1  0  0  0  0
 19 22  1  0  0  0  0
 19 20  1  0  0  0  0
 20 24  1  0  0  0  0
 21 22  2  0  0  0  0
 22 23  1  0  0  0  0
 23 26  1  0  0  0  0
 27 28  2  0  0  0  0
 27 29  2  0  0  0  0
 27 30  1  0  0  0  0
 27 31  1  0  0  0  0
 31 32  1  0  0  0  0
 32 33  1  0  0  0  0
 32 34  2  0  0  0  0
M  CHG  2  14   1  33  -1
M  END
> <NSC>
160459

> <Saline vs. HPC>
Saline

$$$$
160904
  Mrv0541 09201616502D          

 14 13  0  0  0  0            999 V2000
   -5.0795   -1.5394    0.0000 N   0  0  0  0  0  0  0  0  0  0  0  0
   -3.8099   -1.1269    0.0000 N   0  0  0  0  0  0  0  0  0  0  0  0
   -4.2949   -0.4595    0.0000 C   0  0  0  0  0  0  0  0  0  0  0  0
   -5.0795   -0.7144    0.0000 C   0  0  0  0  0  0  0  0  0  0  0  0
   -4.2949   -1.7944    0.0000 C   0  0  0  0  0  0  0  0  0  0  0  0
   -1.7475   -1.5649    0.0000 C   0  0  0  0  0  0  0  0  0  0  0  0
   -1.0800   -1.0799    0.0000 S   0  0  0  0  0  0  0  0  0  0  0  0
   -1.5650   -0.4125    0.0000 O   0  0  0  0  0  0  0  0  0  0  0  0
   -0.4126   -0.5950    0.0000 O   0  0  0  0  0  0  0  0  0  0  0  0
   -0.5951   -1.7474    0.0000 O   0  0  0  0  0  0  0  0  0  0  0  0
   -4.0399   -2.5790    0.0000 N   0  0  0  0  0  0  0  0  0  0  0  0
   -2.9849   -1.1269    0.0000 N   0  3  0  0  0  0  0  0  0  0  0  0
   -2.5724   -1.8414    0.0000 O   0  5  0  0  0  0  0  0  0  0  0  0
   -2.5724   -0.4125    0.0000 O   0  0  0  0  0  0  0  0  0  0  0  0
  1  5  2  0  0  0  0
  1  4  1  0  0  0  0
  2  3  1  0  0  0  0
  2  5  1  0  0  0  0
  2 12  1  0  0  0  0
  3  4  1  0  0  0  0
  5 11  1  0  0  0  0
  6  7  1  0  0  0  0
  7  8  2  0  0  0  0
  7  9  2  0  0  0  0
  7 10  1  0  0  0  0
 12 13  1  0  0  0  0
 12 14  2  0  0  0  0
M  CHG  2  12   1  13  -1
M  END
> <NSC>
160904

> <Saline vs. HPC>
Saline

$$$$
169687
  Mrv0541 09201616502D          

 31 33  0  0  0  0            999 V2000
   -3.2525   -6.4585    0.0000 C   0  0  0  0  0  0  0  0  0  0  0  0
   -3.2525   -7.2835    0.0000 C   0  0  0  0  0  0  0  0  0  0  0  0
   -2.5380   -6.0460    0.0000 C   0  0  0  0  0  0  0  0  0  0  0  0
   -2.5380   -7.6960    0.0000 C   0  0  0  0  0  0  0  0  0  0  0  0
   -1.8235   -6.4585    0.0000 C   0  0  0  0  0  0  0  0  0  0  0  0
   -1.8235   -7.2835    0.0000 C   0  0  0  0  0  0  0  0  0  0  0  0
   -1.1091   -5.2210    0.0000 C   0  0  0  0  0  0  0  0  0  0  0  0
   -1.1091   -6.0460    0.0000 C   0  0  0  0  0  0  0  0  0  0  0  0
   -1.1091   -7.6960    0.0000 C   0  0  0  0  0  0  0  0  0  0  0  0
   -0.3946   -4.8085    0.0000 C   0  0  0  0  0  0  0  0  0  0  0  0
   -0.3946   -6.4585    0.0000 N   0  3  0  0  0  0  0  0  0  0  0  0
   -0.3946   -7.2835    0.0000 C   0  0  0  0  0  0  0  0  0  0  0  0
   -0.3946   -3.9835    0.0000 C   0  0  0  0  0  0  0  0  0  0  0  0
    0.3199   -6.0460    0.0000 C   0  0  0  0  0  0  0  0  0  0  0  0
    0.3198   -2.7460    0.0000 O   0  0  0  0  0  0  0  0  0  0  0  0
    0.3199   -5.2210    0.0000 C   0  0  0  0  0  0  0  0  0  0  0  0
    0.3199   -3.5710    0.0000 C   0  0  0  0  0  0  0  0  0  0  0  0
    1.0343   -3.9835    0.0000 C   0  0  0  0  0  0  0  0  0  0  0  0
    1.0343   -4.8085    0.0000 C   0  0  0  0  0  0  0  0  0  0  0  0
    1.7488   -3.5710    0.0000 O   0  0  0  0  0  0  0  0  0  0  0  0
    1.0343   -2.3335    0.0000 C   0  0  0  0  0  0  0  0  0  0  0  0
    1.0343   -6.4585    0.0000 C   0  0  0  0  0  0  0  0  0  0  0  0
    2.4633   -3.9835    0.0000 C   0  0  0  0  0  0  0  0  0  0  0  0
    2.9034   -6.3001    0.0000 S   0  0  0  0  0  0  0  0  0  0  0  0
    3.3159   -7.0146    0.0000 O   0  0  0  0  0  0  0  0  0  0  0  0
    3.6179   -5.8876    0.0000 O   0  0  0  0  0  0  0  0  0  0  0  0
    2.4909   -5.5856    0.0000 O   0  0  0  0  0  0  0  0  0  0  0  0
    2.1889   -6.7126    0.0000 C   0  0  0  0  0  0  0  0  0  0  0  0
    2.1889   -7.5376    0.0000 C   0  0  0  0  0  0  0  0  0  0  0  0
    2.9034   -7.9501    0.0000 O   0  5  0  0  0  0  0  0  0  0  0  0
    1.4745   -7.9501    0.0000 O   0  0  0  0  0  0  0  0  0  0  0  0
  1  3  2  0  0  0  0
  1  2  1  0  0  0  0
  2  4  2  0  0  0  0
  3  5  1  0  0  0  0
  4  6  1  0  0  0  0
  5  8  1  0  0  0  0
  5  6  2  0  0  0  0
  6  9  1  0  0  0  0
  7 10  2  0  0  0  0
  7  8  1  0  0  0  0
  8 11  2  0  0  0  0
  9 12  2  0  0  0  0
 10 13  1  0  0  0  0
 10 16  1  0  0  0  0
 11 14  1  0  0  0  0
 11 12  1  0  0  0  0
 13 17  2  0  0  0  0
 14 16  2  0  0  0  0
 14 22  1  0  0  0  0
 15 17  1  0  0  0  0
 15 21  1  0  0  0  0
 16 19  1  0  0  0  0
 17 18  1  0  0  0  0
 18 20  1  0  0  0  0
 18 19  2  0  0  0  0
 20 23  1  0  0  0  0
 24 25  2  0  0  0  0
 24 26  2  0  0  0  0
 24 27  1  0  0  0  0
 24 28  1  0  0  0  0
 28 29  1  0  0  0  0
 29 30  1  0  0  0  0
 29 31  2  0  0  0  0
M  CHG  2  11   1  30  -1
M  END
> <NSC>
169687

> <Saline vs. HPC>
Saline

$$$$
174953
  Mrv0541 09201616502D          

 53 59  0  0  0  0            999 V2000
   -6.1283    8.3533    0.0000 O   0  0  0  0  0  0  0  0  0  0  0  0
   -6.1283    4.2283    0.0000 O   0  0  0  0  0  0  0  0  0  0  0  0
   -4.6993    8.3533    0.0000 N   0  0  0  0  0  0  0  0  0  0  0  0
   -4.6993    4.2283    0.0000 N   0  0  0  0  0  0  0  0  0  0  0  0
   -3.2704    8.3533    0.0000 O   0  0  0  0  0  0  0  0  0  0  0  0
   -3.2704    4.2283    0.0000 O   0  0  0  0  0  0  0  0  0  0  0  0
   -1.1269    9.5908    0.0000 C   0  0  0  0  0  0  0  0  0  0  0  0
   -0.4125    9.1783    0.0000 C   0  0  0  0  0  0  0  0  0  0  0  0
   -1.8415    9.1783    0.0000 C   0  0  0  0  0  0  0  0  0  0  0  0
   -0.4125    8.3533    0.0000 C   0  0  0  0  0  0  0  0  0  0  0  0
   -1.3651    9.1783    0.0000 C   0  0  0  0  0  0  0  0  0  0  0  0
   -1.8415    8.3533    0.0000 C   0  0  0  0  0  0  0  0  0  0  0  0
   -1.1269    7.9408    0.0000 C   0  0  0  0  0  0  0  0  0  0  0  0
   -3.9849    7.9408    0.0000 C   0  0  0  0  0  0  0  0  0  0  0  0
   -3.9849    7.1158    0.0000 C   0  0  0  0  0  0  0  0  0  0  0  0
   -3.2704    6.7033    0.0000 C   0  0  0  0  0  0  0  0  0  0  0  0
   -4.6993    6.7033    0.0000 C   0  0  0  0  0  0  0  0  0  0  0  0
   -5.4138    7.1158    0.0000 C   0  0  0  0  0  0  0  0  0  0  0  0
   -5.4138    7.9408    0.0000 C   0  0  0  0  0  0  0  0  0  0  0  0
   -6.1283    6.7033    0.0000 C   0  0  0  0  0  0  0  0  0  0  0  0
   -3.2704    5.8783    0.0000 C   0  0  0  0  0  0  0  0  0  0  0  0
   -4.6993    5.8783    0.0000 C   0  0  0  0  0  0  0  0  0  0  0  0
   -6.1283    5.8783    0.0000 C   0  0  0  0  0  0  0  0  0  0  0  0
   -3.9849    5.4658    0.0000 C   0  0  0  0  0  0  0  0  0  0  0  0
   -5.4138    5.4658    0.0000 C   0  0  0  0  0  0  0  0  0  0  0  0
   -3.9849    4.6408    0.0000 C   0  0  0  0  0  0  0  0  0  0  0  0
   -5.4138    4.6408    0.0000 C   0  0  0  0  0  0  0  0  0  0  0  0
   -1.1269    4.6408    0.0000 C   0  0  0  0  0  0  0  0  0  0  0  0
   -1.8415    4.2283    0.0000 C   0  0  0  0  0  0  0  0  0  0  0  0
   -0.4125    4.2283    0.0000 C   0  0  0  0  0  0  0  0  0  0  0  0
   -0.4125    3.4033    0.0000 C   0  0  0  0  0  0  0  0  0  0  0  0
   -0.8888    4.2283    0.0000 C   0  0  0  0  0  0  0  0  0  0  0  0
   -1.8415    3.4033    0.0000 C   0  0  0  0  0  0  0  0  0  0  0  0
   -1.1269    2.9908    0.0000 C   0  0  0  0  0  0  0  0  0  0  0  0
   -4.6993    9.1783    0.0000 C   0  0  0  0  0  0  0  0  0  0  0  0
   -4.6993    3.4033    0.0000 C   0  0  0  0  0  0  0  0  0  0  0  0
   -3.9849    9.5908    0.0000 C   0  0  0  0  0  0  0  0  0  0  0  0
   -3.9849    2.9908    0.0000 C   0  0  0  0  0  0  0  0  0  0  0  0
   -3.2704    9.1783    0.0000 C   0  0  0  0  0  0  0  0  0  0  0  0
   -3.2704    3.4033    0.0000 C   0  0  0  0  0  0  0  0  0  0  0  0
   -2.5559    9.5908    0.0000 N   0  0  0  0  0  0  0  0  0  0  0  0
   -2.5559    2.9908    0.0000 N   0  0  0  0  0  0  0  0  0  0  0  0
   -2.5559    4.6408    0.0000 C   0  0  0  0  0  0  0  0  0  0  0  0
   -2.5559    7.9408    0.0000 C   0  0  0  0  0  0  0  0  0  0  0  0
   -1.6573   10.2228    0.0000 C   0  0  0  0  0  0  0  0  0  0  0  0
   -1.6573    2.3588    0.0000 C   0  0  0  0  0  0  0  0  0  0  0  0
   -0.5966   10.2228    0.0000 C   0  0  0  0  0  0  0  0  0  0  0  0
   -0.5966    2.3588    0.0000 C   0  0  0  0  0  0  0  0  0  0  0  0
   -8.0802    7.0053    0.0000 C   0  0  0  0  0  0  0  0  0  0  0  0
   -7.6677    6.2908    0.0000 S   0  0  0  0  0  0  0  0  0  0  0  0
   -6.9533    6.7033    0.0000 O   0  0  0  0  0  0  0  0  0  0  0  0
   -7.2552    5.5763    0.0000 O   0  0  0  0  0  0  0  0  0  0  0  0
   -8.3822    5.8783    0.0000 O   0  0  0  0  0  0  0  0  0  0  0  0
  1 19  2  0  0  0  0
  2 27  2  0  0  0  0
  3 14  1  0  0  0  0
  3 19  1  0  0  0  0
  3 35  1  0  0  0  0
  4 26  1  0  0  0  0
  4 27  1  0  0  0  0
  4 36  1  0  0  0  0
  5 14  2  0  0  0  0
  6 26  2  0  0  0  0
  7  8  1  0  0  0  0
  7  9  1  0  0  0  0
  7 45  1  0  0  0  0
  7 47  1  0  0  0  0
  8 10  1  0  0  0  0
  8 11  1  0  0  0  0
  9 12  1  0  0  0  0
  9 41  1  0  0  0  0
 10 13  1  0  0  0  0
 11 12  1  0  0  0  0
 12 13  1  0  0  0  0
 12 44  1  0  0  0  0
 14 15  1  0  0  0  0
 15 16  2  0  0  0  0
 15 17  1  0  0  0  0
 16 21  1  0  0  0  0
 17 22  2  0  0  0  0
 17 18  1  0  0  0  0
 18 20  2  0  0  0  0
 18 19  1  0  0  0  0
 20 23  1  0  0  0  0
 21 24  2  0  0  0  0
 22 24  1  0  0  0  0
 22 25  1  0  0  0  0
 23 25  2  0  0  0  0
 24 26  1  0  0  0  0
 25 27  1  0  0  0  0
 28 29  1  0  0  0  0
 28 30  1  0  0  0  0
 29 33  1  0  0  0  0
 29 32  1  0  0  0  0
 29 43  1  0  0  0  0
 30 31  1  0  0  0  0
 31 32  1  0  0  0  0
 31 34  1  0  0  0  0
 33 34  1  0  0  0  0
 33 42  1  0  0  0  0
 34 46  1  0  0  0  0
 34 48  1  0  0  0  0
 35 37  1  0  0  0  0
 36 38  1  0  0  0  0
 37 39  1  0  0  0  0
 38 40  1  0  0  0  0
 39 41  1  0  0  0  0
 40 42  1  0  0  0  0
 49 50  1  0  0  0  0
 50 51  2  0  0  0  0
 50 52  2  0  0  0  0
 50 53  1  0  0  0  0
M  END
> <NSC>
174953

> <Saline vs. HPC>
Saline

$$$$
177526
  Mrv0541 09201616502D          

 35 37  0  0  0  0            999 V2000
    1.1269    2.8875    0.0000 O   0  0  0  0  0  0  0  0  0  0  0  0
    1.1269    1.2375    0.0000 O   0  0  0  0  0  0  0  0  0  0  0  0
    1.8415    2.4750    0.0000 C   0  0  0  0  0  0  0  0  0  0  0  0
    1.8415    1.6500    0.0000 C   0  0  0  0  0  0  0  0  0  0  0  0
    2.5559    2.8875    0.0000 C   0  0  0  0  0  0  0  0  0  0  0  0
    2.5559    1.2375    0.0000 C   0  0  0  0  0  0  0  0  0  0  0  0
    3.2704    2.4750    0.0000 C   0  0  0  0  0  0  0  0  0  0  0  0
    3.2704    1.6500    0.0000 C   0  0  0  0  0  0  0  0  0  0  0  0
    3.9849    1.2375    0.0000 C   0  0  0  0  0  0  0  0  0  0  0  0
    3.9849    2.8875    0.0000 C   0  0  0  0  0  0  0  0  0  0  0  0
    4.6993    1.6500    0.0000 N   0  3  0  0  0  0  0  0  0  0  0  0
    4.6993    2.4750    0.0000 C   0  0  0  0  0  0  0  0  0  0  0  0
    5.4138    2.8875    0.0000 C   0  0  0  0  0  0  0  0  0  0  0  0
    5.4138    1.2375    0.0000 C   0  0  0  0  0  0  0  0  0  0  0  0
    6.1283    1.6500    0.0000 C   0  0  0  0  0  0  0  0  0  0  0  0
    6.1283    2.4750    0.0000 C   0  0  0  0  0  0  0  0  0  0  0  0
    6.8428    1.2375    0.0000 C   0  0  0  0  0  0  0  0  0  0  0  0
    6.8428    2.8875    0.0000 C   0  0  0  0  0  0  0  0  0  0  0  0
    7.5572    1.6500    0.0000 C   0  0  0  0  0  0  0  0  0  0  0  0
    7.5572    2.4750    0.0000 C   0  0  0  0  0  0  0  0  0  0  0  0
    8.2717    2.8875    0.0000 O   0  0  0  0  0  0  0  0  0  0  0  0
    8.2717    1.2375    0.0000 O   0  0  0  0  0  0  0  0  0  0  0  0
    0.4125    2.4750    0.0000 C   0  0  0  0  0  0  0  0  0  0  0  0
    0.4125    1.6500    0.0000 C   0  0  0  0  0  0  0  0  0  0  0  0
    5.4138    0.4125    0.0000 C   0  0  0  0  0  0  0  0  0  0  0  0
    8.9862    1.6500    0.0000 C   0  0  0  0  0  0  0  0  0  0  0  0
    8.9862    2.4750    0.0000 C   0  0  0  0  0  0  0  0  0  0  0  0
    3.9849    4.4269    0.0000 S   0  0  0  0  0  0  0  0  0  0  0  0
    4.3974    5.1415    0.0000 O   0  0  0  0  0  0  0  0  0  0  0  0
    3.2704    4.8394    0.0000 O   0  0  0  0  0  0  0  0  0  0  0  0
    3.5724    3.7125    0.0000 O   0  0  0  0  0  0  0  0  0  0  0  0
    4.6993    4.0145    0.0000 C   0  0  0  0  0  0  0  0  0  0  0  0
    5.4138    4.4269    0.0000 C   0  0  0  0  0  0  0  0  0  0  0  0
    5.4138    5.2519    0.0000 O   0  5  0  0  0  0  0  0  0  0  0  0
    6.1283    4.0145    0.0000 O   0  0  0  0  0  0  0  0  0  0  0  0
  1  3  1  0  0  0  0
  1 23  1  0  0  0  0
  2  4  1  0  0  0  0
  2 24  1  0  0  0  0
  3  5  2  0  0  0  0
  3  4  1  0  0  0  0
  4  6  2  0  0  0  0
  5  7  1  0  0  0  0
  6  8  1  0  0  0  0
  7 10  1  0  0  0  0
  7  8  2  0  0  0  0
  8  9  1  0  0  0  0
  9 11  2  0  0  0  0
 10 12  2  0  0  0  0
 11 12  1  0  0  0  0
 11 14  1  0  0  0  0
 12 13  1  0  0  0  0
 13 16  2  0  0  0  0
 14 15  2  0  0  0  0
 14 25  1  0  0  0  0
 15 16  1  0  0  0  0
 15 17  1  0  0  0  0
 16 18  1  0  0  0  0
 17 19  2  0  0  0  0
 18 20  2  0  0  0  0
 19 20  1  0  0  0  0
 19 22  1  0  0  0  0
 20 21  1  0  0  0  0
 21 27  1  0  0  0  0
 22 26  1  0  0  0  0
 28 29  2  0  0  0  0
 28 30  2  0  0  0  0
 28 31  1  0  0  0  0
 28 32  1  0  0  0  0
 32 33  1  0  0  0  0
 33 34  1  0  0  0  0
 33 35  2  0  0  0  0
M  CHG  2  11   1  34  -1
M  END
> <NSC>
177526

> <Saline vs. HPC>
Saline

$$$$
243928
  Mrv0541 09201616502D          

 34 36  0  0  0  0            999 V2000
    2.1829    2.5616    0.0000 N   0  0  0  0  0  0  0  0  0  0  0  0
    4.3264    6.2741    0.0000 C   0  0  0  0  0  0  0  0  0  0  0  0
    3.6119    6.6866    0.0000 C   0  0  0  0  0  0  0  0  0  0  0  0
    2.8974    6.2741    0.0000 C   0  0  0  0  0  0  0  0  0  0  0  0
    4.3264    5.4491    0.0000 C   0  0  0  0  0  0  0  0  0  0  0  0
    2.8974    5.4491    0.0000 C   0  0  0  0  0  0  0  0  0  0  0  0
    3.6119    5.0366    0.0000 C   0  0  0  0  0  0  0  0  0  0  0  0
    2.1829    4.2116    0.0000 C   0  0  0  0  0  0  0  0  0  0  0  0
    1.4685    3.7991    0.0000 C   0  0  0  0  0  0  0  0  0  0  0  0
    0.7540    4.2116    0.0000 C   0  0  0  0  0  0  0  0  0  0  0  0
    0.0395    3.7991    0.0000 C   0  0  0  0  0  0  0  0  0  0  0  0
    2.8974    3.7991    0.0000 C   0  0  0  0  0  0  0  0  0  0  0  0
    3.6119    4.2116    0.0000 C   0  0  0  0  0  0  0  0  0  0  0  0
    4.3264    3.7991    0.0000 C   0  0  0  0  0  0  0  0  0  0  0  0
    0.0395    2.9741    0.0000 C   0  0  0  0  0  0  0  0  0  0  0  0
    1.4685    2.9741    0.0000 C   0  0  0  0  0  0  0  0  0  0  0  0
    2.8974    2.9741    0.0000 C   0  0  0  0  0  0  0  0  0  0  0  0
    4.3264    2.9741    0.0000 C   0  0  0  0  0  0  0  0  0  0  0  0
    0.7540    2.5616    0.0000 C   0  0  0  0  0  0  0  0  0  0  0  0
    3.6119    2.5616    0.0000 C   0  0  0  0  0  0  0  0  0  0  0  0
    2.1829    6.6866    0.0000 O   0  0  0  0  0  0  0  0  0  0  0  0
    2.1829    7.5116    0.0000 C   0  0  0  0  0  0  0  0  0  0  0  0
    2.1829    5.0366    0.0000 N   0  0  0  0  0  0  0  0  0  0  0  0
    5.0408    6.6866    0.0000 N   0  0  0  0  0  0  0  0  0  0  0  0
    5.7553    6.2741    0.0000 S   0  0  0  0  0  0  0  0  0  0  0  0
    5.3428    5.5597    0.0000 O   0  0  0  0  0  0  0  0  0  0  0  0
    6.1678    6.9886    0.0000 O   0  0  0  0  0  0  0  0  0  0  0  0
    6.4698    5.8616    0.0000 C   0  0  0  0  0  0  0  0  0  0  0  0
    7.1843    6.2741    0.0000 C   0  0  0  0  0  0  0  0  0  0  0  0
    1.6471    9.4562    0.0000 C   0  0  0  0  0  0  0  0  0  0  0  0
    1.2346    8.7418    0.0000 S   0  0  0  0  0  0  0  0  0  0  0  0
    1.9491    8.3293    0.0000 O   0  0  0  0  0  0  0  0  0  0  0  0
    0.8221    8.0272    0.0000 O   0  0  0  0  0  0  0  0  0  0  0  0
    0.5201    9.1543    0.0000 O   0  0  0  0  0  0  0  0  0  0  0  0
  1 16  2  0  0  0  0
  1 17  1  0  0  0  0
  2  3  2  0  0  0  0
  2  5  1  0  0  0  0
  2 24  1  0  0  0  0
  3  4  1  0  0  0  0
  4  6  2  0  0  0  0
  4 21  1  0  0  0  0
  5  7  2  0  0  0  0
  6  7  1  0  0  0  0
  6 23  1  0  0  0  0
  8  9  2  0  0  0  0
  8 12  1  0  0  0  0
  8 23  1  0  0  0  0
  9 10  1  0  0  0  0
  9 16  1  0  0  0  0
 10 11  2  0  0  0  0
 11 15  1  0  0  0  0
 12 17  2  0  0  0  0
 12 13  1  0  0  0  0
 13 14  2  0  0  0  0
 14 18  1  0  0  0  0
 15 19  2  0  0  0  0
 16 19  1  0  0  0  0
 17 20  1  0  0  0  0
 18 20  2  0  0  0  0
 21 22  1  0  0  0  0
 24 25  1  0  0  0  0
 25 26  2  0  0  0  0
 25 27  2  0  0  0  0
 25 28  1  0  0  0  0
 28 29  1  0  0  0  0
 30 31  1  0  0  0  0
 31 32  2  0  0  0  0
 31 33  2  0  0  0  0
 31 34  1  0  0  0  0
M  END
> <NSC>
243928

> <Saline vs. HPC>
Saline

$$$$
243929
  Mrv0541 09201616502D          

 35 37  0  0  0  0            999 V2000
    1.8257    2.3554    0.0000 N   0  0  0  0  0  0  0  0  0  0  0  0
    3.9691    6.0679    0.0000 C   0  0  0  0  0  0  0  0  0  0  0  0
    3.2546    6.4804    0.0000 C   0  0  0  0  0  0  0  0  0  0  0  0
    2.5402    6.0679    0.0000 C   0  0  0  0  0  0  0  0  0  0  0  0
    3.9691    5.2429    0.0000 C   0  0  0  0  0  0  0  0  0  0  0  0
    2.5402    5.2429    0.0000 C   0  0  0  0  0  0  0  0  0  0  0  0
    3.2546    4.8304    0.0000 C   0  0  0  0  0  0  0  0  0  0  0  0
    1.8257    4.0054    0.0000 C   0  0  0  0  0  0  0  0  0  0  0  0
    1.1112    3.5929    0.0000 C   0  0  0  0  0  0  0  0  0  0  0  0
    0.3968    4.0054    0.0000 C   0  0  0  0  0  0  0  0  0  0  0  0
   -0.3177    3.5929    0.0000 C   0  0  0  0  0  0  0  0  0  0  0  0
    2.5402    3.5929    0.0000 C   0  0  0  0  0  0  0  0  0  0  0  0
    3.2546    4.0054    0.0000 C   0  0  0  0  0  0  0  0  0  0  0  0
    3.9691    3.5929    0.0000 C   0  0  0  0  0  0  0  0  0  0  0  0
   -0.3177    2.7679    0.0000 C   0  0  0  0  0  0  0  0  0  0  0  0
    1.1112    2.7679    0.0000 C   0  0  0  0  0  0  0  0  0  0  0  0
    2.5402    2.7679    0.0000 C   0  0  0  0  0  0  0  0  0  0  0  0
    3.9691    2.7679    0.0000 C   0  0  0  0  0  0  0  0  0  0  0  0
    0.3968    2.3554    0.0000 C   0  0  0  0  0  0  0  0  0  0  0  0
    3.2546    2.3554    0.0000 C   0  0  0  0  0  0  0  0  0  0  0  0
    1.8257    6.4804    0.0000 O   0  0  0  0  0  0  0  0  0  0  0  0
    1.8257    7.3054    0.0000 C   0  0  0  0  0  0  0  0  0  0  0  0
    1.8257    4.8304    0.0000 N   0  0  0  0  0  0  0  0  0  0  0  0
    4.6836    6.4804    0.0000 N   0  0  0  0  0  0  0  0  0  0  0  0
    5.3981    6.0679    0.0000 S   0  0  0  0  0  0  0  0  0  0  0  0
    4.9856    5.3534    0.0000 O   0  0  0  0  0  0  0  0  0  0  0  0
    5.8106    6.7824    0.0000 O   0  0  0  0  0  0  0  0  0  0  0  0
    6.1125    5.6554    0.0000 C   0  0  0  0  0  0  0  0  0  0  0  0
    6.8270    6.0679    0.0000 C   0  0  0  0  0  0  0  0  0  0  0  0
    7.5415    5.6554    0.0000 C   0  0  0  0  0  0  0  0  0  0  0  0
    1.4685    9.3531    0.0000 C   0  0  0  0  0  0  0  0  0  0  0  0
    1.0560    8.6386    0.0000 S   0  0  0  0  0  0  0  0  0  0  0  0
    1.7704    8.2261    0.0000 O   0  0  0  0  0  0  0  0  0  0  0  0
    0.6435    7.9241    0.0000 O   0  0  0  0  0  0  0  0  0  0  0  0
    0.3415    9.0511    0.0000 O   0  0  0  0  0  0  0  0  0  0  0  0
  1 16  2  0  0  0  0
  1 17  1  0  0  0  0
  2  5  2  0  0  0  0
  2  3  1  0  0  0  0
  2 24  1  0  0  0  0
  3  4  2  0  0  0  0
  4  6  1  0  0  0  0
  4 21  1  0  0  0  0
  5  7  1  0  0  0  0
  6  7  2  0  0  0  0
  6 23  1  0  0  0  0
  8  9  2  0  0  0  0
  8 12  1  0  0  0  0
  8 23  1  0  0  0  0
  9 10  1  0  0  0  0
  9 16  1  0  0  0  0
 10 11  2  0  0  0  0
 11 15  1  0  0  0  0
 12 17  2  0  0  0  0
 12 13  1  0  0  0  0
 13 14  2  0  0  0  0
 14 18  1  0  0  0  0
 15 19  2  0  0  0  0
 16 19  1  0  0  0  0
 17 20  1  0  0  0  0
 18 20  2  0  0  0  0
 21 22  1  0  0  0  0
 24 25  1  0  0  0  0
 25 26  2  0  0  0  0
 25 27  2  0  0  0  0
 25 28  1  0  0  0  0
 28 29  1  0  0  0  0
 29 30  1  0  0  0  0
 31 32  1  0  0  0  0
 32 33  2  0  0  0  0
 32 34  2  0  0  0  0
 32 35  1  0  0  0  0
M  END
> <NSC>
243929

> <Saline vs. HPC>
Saline

$$$$
243930
  Mrv0541 09201616502D          

 36 38  0  0  0  0            999 V2000
    1.8257    2.3554    0.0000 N   0  0  0  0  0  0  0  0  0  0  0  0
    3.9691    6.0679    0.0000 C   0  0  0  0  0  0  0  0  0  0  0  0
    3.2546    6.4804    0.0000 C   0  0  0  0  0  0  0  0  0  0  0  0
    2.5402    6.0679    0.0000 C   0  0  0  0  0  0  0  0  0  0  0  0
    3.9691    5.2429    0.0000 C   0  0  0  0  0  0  0  0  0  0  0  0
    2.5402    5.2429    0.0000 C   0  0  0  0  0  0  0  0  0  0  0  0
    3.2546    4.8304    0.0000 C   0  0  0  0  0  0  0  0  0  0  0  0
    1.8257    4.0054    0.0000 C   0  0  0  0  0  0  0  0  0  0  0  0
    1.1112    3.5929    0.0000 C   0  0  0  0  0  0  0  0  0  0  0  0
    0.3968    4.0054    0.0000 C   0  0  0  0  0  0  0  0  0  0  0  0
   -0.3177    3.5929    0.0000 C   0  0  0  0  0  0  0  0  0  0  0  0
    2.5402    3.5929    0.0000 C   0  0  0  0  0  0  0  0  0  0  0  0
    3.2546    4.0054    0.0000 C   0  0  0  0  0  0  0  0  0  0  0  0
    3.9691    3.5929    0.0000 C   0  0  0  0  0  0  0  0  0  0  0  0
   -0.3177    2.7679    0.0000 C   0  0  0  0  0  0  0  0  0  0  0  0
    1.1112    2.7679    0.0000 C   0  0  0  0  0  0  0  0  0  0  0  0
    2.5402    2.7679    0.0000 C   0  0  0  0  0  0  0  0  0  0  0  0
    3.9691    2.7679    0.0000 C   0  0  0  0  0  0  0  0  0  0  0  0
    0.3968    2.3554    0.0000 C   0  0  0  0  0  0  0  0  0  0  0  0
    3.2546    2.3554    0.0000 C   0  0  0  0  0  0  0  0  0  0  0  0
    1.8257    6.4804    0.0000 O   0  0  0  0  0  0  0  0  0  0  0  0
    1.8257    7.3054    0.0000 C   0  0  0  0  0  0  0  0  0  0  0  0
    1.8257    4.8304    0.0000 N   0  0  0  0  0  0  0  0  0  0  0  0
    4.6836    6.4804    0.0000 N   0  0  0  0  0  0  0  0  0  0  0  0
    5.3981    6.0679    0.0000 S   0  0  0  0  0  0  0  0  0  0  0  0
    4.9856    5.3534    0.0000 O   0  0  0  0  0  0  0  0  0  0  0  0
    5.8106    6.7824    0.0000 O   0  0  0  0  0  0  0  0  0  0  0  0
    6.1125    5.6554    0.0000 C   0  0  0  0  0  0  0  0  0  0  0  0
    6.8270    6.0679    0.0000 C   0  0  0  0  0  0  0  0  0  0  0  0
    7.5415    5.6554    0.0000 C   0  0  0  0  0  0  0  0  0  0  0  0
    7.5415    4.8304    0.0000 C   0  0  0  0  0  0  0  0  0  0  0  0
    1.4685    9.3531    0.0000 C   0  0  0  0  0  0  0  0  0  0  0  0
    1.0559    8.6386    0.0000 S   0  0  0  0  0  0  0  0  0  0  0  0
    1.7704    8.2261    0.0000 O   0  0  0  0  0  0  0  0  0  0  0  0
    0.6434    7.9241    0.0000 O   0  0  0  0  0  0  0  0  0  0  0  0
    0.3415    9.0511    0.0000 O   0  0  0  0  0  0  0  0  0  0  0  0
  1 16  2  0  0  0  0
  1 17  1  0  0  0  0
  2  3  2  0  0  0  0
  2  5  1  0  0  0  0
  2 24  1  0  0  0  0
  3  4  1  0  0  0  0
  4  6  2  0  0  0  0
  4 21  1  0  0  0  0
  5  7  2  0  0  0  0
  6  7  1  0  0  0  0
  6 23  1  0  0  0  0
  8  9  2  0  0  0  0
  8 12  1  0  0  0  0
  8 23  1  0  0  0  0
  9 10  1  0  0  0  0
  9 16  1  0  0  0  0
 10 11  2  0  0  0  0
 11 15  1  0  0  0  0
 12 17  2  0  0  0  0
 12 13  1  0  0  0  0
 13 14  2  0  0  0  0
 14 18  1  0  0  0  0
 15 19  2  0  0  0  0
 16 19  1  0  0  0  0
 17 20  1  0  0  0  0
 18 20  2  0  0  0  0
 21 22  1  0  0  0  0
 24 25  1  0  0  0  0
 25 26  2  0  0  0  0
 25 27  2  0  0  0  0
 25 28  1  0  0  0  0
 28 29  1  0  0  0  0
 29 30  1  0  0  0  0
 30 31  1  0  0  0  0
 32 33  1  0  0  0  0
 33 34  2  0  0  0  0
 33 35  2  0  0  0  0
 33 36  1  0  0  0  0
M  END
> <NSC>
243930

> <Saline vs. HPC>
HPC

$$$$
319418
  Mrv0541 09201616502D          

 82 92  0  0  0  0            999 V2000
   -1.1269    1.1270    0.0000 C   0  0  0  0  0  0  0  0  0  0  0  0
   -1.5394    1.8415    0.0000 S   0  0  0  0  0  0  0  0  0  0  0  0
   -0.4125    1.5395    0.0000 F   0  0  0  0  0  0  0  0  0  0  0  0
   -0.7144    0.4126    0.0000 F   0  0  0  0  0  0  0  0  0  0  0  0
   -1.8414    0.7145    0.0000 F   0  0  0  0  0  0  0  0  0  0  0  0
   -1.9519    2.5560    0.0000 O   0  0  0  0  0  0  0  0  0  0  0  0
   -0.8249    2.2540    0.0000 O   0  0  0  0  0  0  0  0  0  0  0  0
   -2.2539    1.4290    0.0000 O   0  0  0  0  0  0  0  0  0  0  0  0
   -5.7645    9.8446    0.0000 O   0  0  0  0  0  0  0  0  0  0  0  0
   -5.1812    9.2612    0.0000 Cu  0  2  0  0  0  0  0  0  0  0  0  0
   -6.0062    9.2612    0.0000 N   0  3  0  0  0  0  0  0  0  0  0  0
   -5.1812   10.0862    0.0000 N   0  0  0  0  0  0  0  0  0  0  0  0
   -5.1812    8.4362    0.0000 N   0  0  0  0  0  0  0  0  0  0  0  0
   -4.3562    9.2612    0.0000 N   0  3  0  0  0  0  0  0  0  0  0  0
   -5.7649   10.0502    0.0000 C   0  0  0  0  0  0  0  0  0  0  0  0
   -6.4911    8.5938    0.0000 C   0  0  0  0  0  0  0  0  0  0  0  0
   -6.4911    9.9286    0.0000 C   0  0  0  0  0  0  0  0  0  0  0  0
   -5.4515   10.9682    0.0000 C   0  0  0  0  0  0  0  0  0  0  0  0
   -4.9108   10.9682    0.0000 C   0  0  0  0  0  0  0  0  0  0  0  0
   -5.4515    7.5542    0.0000 C   0  0  0  0  0  0  0  0  0  0  0  0
   -4.9108    7.5542    0.0000 C   0  0  0  0  0  0  0  0  0  0  0  0
   -3.8712    8.5938    0.0000 C   0  0  0  0  0  0  0  0  0  0  0  0
   -3.8712    9.9286    0.0000 C   0  0  0  0  0  0  0  0  0  0  0  0
   -6.2362    7.8092    0.0000 C   0  0  0  0  0  0  0  0  0  0  0  0
   -7.2757    8.8487    0.0000 C   0  0  0  0  0  0  0  0  0  0  0  0
   -6.2362   10.7133    0.0000 C   0  0  0  0  0  0  0  0  0  0  0  0
   -7.2757    9.6737    0.0000 C   0  0  0  0  0  0  0  0  0  0  0  0
   -4.9610   11.6316    0.0000 C   0  0  0  0  0  0  0  0  0  0  0  0
   -4.1261   10.7133    0.0000 C   0  0  0  0  0  0  0  0  0  0  0  0
   -4.1360   11.6316    0.0000 C   0  0  0  0  0  0  0  0  0  0  0  0
   -6.2263    6.8908    0.0000 C   0  0  0  0  0  0  0  0  0  0  0  0
   -4.1261    7.8092    0.0000 C   0  0  0  0  0  0  0  0  0  0  0  0
   -5.4013    6.8908    0.0000 C   0  0  0  0  0  0  0  0  0  0  0  0
   -3.0866    8.8487    0.0000 C   0  0  0  0  0  0  0  0  0  0  0  0
   -3.0866    9.6737    0.0000 C   0  0  0  0  0  0  0  0  0  0  0  0
   -6.8195    7.2258    0.0000 C   0  0  0  0  0  0  0  0  0  0  0  0
   -6.8195   11.2966    0.0000 C   0  0  0  0  0  0  0  0  0  0  0  0
   -3.5428   11.2966    0.0000 C   0  0  0  0  0  0  0  0  0  0  0  0
   -3.5428    7.2258    0.0000 C   0  0  0  0  0  0  0  0  0  0  0  0
   -7.6164    7.4393    0.0000 C   0  0  0  0  0  0  0  0  0  0  0  0
   -6.6060    6.4289    0.0000 C   0  0  0  0  0  0  0  0  0  0  0  0
   -6.6060   12.0935    0.0000 C   0  0  0  0  0  0  0  0  0  0  0  0
   -7.6164   11.0831    0.0000 C   0  0  0  0  0  0  0  0  0  0  0  0
   -2.7459   11.0831    0.0000 C   0  0  0  0  0  0  0  0  0  0  0  0
   -3.7563   12.0935    0.0000 C   0  0  0  0  0  0  0  0  0  0  0  0
   -3.7563    6.4289    0.0000 C   0  0  0  0  0  0  0  0  0  0  0  0
   -2.7459    7.4393    0.0000 C   0  0  0  0  0  0  0  0  0  0  0  0
   -8.1998    6.8560    0.0000 C   0  0  0  0  0  0  0  0  0  0  0  0
   -7.1894    5.8456    0.0000 C   0  0  0  0  0  0  0  0  0  0  0  0
   -7.1894   12.6769    0.0000 C   0  0  0  0  0  0  0  0  0  0  0  0
   -8.1998   11.6665    0.0000 C   0  0  0  0  0  0  0  0  0  0  0  0
   -2.1625   11.6665    0.0000 C   0  0  0  0  0  0  0  0  0  0  0  0
   -3.1729   12.6769    0.0000 C   0  0  0  0  0  0  0  0  0  0  0  0
   -3.1729    5.8456    0.0000 C   0  0  0  0  0  0  0  0  0  0  0  0
   -2.1625    6.8560    0.0000 C   0  0  0  0  0  0  0  0  0  0  0  0
   -7.9863    6.0591    0.0000 C   0  0  0  0  0  0  0  0  0  0  0  0
   -7.9862   12.4634    0.0000 C   0  0  0  0  0  0  0  0  0  0  0  0
   -2.3760   12.4634    0.0000 C   0  0  0  0  0  0  0  0  0  0  0  0
   -2.3760    6.0591    0.0000 C   0  0  0  0  0  0  0  0  0  0  0  0
   -8.5696    5.4757    0.0000 S   0  0  0  0  0  0  0  0  0  0  0  0
   -8.5696   13.0467    0.0000 S   0  0  0  0  0  0  0  0  0  0  0  0
   -1.7927   13.0467    0.0000 S   0  0  0  0  0  0  0  0  0  0  0  0
   -1.7927    5.4757    0.0000 S   0  0  0  0  0  0  0  0  0  0  0  0
   -9.1530    4.8923    0.0000 O   0  0  0  0  0  0  0  0  0  0  0  0
   -7.9863    4.8923    0.0000 O   0  0  0  0  0  0  0  0  0  0  0  0
   -9.1530    6.0591    0.0000 O   0  0  0  0  0  0  0  0  0  0  0  0
   -9.1530   13.6301    0.0000 O   0  0  0  0  0  0  0  0  0  0  0  0
   -9.1530   12.4634    0.0000 O   0  0  0  0  0  0  0  0  0  0  0  0
   -7.9862   13.6301    0.0000 O   0  0  0  0  0  0  0  0  0  0  0  0
   -1.2093   13.6301    0.0000 O   0  0  0  0  0  0  0  0  0  0  0  0
   -2.3760   13.6301    0.0000 O   0  0  0  0  0  0  0  0  0  0  0  0
   -1.2093   12.4634    0.0000 O   0  0  0  0  0  0  0  0  0  0  0  0
   -1.2093    4.8923    0.0000 O   0  0  0  0  0  0  0  0  0  0  0  0
   -1.2093    6.0591    0.0000 O   0  0  0  0  0  0  0  0  0  0  0  0
   -2.3760    4.8923    0.0000 O   0  0  0  0  0  0  0  0  0  0  0  0
   -1.4228    4.0955    0.0000 H   0  0  0  0  0  0  0  0  0  0  0  0
   -0.4124   13.4166    0.0000 H   0  0  0  0  0  0  0  0  0  0  0  0
   -8.9394   14.4270    0.0000 H   0  0  0  0  0  0  0  0  0  0  0  0
   -9.9499    5.1059    0.0000 H   0  0  0  0  0  0  0  0  0  0  0  0
   -4.7307    9.9963    0.0000 H   0  0  0  0  0  0  0  0  0  0  0  0
   -5.5510   10.6415    0.0000 H   0  0  0  0  0  0  0  0  0  0  0  0
   -1.5394    3.2705    0.0000 H   0  0  0  0  0  0  0  0  0  0  0  0
  2  1  1  0  0  0  0
  3  1  1  0  0  0  0
  4  1  1  0  0  0  0
  5  1  1  0  0  0  0
  6  2  1  0  0  0  0
  7  2  2  0  0  0  0
  8  2  2  0  0  0  0
 10  9  1  0  0  0  0
 11 10  1  0  0  0  0
 12 10  1  0  0  0  0
 13 10  1  0  0  0  0
 14 10  1  0  0  0  0
 15 11  1  0  0  0  0
 16 11  1  0  0  0  0
 17 11  1  0  0  0  0
 18 12  1  0  0  0  0
 19 12  1  0  0  0  0
 20 13  1  0  0  0  0
 21 13  1  0  0  0  0
 22 14  1  0  0  0  0
 23 14  1  0  0  0  0
 24 16  2  0  0  0  0
 25 16  1  0  0  0  0
 26 17  2  0  0  0  0
 27 17  1  0  0  0  0
 28 18  2  0  0  0  0
 29 19  1  0  0  0  0
 30 19  2  0  0  0  0
 31 20  2  0  0  0  0
 32 21  1  0  0  0  0
 33 21  2  0  0  0  0
 34 22  1  0  0  0  0
 35 23  1  0  0  0  0
 36 24  1  0  0  0  0
 37 26  1  0  0  0  0
 38 29  1  0  0  0  0
 39 32  1  0  0  0  0
 40 36  2  0  0  0  0
 41 36  1  0  0  0  0
 42 37  2  0  0  0  0
 43 37  1  0  0  0  0
 44 38  2  0  0  0  0
 45 38  1  0  0  0  0
 46 39  2  0  0  0  0
 47 39  1  0  0  0  0
 48 40  1  0  0  0  0
 49 41  2  0  0  0  0
 50 42  1  0  0  0  0
 51 43  2  0  0  0  0
 52 44  1  0  0  0  0
 53 45  2  0  0  0  0
 54 46  1  0  0  0  0
 55 47  2  0  0  0  0
 56 48  2  0  0  0  0
 57 50  2  0  0  0  0
 58 52  2  0  0  0  0
 59 54  2  0  0  0  0
 60 56  1  0  0  0  0
 61 57  1  0  0  0  0
 62 58  1  0  0  0  0
 63 59  1  0  0  0  0
 64 60  1  0  0  0  0
 65 60  2  0  0  0  0
 66 60  2  0  0  0  0
 67 61  1  0  0  0  0
 68 61  2  0  0  0  0
 69 61  2  0  0  0  0
 70 62  1  0  0  0  0
 71 62  2  0  0  0  0
 72 62  2  0  0  0  0
 73 63  1  0  0  0  0
 74 63  2  0  0  0  0
 75 63  2  0  0  0  0
 26 18  1  0  0  0  0
 24 20  1  0  0  0  0
 32 22  2  0  0  0  0
 29 23  2  0  0  0  0
 27 25  2  0  0  0  0
 30 28  1  0  0  0  0
 33 31  1  0  0  0  0
 35 34  2  0  0  0  0
 56 49  1  0  0  0  0
 57 51  1  0  0  0  0
 58 53  1  0  0  0  0
 59 55  1  0  0  0  0
 73 76  1  0  0  0  0
 70 77  1  0  0  0  0
 67 78  1  0  0  0  0
 64 79  1  0  0  0  0
 14 80  1  0  0  0  0
  9 81  1  0  0  0  0
  6 82  1  0  0  0  0
M  CHG  3  10   2  11   1  14   1
M  END
> <NSC>
319418

> <Saline vs. HPC>
HPC

> <Saline vs. Saline with Tween-80>
Saline with Tween-80

$$$$
33424
  Mrv0541 09201616502D          

 32 32  0  0  0  0            999 V2000
   -6.1875   -0.4125    0.0000 Br  0  0  0  0  0  0  0  0  0  0  0  0
   -1.2375   -0.4125    0.0000 Br  0  0  0  0  0  0  0  0  0  0  0  0
   -6.6000   -1.1270    0.0000 C   0  0  0  0  0  0  0  0  0  0  0  0
   -6.1875   -1.8415    0.0000 C   0  0  0  0  0  0  0  0  0  0  0  0
   -7.4250   -1.1270    0.0000 C   0  0  0  0  0  0  0  0  0  0  0  0
   -7.8375   -1.8415    0.0000 C   0  0  0  0  0  0  0  0  0  0  0  0
   -6.6000   -2.5559    0.0000 C   0  0  0  0  0  0  0  0  0  0  0  0
   -7.4250   -2.5559    0.0000 C   0  0  0  0  0  0  0  0  0  0  0  0
   -1.6500   -1.1269    0.0000 C   0  0  0  0  0  0  0  0  0  0  0  0
   -1.2375   -1.8415    0.0000 C   0  0  0  0  0  0  0  0  0  0  0  0
   -1.6500   -2.5559    0.0000 C   0  0  0  0  0  0  0  0  0  0  0  0
   -2.4750   -1.1270    0.0000 C   0  0  0  0  0  0  0  0  0  0  0  0
   -2.4750   -2.5559    0.0000 C   0  0  0  0  0  0  0  0  0  0  0  0
   -2.8875   -1.8415    0.0000 C   0  0  0  0  0  0  0  0  0  0  0  0
   -8.6625   -1.8415    0.0000 C   0  0  0  0  0  0  0  0  0  0  0  0
   -9.0750   -2.5559    0.0000 N   0  0  0  0  0  0  0  0  0  0  0  0
   -9.0750   -1.1270    0.0000 N   0  0  0  0  0  0  0  0  0  0  0  0
   -5.3625   -1.8415    0.0000 O   0  0  0  0  0  0  0  0  0  0  0  0
   -4.9500   -1.1270    0.0000 C   0  0  0  0  0  0  0  0  0  0  0  0
   -4.1250   -1.1270    0.0000 C   0  0  0  0  0  0  0  0  0  0  0  0
   -3.7125   -0.4125    0.0000 C   0  0  0  0  0  0  0  0  0  0  0  0
   -2.8875   -0.4125    0.0000 O   0  0  0  0  0  0  0  0  0  0  0  0
   -0.4125   -3.2704    0.0000 N   0  0  0  0  0  0  0  0  0  0  0  0
   -1.2375   -3.2704    0.0000 C   0  0  0  0  0  0  0  0  0  0  0  0
   -1.6500   -3.9849    0.0000 N   0  0  0  0  0  0  0  0  0  0  0  0
   -6.1727   -5.1119    0.0000 O   0  0  0  0  0  0  0  0  0  0  0  0
   -5.4582   -5.5244    0.0000 C   0  0  0  0  0  0  0  0  0  0  0  0
   -4.7438   -5.1118    0.0000 C   0  0  0  0  0  0  0  0  0  0  0  0
   -4.0292   -5.5243    0.0000 S   0  0  0  0  0  0  0  0  0  0  0  0
   -3.6168   -4.8099    0.0000 O   0  0  0  0  0  0  0  0  0  0  0  0
   -3.3148   -5.9368    0.0000 O   0  0  0  0  0  0  0  0  0  0  0  0
   -4.4417   -6.2388    0.0000 O   0  0  0  0  0  0  0  0  0  0  0  0
  1  3  1  0  0  0  0
  2  9  1  0  0  0  0
  3  5  2  0  0  0  0
  3  4  1  0  0  0  0
  4  7  2  0  0  0  0
  4 18  1  0  0  0  0
  5  6  1  0  0  0  0
  6  8  2  0  0  0  0
  6 15  1  0  0  0  0
  7  8  1  0  0  0  0
  9 10  2  0  0  0  0
  9 12  1  0  0  0  0
 10 11  1  0  0  0  0
 11 13  2  0  0  0  0
 11 24  1  0  0  0  0
 12 14  2  0  0  0  0
 12 22  1  0  0  0  0
 13 14  1  0  0  0  0
 15 16  1  0  0  0  0
 15 17  2  0  0  0  0
 18 19  1  0  0  0  0
 19 20  1  0  0  0  0
 20 21  1  0  0  0  0
 21 22  1  0  0  0  0
 23 24  2  0  0  0  0
 24 25  1  0  0  0  0
 26 27  1  0  0  0  0
 27 28  1  0  0  0  0
 28 29  1  0  0  0  0
 29 30  2  0  0  0  0
 29 31  2  0  0  0  0
 29 32  1  0  0  0  0
M  END
> <NSC>
33424

> <Saline vs. Saline sonified>
Equal

$$$$
370147
  Mrv0541 09201616502D          

 32 33  0  0  0  0            999 V2000
    2.5559    2.4750    0.0000 O   0  0  0  0  0  0  0  0  0  0  0  0
    2.5559    1.6500    0.0000 C   0  0  0  0  0  0  0  0  0  0  0  0
    3.9849    2.4750    0.0000 N   0  0  0  0  0  0  0  0  0  0  0  0
    3.9849    1.6500    0.0000 C   0  0  0  0  0  0  0  0  0  0  0  0
    4.6993    1.2375    0.0000 C   0  0  0  0  0  0  0  0  0  0  0  0
    4.6993    2.8875    0.0000 C   0  0  0  0  0  0  0  0  0  0  0  0
    5.4138    1.6500    0.0000 C   0  0  0  0  0  0  0  0  0  0  0  0
    5.4138    2.4750    0.0000 C   0  0  0  0  0  0  0  0  0  0  0  0
    6.1283    1.2375    0.0000 N   0  0  0  0  0  0  0  0  0  0  0  0
    6.1283    2.8875    0.0000 N   0  0  0  0  0  0  0  0  0  0  0  0
    6.1283    0.4125    0.0000 H   0  0  0  0  0  0  0  0  0  0  0  0
    6.8427    1.6500    0.0000 C   0  0  0  0  0  0  0  0  0  0  0  0
    6.8427    2.4750    0.0000 C   0  0  0  0  0  0  0  0  0  0  0  0
    1.8415    1.2375    0.0000 O   0  0  0  0  0  0  0  0  0  0  0  0
    1.1269    1.6500    0.0000 C   0  0  0  0  0  0  0  0  0  0  0  0
    0.4125    1.2375    0.0000 C   0  0  0  0  0  0  0  0  0  0  0  0
    3.2704    1.2375    0.0000 N   0  0  0  0  0  0  0  0  0  0  0  0
    4.6993    3.7125    0.0000 N   0  0  0  0  0  0  0  0  0  0  0  0
    7.5572    1.2375    0.0000 C   0  0  0  0  0  0  0  0  0  0  0  0
    7.5572    2.8875    0.0000 C   0  0  0  0  0  0  0  0  0  0  0  0
    7.5572    3.7125    0.0000 C   0  0  0  0  0  0  0  0  0  0  0  0
    8.2717    4.1250    0.0000 C   0  0  0  0  0  0  0  0  0  0  0  0
    8.9862    3.7125    0.0000 C   0  0  0  0  0  0  0  0  0  0  0  0
    8.9862    2.8875    0.0000 C   0  0  0  0  0  0  0  0  0  0  0  0
    8.2717    2.4750    0.0000 C   0  0  0  0  0  0  0  0  0  0  0  0
    6.1283    5.2519    0.0000 O   0  0  0  0  0  0  0  0  0  0  0  0
    5.4138    5.6644    0.0000 C   0  0  0  0  0  0  0  0  0  0  0  0
    4.6993    5.2519    0.0000 C   0  0  0  0  0  0  0  0  0  0  0  0
    3.9849    5.6644    0.0000 S   0  0  0  0  0  0  0  0  0  0  0  0
    4.3974    6.3790    0.0000 O   0  0  0  0  0  0  0  0  0  0  0  0
    3.5724    4.9500    0.0000 O   0  0  0  0  0  0  0  0  0  0  0  0
    3.2704    6.0769    0.0000 O   0  0  0  0  0  0  0  0  0  0  0  0
  1  2  2  0  0  0  0
  2 14  1  0  0  0  0
  2 17  1  0  0  0  0
  3  6  1  0  0  0  0
  3  4  2  0  0  0  0
  4  5  1  0  0  0  0
  4 17  1  0  0  0  0
  5  7  2  0  0  0  0
  6  8  2  0  0  0  0
  6 18  1  0  0  0  0
  7  8  1  0  0  0  0
  7  9  1  0  0  0  0
  8 10  1  0  0  0  0
  9 12  1  0  0  0  0
  9 11  1  0  0  0  0
 10 13  2  0  0  0  0
 12 13  1  0  0  0  0
 12 19  1  0  0  0  0
 13 20  1  0  0  0  0
 14 15  1  0  0  0  0
 15 16  1  0  0  0  0
 20 21  2  0  0  0  0
 20 25  1  0  0  0  0
 21 22  1  0  0  0  0
 22 23  2  0  0  0  0
 23 24  1  0  0  0  0
 24 25  2  0  0  0  0
 26 27  1  0  0  0  0
 27 28  1  0  0  0  0
 28 29  1  0  0  0  0
 29 30  2  0  0  0  0
 29 31  2  0  0  0  0
 29 32  1  0  0  0  0
M  END
> <NSC>
370147

> <Saline vs. Saline with Tween-80>
Saline

$$$$
409815
  Mrv0541 09201616502D          

 12 12  0  0  0  0            999 V2000
   -2.9157   -0.5216    0.0000 C   0  0  0  0  0  0  0  0  0  0  0  0
   -2.1404   -0.2394    0.0000 C   0  0  0  0  0  0  0  0  0  0  0  0
   -1.5084   -0.7697    0.0000 C   0  0  0  0  0  0  0  0  0  0  0  0
   -1.6517   -1.5822    0.0000 C   0  0  0  0  0  0  0  0  0  0  0  0
   -2.4269   -1.8644    0.0000 C   0  0  0  0  0  0  0  0  0  0  0  0
   -3.0589   -1.3341    0.0000 C   0  0  0  0  0  0  0  0  0  0  0  0
   -2.0625   -1.2375    0.0000 C   0  0  0  0  0  0  0  0  0  0  0  0
   -2.4750   -1.9520    0.0000 N   0  0  0  0  0  0  0  0  0  0  0  0
   -0.9488   -1.2375    0.0000 S   0  0  0  0  0  0  0  0  0  0  0  0
   -0.1238   -1.2375    0.0000 O   0  0  0  0  0  0  0  0  0  0  0  0
   -0.9488   -0.4125    0.0000 O   0  0  0  0  0  0  0  0  0  0  0  0
   -0.9488   -2.0625    0.0000 O   0  0  0  0  0  0  0  0  0  0  0  0
  1  2  2  0  0  0  0
  1  6  1  0  0  0  0
  1  7  1  0  0  0  0
  2  3  1  0  0  0  0
  3  4  2  0  0  0  0
  4  5  1  0  0  0  0
  5  6  2  0  0  0  0
  7  8  1  0  0  0  0
  7  9  1  0  0  0  0
  9 10  2  0  0  0  0
  9 11  2  0  0  0  0
  9 12  1  0  0  0  0
M  END
> <NSC>
409815

> <Saline vs. Saline with Tween-80>
Saline

$$$$
526051
  Mrv0541 09201616502D          

 19 19  0  0  0  0            999 V2000
   -4.7271   -1.9999    0.0000 Na  0  3  0  0  0  0  0  0  0  0  0  0
   -2.3497   -0.7697    0.0000 C   0  0  0  0  0  0  0  0  0  0  0  0
   -1.6352   -1.1823    0.0000 C   0  0  0  0  0  0  0  0  0  0  0  0
   -3.0642   -1.1823    0.0000 C   0  0  0  0  0  0  0  0  0  0  0  0
   -1.6352   -2.0073    0.0000 C   0  0  0  0  0  0  0  0  0  0  0  0
   -3.0642   -2.0073    0.0000 C   0  0  0  0  0  0  0  0  0  0  0  0
   -2.3497   -2.4198    0.0000 C   0  0  0  0  0  0  0  0  0  0  0  0
   -4.4932    1.2928    0.0000 C   0  0  0  0  0  0  0  0  0  0  0  0
   -4.4932    0.4678    0.0000 C   0  0  0  0  0  0  0  0  0  0  0  0
   -5.2077    1.7053    0.0000 C   0  0  0  0  0  0  0  0  0  0  0  0
   -5.2077    0.0553    0.0000 C   0  0  0  0  0  0  0  0  0  0  0  0
   -5.9221    1.2928    0.0000 C   0  0  0  0  0  0  0  0  0  0  0  0
   -5.9221    0.4678    0.0000 C   0  0  0  0  0  0  0  0  0  0  0  0
   -3.7787    0.0553    0.0000 C   0  0  0  0  0  0  0  0  0  0  0  0
   -3.0642    0.4678    0.0000 S   0  0  0  0  0  0  0  0  0  0  0  0
   -3.4767    1.1823    0.0000 O   0  0  0  0  0  0  0  0  0  0  0  0
   -2.6517   -0.2467    0.0000 O   0  0  0  0  0  0  0  0  0  0  0  0
   -2.3497    0.8803    0.0000 O   0  0  0  0  0  0  0  0  0  0  0  0
   -3.7787   -0.7697    0.0000 N   0  0  0  0  0  0  0  0  0  0  0  0
  2  3  2  0  0  0  0
  2  4  1  0  0  0  0
  3  5  1  0  0  0  0
  4  6  2  0  0  0  0
  4 19  1  0  0  0  0
  5  7  2  0  0  0  0
  6  7  1  0  0  0  0
  8 10  2  0  0  0  0
  8  9  1  0  0  0  0
  9 11  2  0  0  0  0
  9 14  1  0  0  0  0
 10 12  1  0  0  0  0
 11 13  1  0  0  0  0
 12 13  2  0  0  0  0
 14 15  1  0  0  0  0
 14 19  1  0  0  0  0
 15 16  2  0  0  0  0
 15 17  2  0  0  0  0
 15 18  1  0  0  0  0
M  CHG  1   1   1
M  END
> <NSC>
526051

> <Saline sonified vs. Saline with Tween-80>
Saline sonified

$$$$
526054
  Mrv0541 09201616502D          

 12 12  0  0  0  0            999 V2000
   -2.5559   -2.7770    0.0000 N   0  0  0  0  0  0  0  0  0  0  0  0
   -1.8415   -2.3644    0.0000 C   0  0  0  0  0  0  0  0  0  0  0  0
   -1.1269   -2.7770    0.0000 C   0  0  0  0  0  0  0  0  0  0  0  0
   -1.1269   -3.6019    0.0000 C   0  0  0  0  0  0  0  0  0  0  0  0
   -1.8415   -4.0145    0.0000 C   0  0  0  0  0  0  0  0  0  0  0  0
   -2.5559   -3.6019    0.0000 C   0  0  0  0  0  0  0  0  0  0  0  0
   -0.4125   -2.3644    0.0000 C   0  0  0  0  0  0  0  0  0  0  0  0
    0.3020   -2.7770    0.0000 O   0  0  0  0  0  0  0  0  0  0  0  0
   -0.4125   -1.5395    0.0000 S   0  0  0  0  0  0  0  0  0  0  0  0
   -1.2375   -1.5395    0.0000 O   0  0  0  0  0  0  0  0  0  0  0  0
   -0.4125   -0.7144    0.0000 O   0  0  0  0  0  0  0  0  0  0  0  0
    0.4125   -1.5395    0.0000 O   0  0  0  0  0  0  0  0  0  0  0  0
  1  2  2  0  0  0  0
  1  6  1  0  0  0  0
  2  3  1  0  0  0  0
  3  4  2  0  0  0  0
  3  7  1  0  0  0  0
  4  5  1  0  0  0  0
  5  6  2  0  0  0  0
  7  8  1  0  0  0  0
  7  9  1  0  0  0  0
  9 10  2  0  0  0  0
  9 11  2  0  0  0  0
  9 12  1  0  0  0  0
M  END
> <NSC>
526054

> <Saline sonified vs. Saline with Tween-80>
Saline sonified

$$$$
59349
  Mrv0541 09201616502D          

 33 36  0  0  0  0            999 V2000
    4.1326   -0.0043    0.0000 S   0  0  0  0  0  0  0  0  0  0  0  0
    5.7826    2.8536    0.0000 Cl  0  0  0  0  0  0  0  0  0  0  0  0
    5.7826   -0.0043    0.0000 N   0  0  0  0  0  0  0  0  0  0  0  0
    8.2577   -0.0043    0.0000 N   0  0  0  0  0  0  0  0  0  0  0  0
    5.3701    2.1392    0.0000 C   0  0  0  0  0  0  0  0  0  0  0  0
    5.7826    1.4247    0.0000 C   0  0  0  0  0  0  0  0  0  0  0  0
    4.5451    2.1392    0.0000 C   0  0  0  0  0  0  0  0  0  0  0  0
    4.1326    1.4247    0.0000 C   0  0  0  0  0  0  0  0  0  0  0  0
    5.3701    0.7102    0.0000 C   0  0  0  0  0  0  0  0  0  0  0  0
    4.5451    0.7102    0.0000 C   0  0  0  0  0  0  0  0  0  0  0  0
    9.0827   -0.0043    0.0000 C   0  0  0  0  0  0  0  0  0  0  0  0
    9.4952   -0.7188    0.0000 C   0  0  0  0  0  0  0  0  0  0  0  0
    9.0827   -0.7188    0.0000 C   0  0  0  0  0  0  0  0  0  0  0  0
    9.0827   -1.4333    0.0000 C   0  0  0  0  0  0  0  0  0  0  0  0
    8.4639   -1.0760    0.0000 C   0  0  0  0  0  0  0  0  0  0  0  0
    7.8452   -0.7188    0.0000 C   0  0  0  0  0  0  0  0  0  0  0  0
    8.2577   -1.4333    0.0000 C   0  0  0  0  0  0  0  0  0  0  0  0
    5.3701   -0.7188    0.0000 C   0  0  0  0  0  0  0  0  0  0  0  0
    5.7826   -1.4333    0.0000 C   0  0  0  0  0  0  0  0  0  0  0  0
    4.5451   -0.7188    0.0000 C   0  0  0  0  0  0  0  0  0  0  0  0
    4.1326   -1.4333    0.0000 C   0  0  0  0  0  0  0  0  0  0  0  0
    5.3701   -2.1477    0.0000 C   0  0  0  0  0  0  0  0  0  0  0  0
    4.5451   -2.1477    0.0000 C   0  0  0  0  0  0  0  0  0  0  0  0
    6.6076   -0.0043    0.0000 C   0  0  0  0  0  0  0  0  0  0  0  0
    7.0201    0.7102    0.0000 C   0  0  0  0  0  0  0  0  0  0  0  0
    7.8452    0.7102    0.0000 C   0  0  0  0  0  0  0  0  0  0  0  0
    9.4952   -2.1477    0.0000 O   0  0  0  0  0  0  0  0  0  0  0  0
    9.2337    3.1152    0.0000 C   0  0  0  0  0  0  0  0  0  0  0  0
    9.6462    2.4007    0.0000 C   0  0  0  0  0  0  0  0  0  0  0  0
    8.4086    3.1152    0.0000 S   0  0  0  0  0  0  0  0  0  0  0  0
    8.4086    3.9402    0.0000 O   0  0  0  0  0  0  0  0  0  0  0  0
    8.4086    2.2901    0.0000 O   0  0  0  0  0  0  0  0  0  0  0  0
    7.5836    3.1152    0.0000 O   0  0  0  0  0  0  0  0  0  0  0  0
  1 10  1  0  0  0  0
  1 20  1  0  0  0  0
  2  5  1  0  0  0  0
  3  9  1  0  0  0  0
  3 18  1  0  0  0  0
  3 24  1  0  0  0  0
  4 11  1  0  0  0  0
  4 16  1  0  0  0  0
  4 26  1  0  0  0  0
  5  7  2  0  0  0  0
  5  6  1  0  0  0  0
  6  9  2  0  0  0  0
  7  8  1  0  0  0  0
  8 10  2  0  0  0  0
  9 10  1  0  0  0  0
 11 12  1  0  0  0  0
 11 13  1  0  0  0  0
 12 14  1  0  0  0  0
 13 15  1  0  0  0  0
 14 17  1  0  0  0  0
 14 27  1  0  0  0  0
 15 16  1  0  0  0  0
 16 17  1  0  0  0  0
 18 19  2  0  0  0  0
 18 20  1  0  0  0  0
 19 22  1  0  0  0  0
 20 21  2  0  0  0  0
 21 23  1  0  0  0  0
 22 23  2  0  0  0  0
 24 25  1  0  0  0  0
 25 26  1  0  0  0  0
 28 29  1  0  0  0  0
 28 30  1  0  0  0  0
 30 31  2  0  0  0  0
 30 32  2  0  0  0  0
 30 33  1  0  0  0  0
M  END
> <NSC>
59349

> <HPC vs. Saline with Tween-80>
HPC

> <Saline vs. HPC>
Saline

> <Saline vs. Saline with Tween-80>
Saline

$$$$
