# Supplementary material for: Prediction of the effect of formulation on the toxicity of chemicals
Source: Toxicol Res (Camb). 2016 Oct 31;6(1):42–53. doi: 10.1039/c6tx00303f (PMC5310521; doi:10.1039/c6tx00303f)
Supplement: Supplementary file 2 [file TX-006-C6TX00303F-s002.zip › aziridines.sdf]

100868
  Mrv0541 09201616522D          

 15 17  0  0  0  0            999 V2000
   -1.9520    4.0145    0.0000 N   0  0  0  0  0  0  0  0  0  0  0  0
   -1.5395    3.3001    0.0000 P   0  0  0  0  0  0  0  0  0  0  0  0
   -0.8250    3.7126    0.0000 O   0  0  0  0  0  0  0  0  0  0  0  0
   -1.5395    1.6500    0.0000 N   0  0  0  0  0  0  0  0  0  0  0  0
   -1.1270    2.5856    0.0000 N   0  0  0  0  0  0  0  0  0  0  0  0
   -0.4125    2.1731    0.0000 C   0  0  0  0  0  0  0  0  0  0  0  0
   -1.1270    1.7606    0.0000 C   0  0  0  0  0  0  0  0  0  0  0  0
   -1.9520    4.8396    0.0000 C   0  0  0  0  0  0  0  0  0  0  0  0
   -2.6665    4.4270    0.0000 C   0  0  0  0  0  0  0  0  0  0  0  0
   -2.2540    2.0625    0.0000 C   0  0  0  0  0  0  0  0  0  0  0  0
   -2.9685    1.6500    0.0000 C   0  0  0  0  0  0  0  0  0  0  0  0
   -2.9685    0.8250    0.0000 C   0  0  0  0  0  0  0  0  0  0  0  0
   -2.2540    0.4125    0.0000 C   0  0  0  0  0  0  0  0  0  0  0  0
   -1.5395    0.8250    0.0000 C   0  0  0  0  0  0  0  0  0  0  0  0
   -2.2540    2.8876    0.0000 N   0  0  0  0  0  0  0  0  0  0  0  0
  1  2  1  0  0  0  0
  1  8  1  0  0  0  0
  1  9  1  0  0  0  0
  2  3  2  0  0  0  0
  2  5  1  0  0  0  0
  2 15  1  0  0  0  0
  4 10  2  0  0  0  0
  4 14  1  0  0  0  0
  5  6  1  0  0  0  0
  5  7  1  0  0  0  0
  6  7  1  0  0  0  0
  8  9  1  0  0  0  0
 10 11  1  0  0  0  0
 10 15  1  0  0  0  0
 11 12  2  0  0  0  0
 12 13  1  0  0  0  0
 13 14  2  0  0  0  0
M  END
> <NSC>
100868

> <Saline vs. CMC>
Saline

$$$$
10429
  Mrv0541 09201616522D          

 14 16  0  0  0  0            999 V2000
    1.1269   -1.8334    0.0000 N   0  0  0  0  0  0  0  0  0  0  0  0
    1.9519   -1.8334    0.0000 P   0  0  0  0  0  0  0  0  0  0  0  0
    1.9519   -1.0084    0.0000 S   0  0  0  0  0  0  0  0  0  0  0  0
    1.9520   -2.6584    0.0000 N   0  0  0  0  0  0  0  0  0  0  0  0
    1.9520   -4.3084    0.0000 O   0  0  0  0  0  0  0  0  0  0  0  0
    2.7770   -1.8334    0.0000 N   0  0  0  0  0  0  0  0  0  0  0  0
    3.4915   -1.4209    0.0000 C   0  0  0  0  0  0  0  0  0  0  0  0
    3.4915   -2.2459    0.0000 C   0  0  0  0  0  0  0  0  0  0  0  0
    0.4125   -1.4209    0.0000 C   0  0  0  0  0  0  0  0  0  0  0  0
    0.4125   -2.2459    0.0000 C   0  0  0  0  0  0  0  0  0  0  0  0
    2.6665   -3.0709    0.0000 C   0  0  0  0  0  0  0  0  0  0  0  0
    2.6665   -3.8959    0.0000 C   0  0  0  0  0  0  0  0  0  0  0  0
    1.2375   -3.0709    0.0000 C   0  0  0  0  0  0  0  0  0  0  0  0
    1.2375   -3.8959    0.0000 C   0  0  0  0  0  0  0  0  0  0  0  0
  1  2  1  0  0  0  0
  1  9  1  0  0  0  0
  1 10  1  0  0  0  0
  2  3  2  0  0  0  0
  2  6  1  0  0  0  0
  2  4  1  0  0  0  0
  4 11  1  0  0  0  0
  4 13  1  0  0  0  0
  5 12  1  0  0  0  0
  5 14  1  0  0  0  0
  6  7  1  0  0  0  0
  6  8  1  0  0  0  0
  7  8  1  0  0  0  0
  9 10  1  0  0  0  0
 11 12  1  0  0  0  0
 13 14  1  0  0  0  0
M  END
> <NSC>
10429

> <Saline vs. CMC>
Saline

> <Distilled water + alcohol vs. CMC>
Equal

> <Distilled water + alcohol vs. MC>
MC

> <MC vs. CMC>
CMC

$$$$
109091
  Mrv0541 09201616522D          

 18 20  0  0  0  0            999 V2000
   -5.7710   -4.6333    0.0000 N   0  0  0  0  0  0  0  0  0  0  0  0
   -2.9131   -2.9832    0.0000 N   0  0  0  0  0  0  0  0  0  0  0  0
   -2.9131   -4.6332    0.0000 N   0  0  0  0  0  0  0  0  0  0  0  0
   -0.0553   -2.1582    0.0000 N   0  0  0  0  0  0  0  0  0  0  0  0
    0.7697   -2.1582    0.0000 C   0  0  0  0  0  0  0  0  0  0  0  0
    0.3572   -2.8727    0.0000 C   0  0  0  0  0  0  0  0  0  0  0  0
   -6.5960   -4.6333    0.0000 C   0  0  0  0  0  0  0  0  0  0  0  0
   -6.1835   -5.3477    0.0000 C   0  0  0  0  0  0  0  0  0  0  0  0
   -2.1987   -3.3957    0.0000 C   0  0  0  0  0  0  0  0  0  0  0  0
   -2.1987   -4.2207    0.0000 C   0  0  0  0  0  0  0  0  0  0  0  0
   -3.6276   -3.3957    0.0000 C   0  0  0  0  0  0  0  0  0  0  0  0
   -3.6276   -4.2207    0.0000 C   0  0  0  0  0  0  0  0  0  0  0  0
   -5.0566   -4.2208    0.0000 C   0  0  0  0  0  0  0  0  0  0  0  0
   -5.0566   -3.3958    0.0000 C   0  0  0  0  0  0  0  0  0  0  0  0
   -4.3421   -2.9833    0.0000 O   0  0  0  0  0  0  0  0  0  0  0  0
   -1.4842   -2.9832    0.0000 O   0  0  0  0  0  0  0  0  0  0  0  0
   -1.4842   -2.1582    0.0000 C   0  0  0  0  0  0  0  0  0  0  0  0
   -0.7697   -1.7457    0.0000 C   0  0  0  0  0  0  0  0  0  0  0  0
  1  7  1  0  0  0  0
  1  8  1  0  0  0  0
  1 13  1  0  0  0  0
  2  9  2  0  0  0  0
  2 11  1  0  0  0  0
  3 10  2  0  0  0  0
  3 12  1  0  0  0  0
  4  5  1  0  0  0  0
  4  6  1  0  0  0  0
  4 18  1  0  0  0  0
  5  6  1  0  0  0  0
  7  8  1  0  0  0  0
  9 10  1  0  0  0  0
  9 16  1  0  0  0  0
 11 12  2  0  0  0  0
 11 15  1  0  0  0  0
 13 14  1  0  0  0  0
 14 15  1  0  0  0  0
 16 17  1  0  0  0  0
 17 18  1  0  0  0  0
M  END
> <NSC>
109091

> <Saline vs. CMC>
Saline

$$$$
111564
  Mrv0541 09201616522D          

 17 19  0  0  0  0            999 V2000
   -1.9520    4.0145    0.0000 N   0  0  0  0  0  0  0  0  0  0  0  0
   -1.5395    3.3000    0.0000 P   0  0  0  0  0  0  0  0  0  0  0  0
   -0.8250    3.7125    0.0000 O   0  0  0  0  0  0  0  0  0  0  0  0
   -1.5395    1.6500    0.0000 N   0  0  0  0  0  0  0  0  0  0  0  0
   -1.1270    2.5855    0.0000 N   0  0  0  0  0  0  0  0  0  0  0  0
   -1.1269    1.7605    0.0000 C   0  0  0  0  0  0  0  0  0  0  0  0
   -0.4125    2.1730    0.0000 C   0  0  0  0  0  0  0  0  0  0  0  0
   -1.9520    4.8394    0.0000 C   0  0  0  0  0  0  0  0  0  0  0  0
   -2.6665    4.4269    0.0000 C   0  0  0  0  0  0  0  0  0  0  0  0
   -2.2540    2.0625    0.0000 C   0  0  0  0  0  0  0  0  0  0  0  0
   -2.9684    1.6500    0.0000 C   0  0  0  0  0  0  0  0  0  0  0  0
   -2.9684    0.8250    0.0000 C   0  0  0  0  0  0  0  0  0  0  0  0
   -2.2540    0.4125    0.0000 C   0  0  0  0  0  0  0  0  0  0  0  0
   -1.5395    0.8250    0.0000 C   0  0  0  0  0  0  0  0  0  0  0  0
   -3.4915    4.4269    0.0000 C   0  0  0  0  0  0  0  0  0  0  0  0
   -2.2540    2.8875    0.0000 N   0  0  0  0  0  0  0  0  0  0  0  0
    0.4125    2.1730    0.0000 C   0  0  0  0  0  0  0  0  0  0  0  0
  1  2  1  0  0  0  0
  1  8  1  0  0  0  0
  1  9  1  0  0  0  0
  2  3  2  0  0  0  0
  2  5  1  0  0  0  0
  2 16  1  0  0  0  0
  4 10  2  0  0  0  0
  4 14  1  0  0  0  0
  5  6  1  0  0  0  0
  5  7  1  0  0  0  0
  6  7  1  0  0  0  0
  7 17  1  0  0  0  0
  8  9  1  0  0  0  0
  9 15  1  0  0  0  0
 10 11  1  0  0  0  0
 10 16  1  0  0  0  0
 11 12  2  0  0  0  0
 12 13  1  0  0  0  0
 13 14  2  0  0  0  0
M  END
> <NSC>
111564

> <Saline vs. CMC>
CMC

$$$$
111713
  Mrv0541 09201616522D          

 20 21  0  0  0  0            999 V2000
   -3.3292   -0.0624    0.0000 N   0  0  0  0  0  0  0  0  0  0  0  0
    1.4784    0.3945    0.0000 N   0  0  0  0  0  0  0  0  0  0  0  0
    2.2432    0.7040    0.0000 C   0  0  0  0  0  0  0  0  0  0  0  0
    1.5928    1.2115    0.0000 C   0  0  0  0  0  0  0  0  0  0  0  0
   -4.1360   -0.2344    0.0000 C   0  0  0  0  0  0  0  0  0  0  0  0
   -3.8815    0.5504    0.0000 C   0  0  0  0  0  0  0  0  0  0  0  0
   -2.5444   -0.3169    0.0000 C   0  0  0  0  0  0  0  0  0  0  0  0
   -1.9316    0.2355    0.0000 O   0  0  0  0  0  0  0  0  0  0  0  0
   -2.3724   -1.1237    0.0000 N   0  0  0  0  0  0  0  0  0  0  0  0
   -1.5877   -1.3782    0.0000 C   0  0  0  0  0  0  0  0  0  0  0  0
   -0.9749   -0.8259    0.0000 C   0  0  0  0  0  0  0  0  0  0  0  0
   -0.1901   -1.0804    0.0000 C   0  0  0  0  0  0  0  0  0  0  0  0
    0.4227   -0.5280    0.0000 C   0  0  0  0  0  0  0  0  0  0  0  0
    1.2074   -0.7825    0.0000 C   0  0  0  0  0  0  0  0  0  0  0  0
    1.8202   -0.2301    0.0000 C   0  0  0  0  0  0  0  0  0  0  0  0
    2.6049   -0.4846    0.0000 C   0  0  0  0  0  0  0  0  0  0  0  0
    3.1125    0.1658    0.0000 C   0  0  0  0  0  0  0  0  0  0  0  0
    2.8030    0.9305    0.0000 N   0  0  0  0  0  0  0  0  0  0  0  0
    1.9860    1.0449    0.0000 C   0  0  0  0  0  0  0  0  0  0  0  0
    1.6765    1.8096    0.0000 O   0  0  0  0  0  0  0  0  0  0  0  0
  1  5  1  0  0  0  0
  1  6  1  0  0  0  0
  1  7  1  0  0  0  0
  2  3  1  0  0  0  0
  2  4  1  0  0  0  0
  2 19  1  0  0  0  0
  3  4  1  0  0  0  0
  5  6  1  0  0  0  0
  7  8  2  0  0  0  0
  7  9  1  0  0  0  0
  9 10  1  0  0  0  0
 10 11  1  0  0  0  0
 11 12  1  0  0  0  0
 12 13  1  0  0  0  0
 13 14  1  0  0  0  0
 14 15  1  0  0  0  0
 15 16  1  0  0  0  0
 16 17  1  0  0  0  0
 17 18  1  0  0  0  0
 18 19  1  0  0  0  0
 19 20  2  0  0  0  0
M  END
> <NSC>
111713

> <Saline vs. CMC>
Saline

$$$$
111717
  Mrv0541 09201616522D          

 23 24  0  0  0  0            999 V2000
    2.2010   -2.2903    0.0000 N   0  0  0  0  0  0  0  0  0  0  0  0
   -0.9645    3.4419    0.0000 N   0  0  0  0  0  0  0  0  0  0  0  0
   -0.4364    2.8081    0.0000 C   0  0  0  0  0  0  0  0  0  0  0  0
   -0.1516    3.5824    0.0000 C   0  0  0  0  0  0  0  0  0  0  0  0
    1.6729   -1.6565    0.0000 C   0  0  0  0  0  0  0  0  0  0  0  0
    2.4859   -1.5160    0.0000 C   0  0  0  0  0  0  0  0  0  0  0  0
    2.3415   -3.1033    0.0000 C   0  0  0  0  0  0  0  0  0  0  0  0
    1.7077   -3.6314    0.0000 C   0  0  0  0  0  0  0  0  0  0  0  0
    1.8482   -4.4443    0.0000 O   0  0  0  0  0  0  0  0  0  0  0  0
    0.9334   -3.3465    0.0000 N   0  0  0  0  0  0  0  0  0  0  0  0
    0.7930   -2.5336    0.0000 C   0  0  0  0  0  0  0  0  0  0  0  0
    0.0187   -2.2487    0.0000 C   0  0  0  0  0  0  0  0  0  0  0  0
   -0.1218   -1.4358    0.0000 C   0  0  0  0  0  0  0  0  0  0  0  0
    0.5120   -0.9077    0.0000 C   0  0  0  0  0  0  0  0  0  0  0  0
    0.3716   -0.0947    0.0000 C   0  0  0  0  0  0  0  0  0  0  0  0
   -0.4027    0.1901    0.0000 C   0  0  0  0  0  0  0  0  0  0  0  0
   -0.5432    1.0030    0.0000 C   0  0  0  0  0  0  0  0  0  0  0  0
   -1.3174    1.2879    0.0000 C   0  0  0  0  0  0  0  0  0  0  0  0
   -1.4579    2.1008    0.0000 C   0  0  0  0  0  0  0  0  0  0  0  0
   -2.2322    2.3857    0.0000 N   0  0  0  0  0  0  0  0  0  0  0  0
   -2.3726    3.1986    0.0000 C   0  0  0  0  0  0  0  0  0  0  0  0
   -3.1469    3.4835    0.0000 O   0  0  0  0  0  0  0  0  0  0  0  0
   -1.7388    3.7267    0.0000 C   0  0  0  0  0  0  0  0  0  0  0  0
  1  5  1  0  0  0  0
  1  6  1  0  0  0  0
  1  7  1  0  0  0  0
  2  3  1  0  0  0  0
  2  4  1  0  0  0  0
  2 23  1  0  0  0  0
  3  4  1  0  0  0  0
  5  6  1  0  0  0  0
  7  8  1  0  0  0  0
  8  9  2  0  0  0  0
  8 10  1  0  0  0  0
 10 11  1  0  0  0  0
 11 12  1  0  0  0  0
 12 13  1  0  0  0  0
 13 14  1  0  0  0  0
 14 15  1  0  0  0  0
 15 16  1  0  0  0  0
 16 17  1  0  0  0  0
 17 18  1  0  0  0  0
 18 19  1  0  0  0  0
 19 20  1  0  0  0  0
 20 21  1  0  0  0  0
 21 22  2  0  0  0  0
 21 23  1  0  0  0  0
M  END
> <NSC>
111717

> <Saline vs. CMC>
Saline

$$$$
134717
  Mrv0541 09201616522D          

 26 28  0  0  0  0            999 V2000
    3.0977    2.4634    0.0000 O   0  0  0  0  0  0  0  0  0  0  0  0
    3.0977   -0.8366    0.0000 O   0  0  0  0  0  0  0  0  0  0  0  0
    4.5820    3.2260    0.0000 O   0  0  0  0  0  0  0  0  0  0  0  0
    4.3955   -0.1825    0.0000 N   0  0  0  0  0  0  0  0  0  0  0  0
    5.5362    2.5715    0.0000 O   0  0  0  0  0  0  0  0  0  0  0  0
    6.5183    0.8134    0.0000 N   0  0  0  0  0  0  0  0  0  0  0  0
    7.3433    0.8134    0.0000 H   0  0  0  0  0  0  0  0  0  0  0  0
    4.3955    1.8093    0.0000 C   0  0  0  0  0  0  0  0  0  0  0  0
    5.2205    1.8093    0.0000 C   0  0  0  0  0  0  0  0  0  0  0  0
    5.8039    1.2259    0.0000 C   0  0  0  0  0  0  0  0  0  0  0  0
    3.8122    1.2259    0.0000 C   0  0  0  0  0  0  0  0  0  0  0  0
    3.0977    1.6384    0.0000 C   0  0  0  0  0  0  0  0  0  0  0  0
    2.3832    1.2259    0.0000 C   0  0  0  0  0  0  0  0  0  0  0  0
    5.8039    0.4009    0.0000 C   0  0  0  0  0  0  0  0  0  0  0  0
    3.8122    0.4009    0.0000 C   0  0  0  0  0  0  0  0  0  0  0  0
    2.3832    0.4009    0.0000 C   0  0  0  0  0  0  0  0  0  0  0  0
    5.2205   -0.1824    0.0000 C   0  0  0  0  0  0  0  0  0  0  0  0
    3.0977   -0.0116    0.0000 C   0  0  0  0  0  0  0  0  0  0  0  0
    1.6688    1.6384    0.0000 O   0  0  0  0  0  0  0  0  0  0  0  0
    0.9543    1.2259    0.0000 C   0  0  0  0  0  0  0  0  0  0  0  0
    1.6688   -0.0116    0.0000 C   0  0  0  0  0  0  0  0  0  0  0  0
    4.7685    4.6427    0.0000 N   0  0  0  0  0  0  0  0  0  0  0  0
    4.2663    3.9882    0.0000 C   0  0  0  0  0  0  0  0  0  0  0  0
    3.4483    4.0958    0.0000 O   0  0  0  0  0  0  0  0  0  0  0  0
    4.0798    2.5715    0.0000 C   0  0  0  0  0  0  0  0  0  0  0  0
    4.0798   -0.9447    0.0000 C   0  0  0  0  0  0  0  0  0  0  0  0
  1 12  2  0  0  0  0
  2 18  2  0  0  0  0
  3 23  1  0  0  0  0
  3 25  1  0  0  0  0
  4 15  1  0  0  0  0
  4 17  1  0  0  0  0
  4 26  1  0  0  0  0
  5  9  2  0  0  0  0
  6 10  1  0  0  0  0
  6 14  1  0  0  0  0
  6  7  1  0  0  0  0
  8  9  1  0  0  0  0
  8 11  1  0  0  0  0
  8 25  1  0  0  0  0
  9 10  1  0  0  0  0
 10 14  1  0  0  0  0
 11 15  2  0  0  0  0
 11 12  1  0  0  0  0
 12 13  1  0  0  0  0
 13 16  2  0  0  0  0
 13 19  1  0  0  0  0
 14 17  1  0  0  0  0
 15 18  1  0  0  0  0
 16 18  1  0  0  0  0
 16 21  1  0  0  0  0
 19 20  1  0  0  0  0
 22 23  1  0  0  0  0
 23 24  2  0  0  0  0
M  END
> <NSC>
134717

> <Saline vs. CMC>
Saline

$$$$
17261
  Mrv0541 09201616522D          

 22 24  0  0  0  0            999 V2000
   -0.1782   -5.2587    0.0000 N   0  0  0  0  0  0  0  0  0  0  0  0
   -0.1782   -3.6087    0.0000 O   0  0  0  0  0  0  0  0  0  0  0  0
    2.6797   -5.2587    0.0000 O   0  0  0  0  0  0  0  0  0  0  0  0
    2.6797   -3.6087    0.0000 N   0  0  0  0  0  0  0  0  0  0  0  0
    1.2507   -3.6087    0.0000 C   0  0  0  0  0  0  0  0  0  0  0  0
    0.5363   -4.0212    0.0000 C   0  0  0  0  0  0  0  0  0  0  0  0
    1.9652   -4.0212    0.0000 C   0  0  0  0  0  0  0  0  0  0  0  0
    1.9652   -4.8462    0.0000 C   0  0  0  0  0  0  0  0  0  0  0  0
    0.5363   -4.8462    0.0000 C   0  0  0  0  0  0  0  0  0  0  0  0
    1.2507   -5.2587    0.0000 C   0  0  0  0  0  0  0  0  0  0  0  0
    3.0922   -2.8942    0.0000 C   0  0  0  0  0  0  0  0  0  0  0  0
    3.5047   -3.6087    0.0000 C   0  0  0  0  0  0  0  0  0  0  0  0
   -1.0032   -5.2587    0.0000 C   0  0  0  0  0  0  0  0  0  0  0  0
   -0.5907   -5.9732    0.0000 C   0  0  0  0  0  0  0  0  0  0  0  0
    1.2507   -2.7837    0.0000 O   0  0  0  0  0  0  0  0  0  0  0  0
    0.5363   -2.3712    0.0000 C   0  0  0  0  0  0  0  0  0  0  0  0
   -0.1782   -2.7837    0.0000 C   0  0  0  0  0  0  0  0  0  0  0  0
   -0.8927   -2.3712    0.0000 C   0  0  0  0  0  0  0  0  0  0  0  0
    1.2508   -6.0837    0.0000 O   0  0  0  0  0  0  0  0  0  0  0  0
    1.9652   -6.4962    0.0000 C   0  0  0  0  0  0  0  0  0  0  0  0
    2.6797   -6.0837    0.0000 C   0  0  0  0  0  0  0  0  0  0  0  0
    3.3942   -6.4962    0.0000 C   0  0  0  0  0  0  0  0  0  0  0  0
  1  9  1  0  0  0  0
  1 13  1  0  0  0  0
  1 14  1  0  0  0  0
  2  6  2  0  0  0  0
  3  8  2  0  0  0  0
  4  7  1  0  0  0  0
  4 11  1  0  0  0  0
  4 12  1  0  0  0  0
  5  7  2  0  0  0  0
  5  6  1  0  0  0  0
  5 15  1  0  0  0  0
  6  9  1  0  0  0  0
  7  8  1  0  0  0  0
  8 10  1  0  0  0  0
  9 10  2  0  0  0  0
 10 19  1  0  0  0  0
 11 12  1  0  0  0  0
 13 14  1  0  0  0  0
 15 16  1  0  0  0  0
 16 17  1  0  0  0  0
 17 18  1  0  0  0  0
 19 20  1  0  0  0  0
 20 21  1  0  0  0  0
 21 22  1  0  0  0  0
M  END
> <NSC>
17261

> <Distilled water + alcohol vs. CMC>
CMC

> <Distilled water + alcohol vs. MC>
MC

$$$$
17262
  Mrv0541 09201616522D          

 24 26  0  0  0  0            999 V2000
   -2.1987   -5.0459    0.0000 N   0  0  0  0  0  0  0  0  0  0  0  0
   -2.1987   -3.3958    0.0000 O   0  0  0  0  0  0  0  0  0  0  0  0
    0.6592   -5.0458    0.0000 O   0  0  0  0  0  0  0  0  0  0  0  0
    0.6592   -3.3958    0.0000 N   0  0  0  0  0  0  0  0  0  0  0  0
   -0.7697   -3.3958    0.0000 C   0  0  0  0  0  0  0  0  0  0  0  0
   -0.0553   -3.8083    0.0000 C   0  0  0  0  0  0  0  0  0  0  0  0
   -1.4842   -3.8083    0.0000 C   0  0  0  0  0  0  0  0  0  0  0  0
   -0.0553   -4.6333    0.0000 C   0  0  0  0  0  0  0  0  0  0  0  0
   -1.4842   -4.6334    0.0000 C   0  0  0  0  0  0  0  0  0  0  0  0
   -0.7697   -5.0458    0.0000 C   0  0  0  0  0  0  0  0  0  0  0  0
    1.0718   -2.6813    0.0000 C   0  0  0  0  0  0  0  0  0  0  0  0
    1.4843   -3.3958    0.0000 C   0  0  0  0  0  0  0  0  0  0  0  0
   -3.0237   -5.0459    0.0000 C   0  0  0  0  0  0  0  0  0  0  0  0
   -2.6112   -5.7603    0.0000 C   0  0  0  0  0  0  0  0  0  0  0  0
   -0.7697   -2.5708    0.0000 O   0  0  0  0  0  0  0  0  0  0  0  0
   -1.4843   -2.1582    0.0000 C   0  0  0  0  0  0  0  0  0  0  0  0
   -2.1987   -2.5708    0.0000 C   0  0  0  0  0  0  0  0  0  0  0  0
   -2.9132   -2.1582    0.0000 O   0  0  0  0  0  0  0  0  0  0  0  0
   -3.6277   -2.5708    0.0000 C   0  0  0  0  0  0  0  0  0  0  0  0
   -0.7697   -5.8708    0.0000 O   0  0  0  0  0  0  0  0  0  0  0  0
   -0.0553   -6.2833    0.0000 C   0  0  0  0  0  0  0  0  0  0  0  0
    0.6592   -5.8708    0.0000 C   0  0  0  0  0  0  0  0  0  0  0  0
    1.3737   -6.2833    0.0000 O   0  0  0  0  0  0  0  0  0  0  0  0
    2.0882   -5.8708    0.0000 C   0  0  0  0  0  0  0  0  0  0  0  0
  1  9  1  0  0  0  0
  1 13  1  0  0  0  0
  1 14  1  0  0  0  0
  2  7  2  0  0  0  0
  3  8  2  0  0  0  0
  4  6  1  0  0  0  0
  4 11  1  0  0  0  0
  4 12  1  0  0  0  0
  5  6  2  0  0  0  0
  5  7  1  0  0  0  0
  5 15  1  0  0  0  0
  6  8  1  0  0  0  0
  7  9  1  0  0  0  0
  8 10  1  0  0  0  0
  9 10  2  0  0  0  0
 10 20  1  0  0  0  0
 11 12  1  0  0  0  0
 13 14  1  0  0  0  0
 15 16  1  0  0  0  0
 16 17  1  0  0  0  0
 17 18  1  0  0  0  0
 18 19  1  0  0  0  0
 20 21  1  0  0  0  0
 21 22  1  0  0  0  0
 22 23  1  0  0  0  0
 23 24  1  0  0  0  0
M  END
> <NSC>
17262

> <Distilled water + alcohol vs. Saline>
Equal

> <MC vs. Saline>
Equal

$$$$
18269
  Mrv0541 09201616522D          

 22 24  0  0  0  0            999 V2000
   -0.6188   -4.3717    0.0000 N   0  0  0  0  0  0  0  0  0  0  0  0
   -0.6188   -2.7217    0.0000 O   0  0  0  0  0  0  0  0  0  0  0  0
    2.2392   -4.3717    0.0000 O   0  0  0  0  0  0  0  0  0  0  0  0
    2.2392   -2.7217    0.0000 N   0  0  0  0  0  0  0  0  0  0  0  0
    0.8102   -2.7217    0.0000 C   0  0  0  0  0  0  0  0  0  0  0  0
    1.5247   -3.1342    0.0000 C   0  0  0  0  0  0  0  0  0  0  0  0
    0.0957   -3.1342    0.0000 C   0  0  0  0  0  0  0  0  0  0  0  0
    1.5247   -3.9592    0.0000 C   0  0  0  0  0  0  0  0  0  0  0  0
    0.0957   -3.9592    0.0000 C   0  0  0  0  0  0  0  0  0  0  0  0
    0.8102   -4.3717    0.0000 C   0  0  0  0  0  0  0  0  0  0  0  0
    2.6517   -2.0072    0.0000 C   0  0  0  0  0  0  0  0  0  0  0  0
    3.0642   -2.7217    0.0000 C   0  0  0  0  0  0  0  0  0  0  0  0
   -1.4437   -4.3717    0.0000 C   0  0  0  0  0  0  0  0  0  0  0  0
   -1.0312   -5.0862    0.0000 C   0  0  0  0  0  0  0  0  0  0  0  0
    0.8102   -1.8967    0.0000 N   0  0  0  0  0  0  0  0  0  0  0  0
    0.0957   -1.4842    0.0000 C   0  0  0  0  0  0  0  0  0  0  0  0
   -0.6188   -1.8967    0.0000 O   0  0  0  0  0  0  0  0  0  0  0  0
    0.0957   -0.6592    0.0000 C   0  0  0  0  0  0  0  0  0  0  0  0
    0.8102   -5.1967    0.0000 N   0  0  0  0  0  0  0  0  0  0  0  0
    0.0958   -5.6092    0.0000 C   0  0  0  0  0  0  0  0  0  0  0  0
   -0.6188   -5.1967    0.0000 O   0  0  0  0  0  0  0  0  0  0  0  0
    0.0958   -6.4342    0.0000 C   0  0  0  0  0  0  0  0  0  0  0  0
  1  9  1  0  0  0  0
  1 13  1  0  0  0  0
  1 14  1  0  0  0  0
  2  7  2  0  0  0  0
  3  8  2  0  0  0  0
  4  6  1  0  0  0  0
  4 11  1  0  0  0  0
  4 12  1  0  0  0  0
  5  6  2  0  0  0  0
  5  7  1  0  0  0  0
  5 15  1  0  0  0  0
  6  8  1  0  0  0  0
  7  9  1  0  0  0  0
  8 10  1  0  0  0  0
  9 10  2  0  0  0  0
 10 19  1  0  0  0  0
 11 12  1  0  0  0  0
 13 14  1  0  0  0  0
 15 16  1  0  0  0  0
 16 17  2  0  0  0  0
 16 18  1  0  0  0  0
 19 20  1  0  0  0  0
 20 21  2  0  0  0  0
 20 22  1  0  0  0  0
M  END
> <NSC>
18269

> <Saline vs. CMC>
Equal

> <Distilled water + alcohol vs. CMC>
Distilled water + alcohol

> <Distilled water + alcohol vs. MC>
Distilled water + alcohol

> <MC vs. CMC>
CMC

> <Distilled water + alcohol vs. Saline>
Distilled water + alcohol

$$$$
18270
  Mrv0541 09201616522D          

 20 22  0  0  0  0            999 V2000
   -2.5560   -4.4271    0.0000 N   0  0  0  0  0  0  0  0  0  0  0  0
   -2.5560   -2.7771    0.0000 O   0  0  0  0  0  0  0  0  0  0  0  0
    0.3020   -4.4270    0.0000 O   0  0  0  0  0  0  0  0  0  0  0  0
    0.3020   -2.7770    0.0000 N   0  0  0  0  0  0  0  0  0  0  0  0
   -1.1270   -2.7770    0.0000 C   0  0  0  0  0  0  0  0  0  0  0  0
   -1.8415   -3.1895    0.0000 C   0  0  0  0  0  0  0  0  0  0  0  0
   -0.4125   -3.1895    0.0000 C   0  0  0  0  0  0  0  0  0  0  0  0
   -0.4125   -4.0145    0.0000 C   0  0  0  0  0  0  0  0  0  0  0  0
   -1.8415   -4.0145    0.0000 C   0  0  0  0  0  0  0  0  0  0  0  0
   -1.1270   -4.4270    0.0000 C   0  0  0  0  0  0  0  0  0  0  0  0
    0.7145   -2.0625    0.0000 C   0  0  0  0  0  0  0  0  0  0  0  0
    1.1270   -2.7770    0.0000 C   0  0  0  0  0  0  0  0  0  0  0  0
   -3.3810   -4.4271    0.0000 C   0  0  0  0  0  0  0  0  0  0  0  0
   -2.9685   -5.1416    0.0000 C   0  0  0  0  0  0  0  0  0  0  0  0
   -1.1270   -1.9520    0.0000 O   0  0  0  0  0  0  0  0  0  0  0  0
   -1.8415   -1.5395    0.0000 C   0  0  0  0  0  0  0  0  0  0  0  0
   -2.5560   -1.9520    0.0000 C   0  0  0  0  0  0  0  0  0  0  0  0
   -1.1270   -5.2521    0.0000 O   0  0  0  0  0  0  0  0  0  0  0  0
   -1.8415   -5.6646    0.0000 C   0  0  0  0  0  0  0  0  0  0  0  0
   -2.5560   -5.2521    0.0000 C   0  0  0  0  0  0  0  0  0  0  0  0
  1  9  1  0  0  0  0
  1 13  1  0  0  0  0
  1 14  1  0  0  0  0
  2  6  2  0  0  0  0
  3  8  2  0  0  0  0
  4  7  1  0  0  0  0
  4 11  1  0  0  0  0
  4 12  1  0  0  0  0
  5  7  2  0  0  0  0
  5  6  1  0  0  0  0
  5 15  1  0  0  0  0
  6  9  1  0  0  0  0
  7  8  1  0  0  0  0
  8 10  1  0  0  0  0
  9 10  2  0  0  0  0
 10 18  1  0  0  0  0
 11 12  1  0  0  0  0
 13 14  1  0  0  0  0
 15 16  1  0  0  0  0
 16 17  1  0  0  0  0
 18 19  1  0  0  0  0
 19 20  1  0  0  0  0
M  END
> <NSC>
18270

> <Saline vs. CMC>
Saline

> <Distilled water + alcohol vs. MC>
Distilled water + alcohol

> <MC vs. CMC>
MC

> <MC vs. Saline>
Saline

$$$$
18271
  Mrv0541 09201616522D          

 24 26  0  0  0  0            999 V2000
    1.2375   -4.5375    0.0000 N   0  0  0  0  0  0  0  0  0  0  0  0
    1.2375   -2.8875    0.0000 O   0  0  0  0  0  0  0  0  0  0  0  0
    4.0954   -4.5375    0.0000 O   0  0  0  0  0  0  0  0  0  0  0  0
    4.0954   -2.8875    0.0000 N   0  0  0  0  0  0  0  0  0  0  0  0
    2.6665   -2.8875    0.0000 C   0  0  0  0  0  0  0  0  0  0  0  0
    3.3809   -3.3000    0.0000 C   0  0  0  0  0  0  0  0  0  0  0  0
    1.9519   -3.3000    0.0000 C   0  0  0  0  0  0  0  0  0  0  0  0
    3.3809   -4.1250    0.0000 C   0  0  0  0  0  0  0  0  0  0  0  0
    1.9519   -4.1250    0.0000 C   0  0  0  0  0  0  0  0  0  0  0  0
    2.6665   -4.5375    0.0000 C   0  0  0  0  0  0  0  0  0  0  0  0
    4.5079   -2.1730    0.0000 C   0  0  0  0  0  0  0  0  0  0  0  0
    4.9204   -2.8875    0.0000 C   0  0  0  0  0  0  0  0  0  0  0  0
    0.4125   -4.5375    0.0000 C   0  0  0  0  0  0  0  0  0  0  0  0
    0.8250   -5.2519    0.0000 C   0  0  0  0  0  0  0  0  0  0  0  0
    2.6665   -2.0625    0.0000 N   0  0  0  0  0  0  0  0  0  0  0  0
    1.9519   -1.6500    0.0000 C   0  0  0  0  0  0  0  0  0  0  0  0
    1.2375   -2.0625    0.0000 O   0  0  0  0  0  0  0  0  0  0  0  0
    1.9519   -0.8250    0.0000 C   0  0  0  0  0  0  0  0  0  0  0  0
    1.2375   -0.4125    0.0000 C   0  0  0  0  0  0  0  0  0  0  0  0
    2.6665   -5.3625    0.0000 N   0  0  0  0  0  0  0  0  0  0  0  0
    1.9520   -5.7750    0.0000 C   0  0  0  0  0  0  0  0  0  0  0  0
    1.2375   -5.3625    0.0000 O   0  0  0  0  0  0  0  0  0  0  0  0
    1.9520   -6.6000    0.0000 C   0  0  0  0  0  0  0  0  0  0  0  0
    1.2375   -7.0125    0.0000 C   0  0  0  0  0  0  0  0  0  0  0  0
  1  9  1  0  0  0  0
  1 13  1  0  0  0  0
  1 14  1  0  0  0  0
  2  7  2  0  0  0  0
  3  8  2  0  0  0  0
  4  6  1  0  0  0  0
  4 11  1  0  0  0  0
  4 12  1  0  0  0  0
  5  6  2  0  0  0  0
  5  7  1  0  0  0  0
  5 15  1  0  0  0  0
  6  8  1  0  0  0  0
  7  9  1  0  0  0  0
  8 10  1  0  0  0  0
  9 10  2  0  0  0  0
 10 20  1  0  0  0  0
 11 12  1  0  0  0  0
 13 14  1  0  0  0  0
 15 16  1  0  0  0  0
 16 17  2  0  0  0  0
 16 18  1  0  0  0  0
 18 19  1  0  0  0  0
 20 21  1  0  0  0  0
 21 22  2  0  0  0  0
 21 23  1  0  0  0  0
 23 24  1  0  0  0  0
M  END
> <NSC>
18271

> <Saline vs. CMC>
Saline

> <Distilled water + alcohol vs. CMC>
CMC

> <Distilled water + alcohol vs. MC>
Equal

$$$$
18273
  Mrv0541 09201616522D          

 24 26  0  0  0  0            999 V2000
   -0.7706   -4.6347    0.0000 N   0  0  0  0  0  0  0  0  0  0  0  0
   -0.7706   -2.9847    0.0000 O   0  0  0  0  0  0  0  0  0  0  0  0
    2.0873   -4.6347    0.0000 O   0  0  0  0  0  0  0  0  0  0  0  0
    2.0873   -2.9847    0.0000 N   0  0  0  0  0  0  0  0  0  0  0  0
    0.6584   -2.9847    0.0000 C   0  0  0  0  0  0  0  0  0  0  0  0
   -0.0561   -3.3972    0.0000 C   0  0  0  0  0  0  0  0  0  0  0  0
    1.3728   -3.3972    0.0000 C   0  0  0  0  0  0  0  0  0  0  0  0
    1.3728   -4.2222    0.0000 C   0  0  0  0  0  0  0  0  0  0  0  0
   -0.0561   -4.2222    0.0000 C   0  0  0  0  0  0  0  0  0  0  0  0
    0.6584   -4.6347    0.0000 C   0  0  0  0  0  0  0  0  0  0  0  0
    2.4998   -2.2702    0.0000 C   0  0  0  0  0  0  0  0  0  0  0  0
    2.9123   -2.9847    0.0000 C   0  0  0  0  0  0  0  0  0  0  0  0
   -1.5956   -4.6347    0.0000 C   0  0  0  0  0  0  0  0  0  0  0  0
   -1.1831   -5.3492    0.0000 C   0  0  0  0  0  0  0  0  0  0  0  0
   -1.1831   -6.1742    0.0000 C   0  0  0  0  0  0  0  0  0  0  0  0
    0.6584   -2.1597    0.0000 N   0  0  0  0  0  0  0  0  0  0  0  0
   -0.0562   -1.7472    0.0000 C   0  0  0  0  0  0  0  0  0  0  0  0
   -0.7706   -2.1597    0.0000 O   0  0  0  0  0  0  0  0  0  0  0  0
   -0.0562   -0.9222    0.0000 C   0  0  0  0  0  0  0  0  0  0  0  0
    0.6584   -5.4597    0.0000 N   0  0  0  0  0  0  0  0  0  0  0  0
   -0.0561   -5.8722    0.0000 C   0  0  0  0  0  0  0  0  0  0  0  0
   -0.7706   -5.4597    0.0000 O   0  0  0  0  0  0  0  0  0  0  0  0
   -0.0561   -6.6972    0.0000 C   0  0  0  0  0  0  0  0  0  0  0  0
    3.6268   -3.3972    0.0000 C   0  0  0  0  0  0  0  0  0  0  0  0
  1  9  1  0  0  0  0
  1 13  1  0  0  0  0
  1 14  1  0  0  0  0
  2  6  2  0  0  0  0
  3  8  2  0  0  0  0
  4  7  1  0  0  0  0
  4 11  1  0  0  0  0
  4 12  1  0  0  0  0
  5  7  2  0  0  0  0
  5  6  1  0  0  0  0
  5 16  1  0  0  0  0
  6  9  1  0  0  0  0
  7  8  1  0  0  0  0
  8 10  1  0  0  0  0
  9 10  2  0  0  0  0
 10 20  1  0  0  0  0
 11 12  1  0  0  0  0
 12 24  1  0  0  0  0
 13 14  1  0  0  0  0
 14 15  1  0  0  0  0
 16 17  1  0  0  0  0
 17 18  2  0  0  0  0
 17 19  1  0  0  0  0
 20 21  1  0  0  0  0
 21 22  2  0  0  0  0
 21 23  1  0  0  0  0
M  END
> <NSC>
18273

> <Saline vs. CMC>
Saline

> <Distilled water + alcohol vs. MC>
MC

> <Distilled water + alcohol vs. Saline>
Saline

$$$$
18274
  Mrv0541 09201616522D          

 26 28  0  0  0  0            999 V2000
    1.2375   -4.5375    0.0000 N   0  0  0  0  0  0  0  0  0  0  0  0
    1.2375   -2.8875    0.0000 O   0  0  0  0  0  0  0  0  0  0  0  0
    4.0954   -4.5375    0.0000 O   0  0  0  0  0  0  0  0  0  0  0  0
    4.0954   -2.8875    0.0000 N   0  0  0  0  0  0  0  0  0  0  0  0
    2.6665   -2.8875    0.0000 C   0  0  0  0  0  0  0  0  0  0  0  0
    3.3809   -3.3000    0.0000 C   0  0  0  0  0  0  0  0  0  0  0  0
    1.9519   -3.3000    0.0000 C   0  0  0  0  0  0  0  0  0  0  0  0
    3.3809   -4.1250    0.0000 C   0  0  0  0  0  0  0  0  0  0  0  0
    1.9519   -4.1250    0.0000 C   0  0  0  0  0  0  0  0  0  0  0  0
    2.6665   -4.5375    0.0000 C   0  0  0  0  0  0  0  0  0  0  0  0
    4.5079   -2.1730    0.0000 C   0  0  0  0  0  0  0  0  0  0  0  0
    4.9204   -2.8875    0.0000 C   0  0  0  0  0  0  0  0  0  0  0  0
    0.4125   -4.5375    0.0000 C   0  0  0  0  0  0  0  0  0  0  0  0
    0.8250   -5.2519    0.0000 C   0  0  0  0  0  0  0  0  0  0  0  0
    2.6665   -2.0625    0.0000 N   0  0  0  0  0  0  0  0  0  0  0  0
    1.9519   -1.6500    0.0000 C   0  0  0  0  0  0  0  0  0  0  0  0
    1.2375   -2.0625    0.0000 O   0  0  0  0  0  0  0  0  0  0  0  0
    1.9519   -0.8250    0.0000 C   0  0  0  0  0  0  0  0  0  0  0  0
    1.2375   -0.4125    0.0000 C   0  0  0  0  0  0  0  0  0  0  0  0
    0.5230   -0.8250    0.0000 C   0  0  0  0  0  0  0  0  0  0  0  0
    2.6665   -5.3625    0.0000 N   0  0  0  0  0  0  0  0  0  0  0  0
    1.9520   -5.7750    0.0000 C   0  0  0  0  0  0  0  0  0  0  0  0
    1.2375   -5.3625    0.0000 O   0  0  0  0  0  0  0  0  0  0  0  0
    1.9520   -6.6000    0.0000 C   0  0  0  0  0  0  0  0  0  0  0  0
    1.2375   -7.0125    0.0000 C   0  0  0  0  0  0  0  0  0  0  0  0
    0.5230   -6.6000    0.0000 C   0  0  0  0  0  0  0  0  0  0  0  0
  1  9  1  0  0  0  0
  1 13  1  0  0  0  0
  1 14  1  0  0  0  0
  2  7  2  0  0  0  0
  3  8  2  0  0  0  0
  4  6  1  0  0  0  0
  4 11  1  0  0  0  0
  4 12  1  0  0  0  0
  5  6  2  0  0  0  0
  5  7  1  0  0  0  0
  5 15  1  0  0  0  0
  6  8  1  0  0  0  0
  7  9  1  0  0  0  0
  8 10  1  0  0  0  0
  9 10  2  0  0  0  0
 10 21  1  0  0  0  0
 11 12  1  0  0  0  0
 13 14  1  0  0  0  0
 15 16  1  0  0  0  0
 16 17  2  0  0  0  0
 16 18  1  0  0  0  0
 18 19  1  0  0  0  0
 19 20  1  0  0  0  0
 21 22  1  0  0  0  0
 22 23  2  0  0  0  0
 22 24  1  0  0  0  0
 24 25  1  0  0  0  0
 25 26  1  0  0  0  0
M  END
> <NSC>
18274

> <Saline vs. CMC>
CMC

> <MC vs. CMC>
CMC

> <MC vs. Saline>
Equal

$$$$
18276
  Mrv0541 09201616522D          

 16 18  0  0  0  0            999 V2000
   -3.2704   -4.0145    0.0000 N   0  0  0  0  0  0  0  0  0  0  0  0
   -0.4125   -2.3645    0.0000 N   0  0  0  0  0  0  0  0  0  0  0  0
    0.0000   -1.6500    0.0000 C   0  0  0  0  0  0  0  0  0  0  0  0
    0.4125   -2.3645    0.0000 C   0  0  0  0  0  0  0  0  0  0  0  0
   -1.8415   -2.3645    0.0000 C   0  0  0  0  0  0  0  0  0  0  0  0
   -2.5559   -2.7770    0.0000 C   0  0  0  0  0  0  0  0  0  0  0  0
   -1.1270   -2.7770    0.0000 C   0  0  0  0  0  0  0  0  0  0  0  0
   -1.1270   -3.6020    0.0000 C   0  0  0  0  0  0  0  0  0  0  0  0
   -2.5559   -3.6020    0.0000 C   0  0  0  0  0  0  0  0  0  0  0  0
   -1.8415   -4.0145    0.0000 C   0  0  0  0  0  0  0  0  0  0  0  0
   -4.0954   -4.0145    0.0000 C   0  0  0  0  0  0  0  0  0  0  0  0
   -3.6829   -4.7290    0.0000 C   0  0  0  0  0  0  0  0  0  0  0  0
   -3.6829   -5.5540    0.0000 C   0  0  0  0  0  0  0  0  0  0  0  0
   -3.2704   -2.3645    0.0000 O   0  0  0  0  0  0  0  0  0  0  0  0
   -0.4125   -4.0145    0.0000 O   0  0  0  0  0  0  0  0  0  0  0  0
    1.1270   -2.7770    0.0000 C   0  0  0  0  0  0  0  0  0  0  0  0
  1  9  1  0  0  0  0
  1 11  1  0  0  0  0
  1 12  1  0  0  0  0
  2  3  1  0  0  0  0
  2  4  1  0  0  0  0
  2  7  1  0  0  0  0
  3  4  1  0  0  0  0
  4 16  1  0  0  0  0
  5  7  2  0  0  0  0
  5  6  1  0  0  0  0
  6  9  2  0  0  0  0
  6 14  1  0  0  0  0
  7  8  1  0  0  0  0
  8 10  2  0  0  0  0
  8 15  1  0  0  0  0
  9 10  1  0  0  0  0
 11 12  1  0  0  0  0
 12 13  1  0  0  0  0
M  END
> <NSC>
18276

> <MC vs. CMC>
MC

$$$$
20088
  Mrv0541 09201616522D          

 46 50  0  0  0  0            999 V2000
   -5.1119   -0.1106    0.0000 C   0  0  0  0  0  0  0  0  0  0  0  0
   -4.6994   -0.8250    0.0000 C   0  0  0  0  0  0  0  0  0  0  0  0
   -5.4138   -2.0625    0.0000 C   0  0  0  0  0  0  0  0  0  0  0  0
   -6.8428   -2.0625    0.0000 C   0  0  0  0  0  0  0  0  0  0  0  0
   -3.9849   -2.8875    0.0000 C   0  0  0  0  0  0  0  0  0  0  0  0
   -5.4139   -2.8875    0.0000 C   0  0  0  0  0  0  0  0  0  0  0  0
   -3.9849   -3.7126    0.0000 C   0  0  0  0  0  0  0  0  0  0  0  0
   -6.1284   -3.3001    0.0000 C   0  0  0  0  0  0  0  0  0  0  0  0
   -4.6994   -4.1251    0.0000 C   0  0  0  0  0  0  0  0  0  0  0  0
   -6.5364   -6.3144    0.0000 C   0  0  0  0  0  0  0  0  0  0  0  0
   -5.1292   -6.5625    0.0000 C   0  0  0  0  0  0  0  0  0  0  0  0
   -7.3117   -6.5966    0.0000 C   0  0  0  0  0  0  0  0  0  0  0  0
   -5.9045   -6.8447    0.0000 C   0  0  0  0  0  0  0  0  0  0  0  0
   -4.4972   -7.0929    0.0000 C   0  0  0  0  0  0  0  0  0  0  0  0
   -7.4549   -7.4091    0.0000 C   0  0  0  0  0  0  0  0  0  0  0  0
   -6.0477   -7.6572    0.0000 C   0  0  0  0  0  0  0  0  0  0  0  0
   -4.6404   -7.9053    0.0000 C   0  0  0  0  0  0  0  0  0  0  0  0
   -6.8230   -7.9394    0.0000 C   0  0  0  0  0  0  0  0  0  0  0  0
   -5.4157   -8.1875    0.0000 C   0  0  0  0  0  0  0  0  0  0  0  0
   -7.5573   -0.8250    0.0000 C   0  0  0  0  0  0  0  0  0  0  0  0
   -7.5573   -1.6500    0.0000 C   0  0  0  0  0  0  0  0  0  0  0  0
   -8.2718   -0.4125    0.0000 O   0  0  0  0  0  0  0  0  0  0  0  0
   -6.8428   -2.8875    0.0000 N   0  0  0  0  0  0  0  0  0  0  0  0
   -6.1284   -1.6500    0.0000 O   0  0  0  0  0  0  0  0  0  0  0  0
   -6.1284   -4.1251    0.0000 O   0  0  0  0  0  0  0  0  0  0  0  0
   -5.4139   -3.7126    0.0000 O   0  0  0  0  0  0  0  0  0  0  0  0
   -4.6994   -2.4750    0.0000 O   0  0  0  0  0  0  0  0  0  0  0  0
   -3.2704   -2.4750    0.0000 O   0  0  0  0  0  0  0  0  0  0  0  0
   -4.2869   -0.1106    0.0000 N   0  0  0  0  0  0  0  0  0  0  0  0
   -4.9859   -5.7501    0.0000 C   0  0  0  0  0  0  0  0  0  0  0  0
   -5.6179   -5.2197    0.0000 O   0  0  0  0  0  0  0  0  0  0  0  0
   -8.2718   -2.0625    0.0000 C   0  0  0  0  0  0  0  0  0  0  0  0
   -8.2718   -2.8875    0.0000 O   0  0  0  0  0  0  0  0  0  0  0  0
   -6.8428   -0.4125    0.0000 C   0  0  0  0  0  0  0  0  0  0  0  0
   -5.1119   -4.8396    0.0000 C   0  0  0  0  0  0  0  0  0  0  0  0
   -4.6994   -1.6500    0.0000 C   0  0  0  0  0  0  0  0  0  0  0  0
   -3.9849   -2.0625    0.0000 O   0  0  0  0  0  0  0  0  0  0  0  0
   -4.0674   -4.6554    0.0000 C   0  0  0  0  0  0  0  0  0  0  0  0
   -4.0085   -8.4356    0.0000 O   0  0  0  0  0  0  0  0  0  0  0  0
   -3.2332   -8.1534    0.0000 C   0  0  0  0  0  0  0  0  0  0  0  0
   -3.2704   -4.1251    0.0000 O   0  0  0  0  0  0  0  0  0  0  0  0
   -4.2106   -5.4679    0.0000 N   0  0  0  0  0  0  0  0  0  0  0  0
   -3.5724    0.3020    0.0000 C   0  0  0  0  0  0  0  0  0  0  0  0
   -2.8579   -0.1106    0.0000 O   0  0  0  0  0  0  0  0  0  0  0  0
   -3.5724    1.1270    0.0000 C   0  0  0  0  0  0  0  0  0  0  0  0
   -6.9662   -8.7519    0.0000 C   0  0  0  0  0  0  0  0  0  0  0  0
  1 29  1  0  0  0  0
  1  2  1  0  0  0  0
  2 29  1  0  0  0  0
  2 36  1  0  0  0  0
  3  6  1  0  0  0  0
  3 24  1  0  0  0  0
  3 36  1  0  0  0  0
  4 21  1  0  0  0  0
  4 24  1  0  0  0  0
  4 23  2  0  0  0  0
  5 28  2  0  0  0  0
  5 27  1  0  0  0  0
  5  7  1  0  0  0  0
  6 26  1  0  0  0  0
  6 27  1  0  0  0  0
  6  8  1  0  0  0  0
  7  9  1  0  0  0  0
  7 41  1  0  0  0  0
  8 23  1  0  0  0  0
  8 25  2  0  0  0  0
  9 26  1  0  0  0  0
  9 35  1  0  0  0  0
  9 38  1  0  0  0  0
 10 12  2  0  0  0  0
 10 13  1  0  0  0  0
 11 30  1  0  0  0  0
 11 14  2  0  0  0  0
 11 13  1  0  0  0  0
 12 15  1  0  0  0  0
 13 16  2  0  0  0  0
 14 17  1  0  0  0  0
 15 18  2  0  0  0  0
 16 18  1  0  0  0  0
 16 19  1  0  0  0  0
 17 19  2  0  0  0  0
 17 39  1  0  0  0  0
 18 46  1  0  0  0  0
 20 22  2  0  0  0  0
 20 21  1  0  0  0  0
 20 34  1  0  0  0  0
 21 32  2  0  0  0  0
 29 43  1  0  0  0  0
 30 31  2  0  0  0  0
 30 42  1  0  0  0  0
 32 33  1  0  0  0  0
 36 37  1  0  0  0  0
 38 42  1  0  0  0  0
 39 40  1  0  0  0  0
 43 44  2  0  0  0  0
 43 45  1  0  0  0  0
M  END
> <NSC>
20088

> <Distilled water + alcohol vs. Saline>
Distilled water + alcohol

$$$$
21590
  Mrv0541 09201616522D          

 14 16  0  0  0  0            999 V2000
    1.1269   -1.8334    0.0000 N   0  0  0  0  0  0  0  0  0  0  0  0
    1.9519   -1.8334    0.0000 P   0  0  0  0  0  0  0  0  0  0  0  0
    1.9519   -1.0084    0.0000 O   0  0  0  0  0  0  0  0  0  0  0  0
    2.7770   -1.8334    0.0000 N   0  0  0  0  0  0  0  0  0  0  0  0
    3.4915   -1.4209    0.0000 C   0  0  0  0  0  0  0  0  0  0  0  0
    3.4915   -2.2459    0.0000 C   0  0  0  0  0  0  0  0  0  0  0  0
    0.4125   -1.4209    0.0000 C   0  0  0  0  0  0  0  0  0  0  0  0
    0.4125   -2.2459    0.0000 C   0  0  0  0  0  0  0  0  0  0  0  0
    1.9520   -2.6584    0.0000 C   0  0  0  0  0  0  0  0  0  0  0  0
    1.2375   -3.0709    0.0000 C   0  0  0  0  0  0  0  0  0  0  0  0
    2.6665   -3.0709    0.0000 C   0  0  0  0  0  0  0  0  0  0  0  0
    2.6665   -3.8959    0.0000 C   0  0  0  0  0  0  0  0  0  0  0  0
    1.2375   -3.8959    0.0000 C   0  0  0  0  0  0  0  0  0  0  0  0
    1.9520   -4.3084    0.0000 C   0  0  0  0  0  0  0  0  0  0  0  0
  1  2  1  0  0  0  0
  1  7  1  0  0  0  0
  1  8  1  0  0  0  0
  2  3  2  0  0  0  0
  2  4  1  0  0  0  0
  2  9  1  0  0  0  0
  4  5  1  0  0  0  0
  4  6  1  0  0  0  0
  5  6  1  0  0  0  0
  7  8  1  0  0  0  0
  9 11  2  0  0  0  0
  9 10  1  0  0  0  0
 10 13  2  0  0  0  0
 11 12  1  0  0  0  0
 12 14  2  0  0  0  0
 13 14  1  0  0  0  0
M  END
> <NSC>
21590

> <Saline vs. CMC>
Saline

> <Distilled water + alcohol vs. MC>
Distilled water + alcohol

> <Distilled water + alcohol vs. Saline>
Saline

> <MC vs. Saline>
Equal

$$$$
21592
  Mrv0541 09201616522D          

 24 27  0  0  0  0            999 V2000
   -5.6092    1.3332    0.0000 N   0  0  0  0  0  0  0  0  0  0  0  0
   -4.3717   -2.2392    0.0000 N   0  0  0  0  0  0  0  0  0  0  0  0
   -1.8967   -0.8102    0.0000 N   0  0  0  0  0  0  0  0  0  0  0  0
   -1.1822   -1.2227    0.0000 C   0  0  0  0  0  0  0  0  0  0  0  0
   -1.8967   -1.6352    0.0000 C   0  0  0  0  0  0  0  0  0  0  0  0
   -6.3237    1.7457    0.0000 C   0  0  0  0  0  0  0  0  0  0  0  0
   -6.3237    0.9207    0.0000 C   0  0  0  0  0  0  0  0  0  0  0  0
   -3.5467    0.6188    0.0000 C   0  0  0  0  0  0  0  0  0  0  0  0
   -4.3717    0.6188    0.0000 C   0  0  0  0  0  0  0  0  0  0  0  0
   -3.1342   -0.0957    0.0000 C   0  0  0  0  0  0  0  0  0  0  0  0
   -3.5467   -0.8102    0.0000 C   0  0  0  0  0  0  0  0  0  0  0  0
   -4.7842   -0.0957    0.0000 C   0  0  0  0  0  0  0  0  0  0  0  0
   -4.3717   -0.8102    0.0000 C   0  0  0  0  0  0  0  0  0  0  0  0
   -3.6572   -2.6517    0.0000 C   0  0  0  0  0  0  0  0  0  0  0  0
   -4.3717   -3.0642    0.0000 C   0  0  0  0  0  0  0  0  0  0  0  0
   -6.7362    0.2063    0.0000 C   0  0  0  0  0  0  0  0  0  0  0  0
   -4.7842    1.3332    0.0000 C   0  0  0  0  0  0  0  0  0  0  0  0
   -4.3717    2.0477    0.0000 O   0  0  0  0  0  0  0  0  0  0  0  0
   -4.7842   -1.5247    0.0000 C   0  0  0  0  0  0  0  0  0  0  0  0
   -5.6092   -1.5247    0.0000 O   0  0  0  0  0  0  0  0  0  0  0  0
   -2.8322   -2.6517    0.0000 C   0  0  0  0  0  0  0  0  0  0  0  0
   -2.3092   -0.0957    0.0000 C   0  0  0  0  0  0  0  0  0  0  0  0
   -1.8967    0.6188    0.0000 O   0  0  0  0  0  0  0  0  0  0  0  0
   -2.3092   -2.3497    0.0000 C   0  0  0  0  0  0  0  0  0  0  0  0
  1  6  1  0  0  0  0
  1  7  1  0  0  0  0
  1 17  1  0  0  0  0
  2 14  1  0  0  0  0
  2 15  1  0  0  0  0
  2 19  1  0  0  0  0
  3  4  1  0  0  0  0
  3  5  1  0  0  0  0
  3 22  1  0  0  0  0
  4  5  1  0  0  0  0
  5 24  1  0  0  0  0
  6  7  1  0  0  0  0
  7 16  1  0  0  0  0
  8  9  2  0  0  0  0
  8 10  1  0  0  0  0
  9 12  1  0  0  0  0
  9 17  1  0  0  0  0
 10 11  2  0  0  0  0
 10 22  1  0  0  0  0
 11 13  1  0  0  0  0
 12 13  2  0  0  0  0
 13 19  1  0  0  0  0
 14 15  1  0  0  0  0
 14 21  1  0  0  0  0
 17 18  2  0  0  0  0
 19 20  2  0  0  0  0
 22 23  2  0  0  0  0
M  END
> <NSC>
21592

> <Distilled water + alcohol vs. CMC>
Distilled water + alcohol

> <Distilled water + alcohol vs. MC>
Equal

> <MC vs. CMC>
MC

> <MC vs. Saline>
MC

$$$$
21595
  Mrv0541 09201616522D          

 16 18  0  0  0  0            999 V2000
   -3.6276   -4.2208    0.0000 N   0  0  0  0  0  0  0  0  0  0  0  0
   -0.0553   -2.1582    0.0000 N   0  0  0  0  0  0  0  0  0  0  0  0
    0.7697   -2.1582    0.0000 C   0  0  0  0  0  0  0  0  0  0  0  0
    0.3572   -2.8727    0.0000 C   0  0  0  0  0  0  0  0  0  0  0  0
   -2.1987   -1.7457    0.0000 C   0  0  0  0  0  0  0  0  0  0  0  0
   -2.9131   -2.1583    0.0000 C   0  0  0  0  0  0  0  0  0  0  0  0
   -1.4842   -2.1582    0.0000 C   0  0  0  0  0  0  0  0  0  0  0  0
   -1.4842   -2.9832    0.0000 C   0  0  0  0  0  0  0  0  0  0  0  0
   -2.9131   -2.9833    0.0000 C   0  0  0  0  0  0  0  0  0  0  0  0
   -2.1987   -3.3957    0.0000 C   0  0  0  0  0  0  0  0  0  0  0  0
   -4.0401   -4.9352    0.0000 C   0  0  0  0  0  0  0  0  0  0  0  0
   -3.2151   -4.9352    0.0000 C   0  0  0  0  0  0  0  0  0  0  0  0
   -3.6276   -3.3958    0.0000 C   0  0  0  0  0  0  0  0  0  0  0  0
   -4.3421   -2.9833    0.0000 O   0  0  0  0  0  0  0  0  0  0  0  0
   -0.7697   -1.7457    0.0000 C   0  0  0  0  0  0  0  0  0  0  0  0
   -0.7697   -0.9207    0.0000 O   0  0  0  0  0  0  0  0  0  0  0  0
  1 11  1  0  0  0  0
  1 12  1  0  0  0  0
  1 13  1  0  0  0  0
  2  3  1  0  0  0  0
  2  4  1  0  0  0  0
  2 15  1  0  0  0  0
  3  4  1  0  0  0  0
  5  7  2  0  0  0  0
  5  6  1  0  0  0  0
  6  9  2  0  0  0  0
  7  8  1  0  0  0  0
  7 15  1  0  0  0  0
  8 10  2  0  0  0  0
  9 10  1  0  0  0  0
  9 13  1  0  0  0  0
 11 12  1  0  0  0  0
 13 14  2  0  0  0  0
 15 16  2  0  0  0  0
M  END
> <NSC>
21595

> <Saline vs. CMC>
CMC

> <Distilled water + alcohol vs. CMC>
CMC

> <Distilled water + alcohol vs. MC>
Equal

> <MC vs. CMC>
CMC

$$$$
21596
  Mrv0541 09201616522D          

 17 18  0  0  0  0            999 V2000
    0.3992    4.0410    0.0000 P   0  0  0  0  0  0  0  0  0  0  0  0
    1.2242    4.0410    0.0000 N   0  0  0  0  0  0  0  0  0  0  0  0
   -0.4258    4.0410    0.0000 O   0  0  0  0  0  0  0  0  0  0  0  0
    0.3992    3.2160    0.0000 N   0  0  0  0  0  0  0  0  0  0  0  0
    0.3992    4.8660    0.0000 N   0  0  0  0  0  0  0  0  0  0  0  0
    1.6367    3.3265    0.0000 C   0  0  0  0  0  0  0  0  0  0  0  0
    1.6367    4.7555    0.0000 C   0  0  0  0  0  0  0  0  0  0  0  0
   -0.0133    2.5015    0.0000 C   0  0  0  0  0  0  0  0  0  0  0  0
    0.8117    2.5015    0.0000 C   0  0  0  0  0  0  0  0  0  0  0  0
    0.8117    5.5805    0.0000 C   0  0  0  0  0  0  0  0  0  0  0  0
   -0.0133    5.5805    0.0000 C   0  0  0  0  0  0  0  0  0  0  0  0
    2.4617    3.3265    0.0000 C   0  0  0  0  0  0  0  0  0  0  0  0
    2.4617    4.7555    0.0000 C   0  0  0  0  0  0  0  0  0  0  0  0
    2.8742    2.6121    0.0000 C   0  0  0  0  0  0  0  0  0  0  0  0
    2.8742    5.4699    0.0000 C   0  0  0  0  0  0  0  0  0  0  0  0
    3.6992    2.6121    0.0000 C   0  0  0  0  0  0  0  0  0  0  0  0
    3.6992    5.4699    0.0000 C   0  0  0  0  0  0  0  0  0  0  0  0
  1  2  1  0  0  0  0
  1  3  2  0  0  0  0
  1  4  1  0  0  0  0
  1  5  1  0  0  0  0
  2  6  1  0  0  0  0
  2  7  1  0  0  0  0
  4  8  1  0  0  0  0
  4  9  1  0  0  0  0
  5 10  1  0  0  0  0
  5 11  1  0  0  0  0
  6 12  1  0  0  0  0
  7 13  1  0  0  0  0
 12 14  1  0  0  0  0
 13 15  1  0  0  0  0
 14 16  1  0  0  0  0
 15 17  1  0  0  0  0
  8  9  1  0  0  0  0
 10 11  1  0  0  0  0
M  END
> <NSC>
21596

> <Distilled water + alcohol vs. MC>
MC

$$$$
21597
  Mrv0541 09201616522D          

 15 16  0  0  0  0            999 V2000
    2.3092    0.9208    0.0000 P   0  0  0  0  0  0  0  0  0  0  0  0
    3.1342    0.9208    0.0000 O   0  0  0  0  0  0  0  0  0  0  0  0
    1.4842    0.9207    0.0000 O   0  0  0  0  0  0  0  0  0  0  0  0
    2.3092    0.0958    0.0000 N   0  0  0  0  0  0  0  0  0  0  0  0
    2.3092    1.7458    0.0000 N   0  0  0  0  0  0  0  0  0  0  0  0
    3.5467    0.2063    0.0000 C   0  0  0  0  0  0  0  0  0  0  0  0
    1.8967   -0.6188    0.0000 C   0  0  0  0  0  0  0  0  0  0  0  0
    2.7217   -0.6188    0.0000 C   0  0  0  0  0  0  0  0  0  0  0  0
    2.7217    2.4602    0.0000 C   0  0  0  0  0  0  0  0  0  0  0  0
    1.8967    2.4602    0.0000 C   0  0  0  0  0  0  0  0  0  0  0  0
    4.3717    0.2063    0.0000 C   0  0  0  0  0  0  0  0  0  0  0  0
    4.7842   -0.5082    0.0000 C   0  0  0  0  0  0  0  0  0  0  0  0
    5.6092   -0.5082    0.0000 C   0  0  0  0  0  0  0  0  0  0  0  0
    6.0217   -1.2226    0.0000 C   0  0  0  0  0  0  0  0  0  0  0  0
    6.8467   -1.2226    0.0000 C   0  0  0  0  0  0  0  0  0  0  0  0
  1  2  1  0  0  0  0
  1  3  2  0  0  0  0
  1  4  1  0  0  0  0
  1  5  1  0  0  0  0
  2  6  1  0  0  0  0
  4  7  1  0  0  0  0
  4  8  1  0  0  0  0
  5  9  1  0  0  0  0
  5 10  1  0  0  0  0
  6 11  1  0  0  0  0
 11 12  1  0  0  0  0
 12 13  1  0  0  0  0
 13 14  1  0  0  0  0
 14 15  1  0  0  0  0
  7  8  1  0  0  0  0
  9 10  1  0  0  0  0
M  END
> <NSC>
21597

> <Distilled water + alcohol vs. MC>
MC

$$$$
23436
  Mrv0541 09201616522D          

 16 18  0  0  0  0            999 V2000
   -2.6732   -2.9723    0.0000 N   0  0  0  0  0  0  0  0  0  0  0  0
   -1.2443   -2.9723    0.0000 N   0  0  0  0  0  0  0  0  0  0  0  0
   -0.5298   -4.2098    0.0000 N   0  0  0  0  0  0  0  0  0  0  0  0
    0.1846   -2.9723    0.0000 N   0  0  0  0  0  0  0  0  0  0  0  0
    0.5971   -2.2579    0.0000 C   0  0  0  0  0  0  0  0  0  0  0  0
    1.0096   -2.9723    0.0000 C   0  0  0  0  0  0  0  0  0  0  0  0
   -3.0857   -2.2579    0.0000 C   0  0  0  0  0  0  0  0  0  0  0  0
   -3.4982   -2.9723    0.0000 C   0  0  0  0  0  0  0  0  0  0  0  0
   -0.5298   -3.3848    0.0000 C   0  0  0  0  0  0  0  0  0  0  0  0
   -1.9588   -3.3848    0.0000 C   0  0  0  0  0  0  0  0  0  0  0  0
   -1.9588   -4.2098    0.0000 C   0  0  0  0  0  0  0  0  0  0  0  0
   -1.2443   -4.6223    0.0000 C   0  0  0  0  0  0  0  0  0  0  0  0
   -2.6732   -4.6223    0.0000 N   0  3  0  0  0  0  0  0  0  0  0  0
   -3.3877   -4.2098    0.0000 O   0  5  0  0  0  0  0  0  0  0  0  0
   -2.6732   -5.4473    0.0000 O   0  0  0  0  0  0  0  0  0  0  0  0
   -1.2443   -5.4473    0.0000 C   0  0  0  0  0  0  0  0  0  0  0  0
  1  7  1  0  0  0  0
  1  8  1  0  0  0  0
  1 10  1  0  0  0  0
  2  9  2  0  0  0  0
  2 10  1  0  0  0  0
  3 12  2  0  0  0  0
  3  9  1  0  0  0  0
  4  5  1  0  0  0  0
  4  6  1  0  0  0  0
  4  9  1  0  0  0  0
  5  6  1  0  0  0  0
  7  8  1  0  0  0  0
 10 11  2  0  0  0  0
 11 12  1  0  0  0  0
 11 13  1  0  0  0  0
 12 16  1  0  0  0  0
 13 14  1  0  0  0  0
 13 15  2  0  0  0  0
M  CHG  2  13   1  14  -1
M  END
> <NSC>
23436

> <Saline vs. CMC>
Saline

> <MC vs. CMC>
CMC

> <MC vs. Saline>
Saline

$$$$
26812
  Mrv0541 09201616522D          

 24 30  0  0  0  0            999 V2000
    2.7207    0.3133    0.0000 N   0  0  0  0  0  0  0  0  0  0  0  0
    2.5366    1.3578    0.0000 N   0  0  0  0  0  0  0  0  0  0  0  0
    3.2511    0.9453    0.0000 P   0  0  0  0  0  0  0  0  0  0  0  0
    3.7814    0.3133    0.0000 N   0  0  0  0  0  0  0  0  0  0  0  0
    3.5332    1.7206    0.0000 N   0  0  0  0  0  0  0  0  0  0  0  0
    4.5938    0.4566    0.0000 P   0  0  0  0  0  0  0  0  0  0  0  0
    4.5938   -0.3684    0.0000 N   0  0  0  0  0  0  0  0  0  0  0  0
    4.8760    1.2318    0.0000 N   0  0  0  0  0  0  0  0  0  0  0  0
    4.3457    1.8638    0.0000 P   0  0  0  0  0  0  0  0  0  0  0  0
    4.0635    2.6391    0.0000 N   0  0  0  0  0  0  0  0  0  0  0  0
    5.0602    2.2763    0.0000 N   0  0  0  0  0  0  0  0  0  0  0  0
    5.4063    0.3133    0.0000 N   0  0  0  0  0  0  0  0  0  0  0  0
    4.2068    3.4515    0.0000 C   0  0  0  0  0  0  0  0  0  0  0  0
    3.4315    3.1694    0.0000 C   0  0  0  0  0  0  0  0  0  0  0  0
    2.1241    2.0723    0.0000 C   0  0  0  0  0  0  0  0  0  0  0  0
    1.7116    1.3578    0.0000 C   0  0  0  0  0  0  0  0  0  0  0  0
    5.4727    2.9908    0.0000 C   0  0  0  0  0  0  0  0  0  0  0  0
    5.8852    2.2763    0.0000 C   0  0  0  0  0  0  0  0  0  0  0  0
    1.9455    0.0311    0.0000 C   0  0  0  0  0  0  0  0  0  0  0  0
    2.5775   -0.4992    0.0000 C   0  0  0  0  0  0  0  0  0  0  0  0
    6.1815    0.5955    0.0000 C   0  0  0  0  0  0  0  0  0  0  0  0
    6.0383   -0.2170    0.0000 C   0  0  0  0  0  0  0  0  0  0  0  0
    5.0063   -1.0829    0.0000 C   0  0  0  0  0  0  0  0  0  0  0  0
    4.1813   -1.0829    0.0000 C   0  0  0  0  0  0  0  0  0  0  0  0
  1  3  1  0  0  0  0
  1 19  1  0  0  0  0
  1 20  1  0  0  0  0
  2  3  1  0  0  0  0
  2 15  1  0  0  0  0
  2 16  1  0  0  0  0
  3  5  1  0  0  0  0
  3  4  2  0  0  0  0
  4  6  1  0  0  0  0
  5  9  2  0  0  0  0
  6  8  2  0  0  0  0
  6 12  1  0  0  0  0
  6  7  1  0  0  0  0
  7 23  1  0  0  0  0
  7 24  1  0  0  0  0
  8  9  1  0  0  0  0
  9 10  1  0  0  0  0
  9 11  1  0  0  0  0
 10 13  1  0  0  0  0
 10 14  1  0  0  0  0
 11 17  1  0  0  0  0
 11 18  1  0  0  0  0
 12 21  1  0  0  0  0
 12 22  1  0  0  0  0
 13 14  1  0  0  0  0
 15 16  1  0  0  0  0
 17 18  1  0  0  0  0
 19 20  1  0  0  0  0
 21 22  1  0  0  0  0
 23 24  1  0  0  0  0
M  END
> <NSC>
26812

> <Saline vs. CMC>
CMC

> <Distilled water + alcohol vs. CMC>
CMC

> <MC vs. CMC>
CMC

> <Distilled water + alcohol vs. Saline>
Distilled water + alcohol

> <MC vs. Saline>
MC

$$$$
26813
  Mrv0541 09201616522D          

 32 40  0  0  0  0            999 V2000
    1.2094   -4.4576    0.0000 N   0  0  0  0  0  0  0  0  0  0  0  0
    1.8752   -2.8503    0.0000 N   0  0  0  0  0  0  0  0  0  0  0  0
    2.0063   -3.8461    0.0000 N   0  0  0  0  0  0  0  0  0  0  0  0
    2.0063   -4.6711    0.0000 P   0  0  0  0  0  0  0  0  0  0  0  0
    1.5938   -5.3856    0.0000 N   0  0  0  0  0  0  0  0  0  0  0  0
    2.5896   -3.2628    0.0000 P   0  0  0  0  0  0  0  0  0  0  0  0
    2.8032   -2.4659    0.0000 N   0  0  0  0  0  0  0  0  0  0  0  0
    2.5897   -5.2545    0.0000 N   0  0  0  0  0  0  0  0  0  0  0  0
    3.4147   -5.2545    0.0000 P   0  0  0  0  0  0  0  0  0  0  0  0
    3.4146   -3.2628    0.0000 N   0  0  0  0  0  0  0  0  0  0  0  0
    3.2011   -6.0514    0.0000 N   0  0  0  0  0  0  0  0  0  0  0  0
    3.9980   -4.6711    0.0000 N   0  0  0  0  0  0  0  0  0  0  0  0
    4.4105   -3.1317    0.0000 N   0  0  0  0  0  0  0  0  0  0  0  0
    3.9980   -3.8461    0.0000 P   0  0  0  0  0  0  0  0  0  0  0  0
    4.1291   -5.6670    0.0000 N   0  0  0  0  0  0  0  0  0  0  0  0
    4.7949   -4.0597    0.0000 N   0  0  0  0  0  0  0  0  0  0  0  0
    3.3865   -1.8825    0.0000 C   0  0  0  0  0  0  0  0  0  0  0  0
    2.5896   -1.6690    0.0000 C   0  0  0  0  0  0  0  0  0  0  0  0
    5.1249   -2.7192    0.0000 C   0  0  0  0  0  0  0  0  0  0  0  0
    4.4105   -2.3067    0.0000 C   0  0  0  0  0  0  0  0  0  0  0  0
    1.4627   -2.1358    0.0000 C   0  0  0  0  0  0  0  0  0  0  0  0
    1.0502   -2.8503    0.0000 C   0  0  0  0  0  0  0  0  0  0  0  0
    5.5918   -3.8461    0.0000 C   0  0  0  0  0  0  0  0  0  0  0  0
    5.3783   -4.6430    0.0000 C   0  0  0  0  0  0  0  0  0  0  0  0
    0.6260   -3.8743    0.0000 C   0  0  0  0  0  0  0  0  0  0  0  0
    0.4125   -4.6711    0.0000 C   0  0  0  0  0  0  0  0  0  0  0  0
    4.9541   -5.6670    0.0000 C   0  0  0  0  0  0  0  0  0  0  0  0
    4.5416   -6.3815    0.0000 C   0  0  0  0  0  0  0  0  0  0  0  0
    1.5938   -6.2106    0.0000 C   0  0  0  0  0  0  0  0  0  0  0  0
    0.8793   -5.7981    0.0000 C   0  0  0  0  0  0  0  0  0  0  0  0
    3.4147   -6.8483    0.0000 C   0  0  0  0  0  0  0  0  0  0  0  0
    2.6178   -6.6348    0.0000 C   0  0  0  0  0  0  0  0  0  0  0  0
  1  4  1  0  0  0  0
  1 25  1  0  0  0  0
  1 26  1  0  0  0  0
  2  6  1  0  0  0  0
  2 21  1  0  0  0  0
  2 22  1  0  0  0  0
  3  6  2  0  0  0  0
  3  4  1  0  0  0  0
  4  8  2  0  0  0  0
  4  5  1  0  0  0  0
  5 29  1  0  0  0  0
  5 30  1  0  0  0  0
  6  7  1  0  0  0  0
  6 10  1  0  0  0  0
  7 17  1  0  0  0  0
  7 18  1  0  0  0  0
  8  9  1  0  0  0  0
  9 12  2  0  0  0  0
  9 15  1  0  0  0  0
  9 11  1  0  0  0  0
 10 14  2  0  0  0  0
 11 31  1  0  0  0  0
 11 32  1  0  0  0  0
 12 14  1  0  0  0  0
 13 14  1  0  0  0  0
 13 19  1  0  0  0  0
 13 20  1  0  0  0  0
 14 16  1  0  0  0  0
 15 27  1  0  0  0  0
 15 28  1  0  0  0  0
 16 23  1  0  0  0  0
 16 24  1  0  0  0  0
 17 18  1  0  0  0  0
 19 20  1  0  0  0  0
 21 22  1  0  0  0  0
 23 24  1  0  0  0  0
 25 26  1  0  0  0  0
 27 28  1  0  0  0  0
 29 30  1  0  0  0  0
 31 32  1  0  0  0  0
M  END
> <NSC>
26813

> <Distilled water + alcohol vs. CMC>
Distilled water + alcohol

> <Distilled water + alcohol vs. MC>
Distilled water + alcohol

> <MC vs. CMC>
MC

> <Distilled water + alcohol vs. Saline>
Saline

$$$$
26980
  Mrv0541 09201616522D          

 26 29  0  0  0  0            999 V2000
    0.0118    5.6365    0.0000 C   0  0  0  0  0  0  0  0  0  0  0  0
    0.0118    4.8115    0.0000 C   0  0  0  0  0  0  0  0  0  0  0  0
    0.7263    4.3990    0.0000 C   0  0  0  0  0  0  0  0  0  0  0  0
    1.4407    4.8115    0.0000 C   0  0  0  0  0  0  0  0  0  0  0  0
    1.4407    5.6364    0.0000 C   0  0  0  0  0  0  0  0  0  0  0  0
    0.7263    6.0490    0.0000 C   0  0  0  0  0  0  0  0  0  0  0  0
    2.2254    4.5565    0.0000 C   0  0  2  0  0  0  0  0  0  0  0  0
    2.7103    5.2239    0.0000 C   0  0  2  0  0  0  0  0  0  0  0  0
    2.2254    5.8914    0.0000 N   0  0  0  0  0  0  0  0  0  0  0  0
    3.4949    5.4789    0.0000 C   0  0  2  0  0  0  0  0  0  0  0  0
    3.4949    6.3039    0.0000 C   0  0  2  0  0  0  0  0  0  0  0  0
    2.7103    6.5588    0.0000 C   0  0  0  0  0  0  0  0  0  0  0  0
    0.7263    6.8739    0.0000 O   0  0  0  0  0  0  0  0  0  0  0  0
    0.7263    3.5740    0.0000 O   0  0  0  0  0  0  0  0  0  0  0  0
    2.4803    3.7719    0.0000 C   0  0  0  0  0  0  0  0  0  0  0  0
    1.9282    3.1588    0.0000 O   0  0  0  0  0  0  0  0  0  0  0  0
    2.1832    2.3742    0.0000 C   0  0  0  0  0  0  0  0  0  0  0  0
    2.9902    2.2027    0.0000 O   0  0  0  0  0  0  0  0  0  0  0  0
    1.6311    1.7611    0.0000 N   0  0  0  0  0  0  0  0  0  0  0  0
    4.2094    5.8914    0.0000 N   0  0  0  0  0  0  0  0  0  0  0  0
    3.5104    4.1227    0.0000 O   0  0  0  0  0  0  0  0  0  0  0  0
    4.3309    4.2089    0.0000 C   0  0  0  0  0  0  0  0  0  0  0  0
    3.8305    7.0576    0.0000 H   0  0  0  0  0  0  0  0  0  0  0  0
    3.8305    4.7253    0.0000 H   0  0  0  0  0  0  0  0  0  0  0  0
   -0.7027    6.0490    0.0000 C   0  0  0  0  0  0  0  0  0  0  0  0
   -0.7027    4.3990    0.0000 N   0  0  0  0  0  0  0  0  0  0  0  0
  1  2  2  0  0  0  0
  1  6  1  0  0  0  0
  1 25  1  0  0  0  0
  2  3  1  0  0  0  0
  2 26  1  0  0  0  0
  3  4  1  0  0  0  0
  3 14  2  0  0  0  0
  4  5  2  0  0  0  0
  4  7  1  0  0  0  0
  5  6  1  0  0  0  0
  5  9  1  0  0  0  0
  6 13  2  0  0  0  0
  7  8  1  0  0  0  0
  7 15  1  6  0  0  0
  8  9  1  0  0  0  0
  8 10  1  0  0  0  0
  8 21  1  1  0  0  0
  9 12  1  0  0  0  0
 10 11  1  0  0  0  0
 10 20  1  0  0  0  0
 10 24  1  1  0  0  0
 11 12  1  0  0  0  0
 11 20  1  0  0  0  0
 11 23  1  1  0  0  0
 15 16  1  0  0  0  0
 16 17  1  0  0  0  0
 17 18  2  0  0  0  0
 17 19  1  0  0  0  0
 21 22  1  0  0  0  0
M  END
> <NSC>
26980

> <Saline vs. CMC>
Equal

> <Distilled water + alcohol vs. CMC>
CMC

> <Distilled water + alcohol vs. MC>
Equal

> <MC vs. CMC>
Equal

> <Distilled water + alcohol vs. Saline>
Equal

> <MC vs. Saline>
Equal

$$$$
29215
  Mrv0541 09201616522D          

 17 20  0  0  0  0            999 V2000
   -2.9131   -3.8082    0.0000 N   0  0  0  0  0  0  0  0  0  0  0  0
   -2.9131   -2.1582    0.0000 O   0  0  0  0  0  0  0  0  0  0  0  0
   -1.4842   -4.6332    0.0000 N   0  0  0  0  0  0  0  0  0  0  0  0
   -0.0553   -3.8082    0.0000 O   0  0  0  0  0  0  0  0  0  0  0  0
   -0.0553   -2.1582    0.0000 N   0  0  0  0  0  0  0  0  0  0  0  0
    0.3572   -1.4437    0.0000 C   0  0  0  0  0  0  0  0  0  0  0  0
    0.7697   -2.1582    0.0000 C   0  0  0  0  0  0  0  0  0  0  0  0
   -1.4842   -2.1582    0.0000 C   0  0  0  0  0  0  0  0  0  0  0  0
   -2.1987   -2.5707    0.0000 C   0  0  0  0  0  0  0  0  0  0  0  0
   -0.7697   -2.5707    0.0000 C   0  0  0  0  0  0  0  0  0  0  0  0
   -0.7697   -3.3957    0.0000 C   0  0  0  0  0  0  0  0  0  0  0  0
   -2.1987   -3.3957    0.0000 C   0  0  0  0  0  0  0  0  0  0  0  0
   -1.4842   -3.8082    0.0000 C   0  0  0  0  0  0  0  0  0  0  0  0
   -3.7381   -3.8082    0.0000 C   0  0  0  0  0  0  0  0  0  0  0  0
   -3.3256   -4.5227    0.0000 C   0  0  0  0  0  0  0  0  0  0  0  0
   -1.0717   -5.3477    0.0000 C   0  0  0  0  0  0  0  0  0  0  0  0
   -1.8967   -5.3477    0.0000 C   0  0  0  0  0  0  0  0  0  0  0  0
  1 12  1  0  0  0  0
  1 14  1  0  0  0  0
  1 15  1  0  0  0  0
  2  9  2  0  0  0  0
  3 13  1  0  0  0  0
  3 16  1  0  0  0  0
  3 17  1  0  0  0  0
  4 11  2  0  0  0  0
  5  6  1  0  0  0  0
  5  7  1  0  0  0  0
  5 10  1  0  0  0  0
  6  7  1  0  0  0  0
  8 10  2  0  0  0  0
  8  9  1  0  0  0  0
  9 12  1  0  0  0  0
 10 11  1  0  0  0  0
 11 13  1  0  0  0  0
 12 13  2  0  0  0  0
 14 15  1  0  0  0  0
 16 17  1  0  0  0  0
M  END
> <NSC>
29215

> <Saline vs. CMC>
Saline

> <Distilled water + alcohol vs. MC>
MC

> <MC vs. CMC>
CMC

> <MC vs. Saline>
Saline

$$$$
31717
  Mrv0541 09201616522D          

 20 24  0  0  0  0            999 V2000
   -0.9760   -4.1655    0.0000 N   0  0  0  0  0  0  0  0  0  0  0  0
   -0.9760   -2.5155    0.0000 O   0  0  0  0  0  0  0  0  0  0  0  0
    0.4530   -1.6905    0.0000 N   0  0  0  0  0  0  0  0  0  0  0  0
    0.4530   -4.9905    0.0000 N   0  0  0  0  0  0  0  0  0  0  0  0
    1.8819   -4.1655    0.0000 O   0  0  0  0  0  0  0  0  0  0  0  0
    1.8819   -2.5155    0.0000 N   0  0  0  0  0  0  0  0  0  0  0  0
    0.8655   -0.9760    0.0000 C   0  0  0  0  0  0  0  0  0  0  0  0
    0.0405   -0.9760    0.0000 C   0  0  0  0  0  0  0  0  0  0  0  0
    0.4530   -2.5155    0.0000 C   0  0  0  0  0  0  0  0  0  0  0  0
    1.1674   -2.9280    0.0000 C   0  0  0  0  0  0  0  0  0  0  0  0
   -0.2615   -2.9280    0.0000 C   0  0  0  0  0  0  0  0  0  0  0  0
    1.1674   -3.7530    0.0000 C   0  0  0  0  0  0  0  0  0  0  0  0
   -0.2615   -3.7530    0.0000 C   0  0  0  0  0  0  0  0  0  0  0  0
    0.4530   -4.1655    0.0000 C   0  0  0  0  0  0  0  0  0  0  0  0
    2.2944   -1.8010    0.0000 C   0  0  0  0  0  0  0  0  0  0  0  0
    2.7069   -2.5154    0.0000 C   0  0  0  0  0  0  0  0  0  0  0  0
   -1.8010   -4.1655    0.0000 C   0  0  0  0  0  0  0  0  0  0  0  0
   -1.3885   -4.8799    0.0000 C   0  0  0  0  0  0  0  0  0  0  0  0
    0.8655   -5.7049    0.0000 C   0  0  0  0  0  0  0  0  0  0  0  0
    0.0405   -5.7049    0.0000 C   0  0  0  0  0  0  0  0  0  0  0  0
  1 13  1  0  0  0  0
  1 17  1  0  0  0  0
  1 18  1  0  0  0  0
  2 11  2  0  0  0  0
  3  7  1  0  0  0  0
  3  8  1  0  0  0  0
  3  9  1  0  0  0  0
  4 14  1  0  0  0  0
  4 19  1  0  0  0  0
  4 20  1  0  0  0  0
  5 12  2  0  0  0  0
  6 10  1  0  0  0  0
  6 15  1  0  0  0  0
  6 16  1  0  0  0  0
  7  8  1  0  0  0  0
  9 10  2  0  0  0  0
  9 11  1  0  0  0  0
 10 12  1  0  0  0  0
 11 13  1  0  0  0  0
 12 14  1  0  0  0  0
 13 14  2  0  0  0  0
 15 16  1  0  0  0  0
 17 18  1  0  0  0  0
 19 20  1  0  0  0  0
M  END
> <NSC>
31717

> <MC vs. Saline>
MC

$$$$
3262
  Mrv0541 09201616522D          

 14 16  0  0  0  0            999 V2000
   -2.9131   -3.8082    0.0000 N   0  0  0  0  0  0  0  0  0  0  0  0
   -0.0553   -2.1582    0.0000 N   0  0  0  0  0  0  0  0  0  0  0  0
    0.3572   -1.4437    0.0000 C   0  0  0  0  0  0  0  0  0  0  0  0
    0.7697   -2.1582    0.0000 C   0  0  0  0  0  0  0  0  0  0  0  0
   -1.4842   -2.1582    0.0000 C   0  0  0  0  0  0  0  0  0  0  0  0
   -0.7697   -2.5707    0.0000 C   0  0  0  0  0  0  0  0  0  0  0  0
   -2.1987   -2.5707    0.0000 C   0  0  0  0  0  0  0  0  0  0  0  0
   -0.7697   -3.3957    0.0000 C   0  0  0  0  0  0  0  0  0  0  0  0
   -2.1987   -3.3957    0.0000 C   0  0  0  0  0  0  0  0  0  0  0  0
   -1.4842   -3.8082    0.0000 C   0  0  0  0  0  0  0  0  0  0  0  0
   -3.7381   -3.8082    0.0000 C   0  0  0  0  0  0  0  0  0  0  0  0
   -3.3256   -4.5227    0.0000 C   0  0  0  0  0  0  0  0  0  0  0  0
   -2.9131   -2.1582    0.0000 O   0  0  0  0  0  0  0  0  0  0  0  0
   -0.0553   -3.8082    0.0000 O   0  0  0  0  0  0  0  0  0  0  0  0
  1  9  1  0  0  0  0
  1 11  1  0  0  0  0
  1 12  1  0  0  0  0
  2  3  1  0  0  0  0
  2  4  1  0  0  0  0
  2  6  1  0  0  0  0
  3  4  1  0  0  0  0
  5  6  2  0  0  0  0
  5  7  1  0  0  0  0
  6  8  1  0  0  0  0
  7  9  2  0  0  0  0
  7 13  1  0  0  0  0
  8 10  2  0  0  0  0
  8 14  1  0  0  0  0
  9 10  1  0  0  0  0
 11 12  1  0  0  0  0
M  END
> <NSC>
3262

> <Saline vs. CMC>
Equal

$$$$
35912
  Mrv0541 09201616522D          

 24 26  0  0  0  0            999 V2000
    7.3520    1.2375    0.0000 C   0  0  0  0  0  0  0  0  0  0  0  0
    7.0500    3.7934    0.0000 C   0  0  0  0  0  0  0  0  0  0  0  0
    3.3375    1.2375    0.0000 C   0  0  0  0  0  0  0  0  0  0  0  0
    3.0355    3.7934    0.0000 C   0  0  0  0  0  0  0  0  0  0  0  0
    7.3520    0.4125    0.0000 C   0  0  0  0  0  0  0  0  0  0  0  0
    7.7645    3.3809    0.0000 C   0  0  0  0  0  0  0  0  0  0  0  0
    3.3375    0.4125    0.0000 C   0  0  0  0  0  0  0  0  0  0  0  0
    3.7500    3.3809    0.0000 C   0  0  0  0  0  0  0  0  0  0  0  0
    3.0355    2.9684    0.0000 N   0  0  0  0  0  0  0  0  0  0  0  0
    2.6230    0.8250    0.0000 N   0  0  0  0  0  0  0  0  0  0  0  0
    7.0500    2.9684    0.0000 N   0  0  0  0  0  0  0  0  0  0  0  0
    6.6375    0.8250    0.0000 N   0  0  0  0  0  0  0  0  0  0  0  0
    2.6230    2.2540    0.0000 C   0  0  0  0  0  0  0  0  0  0  0  0
    1.7980    2.2540    0.0000 C   0  0  0  0  0  0  0  0  0  0  0  0
    1.3855    2.9684    0.0000 O   0  0  0  0  0  0  0  0  0  0  0  0
    1.3855    1.5395    0.0000 C   0  0  0  0  0  0  0  0  0  0  0  0
    0.5605    1.5395    0.0000 O   0  0  0  0  0  0  0  0  0  0  0  0
    1.7980    0.8250    0.0000 C   0  0  0  0  0  0  0  0  0  0  0  0
    6.6375    2.2540    0.0000 C   0  0  0  0  0  0  0  0  0  0  0  0
    5.4000    2.9684    0.0000 O   0  0  0  0  0  0  0  0  0  0  0  0
    5.8125    2.2540    0.0000 C   0  0  0  0  0  0  0  0  0  0  0  0
    4.5750    1.5395    0.0000 O   0  0  0  0  0  0  0  0  0  0  0  0
    5.4000    1.5395    0.0000 C   0  0  0  0  0  0  0  0  0  0  0  0
    5.8125    0.8250    0.0000 C   0  0  0  0  0  0  0  0  0  0  0  0
  1 12  1  0  0  0  0
  1  5  1  0  0  0  0
  2 11  1  0  0  0  0
  2  6  1  0  0  0  0
  3 10  1  0  0  0  0
  3  7  1  0  0  0  0
  4  9  1  0  0  0  0
  4  8  1  0  0  0  0
  5 12  1  0  0  0  0
  6 11  1  0  0  0  0
  7 10  1  0  0  0  0
  8  9  1  0  0  0  0
  9 13  1  0  0  0  0
 10 18  1  0  0  0  0
 11 19  1  0  0  0  0
 12 24  1  0  0  0  0
 13 14  1  0  0  0  0
 14 15  1  0  0  0  0
 14 16  1  0  0  0  0
 16 17  1  0  0  0  0
 16 18  1  0  0  0  0
 19 21  1  0  0  0  0
 20 21  1  0  0  0  0
 21 23  1  0  0  0  0
 22 23  1  0  0  0  0
 23 24  1  0  0  0  0
M  END
> <NSC>
35912

> <Saline vs. CMC>
Saline

> <MC vs. CMC>
MC

> <MC vs. Saline>
Saline

$$$$
35915
  Mrv0541 09201616522D          

 14 15  0  0  0  0            999 V2000
   -1.7956    0.0931    0.0000 N   0  0  0  0  0  0  0  0  0  0  0  0
   -0.8263    0.8703    0.0000 H   0  0  0  0  0  0  0  0  0  0  0  0
   -0.3695    0.1833    0.0000 C   0  0  2  0  0  0  0  0  0  0  0  0
    0.0030   -0.9223    0.0000 H   0  0  0  0  0  0  0  0  0  0  0  0
    0.3695   -0.1833    0.0000 C   0  0  2  0  0  0  0  0  0  0  0  0
    1.7956   -0.0931    0.0000 N   0  0  0  0  0  0  0  0  0  0  0  0
   -2.2524    0.7801    0.0000 C   0  0  0  0  0  0  0  0  0  0  0  0
   -2.6190    0.0410    0.0000 C   0  0  0  0  0  0  0  0  0  0  0  0
    2.6190   -0.0410    0.0000 C   0  0  0  0  0  0  0  0  0  0  0  0
    2.2524   -0.7801    0.0000 C   0  0  0  0  0  0  0  0  0  0  0  0
   -1.0565   -0.2735    0.0000 C   0  0  0  0  0  0  0  0  0  0  0  0
   -0.0030    0.9223    0.0000 O   0  0  0  0  0  0  0  0  0  0  0  0
    0.8263   -0.8703    0.0000 O   0  0  0  0  0  0  0  0  0  0  0  0
    1.0565    0.2735    0.0000 C   0  0  0  0  0  0  0  0  0  0  0  0
  1  7  1  0  0  0  0
  1  8  1  0  0  0  0
  1 11  1  0  0  0  0
  3  2  1  1  0  0  0
  3  5  1  0  0  0  0
  3 11  1  0  0  0  0
  3 12  1  0  0  0  0
  4  5  1  0  0  0  0
  5 13  1  1  0  0  0
  5 14  1  0  0  0  0
  6  9  1  0  0  0  0
  6 10  1  0  0  0  0
  6 14  1  0  0  0  0
  7  8  1  0  0  0  0
  9 10  1  0  0  0  0
M  END
> <NSC>
35915

> <Saline vs. CMC>
Saline

> <MC vs. CMC>
CMC

> <MC vs. Saline>
Equal

$$$$
37095
  Mrv0541 09201616522D          

 15 16  0  0  0  0            999 V2000
    2.3092    0.9208    0.0000 P   0  0  0  0  0  0  0  0  0  0  0  0
    3.1342    0.9208    0.0000 N   0  0  0  0  0  0  0  0  0  0  0  0
    1.4842    0.9207    0.0000 O   0  0  0  0  0  0  0  0  0  0  0  0
    2.3092    0.0958    0.0000 N   0  0  0  0  0  0  0  0  0  0  0  0
    2.3092    1.7458    0.0000 N   0  0  0  0  0  0  0  0  0  0  0  0
    3.5467    0.2063    0.0000 C   0  0  0  0  0  0  0  0  0  0  0  0
    1.8967   -0.6188    0.0000 C   0  0  0  0  0  0  0  0  0  0  0  0
    2.7217   -0.6188    0.0000 C   0  0  0  0  0  0  0  0  0  0  0  0
    2.7217    2.4602    0.0000 C   0  0  0  0  0  0  0  0  0  0  0  0
    1.8967    2.4602    0.0000 C   0  0  0  0  0  0  0  0  0  0  0  0
    4.3717    0.2063    0.0000 O   0  0  0  0  0  0  0  0  0  0  0  0
    3.1342   -0.5082    0.0000 O   0  0  0  0  0  0  0  0  0  0  0  0
    4.7842   -0.5082    0.0000 C   0  0  0  0  0  0  0  0  0  0  0  0
    5.6092   -0.5082    0.0000 C   0  0  0  0  0  0  0  0  0  0  0  0
    3.5467    1.6352    0.0000 H   0  0  0  0  0  0  0  0  0  0  0  0
  1  2  1  0  0  0  0
  1  3  2  0  0  0  0
  1  4  1  0  0  0  0
  1  5  1  0  0  0  0
  2  6  1  0  0  0  0
  4  7  1  0  0  0  0
  4  8  1  0  0  0  0
  5  9  1  0  0  0  0
  5 10  1  0  0  0  0
  6 11  1  0  0  0  0
  6 12  2  0  0  0  0
 11 13  1  0  0  0  0
 13 14  1  0  0  0  0
  7  8  1  0  0  0  0
  9 10  1  0  0  0  0
  2 15  1  0  0  0  0
M  END
> <NSC>
37095

> <Saline vs. CMC>
Equal

$$$$
39338
  Mrv0541 09201616522D          

 16 18  0  0  0  0            999 V2000
    1.4290   -1.2375    0.0000 N   0  0  0  0  0  0  0  0  0  0  0  0
    1.8415   -1.9520    0.0000 P   0  0  0  0  0  0  0  0  0  0  0  0
    2.5559   -1.5395    0.0000 O   0  0  0  0  0  0  0  0  0  0  0  0
    2.2540   -2.6665    0.0000 N   0  0  0  0  0  0  0  0  0  0  0  0
    2.9684   -3.0790    0.0000 C   0  0  0  0  0  0  0  0  0  0  0  0
    2.2540   -3.4915    0.0000 C   0  0  0  0  0  0  0  0  0  0  0  0
    1.4290   -0.4125    0.0000 C   0  0  0  0  0  0  0  0  0  0  0  0
    0.7145   -0.8250    0.0000 C   0  0  0  0  0  0  0  0  0  0  0  0
    1.1270   -3.1895    0.0000 C   0  0  0  0  0  0  0  0  0  0  0  0
    0.4125   -3.6020    0.0000 C   0  0  0  0  0  0  0  0  0  0  0  0
    1.8415   -3.6020    0.0000 C   0  0  0  0  0  0  0  0  0  0  0  0
    1.8415   -4.4270    0.0000 C   0  0  0  0  0  0  0  0  0  0  0  0
    0.4125   -4.4270    0.0000 C   0  0  0  0  0  0  0  0  0  0  0  0
    1.1270   -4.8395    0.0000 C   0  0  0  0  0  0  0  0  0  0  0  0
    1.1270   -2.3645    0.0000 N   0  0  0  0  0  0  0  0  0  0  0  0
    0.4125   -1.9520    0.0000 C   0  0  0  0  0  0  0  0  0  0  0  0
  1  2  1  0  0  0  0
  1  7  1  0  0  0  0
  1  8  1  0  0  0  0
  2  3  2  0  0  0  0
  2  4  1  0  0  0  0
  2 15  1  0  0  0  0
  4  5  1  0  0  0  0
  4  6  1  0  0  0  0
  5  6  1  0  0  0  0
  7  8  1  0  0  0  0
  9 11  2  0  0  0  0
  9 10  1  0  0  0  0
  9 15  1  0  0  0  0
 10 13  2  0  0  0  0
 11 12  1  0  0  0  0
 12 14  2  0  0  0  0
 13 14  1  0  0  0  0
 15 16  1  0  0  0  0
M  END
> <NSC>
39338

> <Distilled water + alcohol vs. MC>
MC

$$$$
42072
  Mrv0541 09201616522D          

 15 17  0  0  0  0            999 V2000
    0.1379   -2.0151    0.0000 N   0  0  0  0  0  0  0  0  0  0  0  0
    0.8524   -2.4276    0.0000 P   0  0  0  0  0  0  0  0  0  0  0  0
    1.2649   -1.7131    0.0000 S   0  0  0  0  0  0  0  0  0  0  0  0
    0.4399   -3.1421    0.0000 N   0  0  0  0  0  0  0  0  0  0  0  0
    1.5669   -2.8401    0.0000 N   0  0  0  0  0  0  0  0  0  0  0  0
    2.3919   -2.8401    0.0000 C   0  0  0  0  0  0  0  0  0  0  0  0
    1.9794   -3.5546    0.0000 C   0  0  0  0  0  0  0  0  0  0  0  0
   -0.2746   -1.3006    0.0000 C   0  0  0  0  0  0  0  0  0  0  0  0
   -0.6871   -2.0151    0.0000 C   0  0  0  0  0  0  0  0  0  0  0  0
    0.9047   -3.8238    0.0000 C   0  0  0  0  0  0  0  0  0  0  0  0
    0.6614   -4.6121    0.0000 C   0  0  0  0  0  0  0  0  0  0  0  0
   -0.1065   -4.9135    0.0000 C   0  0  0  0  0  0  0  0  0  0  0  0
   -0.8210   -4.5010    0.0000 C   0  0  0  0  0  0  0  0  0  0  0  0
   -0.3828   -3.0804    0.0000 C   0  0  0  0  0  0  0  0  0  0  0  0
   -0.9440   -3.6852    0.0000 C   0  0  0  0  0  0  0  0  0  0  0  0
  1  2  1  0  0  0  0
  1  8  1  0  0  0  0
  1  9  1  0  0  0  0
  2  3  2  0  0  0  0
  2  5  1  0  0  0  0
  2  4  1  0  0  0  0
  4 10  1  0  0  0  0
  4 14  1  0  0  0  0
  5  6  1  0  0  0  0
  5  7  1  0  0  0  0
  6  7  1  0  0  0  0
  8  9  1  0  0  0  0
 10 11  1  0  0  0  0
 11 12  1  0  0  0  0
 12 13  1  0  0  0  0
 13 15  1  0  0  0  0
 14 15  1  0  0  0  0
M  END
> <NSC>
42072

> <Saline vs. CMC>
Saline

> <MC vs. CMC>
MC

> <MC vs. Saline>
Saline

$$$$
42398
  Mrv0541 09201616522D          

 11 11  0  0  0  0            999 V2000
    1.3885    0.1510    0.0000 N   0  0  0  0  0  0  0  0  0  0  0  0
    0.9760    0.8655    0.0000 C   0  0  0  0  0  0  0  0  0  0  0  0
    0.5635    0.1510    0.0000 C   0  0  0  0  0  0  0  0  0  0  0  0
    2.1030   -0.2615    0.0000 C   0  0  0  0  0  0  0  0  0  0  0  0
    2.8174    0.1510    0.0000 C   0  0  0  0  0  0  0  0  0  0  0  0
    3.5319   -0.2615    0.0000 C   0  0  0  0  0  0  0  0  0  0  0  0
    4.2464    0.1510    0.0000 O   0  0  0  0  0  0  0  0  0  0  0  0
    3.5319   -1.0865    0.0000 O   0  0  0  0  0  0  0  0  0  0  0  0
    4.2464   -1.4990    0.0000 C   0  0  0  0  0  0  0  0  0  0  0  0
    4.9608   -1.0865    0.0000 C   0  0  0  0  0  0  0  0  0  0  0  0
    5.6753   -1.4990    0.0000 C   0  0  0  0  0  0  0  0  0  0  0  0
  1  2  1  0  0  0  0
  1  3  1  0  0  0  0
  1  4  1  0  0  0  0
  2  3  1  0  0  0  0
  4  5  1  0  0  0  0
  5  6  1  0  0  0  0
  6  7  2  0  0  0  0
  6  8  1  0  0  0  0
  8  9  1  0  0  0  0
  9 10  1  0  0  0  0
 10 11  2  0  0  0  0
M  END
> <NSC>
42398

> <Distilled water + alcohol vs. MC>
MC

$$$$
42399
  Mrv0541 09201616522D          

 18 19  0  0  0  0            999 V2000
   -3.1144   -0.2296    0.0000 N   0  0  0  0  0  0  0  0  0  0  0  0
    2.7138    0.1501    0.0000 N   0  0  0  0  0  0  0  0  0  0  0  0
    2.1526   -0.4546    0.0000 C   0  0  0  0  0  0  0  0  0  0  0  0
    2.9568   -0.6383    0.0000 C   0  0  0  0  0  0  0  0  0  0  0  0
   -3.8486   -0.6058    0.0000 C   0  0  0  0  0  0  0  0  0  0  0  0
   -3.8074    0.2181    0.0000 C   0  0  0  0  0  0  0  0  0  0  0  0
   -2.2905   -0.2708    0.0000 C   0  0  0  0  0  0  0  0  0  0  0  0
   -1.9141   -1.0050    0.0000 C   0  0  0  0  0  0  0  0  0  0  0  0
   -1.0902   -1.0462    0.0000 C   0  0  0  0  0  0  0  0  0  0  0  0
   -0.7139   -1.7804    0.0000 O   0  0  0  0  0  0  0  0  0  0  0  0
   -0.6425   -0.3532    0.0000 O   0  0  0  0  0  0  0  0  0  0  0  0
    0.1815   -0.3945    0.0000 C   0  0  0  0  0  0  0  0  0  0  0  0
    0.5020    0.3658    0.0000 C   0  0  0  0  0  0  0  0  0  0  0  0
    1.3207    0.4682    0.0000 O   0  0  0  0  0  0  0  0  0  0  0  0
    1.5044    1.2725    0.0000 C   0  0  0  0  0  0  0  0  0  0  0  0
    0.8996    1.8337    0.0000 O   0  0  0  0  0  0  0  0  0  0  0  0
    2.2928    1.5156    0.0000 C   0  0  0  0  0  0  0  0  0  0  0  0
    2.8974    0.9544    0.0000 C   0  0  0  0  0  0  0  0  0  0  0  0
  1  5  1  0  0  0  0
  1  6  1  0  0  0  0
  1  7  1  0  0  0  0
  2  3  1  0  0  0  0
  2  4  1  0  0  0  0
  2 18  1  0  0  0  0
  3  4  1  0  0  0  0
  5  6  1  0  0  0  0
  7  8  1  0  0  0  0
  8  9  1  0  0  0  0
  9 10  2  0  0  0  0
  9 11  1  0  0  0  0
 11 12  1  0  0  0  0
 12 13  1  0  0  0  0
 13 14  1  0  0  0  0
 14 15  1  0  0  0  0
 15 16  2  0  0  0  0
 15 17  1  0  0  0  0
 17 18  1  0  0  0  0
M  END
> <NSC>
42399

> <Distilled water + alcohol vs. MC>
Distilled water + alcohol

$$$$
44307
  Mrv0541 09201616522D          

 11 11  0  0  0  0            999 V2000
    1.1269    1.6500    0.0000 N   0  0  0  0  0  0  0  0  0  0  0  0
    1.9519    2.4750    0.0000 S   0  0  0  0  0  0  0  0  0  0  0  0
    0.4125    2.0625    0.0000 C   0  0  0  0  0  0  0  0  0  0  0  0
    0.4125    1.2375    0.0000 C   0  0  0  0  0  0  0  0  0  0  0  0
    1.9519    1.6500    0.0000 P   0  0  0  0  0  0  0  0  0  0  0  0
    2.7770    1.6500    0.0000 O   0  0  0  0  0  0  0  0  0  0  0  0
    3.1894    0.9355    0.0000 C   0  0  0  0  0  0  0  0  0  0  0  0
    4.0145    0.9355    0.0000 C   0  0  0  0  0  0  0  0  0  0  0  0
    1.9519    0.8250    0.0000 O   0  0  0  0  0  0  0  0  0  0  0  0
    1.2375    0.4125    0.0000 C   0  0  0  0  0  0  0  0  0  0  0  0
    0.5230    0.8250    0.0000 C   0  0  0  0  0  0  0  0  0  0  0  0
  1  3  1  0  0  0  0
  1  4  1  0  0  0  0
  1  5  1  0  0  0  0
  2  5  2  0  0  0  0
  3  4  1  0  0  0  0
  5  6  1  0  0  0  0
  5  9  1  0  0  0  0
  6  7  1  0  0  0  0
  7  8  1  0  0  0  0
  9 10  1  0  0  0  0
 10 11  1  0  0  0  0
M  END
> <NSC>
44307

> <Saline vs. CMC>
Saline

$$$$
44596
  Mrv0541 09201616522D          

 18 21  0  0  0  0            999 V2000
   -1.7233   -4.6348    0.0000 N   0  0  0  0  0  0  0  0  0  0  0  0
   -1.0088   -3.3972    0.0000 N   0  0  0  0  0  0  0  0  0  0  0  0
   -1.0088   -5.8723    0.0000 N   0  0  0  0  0  0  0  0  0  0  0  0
    0.4903   -3.5548    0.0000 N   0  0  0  0  0  0  0  0  0  0  0  0
    1.5522   -2.5987    0.0000 O   0  0  0  0  0  0  0  0  0  0  0  0
    0.9753   -4.2222    0.0000 N   0  0  0  0  0  0  0  0  0  0  0  0
    1.2552   -1.2010    0.0000 C   0  0  0  0  0  0  0  0  0  0  0  0
    0.4481   -1.3725    0.0000 C   0  0  0  0  0  0  0  0  0  0  0  0
    1.8072   -1.8141    0.0000 C   0  0  0  0  0  0  0  0  0  0  0  0
    0.1932   -2.1571    0.0000 C   0  0  0  0  0  0  0  0  0  0  0  0
    0.7453   -2.7702    0.0000 C   0  0  0  0  0  0  0  0  0  0  0  0
   -0.2943   -3.8097    0.0000 C   0  0  0  0  0  0  0  0  0  0  0  0
   -0.2943   -4.6347    0.0000 C   0  0  0  0  0  0  0  0  0  0  0  0
   -1.0088   -5.0473    0.0000 C   0  0  0  0  0  0  0  0  0  0  0  0
    0.4903   -4.8897    0.0000 C   0  0  0  0  0  0  0  0  0  0  0  0
   -1.7233   -3.8098    0.0000 C   0  0  0  0  0  0  0  0  0  0  0  0
   -0.5963   -6.5867    0.0000 C   0  0  0  0  0  0  0  0  0  0  0  0
   -1.4213   -6.5867    0.0000 C   0  0  0  0  0  0  0  0  0  0  0  0
  1 14  2  0  0  0  0
  1 16  1  0  0  0  0
  2 16  2  0  0  0  0
  2 12  1  0  0  0  0
  3 14  1  0  0  0  0
  3 17  1  0  0  0  0
  3 18  1  0  0  0  0
  4  6  1  0  0  0  0
  4 11  1  0  0  0  0
  4 12  1  0  0  0  0
  5  9  1  0  0  0  0
  5 11  1  0  0  0  0
  6 15  2  0  0  0  0
  7  8  1  0  0  0  0
  7  9  1  0  0  0  0
  8 10  1  0  0  0  0
 10 11  1  0  0  0  0
 12 13  2  0  0  0  0
 13 14  1  0  0  0  0
 13 15  1  0  0  0  0
 17 18  1  0  0  0  0
M  END
> <NSC>
44596

> <Saline vs. CMC>
CMC

> <MC vs. Saline>
MC

$$$$
44965
  Mrv0541 09201616522D          

 12 13  0  0  0  0            999 V2000
    2.3092    0.9208    0.0000 P   0  0  0  0  0  0  0  0  0  0  0  0
    3.1342    0.9208    0.0000 O   0  0  0  0  0  0  0  0  0  0  0  0
    1.4842    0.9207    0.0000 S   0  0  0  0  0  0  0  0  0  0  0  0
    2.3092    0.0958    0.0000 N   0  0  0  0  0  0  0  0  0  0  0  0
    2.3092    1.7458    0.0000 N   0  0  0  0  0  0  0  0  0  0  0  0
    3.5467    0.2063    0.0000 C   0  0  0  0  0  0  0  0  0  0  0  0
    1.8967   -0.6188    0.0000 C   0  0  0  0  0  0  0  0  0  0  0  0
    2.7217   -0.6188    0.0000 C   0  0  0  0  0  0  0  0  0  0  0  0
    2.7217    2.4602    0.0000 C   0  0  0  0  0  0  0  0  0  0  0  0
    1.8967    2.4602    0.0000 C   0  0  0  0  0  0  0  0  0  0  0  0
    4.3717    0.2063    0.0000 C   0  0  0  0  0  0  0  0  0  0  0  0
    4.7842   -0.5082    0.0000 C   0  0  0  0  0  0  0  0  0  0  0  0
  1  2  1  0  0  0  0
  1  3  2  0  0  0  0
  1  4  1  0  0  0  0
  1  5  1  0  0  0  0
  2  6  1  0  0  0  0
  4  7  1  0  0  0  0
  4  8  1  0  0  0  0
  5  9  1  0  0  0  0
  5 10  1  0  0  0  0
  6 11  1  0  0  0  0
 11 12  1  0  0  0  0
  7  8  1  0  0  0  0
  9 10  1  0  0  0  0
M  END
> <NSC>
44965

> <MC vs. Saline>
Saline

$$$$
45080
  Mrv0541 09201616522D          

 13 14  0  0  0  0            999 V2000
   -1.4221   -2.1435    0.0000 C   0  0  0  0  0  0  0  0  0  0  0  0
   -4.5010   -0.1106    0.0000 C   0  0  0  0  0  0  0  0  0  0  0  0
   -1.4220   -2.9685    0.0000 C   0  0  0  0  0  0  0  0  0  0  0  0
   -4.5010    0.7145    0.0000 C   0  0  0  0  0  0  0  0  0  0  0  0
   -3.7866    0.3020    0.0000 N   0  0  0  0  0  0  0  0  0  0  0  0
   -2.9615   -1.1270    0.0000 S   0  0  0  0  0  0  0  0  0  0  0  0
   -2.2471   -1.5395    0.0000 O   0  0  0  0  0  0  0  0  0  0  0  0
   -3.6760   -0.7145    0.0000 O   0  0  0  0  0  0  0  0  0  0  0  0
   -2.1365   -2.5560    0.0000 N   0  0  0  0  0  0  0  0  0  0  0  0
   -2.9615    0.3020    0.0000 C   0  0  0  0  0  0  0  0  0  0  0  0
   -2.5490   -0.4125    0.0000 C   0  0  0  0  0  0  0  0  0  0  0  0
   -3.3740   -1.8415    0.0000 C   0  0  0  0  0  0  0  0  0  0  0  0
   -2.9615   -2.5560    0.0000 C   0  0  0  0  0  0  0  0  0  0  0  0
  1  9  1  0  0  0  0
  1  3  1  0  0  0  0
  2  5  1  0  0  0  0
  2  4  1  0  0  0  0
  3  9  1  0  0  0  0
  4  5  1  0  0  0  0
  5 10  1  0  0  0  0
  6  7  2  0  0  0  0
  6  8  2  0  0  0  0
  6 11  1  0  0  0  0
  6 12  1  0  0  0  0
  9 13  1  0  0  0  0
 10 11  1  0  0  0  0
 12 13  1  0  0  0  0
M  END
> <NSC>
45080

> <Distilled water + alcohol vs. CMC>
CMC

> <Distilled water + alcohol vs. Saline>
Saline

$$$$
45081
  Mrv0541 09201616522D          

 15 16  0  0  0  0            999 V2000
    1.5395    1.5395    0.0000 N   0  0  0  0  0  0  0  0  0  0  0  0
    5.6644    2.9684    0.0000 N   0  0  0  0  0  0  0  0  0  0  0  0
    6.3790    3.3809    0.0000 C   0  0  0  0  0  0  0  0  0  0  0  0
    6.3790    2.5559    0.0000 C   0  0  0  0  0  0  0  0  0  0  0  0
    0.8250    1.9519    0.0000 C   0  0  0  0  0  0  0  0  0  0  0  0
    0.8250    1.1269    0.0000 C   0  0  0  0  0  0  0  0  0  0  0  0
    0.4125    0.4125    0.0000 C   0  0  0  0  0  0  0  0  0  0  0  0
    2.3644    1.5395    0.0000 C   0  0  0  0  0  0  0  0  0  0  0  0
    2.7770    2.2540    0.0000 C   0  0  0  0  0  0  0  0  0  0  0  0
    3.6019    2.2540    0.0000 S   0  0  0  0  0  0  0  0  0  0  0  0
    3.6019    1.4290    0.0000 O   0  0  0  0  0  0  0  0  0  0  0  0
    3.6019    3.0790    0.0000 O   0  0  0  0  0  0  0  0  0  0  0  0
    4.4269    2.2540    0.0000 C   0  0  0  0  0  0  0  0  0  0  0  0
    4.8394    2.9684    0.0000 C   0  0  0  0  0  0  0  0  0  0  0  0
    6.7915    1.8415    0.0000 C   0  0  0  0  0  0  0  0  0  0  0  0
  1  5  1  0  0  0  0
  1  6  1  0  0  0  0
  1  8  1  0  0  0  0
  2  3  1  0  0  0  0
  2  4  1  0  0  0  0
  2 14  1  0  0  0  0
  3  4  1  0  0  0  0
  4 15  1  0  0  0  0
  5  6  1  0  0  0  0
  6  7  1  0  0  0  0
  8  9  1  0  0  0  0
  9 10  1  0  0  0  0
 10 11  2  0  0  0  0
 10 12  2  0  0  0  0
 10 13  1  0  0  0  0
 13 14  1  0  0  0  0
M  END
> <NSC>
45081

> <Saline vs. CMC>
Equal

$$$$
45082
  Mrv0541 09201616522D          

 17 18  0  0  0  0            999 V2000
    2.6665    1.5395    0.0000 P   0  0  0  0  0  0  0  0  0  0  0  0
    3.4915    1.5395    0.0000 O   0  0  0  0  0  0  0  0  0  0  0  0
    1.8415    1.5395    0.0000 O   0  0  0  0  0  0  0  0  0  0  0  0
    2.6665    0.7145    0.0000 N   0  0  0  0  0  0  0  0  0  0  0  0
    2.6665    2.3645    0.0000 N   0  0  0  0  0  0  0  0  0  0  0  0
    3.9040    0.8250    0.0000 C   0  0  0  0  0  0  0  0  0  0  0  0
    2.2540    0.0000    0.0000 C   0  0  0  0  0  0  0  0  0  0  0  0
    3.0790    0.0000    0.0000 C   0  0  0  0  0  0  0  0  0  0  0  0
    3.0790    3.0790    0.0000 C   0  0  0  0  0  0  0  0  0  0  0  0
    2.2540    3.0790    0.0000 C   0  0  0  0  0  0  0  0  0  0  0  0
    4.7290    0.8250    0.0000 C   0  0  0  0  0  0  0  0  0  0  0  0
    1.5395   -0.4125    0.0000 C   0  0  0  0  0  0  0  0  0  0  0  0
    3.7934    3.4915    0.0000 C   0  0  0  0  0  0  0  0  0  0  0  0
    5.1415    0.1106    0.0000 C   0  0  0  0  0  0  0  0  0  0  0  0
    5.9665    0.1106    0.0000 C   0  0  0  0  0  0  0  0  0  0  0  0
    6.3790   -0.6039    0.0000 C   0  0  0  0  0  0  0  0  0  0  0  0
    7.2040   -0.6039    0.0000 C   0  0  0  0  0  0  0  0  0  0  0  0
  1  2  1  0  0  0  0
  1  3  2  0  0  0  0
  1  4  1  0  0  0  0
  1  5  1  0  0  0  0
  2  6  1  0  0  0  0
  4  7  1  0  0  0  0
  4  8  1  0  0  0  0
  5  9  1  0  0  0  0
  5 10  1  0  0  0  0
  6 11  1  0  0  0  0
  7 12  1  0  0  0  0
  9 13  1  0  0  0  0
 11 14  1  0  0  0  0
 14 15  1  0  0  0  0
 15 16  1  0  0  0  0
 16 17  1  0  0  0  0
  7  8  1  0  0  0  0
  9 10  1  0  0  0  0
M  END
> <NSC>
45082

> <Saline vs. CMC>
Saline

$$$$
45725
  Mrv0541 09201616522D          

  8  8  0  0  0  0            999 V2000
    1.8968    1.0313    0.0000 N   0  0  0  0  0  0  0  0  0  0  0  0
    1.4843    1.7457    0.0000 C   0  0  0  0  0  0  0  0  0  0  0  0
    1.0718    1.0313    0.0000 C   0  0  0  0  0  0  0  0  0  0  0  0
    2.6112    0.6188    0.0000 C   0  0  0  0  0  0  0  0  0  0  0  0
    3.3257    1.0313    0.0000 C   0  0  0  0  0  0  0  0  0  0  0  0
    2.6112   -0.2063    0.0000 C   0  0  0  0  0  0  0  0  0  0  0  0
    1.8968   -0.6188    0.0000 O   0  0  0  0  0  0  0  0  0  0  0  0
    4.0402    0.6188    0.0000 C   0  0  0  0  0  0  0  0  0  0  0  0
  1  2  1  0  0  0  0
  1  3  1  0  0  0  0
  1  4  1  0  0  0  0
  2  3  1  0  0  0  0
  4  5  1  0  0  0  0
  4  6  1  0  0  0  0
  5  8  2  0  0  0  0
  6  7  1  0  0  0  0
M  END
> <NSC>
45725

> <Distilled water + alcohol vs. CMC>
Distilled water + alcohol

$$$$
45726
  Mrv0541 09201616522D          

  8  8  0  0  0  0            999 V2000
    0.0553    2.1582    0.0000 N   0  0  0  0  0  0  0  0  0  0  0  0
   -0.3572    2.8727    0.0000 C   0  0  0  0  0  0  0  0  0  0  0  0
   -0.7697    2.1582    0.0000 C   0  0  0  0  0  0  0  0  0  0  0  0
    0.7697    1.7457    0.0000 C   0  0  0  0  0  0  0  0  0  0  0  0
    1.4842    2.1582    0.0000 C   0  0  0  0  0  0  0  0  0  0  0  0
    2.1987    1.7457    0.0000 O   0  0  0  0  0  0  0  0  0  0  0  0
    1.4842    2.9832    0.0000 C   0  0  0  0  0  0  0  0  0  0  0  0
    2.1987    3.3957    0.0000 C   0  0  0  0  0  0  0  0  0  0  0  0
  1  2  1  0  0  0  0
  1  3  1  0  0  0  0
  1  4  1  0  0  0  0
  2  3  1  0  0  0  0
  4  5  1  0  0  0  0
  5  6  1  0  0  0  0
  5  7  1  0  0  0  0
  7  8  2  0  0  0  0
M  END
> <NSC>
45726

> <Saline vs. CMC>
CMC

$$$$
46379
  Mrv0541 09201616522D          

 15 17  0  0  0  0            999 V2000
    1.4290   -1.2375    0.0000 N   0  0  0  0  0  0  0  0  0  0  0  0
    1.8415   -1.9520    0.0000 P   0  0  0  0  0  0  0  0  0  0  0  0
    2.5559   -1.5395    0.0000 S   0  0  0  0  0  0  0  0  0  0  0  0
    1.1270   -2.3645    0.0000 O   0  0  0  0  0  0  0  0  0  0  0  0
    2.2540   -2.6665    0.0000 N   0  0  0  0  0  0  0  0  0  0  0  0
    2.9684   -3.0790    0.0000 C   0  0  0  0  0  0  0  0  0  0  0  0
    2.2540   -3.4915    0.0000 C   0  0  0  0  0  0  0  0  0  0  0  0
    1.4290   -0.4125    0.0000 C   0  0  0  0  0  0  0  0  0  0  0  0
    0.7145   -0.8250    0.0000 C   0  0  0  0  0  0  0  0  0  0  0  0
    1.1270   -3.1895    0.0000 C   0  0  0  0  0  0  0  0  0  0  0  0
    0.4125   -3.6020    0.0000 C   0  0  0  0  0  0  0  0  0  0  0  0
    1.8415   -3.6020    0.0000 C   0  0  0  0  0  0  0  0  0  0  0  0
    1.8415   -4.4270    0.0000 C   0  0  0  0  0  0  0  0  0  0  0  0
    0.4125   -4.4270    0.0000 C   0  0  0  0  0  0  0  0  0  0  0  0
    1.1270   -4.8395    0.0000 C   0  0  0  0  0  0  0  0  0  0  0  0
  1  2  1  0  0  0  0
  1  8  1  0  0  0  0
  1  9  1  0  0  0  0
  2  3  2  0  0  0  0
  2  5  1  0  0  0  0
  2  4  1  0  0  0  0
  4 10  1  0  0  0  0
  5  6  1  0  0  0  0
  5  7  1  0  0  0  0
  6  7  1  0  0  0  0
  8  9  1  0  0  0  0
 10 12  2  0  0  0  0
 10 11  1  0  0  0  0
 11 14  2  0  0  0  0
 12 13  1  0  0  0  0
 13 15  2  0  0  0  0
 14 15  1  0  0  0  0
M  END
> <NSC>
46379

> <Distilled water + alcohol vs. CMC>
CMC

$$$$
48214
  Mrv0541 09201616522D          

 22 23  0  0  0  0            999 V2000
    7.7399   -0.5712    0.0000 N   0  0  0  0  0  0  0  0  0  0  0  0
    9.3769    3.9849    0.0000 N   0  0  0  0  0  0  0  0  0  0  0  0
   10.0915    3.5724    0.0000 C   0  0  0  0  0  0  0  0  0  0  0  0
    9.3770    3.1599    0.0000 C   0  0  0  0  0  0  0  0  0  0  0  0
    8.2702    0.0608    0.0000 C   0  0  0  0  0  0  0  0  0  0  0  0
    7.4577    0.2041    0.0000 C   0  0  0  0  0  0  0  0  0  0  0  0
    7.5966   -1.3836    0.0000 C   0  0  0  0  0  0  0  0  0  0  0  0
    8.2286   -1.9139    0.0000 O   0  0  0  0  0  0  0  0  0  0  0  0
    6.8214   -1.6658    0.0000 N   0  0  0  0  0  0  0  0  0  0  0  0
    6.2911   -1.0338    0.0000 C   0  0  0  0  0  0  0  0  0  0  0  0
    6.5732   -0.2586    0.0000 C   0  0  0  0  0  0  0  0  0  0  0  0
    6.0429    0.3735    0.0000 C   0  0  0  0  0  0  0  0  0  0  0  0
    6.3251    1.1487    0.0000 C   0  0  0  0  0  0  0  0  0  0  0  0
    5.7948    1.7807    0.0000 C   0  0  0  0  0  0  0  0  0  0  0  0
    6.0769    2.5559    0.0000 C   0  0  0  0  0  0  0  0  0  0  0  0
    6.9019    2.5559    0.0000 C   0  0  0  0  0  0  0  0  0  0  0  0
    7.3144    3.2704    0.0000 C   0  0  0  0  0  0  0  0  0  0  0  0
    8.1394    3.2704    0.0000 C   0  0  0  0  0  0  0  0  0  0  0  0
    8.5519    2.5559    0.0000 C   0  0  0  0  0  0  0  0  0  0  0  0
    9.3769    2.5559    0.0000 N   0  0  0  0  0  0  0  0  0  0  0  0
    9.7895    3.2704    0.0000 C   0  0  0  0  0  0  0  0  0  0  0  0
   10.6145    3.2704    0.0000 O   0  0  0  0  0  0  0  0  0  0  0  0
  1  5  1  0  0  0  0
  1  6  1  0  0  0  0
  1  7  1  0  0  0  0
  2  3  1  0  0  0  0
  2  4  1  0  0  0  0
  2 21  1  0  0  0  0
  3  4  1  0  0  0  0
  5  6  1  0  0  0  0
  7  8  2  0  0  0  0
  7  9  1  0  0  0  0
  9 10  1  0  0  0  0
 10 11  1  0  0  0  0
 11 12  1  0  0  0  0
 12 13  1  0  0  0  0
 13 14  1  0  0  0  0
 14 15  1  0  0  0  0
 15 16  1  0  0  0  0
 16 17  1  0  0  0  0
 17 18  1  0  0  0  0
 18 19  1  0  0  0  0
 19 20  1  0  0  0  0
 20 21  1  0  0  0  0
 21 22  2  0  0  0  0
M  END
> <NSC>
48214

> <Saline vs. CMC>
Saline

> <MC vs. CMC>
MC

$$$$
48225
  Mrv0541 09201616522D          

 13 15  0  0  0  0            999 V2000
   -4.0954   -1.1270    0.0000 N   0  0  0  0  0  0  0  0  0  0  0  0
   -2.6665   -1.1269    0.0000 N   0  0  0  0  0  0  0  0  0  0  0  0
   -2.6665   -3.6019    0.0000 Cl  0  0  0  0  0  0  0  0  0  0  0  0
   -1.9519   -2.3644    0.0000 N   0  0  0  0  0  0  0  0  0  0  0  0
   -1.2375   -1.1269    0.0000 N   0  0  0  0  0  0  0  0  0  0  0  0
   -0.8250   -0.4125    0.0000 C   0  0  0  0  0  0  0  0  0  0  0  0
   -0.4125   -1.1269    0.0000 C   0  0  0  0  0  0  0  0  0  0  0  0
   -4.5079   -0.4125    0.0000 C   0  0  0  0  0  0  0  0  0  0  0  0
   -4.9204   -1.1270    0.0000 C   0  0  0  0  0  0  0  0  0  0  0  0
   -1.9519   -1.5395    0.0000 C   0  0  0  0  0  0  0  0  0  0  0  0
   -3.3809   -1.5395    0.0000 C   0  0  0  0  0  0  0  0  0  0  0  0
   -3.3809   -2.3645    0.0000 C   0  0  0  0  0  0  0  0  0  0  0  0
   -2.6665   -2.7770    0.0000 C   0  0  0  0  0  0  0  0  0  0  0  0
  1  8  1  0  0  0  0
  1  9  1  0  0  0  0
  1 11  1  0  0  0  0
  2 10  2  0  0  0  0
  2 11  1  0  0  0  0
  3 13  1  0  0  0  0
  4 13  2  0  0  0  0
  4 10  1  0  0  0  0
  5  6  1  0  0  0  0
  5  7  1  0  0  0  0
  5 10  1  0  0  0  0
  6  7  1  0  0  0  0
  8  9  1  0  0  0  0
 11 12  2  0  0  0  0
 12 13  1  0  0  0  0
M  END
> <NSC>
48225

> <Saline vs. CMC>
CMC

$$$$
49421
  Mrv0541 09201616522D          

 13 14  0  0  0  0            999 V2000
    1.2375   -2.5374    0.0000 P   0  0  0  0  0  0  0  0  0  0  0  0
    2.0625   -2.5374    0.0000 N   0  0  0  0  0  0  0  0  0  0  0  0
    0.4125   -2.5374    0.0000 O   0  0  0  0  0  0  0  0  0  0  0  0
    1.2375   -3.3624    0.0000 N   0  0  0  0  0  0  0  0  0  0  0  0
    1.2375   -1.7124    0.0000 N   0  0  0  0  0  0  0  0  0  0  0  0
    2.4750   -3.2519    0.0000 C   0  0  0  0  0  0  0  0  0  0  0  0
    2.4750   -1.8230    0.0000 C   0  0  0  0  0  0  0  0  0  0  0  0
    0.8250   -4.0769    0.0000 C   0  0  0  0  0  0  0  0  0  0  0  0
    1.6500   -4.0769    0.0000 C   0  0  0  0  0  0  0  0  0  0  0  0
    1.6500   -0.9980    0.0000 C   0  0  0  0  0  0  0  0  0  0  0  0
    0.8250   -0.9980    0.0000 C   0  0  0  0  0  0  0  0  0  0  0  0
    3.3000   -3.2519    0.0000 C   0  0  0  0  0  0  0  0  0  0  0  0
    3.3000   -1.8230    0.0000 C   0  0  0  0  0  0  0  0  0  0  0  0
  1  2  1  0  0  0  0
  1  3  2  0  0  0  0
  1  4  1  0  0  0  0
  1  5  1  0  0  0  0
  2  6  1  0  0  0  0
  2  7  1  0  0  0  0
  4  8  1  0  0  0  0
  4  9  1  0  0  0  0
  5 10  1  0  0  0  0
  5 11  1  0  0  0  0
  6 12  1  0  0  0  0
  7 13  1  0  0  0  0
  8  9  1  0  0  0  0
 10 11  1  0  0  0  0
M  END
> <NSC>
49421

> <MC vs. Saline>
Saline

$$$$
49424
  Mrv0541 09201616522D          

 15 17  0  0  0  0            999 V2000
    0.1379   -2.0151    0.0000 N   0  0  0  0  0  0  0  0  0  0  0  0
    0.8524   -2.4276    0.0000 P   0  0  0  0  0  0  0  0  0  0  0  0
    1.2649   -1.7131    0.0000 O   0  0  0  0  0  0  0  0  0  0  0  0
    0.4399   -3.1421    0.0000 N   0  0  0  0  0  0  0  0  0  0  0  0
    1.5669   -2.8401    0.0000 N   0  0  0  0  0  0  0  0  0  0  0  0
    2.3919   -2.8401    0.0000 C   0  0  0  0  0  0  0  0  0  0  0  0
    1.9794   -3.5546    0.0000 C   0  0  0  0  0  0  0  0  0  0  0  0
   -0.2746   -1.3006    0.0000 C   0  0  0  0  0  0  0  0  0  0  0  0
   -0.6871   -2.0151    0.0000 C   0  0  0  0  0  0  0  0  0  0  0  0
    0.9047   -3.8238    0.0000 C   0  0  0  0  0  0  0  0  0  0  0  0
    0.6614   -4.6121    0.0000 C   0  0  0  0  0  0  0  0  0  0  0  0
   -0.1065   -4.9135    0.0000 C   0  0  0  0  0  0  0  0  0  0  0  0
   -0.8210   -4.5010    0.0000 C   0  0  0  0  0  0  0  0  0  0  0  0
   -0.3828   -3.0804    0.0000 C   0  0  0  0  0  0  0  0  0  0  0  0
   -0.9440   -3.6852    0.0000 C   0  0  0  0  0  0  0  0  0  0  0  0
  1  2  1  0  0  0  0
  1  8  1  0  0  0  0
  1  9  1  0  0  0  0
  2  3  2  0  0  0  0
  2  5  1  0  0  0  0
  2  4  1  0  0  0  0
  4 10  1  0  0  0  0
  4 14  1  0  0  0  0
  5  6  1  0  0  0  0
  5  7  1  0  0  0  0
  6  7  1  0  0  0  0
  8  9  1  0  0  0  0
 10 11  1  0  0  0  0
 11 12  1  0  0  0  0
 12 13  1  0  0  0  0
 13 15  1  0  0  0  0
 14 15  1  0  0  0  0
M  END
> <NSC>
49424

> <MC vs. Saline>
MC

$$$$
49426
  Mrv0541 09201616522D          

 14 16  0  0  0  0            999 V2000
    1.1269   -1.8334    0.0000 N   0  0  0  0  0  0  0  0  0  0  0  0
    1.9519   -1.8334    0.0000 P   0  0  0  0  0  0  0  0  0  0  0  0
    1.9519   -1.0084    0.0000 O   0  0  0  0  0  0  0  0  0  0  0  0
    1.9519   -2.6584    0.0000 N   0  0  0  0  0  0  0  0  0  0  0  0
    2.7770   -1.8334    0.0000 N   0  0  0  0  0  0  0  0  0  0  0  0
    3.4915   -1.4209    0.0000 C   0  0  0  0  0  0  0  0  0  0  0  0
    3.4915   -2.2459    0.0000 C   0  0  0  0  0  0  0  0  0  0  0  0
    0.4125   -1.4209    0.0000 C   0  0  0  0  0  0  0  0  0  0  0  0
    0.4125   -2.2459    0.0000 C   0  0  0  0  0  0  0  0  0  0  0  0
    2.6665   -3.0709    0.0000 C   0  0  0  0  0  0  0  0  0  0  0  0
    2.6665   -3.8959    0.0000 C   0  0  0  0  0  0  0  0  0  0  0  0
    1.9520   -4.3084    0.0000 C   0  0  0  0  0  0  0  0  0  0  0  0
    1.2375   -3.8959    0.0000 C   0  0  0  0  0  0  0  0  0  0  0  0
    1.2375   -3.0709    0.0000 C   0  0  0  0  0  0  0  0  0  0  0  0
  1  2  1  0  0  0  0
  1  8  1  0  0  0  0
  1  9  1  0  0  0  0
  2  3  2  0  0  0  0
  2  5  1  0  0  0  0
  2  4  1  0  0  0  0
  4 10  1  0  0  0  0
  4 14  1  0  0  0  0
  5  6  1  0  0  0  0
  5  7  1  0  0  0  0
  6  7  1  0  0  0  0
  8  9  1  0  0  0  0
 10 11  1  0  0  0  0
 11 12  1  0  0  0  0
 12 13  1  0  0  0  0
 13 14  1  0  0  0  0
M  END
> <NSC>
49426

> <Saline vs. CMC>
CMC

$$$$
49427
  Mrv0541 09201616522D          

 16 18  0  0  0  0            999 V2000
   -3.4488   -1.2375    0.0000 N   0  0  0  0  0  0  0  0  0  0  0  0
   -2.6238   -1.2375    0.0000 P   0  0  0  0  0  0  0  0  0  0  0  0
   -2.6238   -0.4125    0.0000 O   0  0  0  0  0  0  0  0  0  0  0  0
   -2.6238   -2.0625    0.0000 N   0  0  0  0  0  0  0  0  0  0  0  0
   -1.7988   -1.2375    0.0000 N   0  0  0  0  0  0  0  0  0  0  0  0
   -1.0843   -0.8250    0.0000 C   0  0  0  0  0  0  0  0  0  0  0  0
   -1.0843   -1.6500    0.0000 C   0  0  0  0  0  0  0  0  0  0  0  0
   -4.1632   -0.8250    0.0000 C   0  0  0  0  0  0  0  0  0  0  0  0
   -4.1632   -1.6500    0.0000 C   0  0  0  0  0  0  0  0  0  0  0  0
   -1.9093   -2.4750    0.0000 C   0  0  0  0  0  0  0  0  0  0  0  0
   -1.9093   -3.3000    0.0000 C   0  0  0  0  0  0  0  0  0  0  0  0
   -2.6238   -3.7125    0.0000 C   0  0  0  0  0  0  0  0  0  0  0  0
   -3.3382   -3.3000    0.0000 C   0  0  0  0  0  0  0  0  0  0  0  0
   -3.3382   -2.4750    0.0000 C   0  0  0  0  0  0  0  0  0  0  0  0
   -4.5757   -2.3644    0.0000 C   0  0  0  0  0  0  0  0  0  0  0  0
   -0.6718   -2.3644    0.0000 C   0  0  0  0  0  0  0  0  0  0  0  0
  1  2  1  0  0  0  0
  1  8  1  0  0  0  0
  1  9  1  0  0  0  0
  2  3  2  0  0  0  0
  2  5  1  0  0  0  0
  2  4  1  0  0  0  0
  4 10  1  0  0  0  0
  4 14  1  0  0  0  0
  5  6  1  0  0  0  0
  5  7  1  0  0  0  0
  6  7  1  0  0  0  0
  7 16  1  0  0  0  0
  8  9  1  0  0  0  0
  9 15  1  0  0  0  0
 10 11  1  0  0  0  0
 11 12  1  0  0  0  0
 12 13  1  0  0  0  0
 13 14  1  0  0  0  0
M  END
> <NSC>
49427

> <Saline vs. CMC>
Saline

$$$$
49428
  Mrv0541 09201616522D          

 13 15  0  0  0  0            999 V2000
   -3.5301   -0.2982    0.0000 N   0  0  0  0  0  0  0  0  0  0  0  0
   -2.8156   -0.7107    0.0000 P   0  0  0  0  0  0  0  0  0  0  0  0
   -2.4031    0.0038    0.0000 O   0  0  0  0  0  0  0  0  0  0  0  0
   -3.2281   -1.4252    0.0000 N   0  0  0  0  0  0  0  0  0  0  0  0
   -2.1011   -1.1232    0.0000 N   0  0  0  0  0  0  0  0  0  0  0  0
   -1.2761   -1.1232    0.0000 C   0  0  0  0  0  0  0  0  0  0  0  0
   -1.6886   -1.8377    0.0000 C   0  0  0  0  0  0  0  0  0  0  0  0
   -3.9426    0.4163    0.0000 C   0  0  0  0  0  0  0  0  0  0  0  0
   -4.3551   -0.2982    0.0000 C   0  0  0  0  0  0  0  0  0  0  0  0
   -2.8925   -2.1788    0.0000 C   0  0  0  0  0  0  0  0  0  0  0  0
   -3.5056   -2.7309    0.0000 C   0  0  0  0  0  0  0  0  0  0  0  0
   -4.2201   -2.3184    0.0000 C   0  0  0  0  0  0  0  0  0  0  0  0
   -4.0486   -1.5114    0.0000 C   0  0  0  0  0  0  0  0  0  0  0  0
  1  2  1  0  0  0  0
  1  8  1  0  0  0  0
  1  9  1  0  0  0  0
  2  3  2  0  0  0  0
  2  5  1  0  0  0  0
  2  4  1  0  0  0  0
  4 10  1  0  0  0  0
  4 13  1  0  0  0  0
  5  6  1  0  0  0  0
  5  7  1  0  0  0  0
  6  7  1  0  0  0  0
  8  9  1  0  0  0  0
 10 11  1  0  0  0  0
 11 12  1  0  0  0  0
 12 13  1  0  0  0  0
M  END
> <NSC>
49428

> <Saline vs. CMC>
Equal

> <MC vs. CMC>
MC

> <MC vs. Saline>
Saline

$$$$
49429
  Mrv0541 09201616522D          

 15 17  0  0  0  0            999 V2000
   -2.9410   -0.4234    0.0000 N   0  0  0  0  0  0  0  0  0  0  0  0
   -2.2265   -0.8359    0.0000 P   0  0  0  0  0  0  0  0  0  0  0  0
   -1.8140   -0.1214    0.0000 O   0  0  0  0  0  0  0  0  0  0  0  0
   -2.6391   -1.5503    0.0000 N   0  0  0  0  0  0  0  0  0  0  0  0
   -1.5121   -1.2484    0.0000 N   0  0  0  0  0  0  0  0  0  0  0  0
   -0.6871   -1.2484    0.0000 C   0  0  0  0  0  0  0  0  0  0  0  0
   -1.0996   -1.9628    0.0000 C   0  0  0  0  0  0  0  0  0  0  0  0
   -3.3535    0.2911    0.0000 C   0  0  0  0  0  0  0  0  0  0  0  0
   -3.7660   -0.4234    0.0000 C   0  0  0  0  0  0  0  0  0  0  0  0
   -2.3035   -2.3040    0.0000 C   0  0  0  0  0  0  0  0  0  0  0  0
   -2.9166   -2.8561    0.0000 C   0  0  0  0  0  0  0  0  0  0  0  0
   -3.6311   -2.4436    0.0000 C   0  0  0  0  0  0  0  0  0  0  0  0
   -3.4595   -1.6366    0.0000 C   0  0  0  0  0  0  0  0  0  0  0  0
   -4.4805   -0.8359    0.0000 C   0  0  0  0  0  0  0  0  0  0  0  0
   -1.0996   -2.7879    0.0000 C   0  0  0  0  0  0  0  0  0  0  0  0
  1  2  1  0  0  0  0
  1  8  1  0  0  0  0
  1  9  1  0  0  0  0
  2  3  2  0  0  0  0
  2  5  1  0  0  0  0
  2  4  1  0  0  0  0
  4 10  1  0  0  0  0
  4 13  1  0  0  0  0
  5  6  1  0  0  0  0
  5  7  1  0  0  0  0
  6  7  1  0  0  0  0
  7 15  1  0  0  0  0
  8  9  1  0  0  0  0
  9 14  1  0  0  0  0
 10 11  1  0  0  0  0
 11 12  1  0  0  0  0
 12 13  1  0  0  0  0
M  END
> <NSC>
49429

> <Saline vs. CMC>
CMC

$$$$
49666
  Mrv0541 09201616522D          

 18 20  0  0  0  0            999 V2000
   -4.0145   -1.2375    0.0000 N   0  0  0  0  0  0  0  0  0  0  0  0
   -3.1894   -1.2375    0.0000 P   0  0  0  0  0  0  0  0  0  0  0  0
   -3.1894   -0.4125    0.0000 O   0  0  0  0  0  0  0  0  0  0  0  0
   -3.1894   -2.0625    0.0000 N   0  0  0  0  0  0  0  0  0  0  0  0
   -2.3644   -1.2375    0.0000 N   0  0  0  0  0  0  0  0  0  0  0  0
   -1.6500   -0.8250    0.0000 C   0  0  0  0  0  0  0  0  0  0  0  0
   -1.6500   -1.6500    0.0000 C   0  0  0  0  0  0  0  0  0  0  0  0
   -4.7290   -0.8250    0.0000 C   0  0  0  0  0  0  0  0  0  0  0  0
   -4.7290   -1.6500    0.0000 C   0  0  0  0  0  0  0  0  0  0  0  0
   -2.4750   -2.4750    0.0000 C   0  0  0  0  0  0  0  0  0  0  0  0
   -2.4750   -3.3000    0.0000 C   0  0  0  0  0  0  0  0  0  0  0  0
   -3.1894   -3.7125    0.0000 C   0  0  0  0  0  0  0  0  0  0  0  0
   -3.9040   -3.3000    0.0000 C   0  0  0  0  0  0  0  0  0  0  0  0
   -3.9040   -2.4750    0.0000 C   0  0  0  0  0  0  0  0  0  0  0  0
   -5.1415   -2.3644    0.0000 C   0  0  0  0  0  0  0  0  0  0  0  0
   -5.9665   -2.3644    0.0000 C   0  0  0  0  0  0  0  0  0  0  0  0
   -1.2375   -2.3644    0.0000 C   0  0  0  0  0  0  0  0  0  0  0  0
   -0.4125   -2.3644    0.0000 C   0  0  0  0  0  0  0  0  0  0  0  0
  1  2  1  0  0  0  0
  1  8  1  0  0  0  0
  1  9  1  0  0  0  0
  2  3  2  0  0  0  0
  2  5  1  0  0  0  0
  2  4  1  0  0  0  0
  4 10  1  0  0  0  0
  4 14  1  0  0  0  0
  5  6  1  0  0  0  0
  5  7  1  0  0  0  0
  6  7  1  0  0  0  0
  7 17  1  0  0  0  0
  8  9  1  0  0  0  0
  9 15  1  0  0  0  0
 10 11  1  0  0  0  0
 11 12  1  0  0  0  0
 12 13  1  0  0  0  0
 13 14  1  0  0  0  0
 15 16  1  0  0  0  0
 17 18  1  0  0  0  0
M  END
> <NSC>
49666

> <MC vs. Saline>
Saline

$$$$
50167
  Mrv0541 09201616522D          

 16 18  0  0  0  0            999 V2000
   -1.8415    1.5395    0.0000 Cl  0  0  0  0  0  0  0  0  0  0  0  0
    1.8415    4.0145    0.0000 O   0  0  0  0  0  0  0  0  0  0  0  0
    0.1915    4.0145    0.0000 N   0  0  0  0  0  0  0  0  0  0  0  0
    1.0165    4.8395    0.0000 N   0  0  0  0  0  0  0  0  0  0  0  0
   -0.5231    4.4270    0.0000 C   0  0  0  0  0  0  0  0  0  0  0  0
   -0.5231    3.6020    0.0000 C   0  0  0  0  0  0  0  0  0  0  0  0
    0.6040    5.5540    0.0000 C   0  0  0  0  0  0  0  0  0  0  0  0
    1.4290    5.5540    0.0000 C   0  0  0  0  0  0  0  0  0  0  0  0
   -0.4125    3.1895    0.0000 C   0  0  0  0  0  0  0  0  0  0  0  0
   -1.1270    2.7770    0.0000 C   0  0  0  0  0  0  0  0  0  0  0  0
    0.3020    2.7770    0.0000 C   0  0  0  0  0  0  0  0  0  0  0  0
    0.3020    1.9520    0.0000 C   0  0  0  0  0  0  0  0  0  0  0  0
   -1.1270    1.9520    0.0000 C   0  0  0  0  0  0  0  0  0  0  0  0
   -0.4125    1.5395    0.0000 C   0  0  0  0  0  0  0  0  0  0  0  0
    1.0165    3.1895    0.0000 O   0  0  0  0  0  0  0  0  0  0  0  0
    1.0165    4.0145    0.0000 P   0  0  0  0  0  0  0  0  0  0  0  0
  1 13  1  0  0  0  0
  2 16  2  0  0  0  0
  3  5  1  0  0  0  0
  3  6  1  0  0  0  0
  3 16  1  0  0  0  0
  4  7  1  0  0  0  0
  4  8  1  0  0  0  0
  4 16  1  0  0  0  0
  5  6  1  0  0  0  0
  7  8  1  0  0  0  0
  9 10  2  0  0  0  0
  9 11  1  0  0  0  0
 10 13  1  0  0  0  0
 11 12  2  0  0  0  0
 11 15  1  0  0  0  0
 12 14  1  0  0  0  0
 13 14  2  0  0  0  0
 15 16  1  0  0  0  0
M  END
> <NSC>
50167

> <MC vs. CMC>
CMC

$$$$
50168
  Mrv0541 09201616522D          

 17 18  0  0  0  0            999 V2000
    1.5395   -3.1894    0.0000 P   0  0  0  0  0  0  0  0  0  0  0  0
    2.3645   -3.1894    0.0000 O   0  0  0  0  0  0  0  0  0  0  0  0
    0.7145   -3.1894    0.0000 O   0  0  0  0  0  0  0  0  0  0  0  0
    1.5395   -4.0145    0.0000 N   0  0  0  0  0  0  0  0  0  0  0  0
    1.5395   -2.3644    0.0000 N   0  0  0  0  0  0  0  0  0  0  0  0
    2.7770   -3.9040    0.0000 C   0  0  0  0  0  0  0  0  0  0  0  0
    1.1270   -4.7290    0.0000 C   0  0  0  0  0  0  0  0  0  0  0  0
    1.9520   -4.7290    0.0000 C   0  0  0  0  0  0  0  0  0  0  0  0
    1.9520   -1.6500    0.0000 C   0  0  0  0  0  0  0  0  0  0  0  0
    1.1270   -1.6500    0.0000 C   0  0  0  0  0  0  0  0  0  0  0  0
    3.6020   -3.9039    0.0000 C   0  0  0  0  0  0  0  0  0  0  0  0
    0.4125   -5.1415    0.0000 C   0  0  0  0  0  0  0  0  0  0  0  0
    2.6665   -1.2375    0.0000 C   0  0  0  0  0  0  0  0  0  0  0  0
    4.0145   -4.6184    0.0000 C   0  0  0  0  0  0  0  0  0  0  0  0
    0.4125   -5.9665    0.0000 C   0  0  0  0  0  0  0  0  0  0  0  0
    2.6665   -0.4125    0.0000 C   0  0  0  0  0  0  0  0  0  0  0  0
    4.8395   -4.6184    0.0000 C   0  0  0  0  0  0  0  0  0  0  0  0
  1  2  1  0  0  0  0
  1  3  2  0  0  0  0
  1  4  1  0  0  0  0
  1  5  1  0  0  0  0
  2  6  1  0  0  0  0
  4  7  1  0  0  0  0
  4  8  1  0  0  0  0
  5  9  1  0  0  0  0
  5 10  1  0  0  0  0
  6 11  1  0  0  0  0
  7 12  1  0  0  0  0
  9 13  1  0  0  0  0
 11 14  1  0  0  0  0
 12 15  1  0  0  0  0
 13 16  1  0  0  0  0
 14 17  1  0  0  0  0
  7  8  1  0  0  0  0
  9 10  1  0  0  0  0
M  END
> <NSC>
50168

> <MC vs. CMC>
CMC

$$$$
50169
  Mrv0541 09201616522D          

 16 17  0  0  0  0            999 V2000
    1.5395   -3.1894    0.0000 P   0  0  0  0  0  0  0  0  0  0  0  0
    2.3645   -3.1894    0.0000 O   0  0  0  0  0  0  0  0  0  0  0  0
    0.7145   -3.1894    0.0000 O   0  0  0  0  0  0  0  0  0  0  0  0
    1.5395   -4.0145    0.0000 N   0  0  0  0  0  0  0  0  0  0  0  0
    1.5395   -2.3644    0.0000 N   0  0  0  0  0  0  0  0  0  0  0  0
    2.7770   -3.9040    0.0000 C   0  0  0  0  0  0  0  0  0  0  0  0
    1.1270   -4.7290    0.0000 C   0  0  0  0  0  0  0  0  0  0  0  0
    1.9520   -4.7290    0.0000 C   0  0  0  0  0  0  0  0  0  0  0  0
    1.9520   -1.6500    0.0000 C   0  0  0  0  0  0  0  0  0  0  0  0
    1.1270   -1.6500    0.0000 C   0  0  0  0  0  0  0  0  0  0  0  0
    3.6020   -3.9039    0.0000 C   0  0  0  0  0  0  0  0  0  0  0  0
    0.4125   -5.1415    0.0000 C   0  0  0  0  0  0  0  0  0  0  0  0
    2.6665   -1.2375    0.0000 C   0  0  0  0  0  0  0  0  0  0  0  0
    4.0145   -4.6184    0.0000 C   0  0  0  0  0  0  0  0  0  0  0  0
    0.4125   -5.9665    0.0000 C   0  0  0  0  0  0  0  0  0  0  0  0
    2.6665   -0.4125    0.0000 C   0  0  0  0  0  0  0  0  0  0  0  0
  1  2  1  0  0  0  0
  1  3  2  0  0  0  0
  1  4  1  0  0  0  0
  1  5  1  0  0  0  0
  2  6  1  0  0  0  0
  4  7  1  0  0  0  0
  4  8  1  0  0  0  0
  5  9  1  0  0  0  0
  5 10  1  0  0  0  0
  6 11  1  0  0  0  0
  7 12  1  0  0  0  0
  9 13  1  0  0  0  0
 11 14  2  0  0  0  0
 12 15  1  0  0  0  0
 13 16  1  0  0  0  0
  7  8  1  0  0  0  0
  9 10  1  0  0  0  0
M  END
> <NSC>
50169

> <MC vs. CMC>
CMC

$$$$
50170
  Mrv0541 09201616522D          

 17 18  0  0  0  0            999 V2000
    2.3092    0.9208    0.0000 P   0  0  0  0  0  0  0  0  0  0  0  0
    3.1342    0.9208    0.0000 O   0  0  0  0  0  0  0  0  0  0  0  0
    1.4842    0.9207    0.0000 O   0  0  0  0  0  0  0  0  0  0  0  0
    2.3092    0.0958    0.0000 N   0  0  0  0  0  0  0  0  0  0  0  0
    2.3092    1.7458    0.0000 N   0  0  0  0  0  0  0  0  0  0  0  0
    3.5467    0.2063    0.0000 C   0  0  0  0  0  0  0  0  0  0  0  0
    1.8967   -0.6188    0.0000 C   0  0  0  0  0  0  0  0  0  0  0  0
    2.7217   -0.6188    0.0000 C   0  0  0  0  0  0  0  0  0  0  0  0
    2.7217    2.4602    0.0000 C   0  0  0  0  0  0  0  0  0  0  0  0
    1.8967    2.4602    0.0000 C   0  0  0  0  0  0  0  0  0  0  0  0
    4.3717    0.2063    0.0000 C   0  0  0  0  0  0  0  0  0  0  0  0
    4.7842   -0.5082    0.0000 C   0  0  0  0  0  0  0  0  0  0  0  0
    5.6092   -0.5082    0.0000 C   0  0  0  0  0  0  0  0  0  0  0  0
    6.0217   -1.2226    0.0000 C   0  0  0  0  0  0  0  0  0  0  0  0
    6.8467   -1.2226    0.0000 C   0  0  0  0  0  0  0  0  0  0  0  0
    7.2592   -1.9371    0.0000 C   0  0  0  0  0  0  0  0  0  0  0  0
    8.0842   -1.9371    0.0000 C   0  0  0  0  0  0  0  0  0  0  0  0
  1  2  1  0  0  0  0
  1  3  2  0  0  0  0
  1  4  1  0  0  0  0
  1  5  1  0  0  0  0
  2  6  1  0  0  0  0
  4  7  1  0  0  0  0
  4  8  1  0  0  0  0
  5  9  1  0  0  0  0
  5 10  1  0  0  0  0
  6 11  1  0  0  0  0
 11 12  1  0  0  0  0
 12 13  1  0  0  0  0
 13 14  1  0  0  0  0
 14 15  1  0  0  0  0
 15 16  1  0  0  0  0
 16 17  1  0  0  0  0
  7  8  1  0  0  0  0
  9 10  1  0  0  0  0
M  END
> <NSC>
50170

> <MC vs. CMC>
CMC

$$$$
50171
  Mrv0541 09201616522D          

 14 15  0  0  0  0            999 V2000
    1.5395   -2.9889    0.0000 P   0  0  0  0  0  0  0  0  0  0  0  0
    2.3645   -2.9889    0.0000 O   0  0  0  0  0  0  0  0  0  0  0  0
    0.7145   -2.9889    0.0000 O   0  0  0  0  0  0  0  0  0  0  0  0
    1.5395   -3.8139    0.0000 N   0  0  0  0  0  0  0  0  0  0  0  0
    1.5395   -2.1639    0.0000 N   0  0  0  0  0  0  0  0  0  0  0  0
    2.7770   -3.7034    0.0000 C   0  0  0  0  0  0  0  0  0  0  0  0
    1.1270   -4.5284    0.0000 C   0  0  0  0  0  0  0  0  0  0  0  0
    1.9520   -4.5284    0.0000 C   0  0  0  0  0  0  0  0  0  0  0  0
    1.9519   -1.4495    0.0000 C   0  0  0  0  0  0  0  0  0  0  0  0
    1.1269   -1.4495    0.0000 C   0  0  0  0  0  0  0  0  0  0  0  0
    3.6020   -3.7034    0.0000 C   0  0  0  0  0  0  0  0  0  0  0  0
    0.4125   -4.9409    0.0000 C   0  0  0  0  0  0  0  0  0  0  0  0
    2.6665   -1.0370    0.0000 C   0  0  0  0  0  0  0  0  0  0  0  0
    4.0145   -4.4179    0.0000 C   0  0  0  0  0  0  0  0  0  0  0  0
  1  2  1  0  0  0  0
  1  3  2  0  0  0  0
  1  4  1  0  0  0  0
  1  5  1  0  0  0  0
  2  6  1  0  0  0  0
  4  7  1  0  0  0  0
  4  8  1  0  0  0  0
  5  9  1  0  0  0  0
  5 10  1  0  0  0  0
  6 11  1  0  0  0  0
  7 12  1  0  0  0  0
  9 13  1  0  0  0  0
 11 14  2  0  0  0  0
  7  8  1  0  0  0  0
  9 10  1  0  0  0  0
M  END
> <NSC>
50171

> <MC vs. CMC>
MC

$$$$
50207
  Mrv0541 09201616522D          

 15 17  0  0  0  0            999 V2000
    0.1379   -2.0151    0.0000 N   0  0  0  0  0  0  0  0  0  0  0  0
    0.8524   -2.4276    0.0000 P   0  0  0  0  0  0  0  0  0  0  0  0
    1.2649   -1.7131    0.0000 O   0  0  0  0  0  0  0  0  0  0  0  0
    0.4399   -3.1421    0.0000 N   0  0  0  0  0  0  0  0  0  0  0  0
    1.5669   -2.8401    0.0000 N   0  0  0  0  0  0  0  0  0  0  0  0
    2.3919   -2.8401    0.0000 C   0  0  0  0  0  0  0  0  0  0  0  0
    1.9794   -3.5546    0.0000 C   0  0  0  0  0  0  0  0  0  0  0  0
   -0.2746   -1.3006    0.0000 C   0  0  0  0  0  0  0  0  0  0  0  0
   -0.6871   -2.0151    0.0000 C   0  0  0  0  0  0  0  0  0  0  0  0
    0.9047   -3.8238    0.0000 C   0  0  0  0  0  0  0  0  0  0  0  0
    0.6614   -4.6121    0.0000 C   0  0  0  0  0  0  0  0  0  0  0  0
   -0.1065   -4.9135    0.0000 C   0  0  0  0  0  0  0  0  0  0  0  0
   -0.8210   -4.5010    0.0000 C   0  0  0  0  0  0  0  0  0  0  0  0
   -0.3828   -3.0804    0.0000 C   0  0  0  0  0  0  0  0  0  0  0  0
   -0.9440   -3.6852    0.0000 C   0  0  0  0  0  0  0  0  0  0  0  0
  1  2  1  0  0  0  0
  1  8  1  0  0  0  0
  1  9  1  0  0  0  0
  2  3  2  0  0  0  0
  2  5  1  0  0  0  0
  2  4  1  0  0  0  0
  4 10  1  0  0  0  0
  4 14  1  0  0  0  0
  5  6  1  0  0  0  0
  5  7  1  0  0  0  0
  6  7  1  0  0  0  0
  8  9  1  0  0  0  0
 10 11  1  0  0  0  0
 11 12  1  0  0  0  0
 12 13  1  0  0  0  0
 13 15  1  0  0  0  0
 14 15  1  0  0  0  0
M  END
> <NSC>
50207

> <Saline vs. CMC>
CMC

$$$$
50472
  Mrv0541 09201616522D          

 11 11  0  0  0  0            999 V2000
    1.5395    0.4125    0.0000 N   0  0  0  0  0  0  0  0  0  0  0  0
    1.1270    1.1270    0.0000 C   0  0  0  0  0  0  0  0  0  0  0  0
    0.7145    0.4125    0.0000 C   0  0  0  0  0  0  0  0  0  0  0  0
    2.2540    0.0000    0.0000 C   0  0  0  0  0  0  0  0  0  0  0  0
    2.9685    0.4125    0.0000 C   0  0  0  0  0  0  0  0  0  0  0  0
    3.6830    0.0000    0.0000 O   0  0  0  0  0  0  0  0  0  0  0  0
    4.3975    0.4125    0.0000 C   0  0  0  0  0  0  0  0  0  0  0  0
    5.1119    0.0000    0.0000 O   0  0  0  0  0  0  0  0  0  0  0  0
    4.3975    1.2375    0.0000 C   0  0  0  0  0  0  0  0  0  0  0  0
    2.2540   -0.8250    0.0000 C   0  0  0  0  0  0  0  0  0  0  0  0
    2.9685   -1.2375    0.0000 C   0  0  0  0  0  0  0  0  0  0  0  0
  1  2  1  0  0  0  0
  1  3  1  0  0  0  0
  1  4  1  0  0  0  0
  2  3  1  0  0  0  0
  4  5  1  0  0  0  0
  4 10  1  0  0  0  0
  5  6  1  0  0  0  0
  6  7  1  0  0  0  0
  7  8  2  0  0  0  0
  7  9  1  0  0  0  0
 10 11  2  0  0  0  0
M  END
> <NSC>
50472

> <Saline vs. CMC>
CMC

> <Distilled water + alcohol vs. MC>
Distilled water + alcohol

> <Distilled water + alcohol vs. Saline>
Saline

> <MC vs. Saline>
Saline

$$$$
50703
  Mrv0541 09201616522D          

 24 27  0  0  0  0            999 V2000
   -2.3497   -5.7197    0.0000 N   0  0  0  0  0  0  0  0  0  0  0  0
    1.9372   -2.4197    0.0000 N   0  0  0  0  0  0  0  0  0  0  0  0
    2.3497   -3.1342    0.0000 C   0  0  0  0  0  0  0  0  0  0  0  0
    2.7622   -2.4197    0.0000 C   0  0  0  0  0  0  0  0  0  0  0  0
    0.5083   -3.2447    0.0000 C   0  0  0  0  0  0  0  0  0  0  0  0
   -0.2063   -3.6572    0.0000 C   0  0  0  0  0  0  0  0  0  0  0  0
    1.2227   -3.6572    0.0000 C   0  0  0  0  0  0  0  0  0  0  0  0
   -0.9207   -3.2447    0.0000 C   0  0  0  0  0  0  0  0  0  0  0  0
   -1.6352   -3.6572    0.0000 C   0  0  0  0  0  0  0  0  0  0  0  0
    1.2227   -4.4822    0.0000 C   0  0  0  0  0  0  0  0  0  0  0  0
   -0.2063   -4.4822    0.0000 C   0  0  0  0  0  0  0  0  0  0  0  0
   -1.6352   -4.4822    0.0000 C   0  0  0  0  0  0  0  0  0  0  0  0
    0.5083   -4.8947    0.0000 C   0  0  0  0  0  0  0  0  0  0  0  0
   -0.9207   -4.8947    0.0000 C   0  0  0  0  0  0  0  0  0  0  0  0
   -3.1747   -5.7197    0.0000 C   0  0  0  0  0  0  0  0  0  0  0  0
   -2.7622   -5.0053    0.0000 C   0  0  0  0  0  0  0  0  0  0  0  0
   -0.9207   -5.7197    0.0000 N   0  0  0  0  0  0  0  0  0  0  0  0
   -1.6351   -6.1322    0.0000 C   0  0  0  0  0  0  0  0  0  0  0  0
   -1.6351   -6.9572    0.0000 O   0  0  0  0  0  0  0  0  0  0  0  0
   -3.8891   -6.1322    0.0000 C   0  0  0  0  0  0  0  0  0  0  0  0
    0.5082   -2.4197    0.0000 N   0  0  0  0  0  0  0  0  0  0  0  0
    1.2227   -2.0072    0.0000 C   0  0  0  0  0  0  0  0  0  0  0  0
    1.2227   -1.1822    0.0000 O   0  0  0  0  0  0  0  0  0  0  0  0
    2.3497   -3.9592    0.0000 C   0  0  0  0  0  0  0  0  0  0  0  0
  1 15  1  0  0  0  0
  1 16  1  0  0  0  0
  1 18  1  0  0  0  0
  2  3  1  0  0  0  0
  2  4  1  0  0  0  0
  2 22  1  0  0  0  0
  3  4  1  0  0  0  0
  3 24  1  0  0  0  0
  5  7  2  0  0  0  0
  5  6  1  0  0  0  0
  5 21  1  0  0  0  0
  6 11  2  0  0  0  0
  6  8  1  0  0  0  0
  7 10  1  0  0  0  0
  8  9  2  0  0  0  0
  9 12  1  0  0  0  0
 10 13  2  0  0  0  0
 11 14  1  0  0  0  0
 11 13  1  0  0  0  0
 12 14  2  0  0  0  0
 14 17  1  0  0  0  0
 15 16  1  0  0  0  0
 15 20  1  0  0  0  0
 17 18  1  0  0  0  0
 18 19  2  0  0  0  0
 21 22  1  0  0  0  0
 22 23  2  0  0  0  0
M  END
> <NSC>
50703

> <Saline vs. CMC>
Saline

> <MC vs. CMC>
CMC

> <MC vs. Saline>
Saline

$$$$
50857
  Mrv0541 09201616522D          

 11 11  0  0  0  0            999 V2000
   -2.0561   -1.3155    0.0000 N   0  0  0  0  0  0  0  0  0  0  0  0
   -2.8811   -1.3157    0.0000 C   0  0  0  0  0  0  0  0  0  0  0  0
   -2.4688   -0.6011    0.0000 C   0  0  0  0  0  0  0  0  0  0  0  0
   -1.3416   -1.7278    0.0000 C   0  0  0  0  0  0  0  0  0  0  0  0
   -1.3413   -2.5528    0.0000 C   0  0  0  0  0  0  0  0  0  0  0  0
   -0.6267   -2.9651    0.0000 O   0  0  0  0  0  0  0  0  0  0  0  0
    0.0876   -2.5524    0.0000 C   0  0  0  0  0  0  0  0  0  0  0  0
    0.8022   -2.9647    0.0000 O   0  0  0  0  0  0  0  0  0  0  0  0
    0.0874   -1.7274    0.0000 C   0  0  0  0  0  0  0  0  0  0  0  0
   -2.0557   -2.9655    0.0000 C   0  0  0  0  0  0  0  0  0  0  0  0
   -2.0555   -3.7905    0.0000 C   0  0  0  0  0  0  0  0  0  0  0  0
  1  2  1  0  0  0  0
  1  3  1  0  0  0  0
  1  4  1  0  0  0  0
  2  3  1  0  0  0  0
  4  5  1  0  0  0  0
  5  6  1  0  0  0  0
  5 10  1  0  0  0  0
  6  7  1  0  0  0  0
  7  8  2  0  0  0  0
  7  9  1  0  0  0  0
 10 11  2  0  0  0  0
M  END
> <NSC>
50857

> <Saline vs. CMC>
Equal

> <Distilled water + alcohol vs. CMC>
Distilled water + alcohol

> <Distilled water + alcohol vs. MC>
Distilled water + alcohol

> <MC vs. CMC>
Equal

> <MC vs. Saline>
Saline

$$$$
51225
  Mrv0541 09201616522D          

 22 25  0  0  0  0            999 V2000
   -1.9519    5.2519    0.0000 N   0  0  0  0  0  0  0  0  0  0  0  0
   -1.9519    1.1269    0.0000 N   0  0  0  0  0  0  0  0  0  0  0  0
   -1.1269    5.2519    0.0000 C   0  0  0  0  0  0  0  0  0  0  0  0
   -1.5395    5.9665    0.0000 C   0  0  0  0  0  0  0  0  0  0  0  0
   -2.6665    4.0145    0.0000 C   0  0  0  0  0  0  0  0  0  0  0  0
   -1.9519    3.6019    0.0000 C   0  0  0  0  0  0  0  0  0  0  0  0
   -3.3809    3.6019    0.0000 C   0  0  0  0  0  0  0  0  0  0  0  0
   -4.0954    4.0145    0.0000 C   0  0  0  0  0  0  0  0  0  0  0  0
   -4.8099    3.6019    0.0000 C   0  0  0  0  0  0  0  0  0  0  0  0
   -1.9519    2.7770    0.0000 C   0  0  0  0  0  0  0  0  0  0  0  0
   -3.3809    2.7770    0.0000 C   0  0  0  0  0  0  0  0  0  0  0  0
   -4.8099    2.7770    0.0000 C   0  0  0  0  0  0  0  0  0  0  0  0
   -2.6665    2.3644    0.0000 C   0  0  0  0  0  0  0  0  0  0  0  0
   -4.0954    2.3644    0.0000 C   0  0  0  0  0  0  0  0  0  0  0  0
   -1.1269    1.1269    0.0000 C   0  0  0  0  0  0  0  0  0  0  0  0
   -1.5395    0.4125    0.0000 C   0  0  0  0  0  0  0  0  0  0  0  0
   -2.6665    4.8394    0.0000 C   0  0  0  0  0  0  0  0  0  0  0  0
   -3.3809    5.2519    0.0000 O   0  0  0  0  0  0  0  0  0  0  0  0
   -2.6665    1.5395    0.0000 C   0  0  0  0  0  0  0  0  0  0  0  0
   -3.3809    1.1269    0.0000 O   0  0  0  0  0  0  0  0  0  0  0  0
   -0.4125    4.8394    0.0000 C   0  0  0  0  0  0  0  0  0  0  0  0
   -0.4125    1.5395    0.0000 C   0  0  0  0  0  0  0  0  0  0  0  0
  1  3  1  0  0  0  0
  1  4  1  0  0  0  0
  1 17  1  0  0  0  0
  2 15  1  0  0  0  0
  2 16  1  0  0  0  0
  2 19  1  0  0  0  0
  3  4  1  0  0  0  0
  3 21  1  0  0  0  0
  5  6  2  0  0  0  0
  5  7  1  0  0  0  0
  5 17  1  0  0  0  0
  6 10  1  0  0  0  0
  7 11  2  0  0  0  0
  7  8  1  0  0  0  0
  8  9  2  0  0  0  0
  9 12  1  0  0  0  0
 10 13  2  0  0  0  0
 11 14  1  0  0  0  0
 11 13  1  0  0  0  0
 12 14  2  0  0  0  0
 13 19  1  0  0  0  0
 15 16  1  0  0  0  0
 15 22  1  0  0  0  0
 17 18  2  0  0  0  0
 19 20  2  0  0  0  0
M  END
> <NSC>
51225

> <Distilled water + alcohol vs. CMC>
Distilled water + alcohol

$$$$
51226
  Mrv0541 09201616522D          

 19 20  0  0  0  0            999 V2000
    2.6665    1.5395    0.0000 P   0  0  0  0  0  0  0  0  0  0  0  0
    3.4915    1.5395    0.0000 O   0  0  0  0  0  0  0  0  0  0  0  0
    1.8415    1.5395    0.0000 O   0  0  0  0  0  0  0  0  0  0  0  0
    2.6665    0.7145    0.0000 N   0  0  0  0  0  0  0  0  0  0  0  0
    2.6665    2.3645    0.0000 N   0  0  0  0  0  0  0  0  0  0  0  0
    3.9040    0.8250    0.0000 C   0  0  0  0  0  0  0  0  0  0  0  0
    2.2540    0.0000    0.0000 C   0  0  0  0  0  0  0  0  0  0  0  0
    3.0790    0.0000    0.0000 C   0  0  0  0  0  0  0  0  0  0  0  0
    3.0790    3.0790    0.0000 C   0  0  0  0  0  0  0  0  0  0  0  0
    2.2540    3.0790    0.0000 C   0  0  0  0  0  0  0  0  0  0  0  0
    4.7290    0.8250    0.0000 C   0  0  0  0  0  0  0  0  0  0  0  0
    1.5395   -0.4125    0.0000 C   0  0  0  0  0  0  0  0  0  0  0  0
    3.7934    3.4915    0.0000 C   0  0  0  0  0  0  0  0  0  0  0  0
    5.1415    0.1106    0.0000 C   0  0  0  0  0  0  0  0  0  0  0  0
    5.9665    0.1106    0.0000 C   0  0  0  0  0  0  0  0  0  0  0  0
    6.3790   -0.6039    0.0000 C   0  0  0  0  0  0  0  0  0  0  0  0
    7.2040   -0.6039    0.0000 C   0  0  0  0  0  0  0  0  0  0  0  0
    7.6165   -1.3183    0.0000 C   0  0  0  0  0  0  0  0  0  0  0  0
    8.4415   -1.3183    0.0000 C   0  0  0  0  0  0  0  0  0  0  0  0
  1  2  1  0  0  0  0
  1  3  2  0  0  0  0
  1  4  1  0  0  0  0
  1  5  1  0  0  0  0
  2  6  1  0  0  0  0
  4  7  1  0  0  0  0
  4  8  1  0  0  0  0
  5  9  1  0  0  0  0
  5 10  1  0  0  0  0
  6 11  1  0  0  0  0
  7 12  1  0  0  0  0
  9 13  1  0  0  0  0
 11 14  1  0  0  0  0
 14 15  1  0  0  0  0
 15 16  1  0  0  0  0
 16 17  1  0  0  0  0
 17 18  1  0  0  0  0
 18 19  1  0  0  0  0
  7  8  1  0  0  0  0
  9 10  1  0  0  0  0
M  END
> <NSC>
51226

> <Distilled water + alcohol vs. Saline>
Distilled water + alcohol

$$$$
51227
  Mrv0541 09201616522D          

 16 17  0  0  0  0            999 V2000
    1.0717    2.8727    0.0000 P   0  0  0  0  0  0  0  0  0  0  0  0
    1.8967    2.8727    0.0000 N   0  0  0  0  0  0  0  0  0  0  0  0
    0.2467    2.8727    0.0000 O   0  0  0  0  0  0  0  0  0  0  0  0
    1.0717    2.0477    0.0000 N   0  0  0  0  0  0  0  0  0  0  0  0
    1.0717    3.6977    0.0000 N   0  0  0  0  0  0  0  0  0  0  0  0
    2.3092    3.5872    0.0000 C   0  0  0  0  0  0  0  0  0  0  0  0
    0.6592    1.3332    0.0000 C   0  0  0  0  0  0  0  0  0  0  0  0
    1.4842    1.3332    0.0000 C   0  0  0  0  0  0  0  0  0  0  0  0
    1.4842    4.4122    0.0000 C   0  0  0  0  0  0  0  0  0  0  0  0
    0.6592    4.4122    0.0000 C   0  0  0  0  0  0  0  0  0  0  0  0
    3.1342    3.5872    0.0000 C   0  0  0  0  0  0  0  0  0  0  0  0
   -0.0553    0.9207    0.0000 C   0  0  0  0  0  0  0  0  0  0  0  0
    2.1987    4.8247    0.0000 C   0  0  0  0  0  0  0  0  0  0  0  0
    3.5467    4.3017    0.0000 C   0  0  0  0  0  0  0  0  0  0  0  0
    4.3717    4.3017    0.0000 C   0  0  0  0  0  0  0  0  0  0  0  0
    2.3092    2.1582    0.0000 H   0  0  0  0  0  0  0  0  0  0  0  0
  1  2  1  0  0  0  0
  1  3  2  0  0  0  0
  1  4  1  0  0  0  0
  1  5  1  0  0  0  0
  2  6  1  0  0  0  0
  4  7  1  0  0  0  0
  4  8  1  0  0  0  0
  5  9  1  0  0  0  0
  5 10  1  0  0  0  0
  6 11  1  0  0  0  0
  7 12  1  0  0  0  0
  9 13  1  0  0  0  0
 11 14  1  0  0  0  0
 14 15  1  0  0  0  0
  7  8  1  0  0  0  0
  9 10  1  0  0  0  0
  2 16  1  0  0  0  0
M  END
> <NSC>
51227

> <Distilled water + alcohol vs. Saline>
Distilled water + alcohol

$$$$
51229
  Mrv0541 09201616522D          

 12 13  0  0  0  0            999 V2000
    2.3092    0.9208    0.0000 P   0  0  0  0  0  0  0  0  0  0  0  0
    3.1342    0.9208    0.0000 O   0  0  0  0  0  0  0  0  0  0  0  0
    1.4842    0.9207    0.0000 O   0  0  0  0  0  0  0  0  0  0  0  0
    2.3092    0.0958    0.0000 N   0  0  0  0  0  0  0  0  0  0  0  0
    2.3092    1.7458    0.0000 N   0  0  0  0  0  0  0  0  0  0  0  0
    3.5467    0.2063    0.0000 C   0  0  0  0  0  0  0  0  0  0  0  0
    1.8967   -0.6188    0.0000 C   0  0  0  0  0  0  0  0  0  0  0  0
    2.7217   -0.6188    0.0000 C   0  0  0  0  0  0  0  0  0  0  0  0
    2.7217    2.4602    0.0000 C   0  0  0  0  0  0  0  0  0  0  0  0
    1.8967    2.4602    0.0000 C   0  0  0  0  0  0  0  0  0  0  0  0
    4.3717    0.2063    0.0000 C   0  0  0  0  0  0  0  0  0  0  0  0
    4.7842   -0.5082    0.0000 C   0  0  0  0  0  0  0  0  0  0  0  0
  1  2  1  0  0  0  0
  1  3  2  0  0  0  0
  1  4  1  0  0  0  0
  1  5  1  0  0  0  0
  2  6  1  0  0  0  0
  4  7  1  0  0  0  0
  4  8  1  0  0  0  0
  5  9  1  0  0  0  0
  5 10  1  0  0  0  0
  6 11  1  0  0  0  0
 11 12  2  0  0  0  0
  7  8  1  0  0  0  0
  9 10  1  0  0  0  0
M  END
> <NSC>
51229

> <Distilled water + alcohol vs. Saline>
Saline

$$$$
51230
  Mrv0541 09201616522D          

 14 15  0  0  0  0            999 V2000
    2.3092    0.9208    0.0000 P   0  0  0  0  0  0  0  0  0  0  0  0
    3.1342    0.9208    0.0000 N   0  0  0  0  0  0  0  0  0  0  0  0
    1.4842    0.9207    0.0000 O   0  0  0  0  0  0  0  0  0  0  0  0
    2.3092    0.0958    0.0000 N   0  0  0  0  0  0  0  0  0  0  0  0
    2.3092    1.7458    0.0000 N   0  0  0  0  0  0  0  0  0  0  0  0
    3.5467    0.2063    0.0000 C   0  0  0  0  0  0  0  0  0  0  0  0
    1.8967   -0.6188    0.0000 C   0  0  0  0  0  0  0  0  0  0  0  0
    2.7217   -0.6188    0.0000 C   0  0  0  0  0  0  0  0  0  0  0  0
    2.7217    2.4602    0.0000 C   0  0  0  0  0  0  0  0  0  0  0  0
    1.8967    2.4602    0.0000 C   0  0  0  0  0  0  0  0  0  0  0  0
    4.3717    0.2063    0.0000 C   0  0  0  0  0  0  0  0  0  0  0  0
    4.7842   -0.5082    0.0000 C   0  0  0  0  0  0  0  0  0  0  0  0
    5.6092   -0.5082    0.0000 C   0  0  0  0  0  0  0  0  0  0  0  0
    3.5467    1.6352    0.0000 H   0  0  0  0  0  0  0  0  0  0  0  0
  1  2  1  0  0  0  0
  1  3  2  0  0  0  0
  1  4  1  0  0  0  0
  1  5  1  0  0  0  0
  2  6  1  0  0  0  0
  4  7  1  0  0  0  0
  4  8  1  0  0  0  0
  5  9  1  0  0  0  0
  5 10  1  0  0  0  0
  6 11  1  0  0  0  0
 11 12  1  0  0  0  0
 12 13  1  0  0  0  0
  7  8  1  0  0  0  0
  9 10  1  0  0  0  0
  2 14  1  0  0  0  0
M  END
> <NSC>
51230

> <Distilled water + alcohol vs. Saline>
Saline

$$$$
51231
  Mrv0541 09201616522D          

 18 19  0  0  0  0            999 V2000
    1.5395   -3.1894    0.0000 P   0  0  0  0  0  0  0  0  0  0  0  0
    2.3645   -3.1894    0.0000 N   0  0  0  0  0  0  0  0  0  0  0  0
    0.7145   -3.1894    0.0000 O   0  0  0  0  0  0  0  0  0  0  0  0
    1.5395   -4.0145    0.0000 N   0  0  0  0  0  0  0  0  0  0  0  0
    1.5395   -2.3644    0.0000 N   0  0  0  0  0  0  0  0  0  0  0  0
    2.7770   -3.9040    0.0000 C   0  0  0  0  0  0  0  0  0  0  0  0
    1.1270   -4.7290    0.0000 C   0  0  0  0  0  0  0  0  0  0  0  0
    1.9520   -4.7290    0.0000 C   0  0  0  0  0  0  0  0  0  0  0  0
    1.9519   -1.6500    0.0000 C   0  0  0  0  0  0  0  0  0  0  0  0
    1.1269   -1.6500    0.0000 C   0  0  0  0  0  0  0  0  0  0  0  0
    3.6020   -3.9040    0.0000 C   0  0  0  0  0  0  0  0  0  0  0  0
    0.4125   -5.1415    0.0000 C   0  0  0  0  0  0  0  0  0  0  0  0
    2.6665   -1.2375    0.0000 C   0  0  0  0  0  0  0  0  0  0  0  0
    4.0145   -4.6184    0.0000 C   0  0  0  0  0  0  0  0  0  0  0  0
    0.4125   -5.9665    0.0000 C   0  0  0  0  0  0  0  0  0  0  0  0
    2.6665   -0.4125    0.0000 C   0  0  0  0  0  0  0  0  0  0  0  0
    4.8395   -4.6184    0.0000 C   0  0  0  0  0  0  0  0  0  0  0  0
    2.7770   -2.4750    0.0000 H   0  0  0  0  0  0  0  0  0  0  0  0
  1  2  1  0  0  0  0
  1  3  2  0  0  0  0
  1  4  1  0  0  0  0
  1  5  1  0  0  0  0
  2  6  1  0  0  0  0
  4  7  1  0  0  0  0
  4  8  1  0  0  0  0
  5  9  1  0  0  0  0
  5 10  1  0  0  0  0
  6 11  1  0  0  0  0
  7 12  1  0  0  0  0
  9 13  1  0  0  0  0
 11 14  1  0  0  0  0
 12 15  1  0  0  0  0
 13 16  1  0  0  0  0
 14 17  1  0  0  0  0
  7  8  1  0  0  0  0
  9 10  1  0  0  0  0
  2 18  1  0  0  0  0
M  END
> <NSC>
51231

> <Distilled water + alcohol vs. Saline>
Saline

$$$$
51233
  Mrv0541 09201616522D          

 14 15  0  0  0  0            999 V2000
    0.6723    2.1658    0.0000 N   0  0  0  0  0  0  0  0  0  0  0  0
    1.7992    1.8638    0.0000 O   0  0  0  0  0  0  0  0  0  0  0  0
    2.1012    2.9907    0.0000 N   0  0  0  0  0  0  0  0  0  0  0  0
    2.5137    3.7052    0.0000 C   0  0  0  0  0  0  0  0  0  0  0  0
    2.9262    2.9907    0.0000 C   0  0  0  0  0  0  0  0  0  0  0  0
   -0.1527    2.1658    0.0000 C   0  0  0  0  0  0  0  0  0  0  0  0
    0.2598    1.4513    0.0000 C   0  0  0  0  0  0  0  0  0  0  0  0
    0.2598    0.6263    0.0000 C   0  0  0  0  0  0  0  0  0  0  0  0
    1.3867    2.5782    0.0000 P   0  0  0  0  0  0  0  0  0  0  0  0
    0.9743    3.2927    0.0000 C   0  0  0  0  0  0  0  0  0  0  0  0
    0.1493    3.2927    0.0000 C   0  0  0  0  0  0  0  0  0  0  0  0
    1.3867    4.0072    0.0000 C   0  0  0  0  0  0  0  0  0  0  0  0
   -0.2632    4.0072    0.0000 C   0  0  0  0  0  0  0  0  0  0  0  0
    3.6407    2.5782    0.0000 C   0  0  0  0  0  0  0  0  0  0  0  0
  1  6  1  0  0  0  0
  1  7  1  0  0  0  0
  1  9  1  0  0  0  0
  2  9  2  0  0  0  0
  3  4  1  0  0  0  0
  3  5  1  0  0  0  0
  3  9  1  0  0  0  0
  4  5  1  0  0  0  0
  5 14  1  0  0  0  0
  6  7  1  0  0  0  0
  7  8  1  0  0  0  0
  9 10  1  0  0  0  0
 10 11  1  0  0  0  0
 10 12  1  0  0  0  0
 11 13  1  0  0  0  0
M  END
> <NSC>
51233

> <Distilled water + alcohol vs. Saline>
Distilled water + alcohol

$$$$
51234
  Mrv0541 09201616522D          

 16 17  0  0  0  0            999 V2000
    1.2780    2.5155    0.0000 N   0  0  0  0  0  0  0  0  0  0  0  0
    2.4049    2.2135    0.0000 O   0  0  0  0  0  0  0  0  0  0  0  0
    2.7069    3.3405    0.0000 N   0  0  0  0  0  0  0  0  0  0  0  0
    3.1194    4.0549    0.0000 C   0  0  0  0  0  0  0  0  0  0  0  0
    3.5319    3.3405    0.0000 C   0  0  0  0  0  0  0  0  0  0  0  0
    0.4530    2.5155    0.0000 C   0  0  0  0  0  0  0  0  0  0  0  0
    0.8655    1.8010    0.0000 C   0  0  0  0  0  0  0  0  0  0  0  0
    0.8655    0.9760    0.0000 C   0  0  0  0  0  0  0  0  0  0  0  0
    0.1510    0.5635    0.0000 C   0  0  0  0  0  0  0  0  0  0  0  0
    1.9924    2.9280    0.0000 P   0  0  0  0  0  0  0  0  0  0  0  0
    1.5799    3.6424    0.0000 C   0  0  0  0  0  0  0  0  0  0  0  0
    0.7549    3.6424    0.0000 C   0  0  0  0  0  0  0  0  0  0  0  0
    1.9924    4.3569    0.0000 C   0  0  0  0  0  0  0  0  0  0  0  0
    0.3424    4.3569    0.0000 C   0  0  0  0  0  0  0  0  0  0  0  0
    4.2464    2.9280    0.0000 C   0  0  0  0  0  0  0  0  0  0  0  0
    4.9608    3.3405    0.0000 C   0  0  0  0  0  0  0  0  0  0  0  0
  1  6  1  0  0  0  0
  1  7  1  0  0  0  0
  1 10  1  0  0  0  0
  2 10  2  0  0  0  0
  3  4  1  0  0  0  0
  3  5  1  0  0  0  0
  3 10  1  0  0  0  0
  4  5  1  0  0  0  0
  5 15  1  0  0  0  0
  6  7  1  0  0  0  0
  7  8  1  0  0  0  0
  8  9  1  0  0  0  0
 10 11  1  0  0  0  0
 11 12  1  0  0  0  0
 11 13  1  0  0  0  0
 12 14  1  0  0  0  0
 15 16  1  0  0  0  0
M  END
> <NSC>
51234

> <Distilled water + alcohol vs. Saline>
Distilled water + alcohol

$$$$
51235
  Mrv0541 09201616522D          

  8  9  0  0  0  0            999 V2000
    0.9207    2.3093    0.0000 N   0  0  0  0  0  0  0  0  0  0  0  0
    2.7622    3.0237    0.0000 O   0  0  0  0  0  0  0  0  0  0  0  0
    0.5082    3.0237    0.0000 C   0  0  0  0  0  0  0  0  0  0  0  0
    0.0957    2.3093    0.0000 C   0  0  0  0  0  0  0  0  0  0  0  0
    3.1747    2.3093    0.0000 C   0  0  0  0  0  0  0  0  0  0  0  0
    2.3497    2.3093    0.0000 C   0  0  0  0  0  0  0  0  0  0  0  0
   -0.6188    1.8968    0.0000 C   0  0  0  0  0  0  0  0  0  0  0  0
    1.6352    1.8968    0.0000 C   0  0  0  0  0  0  0  0  0  0  0  0
  1  3  1  0  0  0  0
  1  4  1  0  0  0  0
  1  8  1  0  0  0  0
  2  5  1  0  0  0  0
  2  6  1  0  0  0  0
  3  4  1  0  0  0  0
  4  7  1  0  0  0  0
  5  6  1  0  0  0  0
  6  8  1  0  0  0  0
M  END
> <NSC>
51235

> <Distilled water + alcohol vs. Saline>
Distilled water + alcohol

$$$$
51325
  Mrv0541 09201616522D          

 19 20  0  0  0  0            999 V2000
    1.6003   -3.6601    0.0000 P   0  0  0  0  0  0  0  0  0  0  0  0
    2.4253   -3.6601    0.0000 N   0  0  0  0  0  0  0  0  0  0  0  0
    0.7753   -3.6601    0.0000 O   0  0  0  0  0  0  0  0  0  0  0  0
    1.6003   -4.4851    0.0000 N   0  0  0  0  0  0  0  0  0  0  0  0
    1.6003   -2.8351    0.0000 N   0  0  0  0  0  0  0  0  0  0  0  0
    2.8378   -4.3746    0.0000 C   0  0  0  0  0  0  0  0  0  0  0  0
    1.1878   -5.1996    0.0000 C   0  0  0  0  0  0  0  0  0  0  0  0
    2.0128   -5.1996    0.0000 C   0  0  0  0  0  0  0  0  0  0  0  0
    2.0127   -2.1206    0.0000 C   0  0  0  0  0  0  0  0  0  0  0  0
    1.1877   -2.1206    0.0000 C   0  0  0  0  0  0  0  0  0  0  0  0
    3.6628   -4.3746    0.0000 O   0  0  0  0  0  0  0  0  0  0  0  0
    2.4253   -5.0890    0.0000 O   0  0  0  0  0  0  0  0  0  0  0  0
    1.0445   -6.0120    0.0000 C   0  0  0  0  0  0  0  0  0  0  0  0
    0.4125   -4.9174    0.0000 C   0  0  0  0  0  0  0  0  0  0  0  0
    2.1560   -1.3082    0.0000 C   0  0  0  0  0  0  0  0  0  0  0  0
    2.7880   -2.4028    0.0000 C   0  0  0  0  0  0  0  0  0  0  0  0
    4.0753   -5.0890    0.0000 C   0  0  0  0  0  0  0  0  0  0  0  0
    4.9003   -5.0890    0.0000 C   0  0  0  0  0  0  0  0  0  0  0  0
    2.8377   -2.9456    0.0000 H   0  0  0  0  0  0  0  0  0  0  0  0
  1  2  1  0  0  0  0
  1  3  2  0  0  0  0
  1  4  1  0  0  0  0
  1  5  1  0  0  0  0
  2  6  1  0  0  0  0
  4  7  1  0  0  0  0
  4  8  1  0  0  0  0
  5  9  1  0  0  0  0
  5 10  1  0  0  0  0
  6 11  1  0  0  0  0
  6 12  2  0  0  0  0
  7 13  1  0  0  0  0
  7 14  1  0  0  0  0
  9 15  1  0  0  0  0
  9 16  1  0  0  0  0
 11 17  1  0  0  0  0
 17 18  1  0  0  0  0
  7  8  1  0  0  0  0
  9 10  1  0  0  0  0
  2 19  1  0  0  0  0
M  END
> <NSC>
51325

> <Saline vs. CMC>
Equal

> <MC vs. CMC>
MC

> <MC vs. Saline>
MC

$$$$
51688
  Mrv0541 09201616522D          

 17 19  0  0  0  0            999 V2000
    1.6176    1.5379    0.0000 Cl  0  0  0  0  0  0  0  0  0  0  0  0
    1.6176    2.3629    0.0000 Co  0  0  0  0  0  0  0  0  0  0  0  0
    2.2850    1.8780    0.0000 N   0  0  0  0  0  0  0  0  0  0  0  0
    1.1327    3.0303    0.0000 N   0  0  0  0  0  0  0  0  0  0  0  0
    2.1025    3.0303    0.0000 N   0  0  0  0  0  0  0  0  0  0  0  0
    0.9501    1.8780    0.0000 N   0  0  0  0  0  0  0  0  0  0  0  0
    3.8360    2.7142    0.0000 N   0  0  0  0  0  0  0  0  0  0  0  0
    2.0301    1.0933    0.0000 C   0  0  0  0  0  0  0  0  0  0  0  0
    1.5072    3.7654    0.0000 C   0  0  0  0  0  0  0  0  0  0  0  0
    2.3322    3.7654    0.0000 C   0  0  0  0  0  0  0  0  0  0  0  0
    1.2051    1.0933    0.0000 C   0  0  0  0  0  0  0  0  0  0  0  0
    4.6062    2.4186    0.0000 C   0  0  0  0  0  0  0  0  0  0  0  0
    4.4772    3.2334    0.0000 C   0  0  0  0  0  0  0  0  0  0  0  0
    0.1655    2.1329    0.0000 H   0  0  0  0  0  0  0  0  0  0  0  0
    2.8397    2.6600    0.0000 H   0  0  0  0  0  0  0  0  0  0  0  0
    0.3102    2.9656    0.0000 H   0  0  0  0  0  0  0  0  0  0  0  0
    3.0697    2.1329    0.0000 H   0  0  0  0  0  0  0  0  0  0  0  0
  2  1  1  0  0  0  0
  3  2  1  0  0  0  0
  4  2  1  0  0  0  0
  5  2  1  0  0  0  0
  6  2  1  0  0  0  0
  7  2  1  0  0  0  0
  8  3  1  0  0  0  0
  9  4  1  0  0  0  0
 10  5  1  0  0  0  0
 11  6  1  0  0  0  0
 12  7  1  0  0  0  0
 13  7  1  0  0  0  0
 11  8  1  0  0  0  0
 10  9  1  0  0  0  0
 13 12  1  0  0  0  0
  6 14  1  0  0  0  0
  5 15  1  0  0  0  0
  4 16  1  0  0  0  0
  3 17  1  0  0  0  0
M  END
> <NSC>
51688

> <Distilled water + alcohol vs. Saline>
Distilled water + alcohol

$$$$
51915
  Mrv0541 09201616522D          

 32 36  0  0  0  0            999 V2000
   -1.8013   -5.5950    0.0000 N   0  0  0  0  0  0  0  0  0  0  0  0
   -1.8013   -3.9450    0.0000 O   0  0  0  0  0  0  0  0  0  0  0  0
    1.0566   -5.5950    0.0000 O   0  0  0  0  0  0  0  0  0  0  0  0
    1.0566   -3.9450    0.0000 N   0  0  0  0  0  0  0  0  0  0  0  0
   -1.5774   -0.4004    0.0000 C   0  0  0  0  0  0  0  0  0  0  0  0
   -2.2094   -0.9307    0.0000 C   0  0  0  0  0  0  0  0  0  0  0  0
   -0.8022   -0.6826    0.0000 C   0  0  0  0  0  0  0  0  0  0  0  0
   -0.6589   -1.4950    0.0000 C   0  0  0  0  0  0  0  0  0  0  0  0
   -2.0661   -1.7432    0.0000 C   0  0  0  0  0  0  0  0  0  0  0  0
   -1.2909   -2.0253    0.0000 C   0  0  0  0  0  0  0  0  0  0  0  0
   -0.3724   -3.9450    0.0000 C   0  0  0  0  0  0  0  0  0  0  0  0
    0.3421   -4.3575    0.0000 C   0  0  0  0  0  0  0  0  0  0  0  0
   -1.0869   -4.3575    0.0000 C   0  0  0  0  0  0  0  0  0  0  0  0
    0.3421   -5.1825    0.0000 C   0  0  0  0  0  0  0  0  0  0  0  0
   -1.0869   -5.1825    0.0000 C   0  0  0  0  0  0  0  0  0  0  0  0
   -0.3724   -5.5950    0.0000 C   0  0  0  0  0  0  0  0  0  0  0  0
    1.4691   -3.2305    0.0000 C   0  0  0  0  0  0  0  0  0  0  0  0
    1.8816   -3.9450    0.0000 C   0  0  0  0  0  0  0  0  0  0  0  0
   -2.6263   -5.5950    0.0000 C   0  0  0  0  0  0  0  0  0  0  0  0
   -2.2138   -6.3095    0.0000 C   0  0  0  0  0  0  0  0  0  0  0  0
    0.5462   -7.5146    0.0000 C   0  0  0  0  0  0  0  0  0  0  0  0
    1.3214   -7.7968    0.0000 C   0  0  0  0  0  0  0  0  0  0  0  0
   -0.0859   -8.0449    0.0000 C   0  0  0  0  0  0  0  0  0  0  0  0
    0.0574   -8.8574    0.0000 C   0  0  0  0  0  0  0  0  0  0  0  0
    1.4647   -8.6092    0.0000 C   0  0  0  0  0  0  0  0  0  0  0  0
    0.8326   -9.1396    0.0000 C   0  0  0  0  0  0  0  0  0  0  0  0
   -0.3724   -3.1200    0.0000 N   0  0  0  0  0  0  0  0  0  0  0  0
   -1.1476   -2.8378    0.0000 C   0  0  0  0  0  0  0  0  0  0  0  0
   -1.7796   -3.3681    0.0000 O   0  0  0  0  0  0  0  0  0  0  0  0
   -0.3724   -6.4200    0.0000 N   0  0  0  0  0  0  0  0  0  0  0  0
    0.4029   -6.7022    0.0000 C   0  0  0  0  0  0  0  0  0  0  0  0
    1.0349   -6.1719    0.0000 O   0  0  0  0  0  0  0  0  0  0  0  0
  1 15  1  0  0  0  0
  1 19  1  0  0  0  0
  1 20  1  0  0  0  0
  2 13  2  0  0  0  0
  3 14  2  0  0  0  0
  4 12  1  0  0  0  0
  4 17  1  0  0  0  0
  4 18  1  0  0  0  0
  5  6  1  0  0  0  0
  5  7  1  0  0  0  0
  6  9  1  0  0  0  0
  7  8  1  0  0  0  0
  8 10  1  0  0  0  0
  9 10  1  0  0  0  0
 10 28  1  0  0  0  0
 11 12  2  0  0  0  0
 11 13  1  0  0  0  0
 11 27  1  0  0  0  0
 12 14  1  0  0  0  0
 13 15  1  0  0  0  0
 14 16  1  0  0  0  0
 15 16  2  0  0  0  0
 16 30  1  0  0  0  0
 17 18  1  0  0  0  0
 19 20  1  0  0  0  0
 21 22  1  0  0  0  0
 21 23  1  0  0  0  0
 21 31  1  0  0  0  0
 22 25  1  0  0  0  0
 23 24  1  0  0  0  0
 24 26  1  0  0  0  0
 25 26  1  0  0  0  0
 27 28  1  0  0  0  0
 28 29  2  0  0  0  0
 30 31  1  0  0  0  0
 31 32  2  0  0  0  0
M  END
> <NSC>
51915

> <Saline vs. CMC>
Saline

> <MC vs. CMC>
CMC

> <MC vs. Saline>
Saline

$$$$
51916
  Mrv0541 09201616522D          

 32 34  0  0  0  0            999 V2000
    3.2704   -6.0197    0.0000 N   0  0  0  0  0  0  0  0  0  0  0  0
    3.2704   -4.3697    0.0000 O   0  0  0  0  0  0  0  0  0  0  0  0
    6.1283   -6.0197    0.0000 O   0  0  0  0  0  0  0  0  0  0  0  0
    6.1283   -4.3697    0.0000 N   0  0  0  0  0  0  0  0  0  0  0  0
    4.6993   -4.3697    0.0000 C   0  0  0  0  0  0  0  0  0  0  0  0
    5.4138   -4.7822    0.0000 C   0  0  0  0  0  0  0  0  0  0  0  0
    3.9849   -4.7822    0.0000 C   0  0  0  0  0  0  0  0  0  0  0  0
    5.4138   -5.6072    0.0000 C   0  0  0  0  0  0  0  0  0  0  0  0
    3.9849   -5.6072    0.0000 C   0  0  0  0  0  0  0  0  0  0  0  0
    4.6993   -6.0197    0.0000 C   0  0  0  0  0  0  0  0  0  0  0  0
    6.5408   -3.6552    0.0000 C   0  0  0  0  0  0  0  0  0  0  0  0
    6.9533   -4.3697    0.0000 C   0  0  0  0  0  0  0  0  0  0  0  0
    2.4454   -6.0197    0.0000 C   0  0  0  0  0  0  0  0  0  0  0  0
    2.8579   -6.7342    0.0000 C   0  0  0  0  0  0  0  0  0  0  0  0
    4.6993   -3.5447    0.0000 N   0  0  0  0  0  0  0  0  0  0  0  0
    3.9849   -3.1322    0.0000 C   0  0  0  0  0  0  0  0  0  0  0  0
    3.2704   -3.5447    0.0000 O   0  0  0  0  0  0  0  0  0  0  0  0
    3.9849   -2.3072    0.0000 C   0  0  0  0  0  0  0  0  0  0  0  0
    3.2704   -1.8947    0.0000 C   0  0  0  0  0  0  0  0  0  0  0  0
    2.5559   -2.3072    0.0000 C   0  0  0  0  0  0  0  0  0  0  0  0
    1.8415   -1.8947    0.0000 C   0  0  0  0  0  0  0  0  0  0  0  0
    1.1269   -2.3072    0.0000 C   0  0  0  0  0  0  0  0  0  0  0  0
    0.4125   -1.8947    0.0000 C   0  0  0  0  0  0  0  0  0  0  0  0
    4.6994   -6.8447    0.0000 N   0  0  0  0  0  0  0  0  0  0  0  0
    3.9849   -7.2572    0.0000 C   0  0  0  0  0  0  0  0  0  0  0  0
    3.2704   -6.8447    0.0000 O   0  0  0  0  0  0  0  0  0  0  0  0
    3.9849   -8.0822    0.0000 C   0  0  0  0  0  0  0  0  0  0  0  0
    3.2704   -8.4947    0.0000 C   0  0  0  0  0  0  0  0  0  0  0  0
    2.5559   -8.0822    0.0000 C   0  0  0  0  0  0  0  0  0  0  0  0
    1.8415   -8.4947    0.0000 C   0  0  0  0  0  0  0  0  0  0  0  0
    1.1270   -8.0822    0.0000 C   0  0  0  0  0  0  0  0  0  0  0  0
    0.4125   -8.4947    0.0000 C   0  0  0  0  0  0  0  0  0  0  0  0
  1  9  1  0  0  0  0
  1 13  1  0  0  0  0
  1 14  1  0  0  0  0
  2  7  2  0  0  0  0
  3  8  2  0  0  0  0
  4  6  1  0  0  0  0
  4 11  1  0  0  0  0
  4 12  1  0  0  0  0
  5  6  2  0  0  0  0
  5  7  1  0  0  0  0
  5 15  1  0  0  0  0
  6  8  1  0  0  0  0
  7  9  1  0  0  0  0
  8 10  1  0  0  0  0
  9 10  2  0  0  0  0
 10 24  1  0  0  0  0
 11 12  1  0  0  0  0
 13 14  1  0  0  0  0
 15 16  1  0  0  0  0
 16 17  2  0  0  0  0
 16 18  1  0  0  0  0
 18 19  1  0  0  0  0
 19 20  1  0  0  0  0
 20 21  1  0  0  0  0
 21 22  1  0  0  0  0
 22 23  1  0  0  0  0
 24 25  1  0  0  0  0
 25 26  2  0  0  0  0
 25 27  1  0  0  0  0
 27 28  1  0  0  0  0
 28 29  1  0  0  0  0
 29 30  1  0  0  0  0
 30 31  1  0  0  0  0
 31 32  1  0  0  0  0
M  END
> <NSC>
51916

> <MC vs. CMC>
CMC

$$$$
52027
  Mrv0541 09201616522D          

 10 11  0  0  0  0            999 V2000
    1.2375   -1.9519    0.0000 P   0  0  0  0  0  0  0  0  0  0  0  0
    2.0625   -1.9519    0.0000 C   0  0  0  0  0  0  0  0  0  0  0  0
    0.4125   -1.9519    0.0000 O   0  0  0  0  0  0  0  0  0  0  0  0
    1.2375   -2.7770    0.0000 N   0  0  0  0  0  0  0  0  0  0  0  0
    1.2375   -1.1269    0.0000 N   0  0  0  0  0  0  0  0  0  0  0  0
    2.4750   -2.6665    0.0000 Cl  0  0  0  0  0  0  0  0  0  0  0  0
    0.8250   -3.4915    0.0000 C   0  0  0  0  0  0  0  0  0  0  0  0
    1.6500   -3.4915    0.0000 C   0  0  0  0  0  0  0  0  0  0  0  0
    1.6500   -0.4125    0.0000 C   0  0  0  0  0  0  0  0  0  0  0  0
    0.8250   -0.4125    0.0000 C   0  0  0  0  0  0  0  0  0  0  0  0
  1  2  1  0  0  0  0
  1  3  2  0  0  0  0
  1  4  1  0  0  0  0
  1  5  1  0  0  0  0
  2  6  1  0  0  0  0
  4  7  1  0  0  0  0
  4  8  1  0  0  0  0
  5  9  1  0  0  0  0
  5 10  1  0  0  0  0
  7  8  1  0  0  0  0
  9 10  1  0  0  0  0
M  END
> <NSC>
52027

> <Distilled water + alcohol vs. Saline>
Saline

$$$$
52029
  Mrv0541 09201616522D          

 13 14  0  0  0  0            999 V2000
    2.3092    0.9208    0.0000 P   0  0  0  0  0  0  0  0  0  0  0  0
    3.1342    0.9208    0.0000 O   0  0  0  0  0  0  0  0  0  0  0  0
    1.4842    0.9207    0.0000 O   0  0  0  0  0  0  0  0  0  0  0  0
    2.3092    0.0958    0.0000 N   0  0  0  0  0  0  0  0  0  0  0  0
    2.3092    1.7458    0.0000 N   0  0  0  0  0  0  0  0  0  0  0  0
    3.5467    0.2063    0.0000 C   0  0  0  0  0  0  0  0  0  0  0  0
    1.8967   -0.6188    0.0000 C   0  0  0  0  0  0  0  0  0  0  0  0
    2.7217   -0.6188    0.0000 C   0  0  0  0  0  0  0  0  0  0  0  0
    2.7217    2.4602    0.0000 C   0  0  0  0  0  0  0  0  0  0  0  0
    1.8967    2.4602    0.0000 C   0  0  0  0  0  0  0  0  0  0  0  0
    4.3717    0.2063    0.0000 C   0  0  0  0  0  0  0  0  0  0  0  0
    4.7842   -0.5082    0.0000 O   0  0  0  0  0  0  0  0  0  0  0  0
    5.6092   -0.5082    0.0000 C   0  0  0  0  0  0  0  0  0  0  0  0
  1  2  1  0  0  0  0
  1  3  2  0  0  0  0
  1  4  1  0  0  0  0
  1  5  1  0  0  0  0
  2  6  1  0  0  0  0
  4  7  1  0  0  0  0
  4  8  1  0  0  0  0
  5  9  1  0  0  0  0
  5 10  1  0  0  0  0
  6 11  1  0  0  0  0
 11 12  1  0  0  0  0
 12 13  1  0  0  0  0
  7  8  1  0  0  0  0
  9 10  1  0  0  0  0
M  END
> <NSC>
52029

> <Distilled water + alcohol vs. Saline>
Distilled water + alcohol

$$$$
52031
  Mrv0541 09201616522D          

 13 14  0  0  0  0            999 V2000
    2.3092    0.9208    0.0000 P   0  0  0  0  0  0  0  0  0  0  0  0
    3.1342    0.9208    0.0000 O   0  0  0  0  0  0  0  0  0  0  0  0
    1.4842    0.9207    0.0000 S   0  0  0  0  0  0  0  0  0  0  0  0
    2.3092    0.0958    0.0000 N   0  0  0  0  0  0  0  0  0  0  0  0
    2.3092    1.7458    0.0000 N   0  0  0  0  0  0  0  0  0  0  0  0
    3.5467    0.2063    0.0000 C   0  0  0  0  0  0  0  0  0  0  0  0
    1.8967   -0.6188    0.0000 C   0  0  0  0  0  0  0  0  0  0  0  0
    2.7217   -0.6188    0.0000 C   0  0  0  0  0  0  0  0  0  0  0  0
    2.7217    2.4602    0.0000 C   0  0  0  0  0  0  0  0  0  0  0  0
    1.8967    2.4602    0.0000 C   0  0  0  0  0  0  0  0  0  0  0  0
    4.3717    0.2063    0.0000 C   0  0  0  0  0  0  0  0  0  0  0  0
    4.7842   -0.5082    0.0000 C   0  0  0  0  0  0  0  0  0  0  0  0
    5.6092   -0.5082    0.0000 C   0  0  0  0  0  0  0  0  0  0  0  0
  1  2  1  0  0  0  0
  1  3  2  0  0  0  0
  1  4  1  0  0  0  0
  1  5  1  0  0  0  0
  2  6  1  0  0  0  0
  4  7  1  0  0  0  0
  4  8  1  0  0  0  0
  5  9  1  0  0  0  0
  5 10  1  0  0  0  0
  6 11  1  0  0  0  0
 11 12  1  0  0  0  0
 12 13  1  0  0  0  0
  7  8  1  0  0  0  0
  9 10  1  0  0  0  0
M  END
> <NSC>
52031

> <Distilled water + alcohol vs. Saline>
Distilled water + alcohol

$$$$
53106
  Mrv0541 09201616522D          

 14 15  0  0  0  0            999 V2000
    1.5395   -3.1894    0.0000 P   0  0  0  0  0  0  0  0  0  0  0  0
    2.3645   -3.1894    0.0000 C   0  0  0  0  0  0  0  0  0  0  0  0
    0.7145   -3.1894    0.0000 O   0  0  0  0  0  0  0  0  0  0  0  0
    1.5395   -4.0145    0.0000 N   0  0  0  0  0  0  0  0  0  0  0  0
    1.5395   -2.3644    0.0000 N   0  0  0  0  0  0  0  0  0  0  0  0
    2.7770   -3.9040    0.0000 Cl  0  0  0  0  0  0  0  0  0  0  0  0
    1.1270   -4.7290    0.0000 C   0  0  0  0  0  0  0  0  0  0  0  0
    1.9520   -4.7290    0.0000 C   0  0  0  0  0  0  0  0  0  0  0  0
    1.9520   -1.6500    0.0000 C   0  0  0  0  0  0  0  0  0  0  0  0
    1.1270   -1.6500    0.0000 C   0  0  0  0  0  0  0  0  0  0  0  0
    0.4125   -5.1415    0.0000 C   0  0  0  0  0  0  0  0  0  0  0  0
    2.6665   -1.2375    0.0000 C   0  0  0  0  0  0  0  0  0  0  0  0
    0.4125   -5.9665    0.0000 C   0  0  0  0  0  0  0  0  0  0  0  0
    2.6665   -0.4125    0.0000 C   0  0  0  0  0  0  0  0  0  0  0  0
  1  2  1  0  0  0  0
  1  3  2  0  0  0  0
  1  4  1  0  0  0  0
  1  5  1  0  0  0  0
  2  6  1  0  0  0  0
  4  7  1  0  0  0  0
  4  8  1  0  0  0  0
  5  9  1  0  0  0  0
  5 10  1  0  0  0  0
  7 11  1  0  0  0  0
  9 12  1  0  0  0  0
 11 13  1  0  0  0  0
 12 14  1  0  0  0  0
  7  8  1  0  0  0  0
  9 10  1  0  0  0  0
M  END
> <NSC>
53106

> <Distilled water + alcohol vs. Saline>
Saline

$$$$
53107
  Mrv0541 09201616522D          

 15 16  0  0  0  0            999 V2000
    1.6003   -2.6624    0.0000 P   0  0  0  0  0  0  0  0  0  0  0  0
    2.4253   -2.6624    0.0000 O   0  0  0  0  0  0  0  0  0  0  0  0
    0.7753   -2.6624    0.0000 S   0  0  0  0  0  0  0  0  0  0  0  0
    1.6003   -3.4874    0.0000 N   0  0  0  0  0  0  0  0  0  0  0  0
    1.6003   -1.8374    0.0000 N   0  0  0  0  0  0  0  0  0  0  0  0
    2.8378   -3.3769    0.0000 C   0  0  0  0  0  0  0  0  0  0  0  0
    1.1878   -4.2019    0.0000 C   0  0  0  0  0  0  0  0  0  0  0  0
    2.0128   -4.2019    0.0000 C   0  0  0  0  0  0  0  0  0  0  0  0
    2.0127   -1.1230    0.0000 C   0  0  0  0  0  0  0  0  0  0  0  0
    1.1877   -1.1230    0.0000 C   0  0  0  0  0  0  0  0  0  0  0  0
    3.6628   -3.3769    0.0000 C   0  0  0  0  0  0  0  0  0  0  0  0
    1.0445   -5.0144    0.0000 C   0  0  0  0  0  0  0  0  0  0  0  0
    0.4125   -3.9198    0.0000 C   0  0  0  0  0  0  0  0  0  0  0  0
    2.7272   -0.7105    0.0000 C   0  0  0  0  0  0  0  0  0  0  0  0
    4.0753   -4.0914    0.0000 C   0  0  0  0  0  0  0  0  0  0  0  0
  1  2  1  0  0  0  0
  1  3  2  0  0  0  0
  1  4  1  0  0  0  0
  1  5  1  0  0  0  0
  2  6  1  0  0  0  0
  4  7  1  0  0  0  0
  4  8  1  0  0  0  0
  5  9  1  0  0  0  0
  5 10  1  0  0  0  0
  6 11  1  0  0  0  0
  7 12  1  0  0  0  0
  7 13  1  0  0  0  0
  9 14  1  0  0  0  0
 11 15  1  0  0  0  0
  7  8  1  0  0  0  0
  9 10  1  0  0  0  0
M  END
> <NSC>
53107

> <MC vs. CMC>
CMC

> <Distilled water + alcohol vs. Saline>
Saline

$$$$
53108
  Mrv0541 09201616522D          

 20 23  0  0  0  0            999 V2000
   -1.4290    2.2540    0.0000 N   0  0  0  0  0  0  0  0  0  0  0  0
    2.1434    5.1415    0.0000 O   0  5  0  0  0  0  0  0  0  0  0  0
    0.7144    5.9665    0.0000 N   0  0  0  0  0  0  0  0  0  0  0  0
    2.1434    5.9665    0.0000 N   0  0  0  0  0  0  0  0  0  0  0  0
    0.3020    6.6809    0.0000 C   0  0  0  0  0  0  0  0  0  0  0  0
   -0.1106    5.9665    0.0000 C   0  0  0  0  0  0  0  0  0  0  0  0
    2.5559    6.6809    0.0000 C   0  0  0  0  0  0  0  0  0  0  0  0
    2.9684    5.9665    0.0000 C   0  0  0  0  0  0  0  0  0  0  0  0
    0.0000    4.7290    0.0000 C   0  0  0  0  0  0  0  0  0  0  0  0
   -0.7145    4.3165    0.0000 C   0  0  0  0  0  0  0  0  0  0  0  0
    0.7144    4.3165    0.0000 C   0  0  0  0  0  0  0  0  0  0  0  0
    0.7144    3.4915    0.0000 C   0  0  0  0  0  0  0  0  0  0  0  0
   -0.7145    3.4915    0.0000 C   0  0  0  0  0  0  0  0  0  0  0  0
    0.0000    3.0790    0.0000 C   0  0  0  0  0  0  0  0  0  0  0  0
   -1.8415    1.5395    0.0000 C   0  0  0  0  0  0  0  0  0  0  0  0
   -1.0165    1.5395    0.0000 C   0  0  0  0  0  0  0  0  0  0  0  0
   -1.4290    3.0790    0.0000 C   0  0  0  0  0  0  0  0  0  0  0  0
   -2.1434    3.4915    0.0000 O   0  0  0  0  0  0  0  0  0  0  0  0
    1.4290    4.7290    0.0000 O   0  0  0  0  0  0  0  0  0  0  0  0
    1.4290    5.5540    0.0000 P   0  5  0  0  0  0  0  0  0  0  0  0
  1 15  1  0  0  0  0
  1 16  1  0  0  0  0
  1 17  1  0  0  0  0
  2 20  1  0  0  0  0
  3  5  1  0  0  0  0
  3  6  1  0  0  0  0
  3 20  1  0  0  0  0
  4  7  1  0  0  0  0
  4  8  1  0  0  0  0
  4 20  1  0  0  0  0
  5  6  1  0  0  0  0
  7  8  1  0  0  0  0
  9 10  2  0  0  0  0
  9 11  1  0  0  0  0
 10 13  1  0  0  0  0
 11 12  2  0  0  0  0
 11 19  1  0  0  0  0
 12 14  1  0  0  0  0
 13 14  2  0  0  0  0
 13 17  1  0  0  0  0
 15 16  1  0  0  0  0
 17 18  2  0  0  0  0
 19 20  1  0  0  0  0
M  CHG  2   2  -1  20  -1
M  END
> <NSC>
53108

> <Distilled water + alcohol vs. Saline>
Distilled water + alcohol

$$$$
53111
  Mrv0541 09201616522D          

 15 16  0  0  0  0            999 V2000
    3.4671    1.0772    0.0000 P   0  0  0  0  0  0  0  0  0  0  0  0
    4.2921    1.0772    0.0000 O   0  0  0  0  0  0  0  0  0  0  0  0
    2.6421    1.0772    0.0000 O   0  0  0  0  0  0  0  0  0  0  0  0
    3.4671    0.2522    0.0000 N   0  0  0  0  0  0  0  0  0  0  0  0
    3.4671    1.9022    0.0000 N   0  0  0  0  0  0  0  0  0  0  0  0
    4.7046    0.3627    0.0000 C   0  0  0  0  0  0  0  0  0  0  0  0
    3.0546   -0.4623    0.0000 C   0  0  0  0  0  0  0  0  0  0  0  0
    3.8796   -0.4623    0.0000 C   0  0  0  0  0  0  0  0  0  0  0  0
    3.8796    2.6167    0.0000 C   0  0  0  0  0  0  0  0  0  0  0  0
    3.0546    2.6167    0.0000 C   0  0  0  0  0  0  0  0  0  0  0  0
    5.5296    0.3627    0.0000 C   0  0  0  0  0  0  0  0  0  0  0  0
    2.3402   -0.8748    0.0000 C   0  0  0  0  0  0  0  0  0  0  0  0
    4.5941    3.0292    0.0000 C   0  0  0  0  0  0  0  0  0  0  0  0
    5.9421   -0.3517    0.0000 O   0  0  0  0  0  0  0  0  0  0  0  0
    6.7671   -0.3517    0.0000 C   0  0  0  0  0  0  0  0  0  0  0  0
  1  2  1  0  0  0  0
  1  3  2  0  0  0  0
  1  4  1  0  0  0  0
  1  5  1  0  0  0  0
  2  6  1  0  0  0  0
  4  7  1  0  0  0  0
  4  8  1  0  0  0  0
  5  9  1  0  0  0  0
  5 10  1  0  0  0  0
  6 11  1  0  0  0  0
  7 12  1  0  0  0  0
  9 13  1  0  0  0  0
 11 14  1  0  0  0  0
 14 15  1  0  0  0  0
  7  8  1  0  0  0  0
  9 10  1  0  0  0  0
M  END
> <NSC>
53111

> <Distilled water + alcohol vs. Saline>
Saline

$$$$
53112
  Mrv0541 09201616522D          

 15 16  0  0  0  0            999 V2000
    2.3092    0.9208    0.0000 P   0  0  0  0  0  0  0  0  0  0  0  0
    3.1342    0.9208    0.0000 O   0  0  0  0  0  0  0  0  0  0  0  0
    1.4842    0.9207    0.0000 S   0  0  0  0  0  0  0  0  0  0  0  0
    2.3092    0.0958    0.0000 N   0  0  0  0  0  0  0  0  0  0  0  0
    2.3092    1.7458    0.0000 N   0  0  0  0  0  0  0  0  0  0  0  0
    3.5467    0.2063    0.0000 C   0  0  0  0  0  0  0  0  0  0  0  0
    1.8967   -0.6188    0.0000 C   0  0  0  0  0  0  0  0  0  0  0  0
    2.7217   -0.6188    0.0000 C   0  0  0  0  0  0  0  0  0  0  0  0
    2.7217    2.4602    0.0000 C   0  0  0  0  0  0  0  0  0  0  0  0
    1.8967    2.4602    0.0000 C   0  0  0  0  0  0  0  0  0  0  0  0
    4.3717    0.2063    0.0000 C   0  0  0  0  0  0  0  0  0  0  0  0
    4.7842   -0.5082    0.0000 C   0  0  0  0  0  0  0  0  0  0  0  0
    5.6092   -0.5082    0.0000 C   0  0  0  0  0  0  0  0  0  0  0  0
    6.0217   -1.2226    0.0000 C   0  0  0  0  0  0  0  0  0  0  0  0
    6.8467   -1.2226    0.0000 C   0  0  0  0  0  0  0  0  0  0  0  0
  1  2  1  0  0  0  0
  1  3  2  0  0  0  0
  1  4  1  0  0  0  0
  1  5  1  0  0  0  0
  2  6  1  0  0  0  0
  4  7  1  0  0  0  0
  4  8  1  0  0  0  0
  5  9  1  0  0  0  0
  5 10  1  0  0  0  0
  6 11  1  0  0  0  0
 11 12  1  0  0  0  0
 12 13  1  0  0  0  0
 13 14  1  0  0  0  0
 14 15  1  0  0  0  0
  7  8  1  0  0  0  0
  9 10  1  0  0  0  0
M  END
> <NSC>
53112

> <Distilled water + alcohol vs. Saline>
Saline

$$$$
53114
  Mrv0541 09201616522D          

 16 17  0  0  0  0            999 V2000
    2.3092    0.9208    0.0000 P   0  0  0  0  0  0  0  0  0  0  0  0
    3.1342    0.9208    0.0000 N   0  0  0  0  0  0  0  0  0  0  0  0
    1.4842    0.9207    0.0000 O   0  0  0  0  0  0  0  0  0  0  0  0
    2.3092    0.0958    0.0000 N   0  0  0  0  0  0  0  0  0  0  0  0
    2.3092    1.7458    0.0000 N   0  0  0  0  0  0  0  0  0  0  0  0
    3.5467    0.2063    0.0000 C   0  0  0  0  0  0  0  0  0  0  0  0
    1.8967   -0.6188    0.0000 C   0  0  0  0  0  0  0  0  0  0  0  0
    2.7217   -0.6188    0.0000 C   0  0  0  0  0  0  0  0  0  0  0  0
    2.7217    2.4602    0.0000 C   0  0  0  0  0  0  0  0  0  0  0  0
    1.8967    2.4602    0.0000 C   0  0  0  0  0  0  0  0  0  0  0  0
    4.3717    0.2063    0.0000 C   0  0  0  0  0  0  0  0  0  0  0  0
    4.7842   -0.5082    0.0000 C   0  0  0  0  0  0  0  0  0  0  0  0
    5.6092   -0.5082    0.0000 C   0  0  0  0  0  0  0  0  0  0  0  0
    6.0217   -1.2226    0.0000 C   0  0  0  0  0  0  0  0  0  0  0  0
    6.8467   -1.2226    0.0000 C   0  0  0  0  0  0  0  0  0  0  0  0
    3.5467    1.6352    0.0000 H   0  0  0  0  0  0  0  0  0  0  0  0
  1  2  1  0  0  0  0
  1  3  2  0  0  0  0
  1  4  1  0  0  0  0
  1  5  1  0  0  0  0
  2  6  1  0  0  0  0
  4  7  1  0  0  0  0
  4  8  1  0  0  0  0
  5  9  1  0  0  0  0
  5 10  1  0  0  0  0
  6 11  1  0  0  0  0
 11 12  1  0  0  0  0
 12 13  1  0  0  0  0
 13 14  1  0  0  0  0
 14 15  1  0  0  0  0
  7  8  1  0  0  0  0
  9 10  1  0  0  0  0
  2 16  1  0  0  0  0
M  END
> <NSC>
53114

> <Distilled water + alcohol vs. Saline>
Distilled water + alcohol

$$$$
53116
  Mrv0541 09201616522D          

 20 21  0  0  0  0            999 V2000
    4.0834    1.5464    0.0000 P   0  0  0  0  0  0  0  0  0  0  0  0
    4.9084    1.5464    0.0000 N   0  0  0  0  0  0  0  0  0  0  0  0
    3.2584    1.5464    0.0000 O   0  0  0  0  0  0  0  0  0  0  0  0
    4.0834    0.7214    0.0000 N   0  0  0  0  0  0  0  0  0  0  0  0
    4.0834    2.3714    0.0000 N   0  0  0  0  0  0  0  0  0  0  0  0
    5.3209    0.8320    0.0000 C   0  0  0  0  0  0  0  0  0  0  0  0
    3.6709    0.0069    0.0000 C   0  0  0  0  0  0  0  0  0  0  0  0
    4.4959    0.0070    0.0000 C   0  0  0  0  0  0  0  0  0  0  0  0
    4.4959    3.0859    0.0000 C   0  0  0  0  0  0  0  0  0  0  0  0
    3.6709    3.0859    0.0000 C   0  0  0  0  0  0  0  0  0  0  0  0
    6.1459    0.8320    0.0000 C   0  0  0  0  0  0  0  0  0  0  0  0
    2.9564   -0.4056    0.0000 C   0  0  0  0  0  0  0  0  0  0  0  0
    5.2103    3.4984    0.0000 C   0  0  0  0  0  0  0  0  0  0  0  0
    6.5584    0.1175    0.0000 C   0  0  0  0  0  0  0  0  0  0  0  0
    2.9564   -1.2306    0.0000 C   0  0  0  0  0  0  0  0  0  0  0  0
    5.2103    4.3234    0.0000 C   0  0  0  0  0  0  0  0  0  0  0  0
    7.3834    0.1175    0.0000 C   0  0  0  0  0  0  0  0  0  0  0  0
    7.7959   -0.5970    0.0000 C   0  0  0  0  0  0  0  0  0  0  0  0
    8.6209   -0.5970    0.0000 C   0  0  0  0  0  0  0  0  0  0  0  0
    5.3209    2.2609    0.0000 H   0  0  0  0  0  0  0  0  0  0  0  0
  1  2  1  0  0  0  0
  1  3  2  0  0  0  0
  1  4  1  0  0  0  0
  1  5  1  0  0  0  0
  2  6  1  0  0  0  0
  4  7  1  0  0  0  0
  4  8  1  0  0  0  0
  5  9  1  0  0  0  0
  5 10  1  0  0  0  0
  6 11  1  0  0  0  0
  7 12  1  0  0  0  0
  9 13  1  0  0  0  0
 11 14  1  0  0  0  0
 12 15  1  0  0  0  0
 13 16  1  0  0  0  0
 14 17  1  0  0  0  0
 17 18  1  0  0  0  0
 18 19  1  0  0  0  0
  7  8  1  0  0  0  0
  9 10  1  0  0  0  0
  2 20  1  0  0  0  0
M  END
> <NSC>
53116

> <Distilled water + alcohol vs. Saline>
Saline

$$$$
53445
  Mrv0541 09201616522D          

 21 24  0  0  0  0            999 V2000
   -1.8415   -1.5395    0.0000 O   0  0  0  0  0  0  0  0  0  0  0  0
   -0.7144   -1.8415    0.0000 N   0  0  0  0  0  0  0  0  0  0  0  0
   -1.4290   -2.2540    0.0000 P   0  0  0  0  0  0  0  0  0  0  0  0
   -2.1434   -2.6665    0.0000 O   0  0  0  0  0  0  0  0  0  0  0  0
   -1.0165   -2.9684    0.0000 N   0  0  0  0  0  0  0  0  0  0  0  0
    0.1106   -1.8415    0.0000 C   0  0  0  0  0  0  0  0  0  0  0  0
   -0.3020   -1.1269    0.0000 C   0  0  0  0  0  0  0  0  0  0  0  0
   -1.0165   -3.7934    0.0000 C   0  0  0  0  0  0  0  0  0  0  0  0
   -0.3020   -3.3809    0.0000 C   0  0  0  0  0  0  0  0  0  0  0  0
   -2.1434   -3.4915    0.0000 C   0  0  0  0  0  0  0  0  0  0  0  0
   -2.8579   -3.9040    0.0000 C   0  0  0  0  0  0  0  0  0  0  0  0
   -1.4290   -3.9040    0.0000 C   0  0  0  0  0  0  0  0  0  0  0  0
   -3.5724   -3.4915    0.0000 C   0  0  0  0  0  0  0  0  0  0  0  0
   -4.2868   -3.9040    0.0000 C   0  0  0  0  0  0  0  0  0  0  0  0
   -1.4290   -4.7290    0.0000 C   0  0  0  0  0  0  0  0  0  0  0  0
   -2.8579   -4.7290    0.0000 C   0  0  0  0  0  0  0  0  0  0  0  0
   -4.2868   -4.7290    0.0000 C   0  0  0  0  0  0  0  0  0  0  0  0
   -2.1434   -5.1415    0.0000 C   0  0  0  0  0  0  0  0  0  0  0  0
   -3.5724   -5.1415    0.0000 C   0  0  0  0  0  0  0  0  0  0  0  0
    0.8250   -2.2540    0.0000 C   0  0  0  0  0  0  0  0  0  0  0  0
    0.5230   -3.3809    0.0000 C   0  0  0  0  0  0  0  0  0  0  0  0
  1  3  2  0  0  0  0
  2  3  1  0  0  0  0
  2  6  1  0  0  0  0
  2  7  1  0  0  0  0
  3  5  1  0  0  0  0
  3  4  1  0  0  0  0
  4 10  1  0  0  0  0
  5  8  1  0  0  0  0
  5  9  1  0  0  0  0
  6  7  1  0  0  0  0
  6 20  1  0  0  0  0
  8  9  1  0  0  0  0
  9 21  1  0  0  0  0
 10 12  2  0  0  0  0
 10 11  1  0  0  0  0
 11 16  2  0  0  0  0
 11 13  1  0  0  0  0
 12 15  1  0  0  0  0
 13 14  2  0  0  0  0
 14 17  1  0  0  0  0
 15 18  2  0  0  0  0
 16 18  1  0  0  0  0
 16 19  1  0  0  0  0
 17 19  2  0  0  0  0
M  END
> <NSC>
53445

> <Distilled water + alcohol vs. Saline>
Saline

$$$$
53446
  Mrv0541 09201616522D          

 23 26  0  0  0  0            999 V2000
   -1.8415   -1.5395    0.0000 O   0  0  0  0  0  0  0  0  0  0  0  0
   -0.7144   -1.8415    0.0000 N   0  0  0  0  0  0  0  0  0  0  0  0
   -1.4290   -2.2540    0.0000 P   0  0  0  0  0  0  0  0  0  0  0  0
   -2.1434   -2.6665    0.0000 O   0  0  0  0  0  0  0  0  0  0  0  0
   -1.0165   -2.9684    0.0000 N   0  0  0  0  0  0  0  0  0  0  0  0
    0.1106   -1.8415    0.0000 C   0  0  0  0  0  0  0  0  0  0  0  0
   -0.3020   -1.1269    0.0000 C   0  0  0  0  0  0  0  0  0  0  0  0
   -1.0165   -3.7934    0.0000 C   0  0  0  0  0  0  0  0  0  0  0  0
   -0.3020   -3.3809    0.0000 C   0  0  0  0  0  0  0  0  0  0  0  0
   -2.1434   -3.4915    0.0000 C   0  0  0  0  0  0  0  0  0  0  0  0
   -2.8579   -3.9040    0.0000 C   0  0  0  0  0  0  0  0  0  0  0  0
   -1.4290   -3.9040    0.0000 C   0  0  0  0  0  0  0  0  0  0  0  0
   -3.5724   -3.4915    0.0000 C   0  0  0  0  0  0  0  0  0  0  0  0
   -4.2868   -3.9040    0.0000 C   0  0  0  0  0  0  0  0  0  0  0  0
   -1.4290   -4.7290    0.0000 C   0  0  0  0  0  0  0  0  0  0  0  0
   -2.8579   -4.7290    0.0000 C   0  0  0  0  0  0  0  0  0  0  0  0
   -4.2868   -4.7290    0.0000 C   0  0  0  0  0  0  0  0  0  0  0  0
   -2.1434   -5.1415    0.0000 C   0  0  0  0  0  0  0  0  0  0  0  0
   -3.5724   -5.1415    0.0000 C   0  0  0  0  0  0  0  0  0  0  0  0
    0.8250   -2.2540    0.0000 C   0  0  0  0  0  0  0  0  0  0  0  0
    0.8250   -3.0790    0.0000 C   0  0  0  0  0  0  0  0  0  0  0  0
    0.5230   -3.3809    0.0000 C   0  0  0  0  0  0  0  0  0  0  0  0
    0.9355   -4.0954    0.0000 C   0  0  0  0  0  0  0  0  0  0  0  0
  1  3  2  0  0  0  0
  2  3  1  0  0  0  0
  2  6  1  0  0  0  0
  2  7  1  0  0  0  0
  3  5  1  0  0  0  0
  3  4  1  0  0  0  0
  4 10  1  0  0  0  0
  5  8  1  0  0  0  0
  5  9  1  0  0  0  0
  6  7  1  0  0  0  0
  6 20  1  0  0  0  0
  8  9  1  0  0  0  0
  9 22  1  0  0  0  0
 10 12  2  0  0  0  0
 10 11  1  0  0  0  0
 11 16  2  0  0  0  0
 11 13  1  0  0  0  0
 12 15  1  0  0  0  0
 13 14  2  0  0  0  0
 14 17  1  0  0  0  0
 15 18  2  0  0  0  0
 16 18  1  0  0  0  0
 16 19  1  0  0  0  0
 17 19  2  0  0  0  0
 20 21  1  0  0  0  0
 22 23  1  0  0  0  0
M  END
> <NSC>
53446

> <MC vs. CMC>
MC

$$$$
53447
  Mrv0541 09201616522D          

 21 24  0  0  0  0            999 V2000
    0.0553    2.9832    0.0000 N   0  0  0  0  0  0  0  0  0  0  0  0
    1.1822    3.2852    0.0000 O   0  0  0  0  0  0  0  0  0  0  0  0
    0.3572    1.8563    0.0000 N   0  0  0  0  0  0  0  0  0  0  0  0
    4.3421    4.6332    0.0000 C   0  0  0  0  0  0  0  0  0  0  0  0
    5.0566    5.0457    0.0000 C   0  0  0  0  0  0  0  0  0  0  0  0
    4.3421    3.8082    0.0000 C   0  0  0  0  0  0  0  0  0  0  0  0
    5.7710    4.6332    0.0000 C   0  0  0  0  0  0  0  0  0  0  0  0
    5.0566    3.3957    0.0000 C   0  0  0  0  0  0  0  0  0  0  0  0
    3.6276    3.3957    0.0000 C   0  0  0  0  0  0  0  0  0  0  0  0
    2.9131    3.8082    0.0000 C   0  0  0  0  0  0  0  0  0  0  0  0
    2.1987    3.3957    0.0000 C   0  0  0  0  0  0  0  0  0  0  0  0
    3.6276    2.5707    0.0000 C   0  0  0  0  0  0  0  0  0  0  0  0
    2.1987    2.5707    0.0000 C   0  0  0  0  0  0  0  0  0  0  0  0
    5.7710    3.8082    0.0000 C   0  0  0  0  0  0  0  0  0  0  0  0
    2.9131    2.1582    0.0000 C   0  0  0  0  0  0  0  0  0  0  0  0
   -0.3572    3.6977    0.0000 C   0  0  0  0  0  0  0  0  0  0  0  0
   -0.7697    2.9832    0.0000 C   0  0  0  0  0  0  0  0  0  0  0  0
    0.3572    1.0313    0.0000 C   0  0  0  0  0  0  0  0  0  0  0  0
   -0.3572    1.4438    0.0000 C   0  0  0  0  0  0  0  0  0  0  0  0
    0.7697    2.5707    0.0000 P   0  0  0  0  0  0  0  0  0  0  0  0
    1.4842    2.1582    0.0000 O   0  0  0  0  0  0  0  0  0  0  0  0
  1 16  1  0  0  0  0
  1 17  1  0  0  0  0
  1 20  1  0  0  0  0
  2 20  2  0  0  0  0
  3 18  1  0  0  0  0
  3 19  1  0  0  0  0
  3 20  1  0  0  0  0
  4  5  2  0  0  0  0
  4  6  1  0  0  0  0
  5  7  1  0  0  0  0
  6  8  2  0  0  0  0
  6  9  1  0  0  0  0
  7 14  2  0  0  0  0
  8 14  1  0  0  0  0
  9 10  2  0  0  0  0
  9 12  1  0  0  0  0
 10 11  1  0  0  0  0
 11 13  2  0  0  0  0
 12 15  2  0  0  0  0
 13 15  1  0  0  0  0
 13 21  1  0  0  0  0
 16 17  1  0  0  0  0
 18 19  1  0  0  0  0
 20 21  1  0  0  0  0
M  END
> <NSC>
53447

> <Distilled water + alcohol vs. Saline>
Distilled water + alcohol

$$$$
53684
  Mrv0541 09201616522D          

 14 15  0  0  0  0            999 V2000
    0.2063   -1.1822    0.0000 N   0  0  0  0  0  0  0  0  0  0  0  0
    0.2063   -0.3572    0.0000 C   0  0  0  0  0  0  0  0  0  0  0  0
    0.9207   -0.7697    0.0000 C   0  0  0  0  0  0  0  0  0  0  0  0
   -0.2063   -1.8967    0.0000 C   0  0  0  0  0  0  0  0  0  0  0  0
   -1.0312   -1.8967    0.0000 O   0  0  0  0  0  0  0  0  0  0  0  0
    0.2063   -2.6112    0.0000 C   0  0  0  0  0  0  0  0  0  0  0  0
    1.0312   -2.6112    0.0000 C   0  0  0  0  0  0  0  0  0  0  0  0
   -0.2063   -3.3256    0.0000 N   0  0  0  0  0  0  0  0  0  0  0  0
   -1.0312   -3.3256    0.0000 C   0  0  0  0  0  0  0  0  0  0  0  0
   -1.4437   -4.0401    0.0000 C   0  0  0  0  0  0  0  0  0  0  0  0
   -2.2687   -4.0401    0.0000 C   0  0  0  0  0  0  0  0  0  0  0  0
   -2.6812   -3.3256    0.0000 C   0  0  0  0  0  0  0  0  0  0  0  0
   -2.2687   -2.6112    0.0000 C   0  0  0  0  0  0  0  0  0  0  0  0
   -1.4437   -2.6112    0.0000 C   0  0  0  0  0  0  0  0  0  0  0  0
  1  2  1  0  0  0  0
  1  3  1  0  0  0  0
  1  4  1  0  0  0  0
  2  3  1  0  0  0  0
  4  5  2  0  0  0  0
  4  6  1  0  0  0  0
  6  7  1  0  0  0  0
  6  8  1  0  0  0  0
  8  9  1  0  0  0  0
  9 10  2  0  0  0  0
  9 14  1  0  0  0  0
 10 11  1  0  0  0  0
 11 12  2  0  0  0  0
 12 13  1  0  0  0  0
 13 14  2  0  0  0  0
M  END
> <NSC>
53684

> <Distilled water + alcohol vs. CMC>
Distilled water + alcohol

$$$$
55436
  Mrv0541 09201616522D          

 13 14  0  0  0  0            999 V2000
    2.3092    0.9208    0.0000 P   0  0  0  0  0  0  0  0  0  0  0  0
    3.1342    0.9208    0.0000 O   0  0  0  0  0  0  0  0  0  0  0  0
    1.4842    0.9207    0.0000 S   0  0  0  0  0  0  0  0  0  0  0  0
    2.3092    0.0958    0.0000 N   0  0  0  0  0  0  0  0  0  0  0  0
    2.3092    1.7458    0.0000 N   0  0  0  0  0  0  0  0  0  0  0  0
    3.5467    0.2063    0.0000 C   0  0  0  0  0  0  0  0  0  0  0  0
    1.8967   -0.6188    0.0000 C   0  0  0  0  0  0  0  0  0  0  0  0
    2.7217   -0.6188    0.0000 C   0  0  0  0  0  0  0  0  0  0  0  0
    2.7217    2.4602    0.0000 C   0  0  0  0  0  0  0  0  0  0  0  0
    1.8967    2.4602    0.0000 C   0  0  0  0  0  0  0  0  0  0  0  0
    4.3717    0.2063    0.0000 C   0  0  0  0  0  0  0  0  0  0  0  0
    4.7842   -0.5082    0.0000 C   0  0  0  0  0  0  0  0  0  0  0  0
    5.6092   -0.5082    0.0000 C   0  0  0  0  0  0  0  0  0  0  0  0
  1  2  1  0  0  0  0
  1  3  2  0  0  0  0
  1  4  1  0  0  0  0
  1  5  1  0  0  0  0
  2  6  1  0  0  0  0
  4  7  1  0  0  0  0
  4  8  1  0  0  0  0
  5  9  1  0  0  0  0
  5 10  1  0  0  0  0
  6 11  1  0  0  0  0
 11 12  1  0  0  0  0
 12 13  1  0  0  0  0
  7  8  1  0  0  0  0
  9 10  1  0  0  0  0
M  END
> <NSC>
55436

> <Saline vs. CMC>
Saline

$$$$
55719
  Mrv0541 09201616522D          

 15 16  0  0  0  0            999 V2000
    3.4671    1.0772    0.0000 P   0  0  0  0  0  0  0  0  0  0  0  0
    4.2921    1.0772    0.0000 O   0  0  0  0  0  0  0  0  0  0  0  0
    2.6421    1.0772    0.0000 O   0  0  0  0  0  0  0  0  0  0  0  0
    3.4671    0.2522    0.0000 N   0  0  0  0  0  0  0  0  0  0  0  0
    3.4671    1.9022    0.0000 N   0  0  0  0  0  0  0  0  0  0  0  0
    4.7046    0.3627    0.0000 C   0  0  0  0  0  0  0  0  0  0  0  0
    3.0546   -0.4623    0.0000 C   0  0  0  0  0  0  0  0  0  0  0  0
    3.8796   -0.4623    0.0000 C   0  0  0  0  0  0  0  0  0  0  0  0
    3.8796    2.6167    0.0000 C   0  0  0  0  0  0  0  0  0  0  0  0
    3.0546    2.6167    0.0000 C   0  0  0  0  0  0  0  0  0  0  0  0
    5.5296    0.3627    0.0000 C   0  0  0  0  0  0  0  0  0  0  0  0
    2.3402   -0.8748    0.0000 C   0  0  0  0  0  0  0  0  0  0  0  0
    4.5941    3.0292    0.0000 C   0  0  0  0  0  0  0  0  0  0  0  0
    5.9421   -0.3517    0.0000 C   0  0  0  0  0  0  0  0  0  0  0  0
    6.3546   -1.0662    0.0000 N   0  0  0  0  0  0  0  0  0  0  0  0
  1  2  1  0  0  0  0
  1  3  2  0  0  0  0
  1  4  1  0  0  0  0
  1  5  1  0  0  0  0
  2  6  1  0  0  0  0
  4  7  1  0  0  0  0
  4  8  1  0  0  0  0
  5  9  1  0  0  0  0
  5 10  1  0  0  0  0
  6 11  1  0  0  0  0
  7 12  1  0  0  0  0
  9 13  1  0  0  0  0
 11 14  1  0  0  0  0
 14 15  3  0  0  0  0
  7  8  1  0  0  0  0
  9 10  1  0  0  0  0
M  END
> <NSC>
55719

> <Distilled water + alcohol vs. MC>
MC

$$$$
55738
  Mrv0541 09201616522D          

 21 24  0  0  0  0            999 V2000
    1.1674   -4.5780    0.0000 O   0  0  0  0  0  0  0  0  0  0  0  0
    0.3424   -3.7530    0.0000 N   0  0  0  0  0  0  0  0  0  0  0  0
    1.9924   -3.7530    0.0000 O   0  0  0  0  0  0  0  0  0  0  0  0
    1.1674   -3.7530    0.0000 P   0  0  0  0  0  0  0  0  0  0  0  0
    1.1674   -2.9280    0.0000 N   0  0  0  0  0  0  0  0  0  0  0  0
   -0.3720   -3.3405    0.0000 C   0  0  0  0  0  0  0  0  0  0  0  0
   -0.3720   -4.1655    0.0000 C   0  0  0  0  0  0  0  0  0  0  0  0
    0.7549   -2.2135    0.0000 C   0  0  0  0  0  0  0  0  0  0  0  0
    1.5799   -2.2135    0.0000 C   0  0  0  0  0  0  0  0  0  0  0  0
   -0.2615   -4.5780    0.0000 C   0  0  0  0  0  0  0  0  0  0  0  0
   -0.9760   -4.9905    0.0000 C   0  0  0  0  0  0  0  0  0  0  0  0
    0.4530   -4.9905    0.0000 C   0  0  0  0  0  0  0  0  0  0  0  0
   -1.6904   -4.5780    0.0000 C   0  0  0  0  0  0  0  0  0  0  0  0
   -2.4049   -4.9905    0.0000 C   0  0  0  0  0  0  0  0  0  0  0  0
    0.4530   -5.8155    0.0000 C   0  0  0  0  0  0  0  0  0  0  0  0
   -0.9760   -5.8155    0.0000 C   0  0  0  0  0  0  0  0  0  0  0  0
   -2.4049   -5.8155    0.0000 C   0  0  0  0  0  0  0  0  0  0  0  0
   -0.2615   -6.2280    0.0000 C   0  0  0  0  0  0  0  0  0  0  0  0
   -1.6905   -6.2280    0.0000 C   0  0  0  0  0  0  0  0  0  0  0  0
   -0.7845   -2.6260    0.0000 C   0  0  0  0  0  0  0  0  0  0  0  0
    2.2944   -1.8010    0.0000 C   0  0  0  0  0  0  0  0  0  0  0  0
  1  4  1  0  0  0  0
  1 12  1  0  0  0  0
  2  4  1  0  0  0  0
  2  6  1  0  0  0  0
  2  7  1  0  0  0  0
  3  4  2  0  0  0  0
  4  5  1  0  0  0  0
  5  8  1  0  0  0  0
  5  9  1  0  0  0  0
  6  7  1  0  0  0  0
  6 20  1  0  0  0  0
  8  9  1  0  0  0  0
  9 21  1  0  0  0  0
 10 12  2  0  0  0  0
 10 11  1  0  0  0  0
 11 16  2  0  0  0  0
 11 13  1  0  0  0  0
 12 15  1  0  0  0  0
 13 14  2  0  0  0  0
 14 17  1  0  0  0  0
 15 18  2  0  0  0  0
 16 18  1  0  0  0  0
 16 19  1  0  0  0  0
 17 19  2  0  0  0  0
M  END
> <NSC>
55738

> <Distilled water + alcohol vs. Saline>
Saline

$$$$
55740
  Mrv0541 09201616522D          

 13 15  0  0  0  0            999 V2000
   -3.5301   -0.2982    0.0000 N   0  0  0  0  0  0  0  0  0  0  0  0
   -2.8156   -0.7107    0.0000 P   0  0  0  0  0  0  0  0  0  0  0  0
   -2.4031    0.0038    0.0000 S   0  0  0  0  0  0  0  0  0  0  0  0
   -3.2281   -1.4252    0.0000 N   0  0  0  0  0  0  0  0  0  0  0  0
   -2.1011   -1.1232    0.0000 N   0  0  0  0  0  0  0  0  0  0  0  0
   -1.2761   -1.1232    0.0000 C   0  0  0  0  0  0  0  0  0  0  0  0
   -1.6886   -1.8377    0.0000 C   0  0  0  0  0  0  0  0  0  0  0  0
   -3.9426    0.4163    0.0000 C   0  0  0  0  0  0  0  0  0  0  0  0
   -4.3551   -0.2982    0.0000 C   0  0  0  0  0  0  0  0  0  0  0  0
   -2.8925   -2.1788    0.0000 C   0  0  0  0  0  0  0  0  0  0  0  0
   -3.5056   -2.7309    0.0000 C   0  0  0  0  0  0  0  0  0  0  0  0
   -4.2201   -2.3184    0.0000 C   0  0  0  0  0  0  0  0  0  0  0  0
   -4.0486   -1.5114    0.0000 C   0  0  0  0  0  0  0  0  0  0  0  0
  1  2  1  0  0  0  0
  1  8  1  0  0  0  0
  1  9  1  0  0  0  0
  2  3  2  0  0  0  0
  2  5  1  0  0  0  0
  2  4  1  0  0  0  0
  4 10  1  0  0  0  0
  4 13  1  0  0  0  0
  5  6  1  0  0  0  0
  5  7  1  0  0  0  0
  6  7  1  0  0  0  0
  8  9  1  0  0  0  0
 10 11  1  0  0  0  0
 11 12  1  0  0  0  0
 12 13  1  0  0  0  0
M  END
> <NSC>
55740

> <Saline vs. CMC>
Equal

> <Distilled water + alcohol vs. CMC>
CMC

> <Distilled water + alcohol vs. MC>
Distilled water + alcohol

> <MC vs. CMC>
CMC

> <Distilled water + alcohol vs. Saline>
Saline

> <MC vs. Saline>
Saline

$$$$
55741
  Mrv0541 09201616522D          

 15 17  0  0  0  0            999 V2000
   -2.9410   -0.4234    0.0000 N   0  0  0  0  0  0  0  0  0  0  0  0
   -2.2265   -0.8359    0.0000 P   0  0  0  0  0  0  0  0  0  0  0  0
   -1.8140   -0.1214    0.0000 S   0  0  0  0  0  0  0  0  0  0  0  0
   -2.6391   -1.5503    0.0000 N   0  0  0  0  0  0  0  0  0  0  0  0
   -1.5121   -1.2484    0.0000 N   0  0  0  0  0  0  0  0  0  0  0  0
   -0.6871   -1.2484    0.0000 C   0  0  0  0  0  0  0  0  0  0  0  0
   -1.0996   -1.9628    0.0000 C   0  0  0  0  0  0  0  0  0  0  0  0
   -3.3535    0.2911    0.0000 C   0  0  0  0  0  0  0  0  0  0  0  0
   -3.7660   -0.4234    0.0000 C   0  0  0  0  0  0  0  0  0  0  0  0
   -2.3035   -2.3040    0.0000 C   0  0  0  0  0  0  0  0  0  0  0  0
   -2.9166   -2.8561    0.0000 C   0  0  0  0  0  0  0  0  0  0  0  0
   -3.6311   -2.4436    0.0000 C   0  0  0  0  0  0  0  0  0  0  0  0
   -3.4595   -1.6366    0.0000 C   0  0  0  0  0  0  0  0  0  0  0  0
   -4.4805   -0.8359    0.0000 C   0  0  0  0  0  0  0  0  0  0  0  0
   -1.0996   -2.7879    0.0000 C   0  0  0  0  0  0  0  0  0  0  0  0
  1  2  1  0  0  0  0
  1  8  1  0  0  0  0
  1  9  1  0  0  0  0
  2  3  2  0  0  0  0
  2  5  1  0  0  0  0
  2  4  1  0  0  0  0
  4 10  1  0  0  0  0
  4 13  1  0  0  0  0
  5  6  1  0  0  0  0
  5  7  1  0  0  0  0
  6  7  1  0  0  0  0
  7 15  1  0  0  0  0
  8  9  1  0  0  0  0
  9 14  1  0  0  0  0
 10 11  1  0  0  0  0
 11 12  1  0  0  0  0
 12 13  1  0  0  0  0
M  END
> <NSC>
55741

> <Saline vs. CMC>
Equal

> <Distilled water + alcohol vs. MC>
MC

$$$$
55742
  Mrv0541 09201616522D          

 77 78  0  0  0  0            999 V2000
  -26.2439    1.9521    0.0000 C   0  0  0  0  0  0  0  0  0  0  0  0
  -25.5295    2.3646    0.0000 O   0  0  0  0  0  0  0  0  0  0  0  0
  -26.9584    2.3646    0.0000 O   0  0  0  0  0  0  0  0  0  0  0  0
  -26.2439    1.1271    0.0000 N   0  0  0  0  0  0  0  0  0  0  0  0
  -25.5295    3.1896    0.0000 C   0  0  0  0  0  0  0  0  0  0  0  0
  -26.6564    0.4126    0.0000 C   0  0  0  0  0  0  0  0  0  0  0  0
  -25.8314    0.4126    0.0000 C   0  0  0  0  0  0  0  0  0  0  0  0
  -24.8150    3.6021    0.0000 C   0  0  0  0  0  0  0  0  0  0  0  0
  -24.8150    4.4271    0.0000 O   0  0  0  0  0  0  0  0  0  0  0  0
  -24.1005    4.8396    0.0000 C   0  0  0  0  0  0  0  0  0  0  0  0
  -24.1005    5.6646    0.0000 C   0  0  0  0  0  0  0  0  0  0  0  0
  -23.3860    6.0771    0.0000 O   0  0  0  0  0  0  0  0  0  0  0  0
  -23.3860    6.9021    0.0000 C   0  0  0  0  0  0  0  0  0  0  0  0
  -22.6715    7.3146    0.0000 C   0  0  0  0  0  0  0  0  0  0  0  0
  -22.6715    8.1396    0.0000 O   0  0  0  0  0  0  0  0  0  0  0  0
  -21.9570    8.5521    0.0000 C   0  0  0  0  0  0  0  0  0  0  0  0
  -21.9570    9.3771    0.0000 C   0  0  0  0  0  0  0  0  0  0  0  0
  -21.2426    9.7896    0.0000 O   0  0  0  0  0  0  0  0  0  0  0  0
  -21.2426   10.6146    0.0000 C   0  0  0  0  0  0  0  0  0  0  0  0
  -20.5281   11.0271    0.0000 C   0  0  0  0  0  0  0  0  0  0  0  0
  -20.5281   11.8521    0.0000 O   0  0  0  0  0  0  0  0  0  0  0  0
  -19.8136   12.2646    0.0000 C   0  0  0  0  0  0  0  0  0  0  0  0
  -19.8136   13.0896    0.0000 C   0  0  0  0  0  0  0  0  0  0  0  0
  -19.0992   13.5021    0.0000 O   0  0  0  0  0  0  0  0  0  0  0  0
  -19.0992   14.3271    0.0000 C   0  0  0  0  0  0  0  0  0  0  0  0
  -18.3847   14.7396    0.0000 C   0  0  0  0  0  0  0  0  0  0  0  0
  -18.3847   15.5646    0.0000 O   0  0  0  0  0  0  0  0  0  0  0  0
  -17.6702   15.9771    0.0000 C   0  0  0  0  0  0  0  0  0  0  0  0
  -17.6702   16.8021    0.0000 C   0  0  0  0  0  0  0  0  0  0  0  0
  -16.9557   17.2146    0.0000 O   0  0  0  0  0  0  0  0  0  0  0  0
  -16.9557   18.0396    0.0000 C   0  0  0  0  0  0  0  0  0  0  0  0
  -16.2413   18.4520    0.0000 C   0  0  0  0  0  0  0  0  0  0  0  0
  -16.2413   19.2770    0.0000 O   0  0  0  0  0  0  0  0  0  0  0  0
  -15.5268   19.6895    0.0000 C   0  0  0  0  0  0  0  0  0  0  0  0
  -15.5268   20.5145    0.0000 C   0  0  0  0  0  0  0  0  0  0  0  0
  -14.8123   20.9270    0.0000 O   0  0  0  0  0  0  0  0  0  0  0  0
  -14.8123   21.7520    0.0000 C   0  0  0  0  0  0  0  0  0  0  0  0
  -14.0978   22.1645    0.0000 C   0  0  0  0  0  0  0  0  0  0  0  0
  -14.0978   22.9895    0.0000 O   0  0  0  0  0  0  0  0  0  0  0  0
  -13.3834   23.4020    0.0000 C   0  0  0  0  0  0  0  0  0  0  0  0
  -13.3834   24.2270    0.0000 C   0  0  0  0  0  0  0  0  0  0  0  0
  -12.6689   24.6395    0.0000 O   0  0  0  0  0  0  0  0  0  0  0  0
  -12.6689   25.4645    0.0000 C   0  0  0  0  0  0  0  0  0  0  0  0
  -11.9544   25.8770    0.0000 C   0  0  0  0  0  0  0  0  0  0  0  0
  -11.9544   26.7020    0.0000 O   0  0  0  0  0  0  0  0  0  0  0  0
  -11.2400   27.1145    0.0000 C   0  0  0  0  0  0  0  0  0  0  0  0
  -11.2400   27.9395    0.0000 C   0  0  0  0  0  0  0  0  0  0  0  0
  -10.5255   28.3520    0.0000 O   0  0  0  0  0  0  0  0  0  0  0  0
  -10.5255   29.1770    0.0000 C   0  0  0  0  0  0  0  0  0  0  0  0
   -9.8110   29.5895    0.0000 C   0  0  0  0  0  0  0  0  0  0  0  0
   -9.8110   30.4145    0.0000 O   0  0  0  0  0  0  0  0  0  0  0  0
   -9.0966   30.8270    0.0000 C   0  0  0  0  0  0  0  0  0  0  0  0
   -9.0966   31.6520    0.0000 C   0  0  0  0  0  0  0  0  0  0  0  0
   -8.3821   32.0645    0.0000 O   0  0  0  0  0  0  0  0  0  0  0  0
   -8.3821   32.8895    0.0000 C   0  0  0  0  0  0  0  0  0  0  0  0
   -7.6676   33.3020    0.0000 C   0  0  0  0  0  0  0  0  0  0  0  0
   -7.6676   34.1270    0.0000 O   0  0  0  0  0  0  0  0  0  0  0  0
   -6.9531   34.5396    0.0000 C   0  0  0  0  0  0  0  0  0  0  0  0
   -6.9531   35.3646    0.0000 C   0  0  0  0  0  0  0  0  0  0  0  0
   -6.2386   35.7770    0.0000 O   0  0  0  0  0  0  0  0  0  0  0  0
   -6.2386   36.6021    0.0000 C   0  0  0  0  0  0  0  0  0  0  0  0
   -5.5242   37.0146    0.0000 C   0  0  0  0  0  0  0  0  0  0  0  0
   -5.5242   37.8396    0.0000 O   0  0  0  0  0  0  0  0  0  0  0  0
   -4.8097   38.2521    0.0000 C   0  0  0  0  0  0  0  0  0  0  0  0
   -4.8097   39.0771    0.0000 C   0  0  0  0  0  0  0  0  0  0  0  0
   -4.0952   39.4896    0.0000 O   0  0  0  0  0  0  0  0  0  0  0  0
   -4.0952   40.3146    0.0000 C   0  0  0  0  0  0  0  0  0  0  0  0
   -3.3808   40.7271    0.0000 C   0  0  0  0  0  0  0  0  0  0  0  0
   -3.3808   41.5521    0.0000 O   0  0  0  0  0  0  0  0  0  0  0  0
   -2.6663   41.9646    0.0000 C   0  0  0  0  0  0  0  0  0  0  0  0
   -2.6663   42.7896    0.0000 C   0  0  0  0  0  0  0  0  0  0  0  0
   -1.9518   43.2021    0.0000 O   0  0  0  0  0  0  0  0  0  0  0  0
   -1.9518   44.0271    0.0000 C   0  0  0  0  0  0  0  0  0  0  0  0
   -2.6663   44.4396    0.0000 O   0  0  0  0  0  0  0  0  0  0  0  0
   -1.2373   44.4396    0.0000 N   0  0  0  0  0  0  0  0  0  0  0  0
   -0.4123   44.4396    0.0000 C   0  0  0  0  0  0  0  0  0  0  0  0
   -0.8248   45.1540    0.0000 C   0  0  0  0  0  0  0  0  0  0  0  0
  1  2  1  0  0  0  0
  1  3  2  0  0  0  0
  1  4  1  0  0  0  0
  2  5  1  0  0  0  0
  4  6  1  0  0  0  0
  4  7  1  0  0  0  0
  5  8  1  0  0  0  0
  8  9  1  0  0  0  0
  9 10  1  0  0  0  0
 10 11  1  0  0  0  0
 11 12  1  0  0  0  0
 12 13  1  0  0  0  0
 13 14  1  0  0  0  0
 14 15  1  0  0  0  0
 15 16  1  0  0  0  0
 16 17  1  0  0  0  0
 17 18  1  0  0  0  0
 18 19  1  0  0  0  0
 19 20  1  0  0  0  0
 20 21  1  0  0  0  0
 21 22  1  0  0  0  0
 22 23  1  0  0  0  0
 23 24  1  0  0  0  0
 24 25  1  0  0  0  0
 25 26  1  0  0  0  0
 26 27  1  0  0  0  0
 27 28  1  0  0  0  0
 28 29  1  0  0  0  0
 29 30  1  0  0  0  0
 30 31  1  0  0  0  0
 31 32  1  0  0  0  0
 32 33  1  0  0  0  0
 33 34  1  0  0  0  0
 34 35  1  0  0  0  0
 35 36  1  0  0  0  0
 36 37  1  0  0  0  0
 37 38  1  0  0  0  0
 38 39  1  0  0  0  0
 39 40  1  0  0  0  0
 40 41  1  0  0  0  0
 41 42  1  0  0  0  0
 42 43  1  0  0  0  0
 43 44  1  0  0  0  0
 44 45  1  0  0  0  0
 45 46  1  0  0  0  0
 46 47  1  0  0  0  0
 47 48  1  0  0  0  0
 48 49  1  0  0  0  0
 49 50  1  0  0  0  0
 50 51  1  0  0  0  0
 51 52  1  0  0  0  0
 52 53  1  0  0  0  0
 53 54  1  0  0  0  0
 54 55  1  0  0  0  0
 55 56  1  0  0  0  0
 56 57  1  0  0  0  0
 57 58  1  0  0  0  0
 58 59  1  0  0  0  0
 59 60  1  0  0  0  0
 60 61  1  0  0  0  0
 61 62  1  0  0  0  0
 62 63  1  0  0  0  0
 63 64  1  0  0  0  0
 64 65  1  0  0  0  0
 65 66  1  0  0  0  0
 66 67  1  0  0  0  0
 67 68  1  0  0  0  0
 68 69  1  0  0  0  0
 69 70  1  0  0  0  0
 70 71  1  0  0  0  0
 71 72  1  0  0  0  0
 72 73  1  0  0  0  0
 73 74  2  0  0  0  0
 73 75  1  0  0  0  0
 75 76  1  0  0  0  0
 75 77  1  0  0  0  0
  6  7  1  0  0  0  0
 76 77  1  0  0  0  0
M  END
> <NSC>
55742

> <Saline vs. CMC>
Saline

> <Distilled water + alcohol vs. CMC>
Distilled water + alcohol

> <Distilled water + alcohol vs. Saline>
Saline

$$$$
56201
  Mrv0541 09201616522D          

 32 37  0  0  0  0            999 V2000
    0.9208   -3.9592    0.0000 N   0  0  0  0  0  0  0  0  0  0  0  0
   -0.2063   -5.9112    0.0000 N   0  0  0  0  0  0  0  0  0  0  0  0
    2.3497   -3.9592    0.0000 C   0  0  0  0  0  0  0  0  0  0  0  0
    3.0642   -4.3717    0.0000 C   0  0  0  0  0  0  0  0  0  0  0  0
    1.6352   -4.3717    0.0000 C   0  0  0  0  0  0  0  0  0  0  0  0
    3.0642   -5.1967    0.0000 C   0  0  0  0  0  0  0  0  0  0  0  0
    1.6352   -5.1967    0.0000 C   0  0  0  0  0  0  0  0  0  0  0  0
    2.3497   -5.6092    0.0000 C   0  0  0  0  0  0  0  0  0  0  0  0
    1.2227   -2.0072    0.0000 C   0  0  0  0  0  0  0  0  0  0  0  0
    0.5082   -2.4197    0.0000 C   0  0  0  0  0  0  0  0  0  0  0  0
    1.2227   -1.1822    0.0000 C   0  0  0  0  0  0  0  0  0  0  0  0
    0.5082   -3.2447    0.0000 C   0  0  0  0  0  0  0  0  0  0  0  0
    0.0958   -3.9592    0.0000 C   0  0  0  0  0  0  0  0  0  0  0  0
   -0.2063   -2.0072    0.0000 C   0  0  0  0  0  0  0  0  0  0  0  0
    0.5082   -0.7697    0.0000 C   0  0  0  0  0  0  0  0  0  0  0  0
   -0.2063   -1.1822    0.0000 C   0  0  0  0  0  0  0  0  0  0  0  0
   -0.6188   -5.1967    0.0000 C   0  0  0  0  0  0  0  0  0  0  0  0
   -1.0312   -5.9112    0.0000 C   0  0  0  0  0  0  0  0  0  0  0  0
   -1.7457   -6.3237    0.0000 C   0  0  0  0  0  0  0  0  0  0  0  0
   -2.4602   -5.9112    0.0000 C   0  0  0  0  0  0  0  0  0  0  0  0
   -3.1747   -6.3237    0.0000 C   0  0  0  0  0  0  0  0  0  0  0  0
   -1.7457   -7.1487    0.0000 C   0  0  0  0  0  0  0  0  0  0  0  0
   -3.1747   -7.1487    0.0000 C   0  0  0  0  0  0  0  0  0  0  0  0
   -2.4601   -7.5612    0.0000 C   0  0  0  0  0  0  0  0  0  0  0  0
    1.2227   -5.9112    0.0000 C   0  0  0  0  0  0  0  0  0  0  0  0
    0.5083   -6.3237    0.0000 C   0  0  0  0  0  0  0  0  0  0  0  0
    1.9372   -6.3237    0.0000 C   0  0  0  0  0  0  0  0  0  0  0  0
    1.9372   -7.1487    0.0000 C   0  0  0  0  0  0  0  0  0  0  0  0
    0.5083   -7.1487    0.0000 C   0  0  0  0  0  0  0  0  0  0  0  0
    1.2227   -7.5612    0.0000 C   0  0  0  0  0  0  0  0  0  0  0  0
   -0.6188   -4.3717    0.0000 C   0  0  0  0  0  0  0  0  0  0  0  0
   -1.3332   -3.9592    0.0000 O   0  0  0  0  0  0  0  0  0  0  0  0
  1  5  1  0  0  0  0
  1 12  1  0  0  0  0
  1 13  1  0  0  0  0
  2 17  1  0  0  0  0
  2 18  1  0  0  0  0
  2 26  1  0  0  0  0
  3  4  1  0  0  0  0
  3  5  1  0  0  0  0
  4  6  1  0  0  0  0
  5  7  1  0  0  0  0
  6  8  1  0  0  0  0
  7  8  1  0  0  0  0
  9 11  2  0  0  0  0
  9 10  1  0  0  0  0
 10 14  2  0  0  0  0
 10 12  1  0  0  0  0
 11 15  1  0  0  0  0
 12 13  1  0  0  0  0
 13 31  1  0  0  0  0
 14 16  1  0  0  0  0
 15 16  2  0  0  0  0
 17 18  1  0  0  0  0
 17 31  1  0  0  0  0
 18 19  1  0  0  0  0
 19 22  2  0  0  0  0
 19 20  1  0  0  0  0
 20 21  2  0  0  0  0
 21 23  1  0  0  0  0
 22 24  1  0  0  0  0
 23 24  2  0  0  0  0
 25 26  1  0  0  0  0
 25 27  1  0  0  0  0
 26 29  1  0  0  0  0
 27 28  1  0  0  0  0
 28 30  1  0  0  0  0
 29 30  1  0  0  0  0
 31 32  2  0  0  0  0
M  END
> <NSC>
56201

> <Distilled water + alcohol vs. Saline>
Saline

$$$$
56294
  Mrv0541 09201616522D          

 12 13  0  0  0  0            999 V2000
    0.5635    2.1030    0.0000 N   0  0  0  0  0  0  0  0  0  0  0  0
    2.7069    4.9905    0.0000 N   0  0  0  0  0  0  0  0  0  0  0  0
    3.1194    5.7049    0.0000 C   0  0  0  0  0  0  0  0  0  0  0  0
    3.5319    4.9905    0.0000 C   0  0  0  0  0  0  0  0  0  0  0  0
   -0.2615    2.1030    0.0000 C   0  0  0  0  0  0  0  0  0  0  0  0
    0.1510    1.3885    0.0000 C   0  0  0  0  0  0  0  0  0  0  0  0
    0.1510    0.5635    0.0000 C   0  0  0  0  0  0  0  0  0  0  0  0
    1.2780    2.5155    0.0000 C   0  0  0  0  0  0  0  0  0  0  0  0
    1.2780    3.3405    0.0000 C   0  0  0  0  0  0  0  0  0  0  0  0
    1.9924    3.7530    0.0000 C   0  0  0  0  0  0  0  0  0  0  0  0
    1.9924    4.5780    0.0000 C   0  0  0  0  0  0  0  0  0  0  0  0
    4.2464    4.5780    0.0000 C   0  0  0  0  0  0  0  0  0  0  0  0
  1  5  1  0  0  0  0
  1  6  1  0  0  0  0
  1  8  1  0  0  0  0
  2  3  1  0  0  0  0
  2  4  1  0  0  0  0
  2 11  1  0  0  0  0
  3  4  1  0  0  0  0
  4 12  1  0  0  0  0
  5  6  1  0  0  0  0
  6  7  1  0  0  0  0
  8  9  1  0  0  0  0
  9 10  1  0  0  0  0
 10 11  1  0  0  0  0
M  END
> <NSC>
56294

> <Distilled water + alcohol vs. MC>
Distilled water + alcohol

$$$$
56295
  Mrv0541 09201616522D          

 79 80  0  0  0  0            999 V2000
  -25.7763  -44.2332    0.0000 C   0  0  0  0  0  0  0  0  0  0  0  0
  -25.0618  -43.8207    0.0000 O   0  0  0  0  0  0  0  0  0  0  0  0
  -26.4907  -43.8207    0.0000 O   0  0  0  0  0  0  0  0  0  0  0  0
  -25.7763  -45.0582    0.0000 N   0  0  0  0  0  0  0  0  0  0  0  0
  -25.0618  -42.9957    0.0000 C   0  0  0  0  0  0  0  0  0  0  0  0
  -26.1888  -45.7727    0.0000 C   0  0  0  0  0  0  0  0  0  0  0  0
  -25.3638  -45.7727    0.0000 C   0  0  0  0  0  0  0  0  0  0  0  0
  -24.3473  -42.5832    0.0000 C   0  0  0  0  0  0  0  0  0  0  0  0
  -26.9032  -46.1851    0.0000 C   0  0  0  0  0  0  0  0  0  0  0  0
  -24.3473  -41.7582    0.0000 O   0  0  0  0  0  0  0  0  0  0  0  0
  -23.6329  -41.3457    0.0000 C   0  0  0  0  0  0  0  0  0  0  0  0
  -23.6329  -40.5207    0.0000 C   0  0  0  0  0  0  0  0  0  0  0  0
  -22.9184  -40.1082    0.0000 O   0  0  0  0  0  0  0  0  0  0  0  0
  -22.9184  -39.2832    0.0000 C   0  0  0  0  0  0  0  0  0  0  0  0
  -22.2039  -38.8707    0.0000 C   0  0  0  0  0  0  0  0  0  0  0  0
  -22.2039  -38.0457    0.0000 O   0  0  0  0  0  0  0  0  0  0  0  0
  -21.4894  -37.6332    0.0000 C   0  0  0  0  0  0  0  0  0  0  0  0
  -21.4894  -36.8082    0.0000 C   0  0  0  0  0  0  0  0  0  0  0  0
  -20.7750  -36.3957    0.0000 O   0  0  0  0  0  0  0  0  0  0  0  0
  -20.7750  -35.5707    0.0000 C   0  0  0  0  0  0  0  0  0  0  0  0
  -20.0605  -35.1582    0.0000 C   0  0  0  0  0  0  0  0  0  0  0  0
  -20.0605  -34.3332    0.0000 O   0  0  0  0  0  0  0  0  0  0  0  0
  -19.3460  -33.9207    0.0000 C   0  0  0  0  0  0  0  0  0  0  0  0
  -19.3460  -33.0957    0.0000 C   0  0  0  0  0  0  0  0  0  0  0  0
  -18.6316  -32.6832    0.0000 O   0  0  0  0  0  0  0  0  0  0  0  0
  -18.6315  -31.8582    0.0000 C   0  0  0  0  0  0  0  0  0  0  0  0
  -17.9171  -31.4457    0.0000 C   0  0  0  0  0  0  0  0  0  0  0  0
  -17.9171  -30.6207    0.0000 O   0  0  0  0  0  0  0  0  0  0  0  0
  -17.2026  -30.2082    0.0000 C   0  0  0  0  0  0  0  0  0  0  0  0
  -17.2026  -29.3832    0.0000 C   0  0  0  0  0  0  0  0  0  0  0  0
  -16.4881  -28.9708    0.0000 O   0  0  0  0  0  0  0  0  0  0  0  0
  -16.4881  -28.1458    0.0000 C   0  0  0  0  0  0  0  0  0  0  0  0
  -15.7737  -27.7333    0.0000 C   0  0  0  0  0  0  0  0  0  0  0  0
  -15.7737  -26.9083    0.0000 O   0  0  0  0  0  0  0  0  0  0  0  0
  -15.0592  -26.4958    0.0000 C   0  0  0  0  0  0  0  0  0  0  0  0
  -15.0592  -25.6708    0.0000 C   0  0  0  0  0  0  0  0  0  0  0  0
  -14.3447  -25.2583    0.0000 O   0  0  0  0  0  0  0  0  0  0  0  0
  -14.3447  -24.4333    0.0000 C   0  0  0  0  0  0  0  0  0  0  0  0
  -13.6302  -24.0208    0.0000 C   0  0  0  0  0  0  0  0  0  0  0  0
  -13.6302  -23.1958    0.0000 O   0  0  0  0  0  0  0  0  0  0  0  0
  -12.9158  -22.7833    0.0000 C   0  0  0  0  0  0  0  0  0  0  0  0
  -12.9158  -21.9583    0.0000 C   0  0  0  0  0  0  0  0  0  0  0  0
  -12.2013  -21.5458    0.0000 O   0  0  0  0  0  0  0  0  0  0  0  0
  -12.2013  -20.7208    0.0000 C   0  0  0  0  0  0  0  0  0  0  0  0
  -11.4868  -20.3083    0.0000 C   0  0  0  0  0  0  0  0  0  0  0  0
  -11.4868  -19.4833    0.0000 O   0  0  0  0  0  0  0  0  0  0  0  0
  -10.7724  -19.0708    0.0000 C   0  0  0  0  0  0  0  0  0  0  0  0
  -10.7724  -18.2458    0.0000 C   0  0  0  0  0  0  0  0  0  0  0  0
  -10.0579  -17.8333    0.0000 O   0  0  0  0  0  0  0  0  0  0  0  0
  -10.0579  -17.0083    0.0000 C   0  0  0  0  0  0  0  0  0  0  0  0
   -9.3434  -16.5958    0.0000 C   0  0  0  0  0  0  0  0  0  0  0  0
   -9.3434  -15.7708    0.0000 O   0  0  0  0  0  0  0  0  0  0  0  0
   -8.6289  -15.3583    0.0000 C   0  0  0  0  0  0  0  0  0  0  0  0
   -8.6289  -14.5333    0.0000 C   0  0  0  0  0  0  0  0  0  0  0  0
   -7.9144  -14.1208    0.0000 O   0  0  0  0  0  0  0  0  0  0  0  0
   -7.9144  -13.2958    0.0000 C   0  0  0  0  0  0  0  0  0  0  0  0
   -7.2000  -12.8833    0.0000 C   0  0  0  0  0  0  0  0  0  0  0  0
   -7.2000  -12.0583    0.0000 O   0  0  0  0  0  0  0  0  0  0  0  0
   -6.4855  -11.6458    0.0000 C   0  0  0  0  0  0  0  0  0  0  0  0
   -6.4855  -10.8207    0.0000 C   0  0  0  0  0  0  0  0  0  0  0  0
   -5.7710  -10.4082    0.0000 O   0  0  0  0  0  0  0  0  0  0  0  0
   -5.7710   -9.5832    0.0000 C   0  0  0  0  0  0  0  0  0  0  0  0
   -5.0566   -9.1707    0.0000 C   0  0  0  0  0  0  0  0  0  0  0  0
   -5.0566   -8.3457    0.0000 O   0  0  0  0  0  0  0  0  0  0  0  0
   -4.3421   -7.9332    0.0000 C   0  0  0  0  0  0  0  0  0  0  0  0
   -4.3421   -7.1082    0.0000 C   0  0  0  0  0  0  0  0  0  0  0  0
   -3.6276   -6.6957    0.0000 O   0  0  0  0  0  0  0  0  0  0  0  0
   -3.6276   -5.8707    0.0000 C   0  0  0  0  0  0  0  0  0  0  0  0
   -2.9132   -5.4582    0.0000 C   0  0  0  0  0  0  0  0  0  0  0  0
   -2.9132   -4.6332    0.0000 O   0  0  0  0  0  0  0  0  0  0  0  0
   -2.1987   -4.2207    0.0000 C   0  0  0  0  0  0  0  0  0  0  0  0
   -2.1987   -3.3957    0.0000 C   0  0  0  0  0  0  0  0  0  0  0  0
   -1.4842   -2.9832    0.0000 O   0  0  0  0  0  0  0  0  0  0  0  0
   -1.4842   -2.1582    0.0000 C   0  0  0  0  0  0  0  0  0  0  0  0
   -2.1987   -1.7457    0.0000 O   0  0  0  0  0  0  0  0  0  0  0  0
   -0.7697   -1.7457    0.0000 N   0  0  0  0  0  0  0  0  0  0  0  0
    0.0553   -1.7457    0.0000 C   0  0  0  0  0  0  0  0  0  0  0  0
   -0.3572   -1.0312    0.0000 C   0  0  0  0  0  0  0  0  0  0  0  0
    0.7697   -2.1582    0.0000 C   0  0  0  0  0  0  0  0  0  0  0  0
  1  2  1  0  0  0  0
  1  3  2  0  0  0  0
  1  4  1  0  0  0  0
  2  5  1  0  0  0  0
  4  6  1  0  0  0  0
  4  7  1  0  0  0  0
  5  8  1  0  0  0  0
  6  9  1  0  0  0  0
  8 10  1  0  0  0  0
 10 11  1  0  0  0  0
 11 12  1  0  0  0  0
 12 13  1  0  0  0  0
 13 14  1  0  0  0  0
 14 15  1  0  0  0  0
 15 16  1  0  0  0  0
 16 17  1  0  0  0  0
 17 18  1  0  0  0  0
 18 19  1  0  0  0  0
 19 20  1  0  0  0  0
 20 21  1  0  0  0  0
 21 22  1  0  0  0  0
 22 23  1  0  0  0  0
 23 24  1  0  0  0  0
 24 25  1  0  0  0  0
 25 26  1  0  0  0  0
 26 27  1  0  0  0  0
 27 28  1  0  0  0  0
 28 29  1  0  0  0  0
 29 30  1  0  0  0  0
 30 31  1  0  0  0  0
 31 32  1  0  0  0  0
 32 33  1  0  0  0  0
 33 34  1  0  0  0  0
 34 35  1  0  0  0  0
 35 36  1  0  0  0  0
 36 37  1  0  0  0  0
 37 38  1  0  0  0  0
 38 39  1  0  0  0  0
 39 40  1  0  0  0  0
 40 41  1  0  0  0  0
 41 42  1  0  0  0  0
 42 43  1  0  0  0  0
 43 44  1  0  0  0  0
 44 45  1  0  0  0  0
 45 46  1  0  0  0  0
 46 47  1  0  0  0  0
 47 48  1  0  0  0  0
 48 49  1  0  0  0  0
 49 50  1  0  0  0  0
 50 51  1  0  0  0  0
 51 52  1  0  0  0  0
 52 53  1  0  0  0  0
 53 54  1  0  0  0  0
 54 55  1  0  0  0  0
 55 56  1  0  0  0  0
 56 57  1  0  0  0  0
 57 58  1  0  0  0  0
 58 59  1  0  0  0  0
 59 60  1  0  0  0  0
 60 61  1  0  0  0  0
 61 62  1  0  0  0  0
 62 63  1  0  0  0  0
 63 64  1  0  0  0  0
 64 65  1  0  0  0  0
 65 66  1  0  0  0  0
 66 67  1  0  0  0  0
 67 68  1  0  0  0  0
 68 69  1  0  0  0  0
 69 70  1  0  0  0  0
 70 71  1  0  0  0  0
 71 72  1  0  0  0  0
 72 73  1  0  0  0  0
 73 74  1  0  0  0  0
 74 75  2  0  0  0  0
 74 76  1  0  0  0  0
 76 77  1  0  0  0  0
 76 78  1  0  0  0  0
 77 79  1  0  0  0  0
  6  7  1  0  0  0  0
 77 78  1  0  0  0  0
M  END
> <NSC>
56295

> <Distilled water + alcohol vs. CMC>
Distilled water + alcohol

$$$$
56296
  Mrv0541 09201616522D          

 15 17  0  0  0  0            999 V2000
    1.8383    1.8646    0.0000 N   0  0  0  0  0  0  0  0  0  0  0  0
    2.6633    2.6896    0.0000 N   0  0  0  0  0  0  0  0  0  0  0  0
    2.6633    1.0396    0.0000 O   0  0  0  0  0  0  0  0  0  0  0  0
    2.6633    1.8646    0.0000 P   0  0  0  0  0  0  0  0  0  0  0  0
    3.4883    1.8646    0.0000 N   0  0  0  0  0  0  0  0  0  0  0  0
    3.0758    3.4041    0.0000 C   0  0  0  0  0  0  0  0  0  0  0  0
    2.2508    3.4041    0.0000 C   0  0  0  0  0  0  0  0  0  0  0  0
    1.3533    2.5320    0.0000 C   0  0  0  0  0  0  0  0  0  0  0  0
    0.5687    2.2771    0.0000 C   0  0  0  0  0  0  0  0  0  0  0  0
    0.5687    1.4521    0.0000 C   0  0  0  0  0  0  0  0  0  0  0  0
    1.3533    1.1971    0.0000 C   0  0  0  0  0  0  0  0  0  0  0  0
    4.2027    2.2771    0.0000 C   0  0  0  0  0  0  0  0  0  0  0  0
    4.2027    1.4521    0.0000 C   0  0  0  0  0  0  0  0  0  0  0  0
    1.6083    3.3166    0.0000 C   0  0  0  0  0  0  0  0  0  0  0  0
    1.6083    0.4125    0.0000 C   0  0  0  0  0  0  0  0  0  0  0  0
  1  4  1  0  0  0  0
  1  8  1  0  0  0  0
  1 11  1  0  0  0  0
  2  4  1  0  0  0  0
  2  6  1  0  0  0  0
  2  7  1  0  0  0  0
  3  4  2  0  0  0  0
  4  5  1  0  0  0  0
  5 12  1  0  0  0  0
  5 13  1  0  0  0  0
  6  7  1  0  0  0  0
  8  9  1  0  0  0  0
  8 14  1  0  0  0  0
  9 10  1  0  0  0  0
 10 11  1  0  0  0  0
 11 15  1  0  0  0  0
 12 13  1  0  0  0  0
M  END
> <NSC>
56296

> <Distilled water + alcohol vs. CMC>
CMC

> <Distilled water + alcohol vs. MC>
Distilled water + alcohol

> <MC vs. CMC>
CMC

$$$$
56297
  Mrv0541 09201616522D          

 17 19  0  0  0  0            999 V2000
    1.9246    1.8645    0.0000 N   0  0  0  0  0  0  0  0  0  0  0  0
    2.7495    1.8645    0.0000 P   0  0  0  0  0  0  0  0  0  0  0  0
    2.7495    1.0396    0.0000 O   0  0  0  0  0  0  0  0  0  0  0  0
    2.7495    2.6895    0.0000 N   0  0  0  0  0  0  0  0  0  0  0  0
    3.5745    1.8645    0.0000 N   0  0  0  0  0  0  0  0  0  0  0  0
    3.1620    3.4040    0.0000 C   0  0  0  0  0  0  0  0  0  0  0  0
    2.3370    3.4040    0.0000 C   0  0  0  0  0  0  0  0  0  0  0  0
    1.4397    2.5320    0.0000 C   0  0  0  0  0  0  0  0  0  0  0  0
    0.6550    2.2770    0.0000 C   0  0  0  0  0  0  0  0  0  0  0  0
    0.6550    1.4520    0.0000 C   0  0  0  0  0  0  0  0  0  0  0  0
    1.4397    1.1971    0.0000 C   0  0  0  0  0  0  0  0  0  0  0  0
    4.2890    2.2770    0.0000 C   0  0  0  0  0  0  0  0  0  0  0  0
    4.2890    1.4520    0.0000 C   0  0  0  0  0  0  0  0  0  0  0  0
    1.6946    3.3166    0.0000 C   0  0  0  0  0  0  0  0  0  0  0  0
    1.6946    0.4125    0.0000 C   0  0  0  0  0  0  0  0  0  0  0  0
    3.8765    3.8165    0.0000 C   0  0  0  0  0  0  0  0  0  0  0  0
    4.7015    0.7376    0.0000 C   0  0  0  0  0  0  0  0  0  0  0  0
  1  2  1  0  0  0  0
  1  8  1  0  0  0  0
  1 11  1  0  0  0  0
  2  4  1  0  0  0  0
  2  5  1  0  0  0  0
  2  3  2  0  0  0  0
  4  6  1  0  0  0  0
  4  7  1  0  0  0  0
  5 12  1  0  0  0  0
  5 13  1  0  0  0  0
  6  7  1  0  0  0  0
  6 16  1  0  0  0  0
  8  9  1  0  0  0  0
  8 14  1  0  0  0  0
  9 10  1  0  0  0  0
 10 11  1  0  0  0  0
 11 15  1  0  0  0  0
 12 13  1  0  0  0  0
 13 17  1  0  0  0  0
M  END
> <NSC>
56297

> <Distilled water + alcohol vs. MC>
Distilled water + alcohol

> <Distilled water + alcohol vs. Saline>
Saline

> <MC vs. Saline>
Saline

$$$$
56410
  Mrv0541 09201616522D          

 25 28  0  0  0  0            999 V2000
    0.9411    3.9770    0.0000 O   0  0  0  0  0  0  0  0  0  0  0  0
    1.9608    0.8385    0.0000 O   0  0  0  0  0  0  0  0  0  0  0  0
    3.0829    2.2363    0.0000 N   0  0  0  0  0  0  0  0  0  0  0  0
    4.9699    2.8493    0.0000 N   0  0  0  0  0  0  0  0  0  0  0  0
    2.6704    3.5058    0.0000 C   0  0  0  0  0  0  0  0  0  0  0  0
    2.0030    3.0208    0.0000 C   0  0  0  0  0  0  0  0  0  0  0  0
    3.3379    3.0208    0.0000 C   0  0  0  0  0  0  0  0  0  0  0  0
    1.1960    3.1924    0.0000 C   0  0  0  0  0  0  0  0  0  0  0  0
    0.6440    2.5793    0.0000 C   0  0  0  0  0  0  0  0  0  0  0  0
    4.1629    3.0208    0.0000 C   0  0  0  0  0  0  0  0  0  0  0  0
    4.4178    2.2363    0.0000 C   0  0  0  0  0  0  0  0  0  0  0  0
    2.2579    2.2363    0.0000 C   0  0  0  0  0  0  0  0  0  0  0  0
    0.8989    1.7947    0.0000 C   0  0  0  0  0  0  0  0  0  0  0  0
    3.7504    1.7513    0.0000 C   0  0  0  0  0  0  0  0  0  0  0  0
    1.7059    1.6231    0.0000 C   0  0  0  0  0  0  0  0  0  0  0  0
   -0.1630    2.7508    0.0000 N   0  0  0  0  0  0  0  0  0  0  0  0
    0.3469    1.1816    0.0000 C   0  0  0  0  0  0  0  0  0  0  0  0
    2.6704    4.3308    0.0000 C   0  0  0  0  0  0  0  0  0  0  0  0
    1.8952    4.6130    0.0000 O   0  0  0  0  0  0  0  0  0  0  0  0
    1.7519    5.4254    0.0000 C   0  0  0  0  0  0  0  0  0  0  0  0
    0.9767    5.7076    0.0000 O   0  0  0  0  0  0  0  0  0  0  0  0
    2.3839    5.9557    0.0000 N   0  0  0  0  0  0  0  0  0  0  0  0
    3.5928    3.8055    0.0000 O   0  0  0  0  0  0  0  0  0  0  0  0
    4.3998    3.9770    0.0000 C   0  0  0  0  0  0  0  0  0  0  0  0
    5.7545    3.1043    0.0000 C   0  0  0  0  0  0  0  0  0  0  0  0
  1  8  2  0  0  0  0
  2 15  2  0  0  0  0
  3  7  1  0  0  0  0
  3 12  1  0  0  0  0
  3 14  1  0  0  0  0
  4 10  1  0  0  0  0
  4 11  1  0  0  0  0
  4 25  1  0  0  0  0
  5  6  1  0  0  0  0
  5  7  1  0  0  0  0
  5 18  1  0  0  0  0
  6 12  2  0  0  0  0
  6  8  1  0  0  0  0
  7 10  1  0  0  0  0
  7 23  1  0  0  0  0
  8  9  1  0  0  0  0
  9 13  2  0  0  0  0
  9 16  1  0  0  0  0
 10 11  1  0  0  0  0
 11 14  1  0  0  0  0
 12 15  1  0  0  0  0
 13 15  1  0  0  0  0
 13 17  1  0  0  0  0
 18 19  1  0  0  0  0
 19 20  1  0  0  0  0
 20 21  2  0  0  0  0
 20 22  1  0  0  0  0
 23 24  1  0  0  0  0
M  END
> <NSC>
56410

> <Saline vs. CMC>
Equal

> <Distilled water + alcohol vs. CMC>
CMC

> <Distilled water + alcohol vs. Saline>
Saline

$$$$
56842
  Mrv0541 09201616522D          

 16 18  0  0  0  0            999 V2000
   -3.4488   -1.2375    0.0000 N   0  0  0  0  0  0  0  0  0  0  0  0
   -2.6238   -1.2375    0.0000 P   0  0  0  0  0  0  0  0  0  0  0  0
   -2.6238   -0.4125    0.0000 O   0  0  0  0  0  0  0  0  0  0  0  0
   -1.7988   -1.2375    0.0000 N   0  0  0  0  0  0  0  0  0  0  0  0
   -1.0843   -0.8250    0.0000 C   0  0  0  0  0  0  0  0  0  0  0  0
   -1.0843   -1.6500    0.0000 C   0  0  0  0  0  0  0  0  0  0  0  0
   -4.1632   -0.8250    0.0000 C   0  0  0  0  0  0  0  0  0  0  0  0
   -4.1632   -1.6500    0.0000 C   0  0  0  0  0  0  0  0  0  0  0  0
   -2.6238   -2.0625    0.0000 C   0  0  0  0  0  0  0  0  0  0  0  0
   -3.3382   -2.4750    0.0000 C   0  0  0  0  0  0  0  0  0  0  0  0
   -1.9093   -2.4750    0.0000 C   0  0  0  0  0  0  0  0  0  0  0  0
   -1.9093   -3.3000    0.0000 C   0  0  0  0  0  0  0  0  0  0  0  0
   -3.3382   -3.3000    0.0000 C   0  0  0  0  0  0  0  0  0  0  0  0
   -2.6238   -3.7125    0.0000 C   0  0  0  0  0  0  0  0  0  0  0  0
   -4.5757   -2.3644    0.0000 C   0  0  0  0  0  0  0  0  0  0  0  0
   -0.6718   -2.3644    0.0000 C   0  0  0  0  0  0  0  0  0  0  0  0
  1  2  1  0  0  0  0
  1  7  1  0  0  0  0
  1  8  1  0  0  0  0
  2  3  2  0  0  0  0
  2  4  1  0  0  0  0
  2  9  1  0  0  0  0
  4  5  1  0  0  0  0
  4  6  1  0  0  0  0
  5  6  1  0  0  0  0
  6 16  1  0  0  0  0
  7  8  1  0  0  0  0
  8 15  1  0  0  0  0
  9 11  2  0  0  0  0
  9 10  1  0  0  0  0
 10 13  2  0  0  0  0
 11 12  1  0  0  0  0
 12 14  2  0  0  0  0
 13 14  1  0  0  0  0
M  END
> <NSC>
56842

> <Saline vs. CMC>
Saline

> <Distilled water + alcohol vs. CMC>
Distilled water + alcohol

$$$$
56843
  Mrv0541 09201616522D          

 14 16  0  0  0  0            999 V2000
   -3.4834   -1.9520    0.0000 N   0  0  0  0  0  0  0  0  0  0  0  0
   -2.7690   -1.5395    0.0000 P   0  0  0  0  0  0  0  0  0  0  0  0
   -3.1815   -0.8250    0.0000 S   0  0  0  0  0  0  0  0  0  0  0  0
   -2.3565   -2.2540    0.0000 N   0  0  0  0  0  0  0  0  0  0  0  0
   -2.0545   -1.1270    0.0000 N   0  0  0  0  0  0  0  0  0  0  0  0
   -1.6420   -0.4125    0.0000 C   0  0  0  0  0  0  0  0  0  0  0  0
   -1.2295   -1.1270    0.0000 C   0  0  0  0  0  0  0  0  0  0  0  0
   -4.3084   -1.9520    0.0000 C   0  0  0  0  0  0  0  0  0  0  0  0
   -3.8959   -2.6665    0.0000 C   0  0  0  0  0  0  0  0  0  0  0  0
   -1.6420   -2.6665    0.0000 C   0  0  0  0  0  0  0  0  0  0  0  0
   -2.3565   -3.0790    0.0000 C   0  0  0  0  0  0  0  0  0  0  0  0
   -3.8959   -3.4915    0.0000 C   0  0  0  0  0  0  0  0  0  0  0  0
   -0.8170   -2.6665    0.0000 C   0  0  0  0  0  0  0  0  0  0  0  0
   -0.5150   -1.5395    0.0000 C   0  0  0  0  0  0  0  0  0  0  0  0
  1  2  1  0  0  0  0
  1  8  1  0  0  0  0
  1  9  1  0  0  0  0
  2  3  2  0  0  0  0
  2  5  1  0  0  0  0
  2  4  1  0  0  0  0
  4 10  1  0  0  0  0
  4 11  1  0  0  0  0
  5  6  1  0  0  0  0
  5  7  1  0  0  0  0
  6  7  1  0  0  0  0
  7 14  1  0  0  0  0
  8  9  1  0  0  0  0
  9 12  1  0  0  0  0
 10 11  1  0  0  0  0
 10 13  1  0  0  0  0
M  END
> <NSC>
56843

> <Saline vs. CMC>
CMC

> <Distilled water + alcohol vs. MC>
Distilled water + alcohol

$$$$
57069
  Mrv0541 09201616522D          

 14 16  0  0  0  0            999 V2000
    1.1269   -1.8334    0.0000 N   0  0  0  0  0  0  0  0  0  0  0  0
    1.9519   -1.8334    0.0000 P   0  0  0  0  0  0  0  0  0  0  0  0
    1.9519   -1.0084    0.0000 S   0  0  0  0  0  0  0  0  0  0  0  0
    2.7770   -1.8334    0.0000 N   0  0  0  0  0  0  0  0  0  0  0  0
    3.4915   -1.4209    0.0000 C   0  0  0  0  0  0  0  0  0  0  0  0
    3.4915   -2.2459    0.0000 C   0  0  0  0  0  0  0  0  0  0  0  0
    0.4125   -1.4209    0.0000 C   0  0  0  0  0  0  0  0  0  0  0  0
    0.4125   -2.2459    0.0000 C   0  0  0  0  0  0  0  0  0  0  0  0
    1.9520   -2.6584    0.0000 C   0  0  0  0  0  0  0  0  0  0  0  0
    1.2375   -3.0709    0.0000 C   0  0  0  0  0  0  0  0  0  0  0  0
    2.6665   -3.0709    0.0000 C   0  0  0  0  0  0  0  0  0  0  0  0
    2.6665   -3.8959    0.0000 C   0  0  0  0  0  0  0  0  0  0  0  0
    1.2375   -3.8959    0.0000 C   0  0  0  0  0  0  0  0  0  0  0  0
    1.9520   -4.3084    0.0000 C   0  0  0  0  0  0  0  0  0  0  0  0
  1  2  1  0  0  0  0
  1  7  1  0  0  0  0
  1  8  1  0  0  0  0
  2  3  2  0  0  0  0
  2  4  1  0  0  0  0
  2  9  1  0  0  0  0
  4  5  1  0  0  0  0
  4  6  1  0  0  0  0
  5  6  1  0  0  0  0
  7  8  1  0  0  0  0
  9 11  2  0  0  0  0
  9 10  1  0  0  0  0
 10 13  2  0  0  0  0
 11 12  1  0  0  0  0
 12 14  2  0  0  0  0
 13 14  1  0  0  0  0
M  END
> <NSC>
57069

> <Distilled water + alcohol vs. MC>
MC

$$$$
57298
  Mrv0541 09201616522D          

 21 22  0  0  0  0            999 V2000
   -0.1611    5.1465    0.0000 P   0  0  0  0  0  0  0  0  0  0  0  0
    0.6639    5.1465    0.0000 N   0  0  0  0  0  0  0  0  0  0  0  0
   -0.9861    5.1465    0.0000 O   0  0  0  0  0  0  0  0  0  0  0  0
   -0.1611    4.3215    0.0000 N   0  0  0  0  0  0  0  0  0  0  0  0
   -0.1611    5.9715    0.0000 N   0  0  0  0  0  0  0  0  0  0  0  0
    1.0764    4.4320    0.0000 C   0  0  0  0  0  0  0  0  0  0  0  0
    1.0764    5.8609    0.0000 C   0  0  0  0  0  0  0  0  0  0  0  0
   -0.5736    3.6070    0.0000 C   0  0  0  0  0  0  0  0  0  0  0  0
    0.2514    3.6070    0.0000 C   0  0  0  0  0  0  0  0  0  0  0  0
    0.2514    6.6859    0.0000 C   0  0  0  0  0  0  0  0  0  0  0  0
   -0.5736    6.6859    0.0000 C   0  0  0  0  0  0  0  0  0  0  0  0
    1.9014    4.4320    0.0000 C   0  0  0  0  0  0  0  0  0  0  0  0
    1.9014    5.8609    0.0000 C   0  0  0  0  0  0  0  0  0  0  0  0
    2.3139    3.7175    0.0000 C   0  0  0  0  0  0  0  0  0  0  0  0
    2.3139    6.5754    0.0000 C   0  0  0  0  0  0  0  0  0  0  0  0
    3.1389    3.7175    0.0000 C   0  0  0  0  0  0  0  0  0  0  0  0
    3.1389    6.5754    0.0000 C   0  0  0  0  0  0  0  0  0  0  0  0
    3.5514    3.0031    0.0000 C   0  0  0  0  0  0  0  0  0  0  0  0
    3.5514    7.2899    0.0000 C   0  0  0  0  0  0  0  0  0  0  0  0
    4.3764    3.0031    0.0000 C   0  0  0  0  0  0  0  0  0  0  0  0
    4.3764    7.2899    0.0000 C   0  0  0  0  0  0  0  0  0  0  0  0
  1  2  1  0  0  0  0
  1  3  2  0  0  0  0
  1  4  1  0  0  0  0
  1  5  1  0  0  0  0
  2  6  1  0  0  0  0
  2  7  1  0  0  0  0
  4  8  1  0  0  0  0
  4  9  1  0  0  0  0
  5 10  1  0  0  0  0
  5 11  1  0  0  0  0
  6 12  1  0  0  0  0
  7 13  1  0  0  0  0
 12 14  1  0  0  0  0
 13 15  1  0  0  0  0
 14 16  1  0  0  0  0
 15 17  1  0  0  0  0
 16 18  1  0  0  0  0
 17 19  1  0  0  0  0
 18 20  1  0  0  0  0
 19 21  1  0  0  0  0
  8  9  1  0  0  0  0
 10 11  1  0  0  0  0
M  END
> <NSC>
57298

> <Distilled water + alcohol vs. CMC>
Distilled water + alcohol

$$$$
57299
  Mrv0541 09201616522D          

 23 24  0  0  0  0            999 V2000
   -0.1611    5.1465    0.0000 P   0  0  0  0  0  0  0  0  0  0  0  0
    0.6639    5.1465    0.0000 N   0  0  0  0  0  0  0  0  0  0  0  0
   -0.9861    5.1465    0.0000 O   0  0  0  0  0  0  0  0  0  0  0  0
   -0.1611    4.3215    0.0000 N   0  0  0  0  0  0  0  0  0  0  0  0
   -0.1611    5.9715    0.0000 N   0  0  0  0  0  0  0  0  0  0  0  0
    1.0764    5.8609    0.0000 C   0  0  0  0  0  0  0  0  0  0  0  0
    1.0764    4.4320    0.0000 C   0  0  0  0  0  0  0  0  0  0  0  0
   -0.5736    3.6070    0.0000 C   0  0  0  0  0  0  0  0  0  0  0  0
    0.2514    3.6070    0.0000 C   0  0  0  0  0  0  0  0  0  0  0  0
    0.2514    6.6859    0.0000 C   0  0  0  0  0  0  0  0  0  0  0  0
   -0.5736    6.6859    0.0000 C   0  0  0  0  0  0  0  0  0  0  0  0
    1.9014    5.8609    0.0000 C   0  0  0  0  0  0  0  0  0  0  0  0
    1.9014    4.4320    0.0000 C   0  0  0  0  0  0  0  0  0  0  0  0
   -1.2880    3.1945    0.0000 C   0  0  0  0  0  0  0  0  0  0  0  0
    0.9659    7.0984    0.0000 C   0  0  0  0  0  0  0  0  0  0  0  0
    2.3139    6.5754    0.0000 C   0  0  0  0  0  0  0  0  0  0  0  0
    2.3139    3.7175    0.0000 C   0  0  0  0  0  0  0  0  0  0  0  0
    3.1389    6.5754    0.0000 C   0  0  0  0  0  0  0  0  0  0  0  0
    3.1389    3.7175    0.0000 C   0  0  0  0  0  0  0  0  0  0  0  0
    3.5514    7.2899    0.0000 C   0  0  0  0  0  0  0  0  0  0  0  0
    3.5514    3.0031    0.0000 C   0  0  0  0  0  0  0  0  0  0  0  0
    4.3764    7.2899    0.0000 C   0  0  0  0  0  0  0  0  0  0  0  0
    4.3764    3.0031    0.0000 C   0  0  0  0  0  0  0  0  0  0  0  0
  1  2  1  0  0  0  0
  1  3  2  0  0  0  0
  1  4  1  0  0  0  0
  1  5  1  0  0  0  0
  2  6  1  0  0  0  0
  2  7  1  0  0  0  0
  4  8  1  0  0  0  0
  4  9  1  0  0  0  0
  5 10  1  0  0  0  0
  5 11  1  0  0  0  0
  6 12  1  0  0  0  0
  7 13  1  0  0  0  0
  8 14  1  0  0  0  0
 10 15  1  0  0  0  0
 12 16  1  0  0  0  0
 13 17  1  0  0  0  0
 16 18  1  0  0  0  0
 17 19  1  0  0  0  0
 18 20  1  0  0  0  0
 19 21  1  0  0  0  0
 20 22  1  0  0  0  0
 21 23  1  0  0  0  0
  8  9  1  0  0  0  0
 10 11  1  0  0  0  0
M  END
> <NSC>
57299

> <Distilled water + alcohol vs. CMC>
CMC

$$$$
57302
  Mrv0541 09201616522D          

 17 20  0  0  0  0            999 V2000
   -2.0647    3.4349    0.0000 O   0  0  0  0  0  0  0  0  0  0  0  0
   -1.3502    3.8474    0.0000 P   0  0  0  0  0  0  0  0  0  0  0  0
   -1.7627    4.5619    0.0000 N   0  0  0  0  0  0  0  0  0  0  0  0
   -0.9377    3.1329    0.0000 N   0  0  0  0  0  0  0  0  0  0  0  0
   -0.6357    4.2599    0.0000 N   0  0  0  0  0  0  0  0  0  0  0  0
   -1.7627    5.3869    0.0000 C   0  0  0  0  0  0  0  0  0  0  0  0
   -2.4772    4.9744    0.0000 C   0  0  0  0  0  0  0  0  0  0  0  0
   -0.2232    4.9744    0.0000 C   0  0  0  0  0  0  0  0  0  0  0  0
    0.1893    4.2599    0.0000 C   0  0  0  0  0  0  0  0  0  0  0  0
   -2.0578    2.1243    0.0000 C   0  0  0  0  0  0  0  0  0  0  0  0
   -1.2733    2.3792    0.0000 C   0  0  0  0  0  0  0  0  0  0  0  0
   -2.2294    1.3173    0.0000 C   0  0  0  0  0  0  0  0  0  0  0  0
   -0.6601    1.8272    0.0000 C   0  0  0  0  0  0  0  0  0  0  0  0
   -1.6163    0.7653    0.0000 C   0  0  0  0  0  0  0  0  0  0  0  0
    0.0543    2.2397    0.0000 C   0  0  0  0  0  0  0  0  0  0  0  0
   -0.1172    3.0467    0.0000 C   0  0  0  0  0  0  0  0  0  0  0  0
   -0.8317    1.0202    0.0000 C   0  0  0  0  0  0  0  0  0  0  0  0
  1  2  2  0  0  0  0
  2  3  1  0  0  0  0
  2  5  1  0  0  0  0
  2  4  1  0  0  0  0
  3  6  1  0  0  0  0
  3  7  1  0  0  0  0
  4 11  1  0  0  0  0
  4 16  1  0  0  0  0
  5  8  1  0  0  0  0
  5  9  1  0  0  0  0
  6  7  1  0  0  0  0
  8  9  1  0  0  0  0
 10 12  2  0  0  0  0
 10 11  1  0  0  0  0
 11 13  2  0  0  0  0
 12 14  1  0  0  0  0
 13 15  1  0  0  0  0
 13 17  1  0  0  0  0
 14 17  2  0  0  0  0
 15 16  1  0  0  0  0
M  END
> <NSC>
57302

> <Distilled water + alcohol vs. CMC>
CMC

> <Distilled water + alcohol vs. Saline>
Saline

$$$$
57303
  Mrv0541 09201616522D          

 19 22  0  0  0  0            999 V2000
   -0.4397    4.3393    0.0000 O   0  0  0  0  0  0  0  0  0  0  0  0
    0.3853    5.1643    0.0000 N   0  0  0  0  0  0  0  0  0  0  0  0
    0.3853    4.3393    0.0000 P   0  0  0  0  0  0  0  0  0  0  0  0
    0.3853    3.5143    0.0000 N   0  0  0  0  0  0  0  0  0  0  0  0
    1.2103    4.3393    0.0000 N   0  0  0  0  0  0  0  0  0  0  0  0
    0.7978    5.8788    0.0000 C   0  0  0  0  0  0  0  0  0  0  0  0
   -0.0272    5.8788    0.0000 C   0  0  0  0  0  0  0  0  0  0  0  0
    1.9248    4.7518    0.0000 C   0  0  0  0  0  0  0  0  0  0  0  0
    1.9248    3.9268    0.0000 C   0  0  0  0  0  0  0  0  0  0  0  0
   -1.0891    3.2009    0.0000 C   0  0  0  0  0  0  0  0  0  0  0  0
   -0.2821    3.0293    0.0000 C   0  0  0  0  0  0  0  0  0  0  0  0
   -1.6411    2.5878    0.0000 C   0  0  0  0  0  0  0  0  0  0  0  0
   -0.0272    2.2448    0.0000 C   0  0  0  0  0  0  0  0  0  0  0  0
   -1.3862    1.8032    0.0000 C   0  0  0  0  0  0  0  0  0  0  0  0
    0.7978    2.2448    0.0000 C   0  0  0  0  0  0  0  0  0  0  0  0
    1.0528    3.0293    0.0000 C   0  0  0  0  0  0  0  0  0  0  0  0
   -0.5792    1.6316    0.0000 C   0  0  0  0  0  0  0  0  0  0  0  0
    1.5123    6.2913    0.0000 C   0  0  0  0  0  0  0  0  0  0  0  0
    2.3373    3.2123    0.0000 C   0  0  0  0  0  0  0  0  0  0  0  0
  1  3  2  0  0  0  0
  2  3  1  0  0  0  0
  2  6  1  0  0  0  0
  2  7  1  0  0  0  0
  3  5  1  0  0  0  0
  3  4  1  0  0  0  0
  4 11  1  0  0  0  0
  4 16  1  0  0  0  0
  5  8  1  0  0  0  0
  5  9  1  0  0  0  0
  6  7  1  0  0  0  0
  6 18  1  0  0  0  0
  8  9  1  0  0  0  0
  9 19  1  0  0  0  0
 10 12  2  0  0  0  0
 10 11  1  0  0  0  0
 11 13  2  0  0  0  0
 12 14  1  0  0  0  0
 13 15  1  0  0  0  0
 13 17  1  0  0  0  0
 14 17  2  0  0  0  0
 15 16  1  0  0  0  0
M  END
> <NSC>
57303

> <Distilled water + alcohol vs. CMC>
CMC

$$$$
57554
  Mrv0541 09201616522D          

 10 11  0  0  0  0            999 V2000
   -0.7017    0.3159    0.0000 N   0  0  0  0  0  0  0  0  0  0  0  0
    0.7260    0.2551    0.0000 N   0  0  0  0  0  0  0  0  0  0  0  0
    1.5502    0.2201    0.0000 C   0  0  0  0  0  0  0  0  0  0  0  0
    1.1077   -0.4762    0.0000 C   0  0  0  0  0  0  0  0  0  0  0  0
   -1.5259    0.3510    0.0000 C   0  0  0  0  0  0  0  0  0  0  0  0
   -1.1442   -0.3804    0.0000 C   0  0  0  0  0  0  0  0  0  0  0  0
   -1.1793   -1.2046    0.0000 C   0  0  0  0  0  0  0  0  0  0  0  0
    0.0297    0.6977    0.0000 C   0  0  0  0  0  0  0  0  0  0  0  0
    0.0648    1.5219    0.0000 O   0  0  0  0  0  0  0  0  0  0  0  0
    1.0726   -1.3005    0.0000 C   0  0  0  0  0  0  0  0  0  0  0  0
  1  5  1  0  0  0  0
  1  6  1  0  0  0  0
  1  8  1  0  0  0  0
  2  3  1  0  0  0  0
  2  4  1  0  0  0  0
  2  8  1  0  0  0  0
  3  4  1  0  0  0  0
  4 10  1  0  0  0  0
  5  6  1  0  0  0  0
  6  7  1  0  0  0  0
  8  9  2  0  0  0  0
M  END
> <NSC>
57554

> <Distilled water + alcohol vs. CMC>
Distilled water + alcohol

$$$$
57561
  Mrv0541 09201616522D          

 12 13  0  0  0  0            999 V2000
    0.7697    2.5707    0.0000 N   0  0  0  0  0  0  0  0  0  0  0  0
    2.9131    3.8082    0.0000 N   0  0  0  0  0  0  0  0  0  0  0  0
    3.3256    4.5227    0.0000 C   0  0  0  0  0  0  0  0  0  0  0  0
    3.7381    3.8082    0.0000 C   0  0  0  0  0  0  0  0  0  0  0  0
    0.3572    3.2852    0.0000 C   0  0  0  0  0  0  0  0  0  0  0  0
   -0.0553    2.5707    0.0000 C   0  0  0  0  0  0  0  0  0  0  0  0
   -0.7697    2.1582    0.0000 C   0  0  0  0  0  0  0  0  0  0  0  0
    1.4842    2.1582    0.0000 C   0  0  0  0  0  0  0  0  0  0  0  0
    2.1987    2.5707    0.0000 C   0  0  0  0  0  0  0  0  0  0  0  0
    2.9131    2.1582    0.0000 O   0  0  0  0  0  0  0  0  0  0  0  0
    2.1987    3.3957    0.0000 C   0  0  0  0  0  0  0  0  0  0  0  0
    4.4526    3.3957    0.0000 C   0  0  0  0  0  0  0  0  0  0  0  0
  1  5  1  0  0  0  0
  1  6  1  0  0  0  0
  1  8  1  0  0  0  0
  2  3  1  0  0  0  0
  2  4  1  0  0  0  0
  2 11  1  0  0  0  0
  3  4  1  0  0  0  0
  4 12  1  0  0  0  0
  5  6  1  0  0  0  0
  6  7  1  0  0  0  0
  8  9  1  0  0  0  0
  9 10  1  0  0  0  0
  9 11  1  0  0  0  0
M  END
> <NSC>
57561

> <Distilled water + alcohol vs. CMC>
CMC

$$$$
57563
  Mrv0541 09201616522D          

 16 17  0  0  0  0            999 V2000
    1.5395    1.5395    0.0000 N   0  0  0  0  0  0  0  0  0  0  0  0
    6.0770    2.2540    0.0000 N   0  0  0  0  0  0  0  0  0  0  0  0
    6.7915    2.6665    0.0000 C   0  0  0  0  0  0  0  0  0  0  0  0
    6.7915    1.8415    0.0000 C   0  0  0  0  0  0  0  0  0  0  0  0
    0.8250    1.9520    0.0000 C   0  0  0  0  0  0  0  0  0  0  0  0
    0.8250    1.1270    0.0000 C   0  0  0  0  0  0  0  0  0  0  0  0
    0.4125    0.4125    0.0000 C   0  0  0  0  0  0  0  0  0  0  0  0
    2.3645    1.5395    0.0000 C   0  0  0  0  0  0  0  0  0  0  0  0
    2.7770    2.2540    0.0000 O   0  0  0  0  0  0  0  0  0  0  0  0
    2.7770    0.8250    0.0000 O   0  0  0  0  0  0  0  0  0  0  0  0
    3.6020    0.8250    0.0000 C   0  0  0  0  0  0  0  0  0  0  0  0
    4.0145    1.5395    0.0000 C   0  0  0  0  0  0  0  0  0  0  0  0
    4.8395    1.5395    0.0000 O   0  0  0  0  0  0  0  0  0  0  0  0
    5.2520    2.2540    0.0000 C   0  0  0  0  0  0  0  0  0  0  0  0
    4.8395    2.9684    0.0000 O   0  0  0  0  0  0  0  0  0  0  0  0
    7.2040    1.1270    0.0000 C   0  0  0  0  0  0  0  0  0  0  0  0
  1  5  1  0  0  0  0
  1  6  1  0  0  0  0
  1  8  1  0  0  0  0
  2  3  1  0  0  0  0
  2  4  1  0  0  0  0
  2 14  1  0  0  0  0
  3  4  1  0  0  0  0
  4 16  1  0  0  0  0
  5  6  1  0  0  0  0
  6  7  1  0  0  0  0
  8  9  2  0  0  0  0
  8 10  1  0  0  0  0
 10 11  1  0  0  0  0
 11 12  1  0  0  0  0
 12 13  1  0  0  0  0
 13 14  1  0  0  0  0
 14 15  2  0  0  0  0
M  END
> <NSC>
57563

> <Distilled water + alcohol vs. CMC>
Distilled water + alcohol

$$$$
57568
  Mrv0541 09201616522D          

 18 21  0  0  0  0            999 V2000
    1.9519    4.0145    0.0000 N   0  0  0  0  0  0  0  0  0  0  0  0
    2.6665    2.7770    0.0000 N   0  0  0  0  0  0  0  0  0  0  0  0
    3.3809    4.0145    0.0000 N   0  0  0  0  0  0  0  0  0  0  0  0
    3.3809    1.5395    0.0000 N   0  0  0  0  0  0  0  0  0  0  0  0
    4.0954    2.7770    0.0000 N   0  0  0  0  0  0  0  0  0  0  0  0
    4.8099    4.0145    0.0000 N   0  0  0  0  0  0  0  0  0  0  0  0
    5.2224    4.7290    0.0000 C   0  0  0  0  0  0  0  0  0  0  0  0
    5.6349    4.0145    0.0000 C   0  0  0  0  0  0  0  0  0  0  0  0
    1.5395    4.7290    0.0000 C   0  0  0  0  0  0  0  0  0  0  0  0
    1.1269    4.0145    0.0000 C   0  0  0  0  0  0  0  0  0  0  0  0
    4.0954    3.6019    0.0000 C   0  0  0  0  0  0  0  0  0  0  0  0
    2.6665    3.6019    0.0000 C   0  0  0  0  0  0  0  0  0  0  0  0
    3.3809    2.3644    0.0000 C   0  0  0  0  0  0  0  0  0  0  0  0
    3.7934    0.8250    0.0000 C   0  0  0  0  0  0  0  0  0  0  0  0
    2.9684    0.8250    0.0000 C   0  0  0  0  0  0  0  0  0  0  0  0
    0.4125    3.6019    0.0000 C   0  0  0  0  0  0  0  0  0  0  0  0
    4.5079    0.4125    0.0000 C   0  0  0  0  0  0  0  0  0  0  0  0
    6.3493    3.6019    0.0000 C   0  0  0  0  0  0  0  0  0  0  0  0
  1  9  1  0  0  0  0
  1 10  1  0  0  0  0
  1 12  1  0  0  0  0
  2 12  2  0  0  0  0
  2 13  1  0  0  0  0
  3 11  2  0  0  0  0
  3 12  1  0  0  0  0
  4 13  1  0  0  0  0
  4 14  1  0  0  0  0
  4 15  1  0  0  0  0
  5 13  2  0  0  0  0
  5 11  1  0  0  0  0
  6  7  1  0  0  0  0
  6  8  1  0  0  0  0
  6 11  1  0  0  0  0
  7  8  1  0  0  0  0
  8 18  1  0  0  0  0
  9 10  1  0  0  0  0
 10 16  1  0  0  0  0
 14 15  1  0  0  0  0
 14 17  1  0  0  0  0
M  END
> <NSC>
57568

> <Saline vs. CMC>
CMC

> <Distilled water + alcohol vs. Saline>
Distilled water + alcohol

$$$$
57569
  Mrv0541 09201616522D          

 19 20  0  0  0  0            999 V2000
    2.1029    0.5635    0.0000 N   0  0  0  0  0  0  0  0  0  0  0  0
    8.5330   -0.6740    0.0000 N   0  0  0  0  0  0  0  0  0  0  0  0
    8.9455    0.0405    0.0000 C   0  0  0  0  0  0  0  0  0  0  0  0
    9.3580   -0.6740    0.0000 C   0  0  0  0  0  0  0  0  0  0  0  0
    1.6904    1.2780    0.0000 C   0  0  0  0  0  0  0  0  0  0  0  0
    1.2780    0.5635    0.0000 C   0  0  0  0  0  0  0  0  0  0  0  0
    0.5635    0.1510    0.0000 C   0  0  0  0  0  0  0  0  0  0  0  0
    2.8174    0.1510    0.0000 C   0  0  0  0  0  0  0  0  0  0  0  0
    3.5318    0.5635    0.0000 O   0  0  0  0  0  0  0  0  0  0  0  0
    2.8174   -0.6740    0.0000 O   0  0  0  0  0  0  0  0  0  0  0  0
    3.5318   -1.0865    0.0000 C   0  0  0  0  0  0  0  0  0  0  0  0
    4.2463   -0.6740    0.0000 C   0  0  0  0  0  0  0  0  0  0  0  0
    4.9607   -1.0865    0.0000 O   0  0  0  0  0  0  0  0  0  0  0  0
    5.6752   -0.6740    0.0000 C   0  0  0  0  0  0  0  0  0  0  0  0
    6.3897   -1.0865    0.0000 C   0  0  0  0  0  0  0  0  0  0  0  0
    7.1041   -0.6740    0.0000 O   0  0  0  0  0  0  0  0  0  0  0  0
    7.8186   -1.0865    0.0000 C   0  0  0  0  0  0  0  0  0  0  0  0
    7.8186   -1.9114    0.0000 O   0  0  0  0  0  0  0  0  0  0  0  0
   10.0725   -1.0865    0.0000 C   0  0  0  0  0  0  0  0  0  0  0  0
  1  5  1  0  0  0  0
  1  6  1  0  0  0  0
  1  8  1  0  0  0  0
  2  3  1  0  0  0  0
  2  4  1  0  0  0  0
  2 17  1  0  0  0  0
  3  4  1  0  0  0  0
  4 19  1  0  0  0  0
  5  6  1  0  0  0  0
  6  7  1  0  0  0  0
  8  9  2  0  0  0  0
  8 10  1  0  0  0  0
 10 11  1  0  0  0  0
 11 12  1  0  0  0  0
 12 13  1  0  0  0  0
 13 14  1  0  0  0  0
 14 15  1  0  0  0  0
 15 16  1  0  0  0  0
 16 17  1  0  0  0  0
 17 18  2  0  0  0  0
M  END
> <NSC>
57569

> <Saline vs. CMC>
Saline

> <Distilled water + alcohol vs. CMC>
Equal

> <Distilled water + alcohol vs. Saline>
Saline

$$$$
57570
  Mrv0541 09201616522D          

 22 25  0  0  0  0            999 V2000
   -0.8347    0.9620    0.0000 N   0  0  0  0  0  0  0  0  0  0  0  0
   -0.2238   -0.4494    0.0000 O   0  0  0  0  0  0  0  0  0  0  0  0
   -0.9998    2.1170    0.0000 O   0  0  0  0  0  0  0  0  0  0  0  0
    0.1003   -1.2081    0.0000 P   0  0  0  0  0  0  0  0  0  0  0  0
   -0.6584   -1.5322    0.0000 N   0  0  0  0  0  0  0  0  0  0  0  0
   -0.3397    1.6220    0.0000 P   0  0  0  0  0  0  0  0  0  0  0  0
    0.4244   -1.9667    0.0000 N   0  0  0  0  0  0  0  0  0  0  0  0
    0.1552    2.2821    0.0000 N   0  0  0  0  0  0  0  0  0  0  0  0
    0.2539    3.1011    0.0000 C   0  0  0  0  0  0  0  0  0  0  0  0
    0.9139    2.6062    0.0000 C   0  0  0  0  0  0  0  0  0  0  0  0
   -1.5934    0.6379    0.0000 C   0  0  0  0  0  0  0  0  0  0  0  0
   -0.9333    0.1429    0.0000 C   0  0  0  0  0  0  0  0  0  0  0  0
    1.0844   -2.4617    0.0000 C   0  0  0  0  0  0  0  0  0  0  0  0
    0.3257   -2.7858    0.0000 C   0  0  0  0  0  0  0  0  0  0  0  0
   -1.1533   -2.1922    0.0000 C   0  0  0  0  0  0  0  0  0  0  0  0
   -1.4775   -1.4335    0.0000 C   0  0  0  0  0  0  0  0  0  0  0  0
    0.3203    1.1271    0.0000 N   0  0  0  0  0  0  0  0  0  0  0  0
    1.0789    1.4512    0.0000 C   0  0  0  0  0  0  0  0  0  0  0  0
    0.2216    0.3079    0.0000 C   0  0  0  0  0  0  0  0  0  0  0  0
    0.9575   -0.0648    0.0000 C   0  0  0  0  0  0  0  0  0  0  0  0
    0.8589   -0.8840    0.0000 N   0  0  0  0  0  0  0  0  0  0  0  0
    1.5189   -1.3789    0.0000 C   0  0  0  0  0  0  0  0  0  0  0  0
  1  6  1  0  0  0  0
  1 11  1  0  0  0  0
  1 12  1  0  0  0  0
  2  4  2  0  0  0  0
  3  6  2  0  0  0  0
  4  7  1  0  0  0  0
  4  5  1  0  0  0  0
  4 21  1  0  0  0  0
  5 15  1  0  0  0  0
  5 16  1  0  0  0  0
  6  8  1  0  0  0  0
  6 17  1  0  0  0  0
  7 13  1  0  0  0  0
  7 14  1  0  0  0  0
  8  9  1  0  0  0  0
  8 10  1  0  0  0  0
  9 10  1  0  0  0  0
 11 12  1  0  0  0  0
 13 14  1  0  0  0  0
 15 16  1  0  0  0  0
 17 18  1  0  0  0  0
 17 19  1  0  0  0  0
 19 20  1  0  0  0  0
 20 21  1  0  0  0  0
 21 22  1  0  0  0  0
M  END
> <NSC>
57570

> <Distilled water + alcohol vs. Saline>
Saline

$$$$
58788
  Mrv0541 09201616522D          

 30 36  0  0  0  0            999 V2000
   -1.0443   -4.2588    0.0000 N   0  0  0  0  0  0  0  0  0  0  0  0
   -0.5140   -3.3403    0.0000 N   0  0  0  0  0  0  0  0  0  0  0  0
   -0.2319   -4.1156    0.0000 P   0  0  0  0  0  0  0  0  0  0  0  0
   -0.2319   -4.9406    0.0000 N   0  0  0  0  0  0  0  0  0  0  0  0
    0.4826   -3.7031    0.0000 N   0  0  0  0  0  0  0  0  0  0  0  0
    0.4826   -5.3531    0.0000 P   0  0  0  0  0  0  0  0  0  0  0  0
   -0.0477   -5.9851    0.0000 N   0  0  0  0  0  0  0  0  0  0  0  0
    1.1971   -4.9406    0.0000 N   0  0  0  0  0  0  0  0  0  0  0  0
    1.4792   -3.3403    0.0000 N   0  0  0  0  0  0  0  0  0  0  0  0
    1.1971   -4.1156    0.0000 P   0  0  0  0  0  0  0  0  0  0  0  0
    2.0095   -4.2588    0.0000 N   0  0  0  0  0  0  0  0  0  0  0  0
    1.0129   -5.9851    0.0000 N   0  0  0  0  0  0  0  0  0  0  0  0
    2.1112   -2.8100    0.0000 C   0  0  0  0  0  0  0  0  0  0  0  0
    1.3360   -2.5278    0.0000 C   0  0  0  0  0  0  0  0  0  0  0  0
   -0.3708   -2.5278    0.0000 C   0  0  0  0  0  0  0  0  0  0  0  0
   -1.1460   -2.8100    0.0000 C   0  0  0  0  0  0  0  0  0  0  0  0
    2.7848   -3.9766    0.0000 C   0  0  0  0  0  0  0  0  0  0  0  0
    2.6415   -4.7891    0.0000 C   0  0  0  0  0  0  0  0  0  0  0  0
   -1.8196   -3.9766    0.0000 C   0  0  0  0  0  0  0  0  0  0  0  0
   -1.6764   -4.7891    0.0000 C   0  0  0  0  0  0  0  0  0  0  0  0
    1.7882   -6.2672    0.0000 C   0  0  0  0  0  0  0  0  0  0  0  0
    1.1562   -6.7975    0.0000 C   0  0  0  0  0  0  0  0  0  0  0  0
   -0.1910   -6.7975    0.0000 C   0  0  0  0  0  0  0  0  0  0  0  0
   -0.8230   -6.2672    0.0000 C   0  0  0  0  0  0  0  0  0  0  0  0
   -1.9585   -5.5644    0.0000 C   0  0  0  0  0  0  0  0  0  0  0  0
    0.1595   -1.8959    0.0000 C   0  0  0  0  0  0  0  0  0  0  0  0
    0.0912   -7.5728    0.0000 C   0  0  0  0  0  0  0  0  0  0  0  0
    2.9237   -2.6667    0.0000 C   0  0  0  0  0  0  0  0  0  0  0  0
    2.9237   -5.5644    0.0000 C   0  0  0  0  0  0  0  0  0  0  0  0
    0.8740   -7.5728    0.0000 C   0  0  0  0  0  0  0  0  0  0  0  0
  1  3  1  0  0  0  0
  1 19  1  0  0  0  0
  1 20  1  0  0  0  0
  2  3  1  0  0  0  0
  2 15  1  0  0  0  0
  2 16  1  0  0  0  0
  3  5  1  0  0  0  0
  3  4  2  0  0  0  0
  4  6  1  0  0  0  0
  5 10  2  0  0  0  0
  6  8  2  0  0  0  0
  6 12  1  0  0  0  0
  6  7  1  0  0  0  0
  7 23  1  0  0  0  0
  7 24  1  0  0  0  0
  8 10  1  0  0  0  0
  9 10  1  0  0  0  0
  9 13  1  0  0  0  0
  9 14  1  0  0  0  0
 10 11  1  0  0  0  0
 11 17  1  0  0  0  0
 11 18  1  0  0  0  0
 12 21  1  0  0  0  0
 12 22  1  0  0  0  0
 13 14  1  0  0  0  0
 13 28  1  0  0  0  0
 15 16  1  0  0  0  0
 15 26  1  0  0  0  0
 17 18  1  0  0  0  0
 18 29  1  0  0  0  0
 19 20  1  0  0  0  0
 20 25  1  0  0  0  0
 21 22  1  0  0  0  0
 22 30  1  0  0  0  0
 23 24  1  0  0  0  0
 23 27  1  0  0  0  0
M  END
> <NSC>
58788

> <Distilled water + alcohol vs. CMC>
CMC

$$$$
58940
  Mrv0541 09201616522D          

 14 15  0  0  0  0            999 V2000
   -1.6961   -0.0013    0.0000 N   0  0  0  0  0  0  0  0  0  0  0  0
    1.8446    0.6279    0.0000 N   0  0  0  0  0  0  0  0  0  0  0  0
    2.6350    0.8645    0.0000 C   0  0  0  0  0  0  0  0  0  0  0  0
    2.4447    0.0618    0.0000 C   0  0  0  0  0  0  0  0  0  0  0  0
   -2.2961    0.5649    0.0000 C   0  0  0  0  0  0  0  0  0  0  0  0
   -2.4864   -0.2379    0.0000 C   0  0  0  0  0  0  0  0  0  0  0  0
   -3.0526   -0.8379    0.0000 C   0  0  0  0  0  0  0  0  0  0  0  0
   -3.8554   -0.6476    0.0000 C   0  0  0  0  0  0  0  0  0  0  0  0
   -0.8933   -0.1916    0.0000 C   0  0  0  0  0  0  0  0  0  0  0  0
   -0.3271    0.4084    0.0000 C   0  0  0  0  0  0  0  0  0  0  0  0
    0.4756    0.2182    0.0000 C   0  0  0  0  0  0  0  0  0  0  0  0
    1.0418    0.8182    0.0000 C   0  0  0  0  0  0  0  0  0  0  0  0
    2.6812   -0.7286    0.0000 C   0  0  0  0  0  0  0  0  0  0  0  0
    3.4840   -0.9189    0.0000 C   0  0  0  0  0  0  0  0  0  0  0  0
  1  5  1  0  0  0  0
  1  6  1  0  0  0  0
  1  9  1  0  0  0  0
  2  3  1  0  0  0  0
  2  4  1  0  0  0  0
  2 12  1  0  0  0  0
  3  4  1  0  0  0  0
  4 13  1  0  0  0  0
  5  6  1  0  0  0  0
  6  7  1  0  0  0  0
  7  8  1  0  0  0  0
  9 10  1  0  0  0  0
 10 11  1  0  0  0  0
 11 12  1  0  0  0  0
 13 14  1  0  0  0  0
M  END
> <NSC>
58940

> <Distilled water + alcohol vs. CMC>
Distilled water + alcohol

$$$$
58941
  Mrv0541 09201616522D          

 14 15  0  0  0  0            999 V2000
    0.8795    2.3556    0.0000 N   0  0  0  0  0  0  0  0  0  0  0  0
    3.0229    5.2431    0.0000 N   0  0  0  0  0  0  0  0  0  0  0  0
    3.4354    5.9575    0.0000 C   0  0  0  0  0  0  0  0  0  0  0  0
    3.8479    5.2431    0.0000 C   0  0  0  0  0  0  0  0  0  0  0  0
    0.0545    2.3556    0.0000 C   0  0  0  0  0  0  0  0  0  0  0  0
    0.4670    1.6411    0.0000 C   0  0  0  0  0  0  0  0  0  0  0  0
   -0.1650    1.1108    0.0000 C   0  0  0  0  0  0  0  0  0  0  0  0
    1.0990    1.1108    0.0000 C   0  0  0  0  0  0  0  0  0  0  0  0
    1.5940    2.7681    0.0000 C   0  0  0  0  0  0  0  0  0  0  0  0
    1.5940    3.5931    0.0000 C   0  0  0  0  0  0  0  0  0  0  0  0
    2.3084    4.0056    0.0000 C   0  0  0  0  0  0  0  0  0  0  0  0
    2.3084    4.8306    0.0000 C   0  0  0  0  0  0  0  0  0  0  0  0
    3.9911    4.4306    0.0000 C   0  0  0  0  0  0  0  0  0  0  0  0
    4.6231    5.5252    0.0000 C   0  0  0  0  0  0  0  0  0  0  0  0
  1  5  1  0  0  0  0
  1  6  1  0  0  0  0
  1  9  1  0  0  0  0
  2  3  1  0  0  0  0
  2  4  1  0  0  0  0
  2 12  1  0  0  0  0
  3  4  1  0  0  0  0
  4 13  1  0  0  0  0
  4 14  1  0  0  0  0
  5  6  1  0  0  0  0
  6  7  1  0  0  0  0
  6  8  1  0  0  0  0
  9 10  1  0  0  0  0
 10 11  1  0  0  0  0
 11 12  1  0  0  0  0
M  END
> <NSC>
58941

> <Distilled water + alcohol vs. CMC>
Distilled water + alcohol

$$$$
58943
  Mrv0541 09201616522D          

 14 16  0  0  0  0            999 V2000
    1.1269   -1.8334    0.0000 N   0  0  0  0  0  0  0  0  0  0  0  0
    1.9519   -1.8334    0.0000 P   0  0  0  0  0  0  0  0  0  0  0  0
    1.9519   -1.0084    0.0000 O   0  0  0  0  0  0  0  0  0  0  0  0
    1.9519   -2.6584    0.0000 N   0  0  0  0  0  0  0  0  0  0  0  0
    2.7770   -1.8334    0.0000 N   0  0  0  0  0  0  0  0  0  0  0  0
    3.4915   -1.4209    0.0000 C   0  0  0  0  0  0  0  0  0  0  0  0
    3.4915   -2.2459    0.0000 C   0  0  0  0  0  0  0  0  0  0  0  0
    0.4125   -1.4209    0.0000 C   0  0  0  0  0  0  0  0  0  0  0  0
    0.4125   -2.2459    0.0000 C   0  0  0  0  0  0  0  0  0  0  0  0
    2.6665   -3.0709    0.0000 C   0  0  0  0  0  0  0  0  0  0  0  0
    2.6665   -3.8959    0.0000 C   0  0  0  0  0  0  0  0  0  0  0  0
    1.9520   -4.3084    0.0000 C   0  0  0  0  0  0  0  0  0  0  0  0
    1.2375   -3.8959    0.0000 C   0  0  0  0  0  0  0  0  0  0  0  0
    1.2375   -3.0709    0.0000 C   0  0  0  0  0  0  0  0  0  0  0  0
  1  2  1  0  0  0  0
  1  8  1  0  0  0  0
  1  9  1  0  0  0  0
  2  3  2  0  0  0  0
  2  5  1  0  0  0  0
  2  4  1  0  0  0  0
  4 10  1  0  0  0  0
  4 14  1  0  0  0  0
  5  6  1  0  0  0  0
  5  7  1  0  0  0  0
  6  7  1  0  0  0  0
  8  9  1  0  0  0  0
 10 11  1  0  0  0  0
 11 12  2  0  0  0  0
 12 13  1  0  0  0  0
 13 14  1  0  0  0  0
M  END
> <NSC>
58943

> <Distilled water + alcohol vs. CMC>
CMC

$$$$
58944
  Mrv0541 09201616522D          

 14 16  0  0  0  0            999 V2000
    1.2375    1.3819    0.0000 N   0  0  0  0  0  0  0  0  0  0  0  0
    1.9519    1.7944    0.0000 P   0  0  0  0  0  0  0  0  0  0  0  0
    1.5394    2.5089    0.0000 O   0  0  0  0  0  0  0  0  0  0  0  0
    2.6664    2.2069    0.0000 N   0  0  0  0  0  0  0  0  0  0  0  0
    3.0789    2.9214    0.0000 C   0  0  0  0  0  0  0  0  0  0  0  0
    3.4914    2.2069    0.0000 C   0  0  0  0  0  0  0  0  0  0  0  0
    0.4125    1.3819    0.0000 C   0  0  0  0  0  0  0  0  0  0  0  0
    0.8250    0.6674    0.0000 C   0  0  0  0  0  0  0  0  0  0  0  0
    3.1894    1.0799    0.0000 C   0  0  0  0  0  0  0  0  0  0  0  0
    3.6744    1.7474    0.0000 C   0  0  0  0  0  0  0  0  0  0  0  0
    3.6744    0.4125    0.0000 C   0  0  0  0  0  0  0  0  0  0  0  0
    4.4590    1.4924    0.0000 C   0  0  0  0  0  0  0  0  0  0  0  0
    4.4590    0.6674    0.0000 C   0  0  0  0  0  0  0  0  0  0  0  0
    2.3644    1.0799    0.0000 N   0  0  0  0  0  0  0  0  0  0  0  0
  1  2  1  0  0  0  0
  1  7  1  0  0  0  0
  1  8  1  0  0  0  0
  2  3  2  0  0  0  0
  2  4  1  0  0  0  0
  2 14  1  0  0  0  0
  4  5  1  0  0  0  0
  4  6  1  0  0  0  0
  5  6  1  0  0  0  0
  7  8  1  0  0  0  0
  9 10  1  0  0  0  0
  9 11  1  0  0  0  0
  9 14  1  0  0  0  0
 10 12  1  0  0  0  0
 11 13  1  0  0  0  0
 12 13  1  0  0  0  0
M  END
> <NSC>
58944

> <Saline vs. CMC>
Saline

> <Distilled water + alcohol vs. CMC>
CMC

> <Distilled water + alcohol vs. Saline>
Saline

$$$$
59277
  Mrv0541 09201616522D          

 16 18  0  0  0  0            999 V2000
   -3.4488   -1.2375    0.0000 N   0  0  0  0  0  0  0  0  0  0  0  0
   -2.6238   -1.2375    0.0000 P   0  0  0  0  0  0  0  0  0  0  0  0
   -2.6238   -0.4125    0.0000 O   0  0  0  0  0  0  0  0  0  0  0  0
   -2.6238   -2.0625    0.0000 N   0  0  0  0  0  0  0  0  0  0  0  0
   -1.7988   -1.2375    0.0000 N   0  0  0  0  0  0  0  0  0  0  0  0
   -1.0843   -0.8250    0.0000 C   0  0  0  0  0  0  0  0  0  0  0  0
   -1.0843   -1.6500    0.0000 C   0  0  0  0  0  0  0  0  0  0  0  0
   -4.1632   -0.8250    0.0000 C   0  0  0  0  0  0  0  0  0  0  0  0
   -4.1632   -1.6500    0.0000 C   0  0  0  0  0  0  0  0  0  0  0  0
   -1.9093   -2.4750    0.0000 C   0  0  0  0  0  0  0  0  0  0  0  0
   -1.9093   -3.3000    0.0000 C   0  0  0  0  0  0  0  0  0  0  0  0
   -2.6238   -3.7125    0.0000 C   0  0  0  0  0  0  0  0  0  0  0  0
   -3.3382   -3.3000    0.0000 C   0  0  0  0  0  0  0  0  0  0  0  0
   -3.3382   -2.4750    0.0000 C   0  0  0  0  0  0  0  0  0  0  0  0
   -4.5757   -2.3644    0.0000 C   0  0  0  0  0  0  0  0  0  0  0  0
   -0.6718   -2.3644    0.0000 C   0  0  0  0  0  0  0  0  0  0  0  0
  1  2  1  0  0  0  0
  1  8  1  0  0  0  0
  1  9  1  0  0  0  0
  2  3  2  0  0  0  0
  2  5  1  0  0  0  0
  2  4  1  0  0  0  0
  4 10  1  0  0  0  0
  4 14  1  0  0  0  0
  5  6  1  0  0  0  0
  5  7  1  0  0  0  0
  6  7  1  0  0  0  0
  7 16  1  0  0  0  0
  8  9  1  0  0  0  0
  9 15  1  0  0  0  0
 10 11  1  0  0  0  0
 11 12  2  0  0  0  0
 12 13  1  0  0  0  0
 13 14  1  0  0  0  0
M  END
> <NSC>
59277

> <Distilled water + alcohol vs. CMC>
CMC

$$$$
59278
  Mrv0541 09201616522D          

 16 18  0  0  0  0            999 V2000
    1.9519   -1.2375    0.0000 N   0  0  0  0  0  0  0  0  0  0  0  0
    2.3644   -1.9519    0.0000 P   0  0  0  0  0  0  0  0  0  0  0  0
    3.0790   -1.5395    0.0000 O   0  0  0  0  0  0  0  0  0  0  0  0
    2.7770   -2.6665    0.0000 N   0  0  0  0  0  0  0  0  0  0  0  0
    2.7770   -3.4915    0.0000 C   0  0  0  0  0  0  0  0  0  0  0  0
    3.4915   -3.0790    0.0000 C   0  0  0  0  0  0  0  0  0  0  0  0
    1.9519   -0.4125    0.0000 C   0  0  0  0  0  0  0  0  0  0  0  0
    1.2375   -0.8250    0.0000 C   0  0  0  0  0  0  0  0  0  0  0  0
    1.6500   -3.1894    0.0000 C   0  0  0  0  0  0  0  0  0  0  0  0
    2.3174   -3.6744    0.0000 C   0  0  0  0  0  0  0  0  0  0  0  0
    0.9826   -3.6744    0.0000 C   0  0  0  0  0  0  0  0  0  0  0  0
    2.0625   -4.4590    0.0000 C   0  0  0  0  0  0  0  0  0  0  0  0
    1.2375   -4.4590    0.0000 C   0  0  0  0  0  0  0  0  0  0  0  0
    0.4125   -0.8250    0.0000 C   0  0  0  0  0  0  0  0  0  0  0  0
    1.6500   -2.3644    0.0000 N   0  0  0  0  0  0  0  0  0  0  0  0
    4.3165   -3.0790    0.0000 C   0  0  0  0  0  0  0  0  0  0  0  0
  1  2  1  0  0  0  0
  1  7  1  0  0  0  0
  1  8  1  0  0  0  0
  2  3  2  0  0  0  0
  2  4  1  0  0  0  0
  2 15  1  0  0  0  0
  4  5  1  0  0  0  0
  4  6  1  0  0  0  0
  5  6  1  0  0  0  0
  6 16  1  0  0  0  0
  7  8  1  0  0  0  0
  8 14  1  0  0  0  0
  9 10  1  0  0  0  0
  9 11  1  0  0  0  0
  9 15  1  0  0  0  0
 10 12  1  0  0  0  0
 11 13  1  0  0  0  0
 12 13  1  0  0  0  0
M  END
> <NSC>
59278

> <Saline vs. CMC>
CMC

> <Distilled water + alcohol vs. CMC>
CMC

> <Distilled water + alcohol vs. Saline>
Distilled water + alcohol

$$$$
59507
  Mrv0541 09201616522D          

 19 21  0  0  0  0            999 V2000
    1.6573   -1.4570    0.0000 N   0  0  0  0  0  0  0  0  0  0  0  0
    2.7843   -1.7590    0.0000 S   0  0  0  0  0  0  0  0  0  0  0  0
    2.0698   -2.1715    0.0000 P   0  0  0  0  0  0  0  0  0  0  0  0
    1.3553   -2.5840    0.0000 O   0  0  0  0  0  0  0  0  0  0  0  0
    2.4823   -2.8859    0.0000 N   0  0  0  0  0  0  0  0  0  0  0  0
    2.4823   -3.7109    0.0000 C   0  0  0  0  0  0  0  0  0  0  0  0
    3.1968   -3.2984    0.0000 C   0  0  0  0  0  0  0  0  0  0  0  0
    1.6573   -0.6320    0.0000 C   0  0  0  0  0  0  0  0  0  0  0  0
    0.9428   -1.0445    0.0000 C   0  0  0  0  0  0  0  0  0  0  0  0
    1.3553   -3.4090    0.0000 C   0  0  0  0  0  0  0  0  0  0  0  0
    0.6409   -3.8215    0.0000 C   0  0  0  0  0  0  0  0  0  0  0  0
    2.0698   -3.8215    0.0000 C   0  0  0  0  0  0  0  0  0  0  0  0
    2.0698   -4.6465    0.0000 C   0  0  0  0  0  0  0  0  0  0  0  0
    0.6409   -4.6465    0.0000 C   0  0  0  0  0  0  0  0  0  0  0  0
    1.3553   -5.0590    0.0000 C   0  0  0  0  0  0  0  0  0  0  0  0
    0.4125   -0.4125    0.0000 C   0  0  0  0  0  0  0  0  0  0  0  0
    0.4125   -1.6765    0.0000 C   0  0  0  0  0  0  0  0  0  0  0  0
    3.7271   -2.6664    0.0000 C   0  0  0  0  0  0  0  0  0  0  0  0
    3.7271   -3.9304    0.0000 C   0  0  0  0  0  0  0  0  0  0  0  0
  1  3  1  0  0  0  0
  1  8  1  0  0  0  0
  1  9  1  0  0  0  0
  2  3  2  0  0  0  0
  3  5  1  0  0  0  0
  3  4  1  0  0  0  0
  4 10  1  0  0  0  0
  5  6  1  0  0  0  0
  5  7  1  0  0  0  0
  6  7  1  0  0  0  0
  7 18  1  0  0  0  0
  7 19  1  0  0  0  0
  8  9  1  0  0  0  0
  9 16  1  0  0  0  0
  9 17  1  0  0  0  0
 10 12  2  0  0  0  0
 10 11  1  0  0  0  0
 11 14  2  0  0  0  0
 12 13  1  0  0  0  0
 13 15  2  0  0  0  0
 14 15  1  0  0  0  0
M  END
> <NSC>
59507

> <Distilled water + alcohol vs. CMC>
CMC

$$$$
60094
  Mrv0541 09201616522D          

 17 18  0  0  0  0            999 V2000
    1.5395   -3.1894    0.0000 P   0  0  0  0  0  0  0  0  0  0  0  0
    2.3645   -3.1894    0.0000 O   0  0  0  0  0  0  0  0  0  0  0  0
    0.7145   -3.1894    0.0000 O   0  0  0  0  0  0  0  0  0  0  0  0
    1.5395   -4.0145    0.0000 N   0  0  0  0  0  0  0  0  0  0  0  0
    1.5395   -2.3644    0.0000 N   0  0  0  0  0  0  0  0  0  0  0  0
    2.7770   -3.9040    0.0000 C   0  0  0  0  0  0  0  0  0  0  0  0
    1.1270   -4.7290    0.0000 C   0  0  0  0  0  0  0  0  0  0  0  0
    1.9520   -4.7290    0.0000 C   0  0  0  0  0  0  0  0  0  0  0  0
    1.9520   -1.6500    0.0000 C   0  0  0  0  0  0  0  0  0  0  0  0
    1.1270   -1.6500    0.0000 C   0  0  0  0  0  0  0  0  0  0  0  0
    3.6020   -3.9039    0.0000 C   0  0  0  0  0  0  0  0  0  0  0  0
    0.4125   -5.1415    0.0000 C   0  0  0  0  0  0  0  0  0  0  0  0
    2.6665   -1.2375    0.0000 C   0  0  0  0  0  0  0  0  0  0  0  0
    4.0145   -4.6184    0.0000 C   0  0  0  0  0  0  0  0  0  0  0  0
    0.4125   -5.9665    0.0000 C   0  0  0  0  0  0  0  0  0  0  0  0
    2.6665   -0.4125    0.0000 C   0  0  0  0  0  0  0  0  0  0  0  0
    4.4270   -5.3329    0.0000 N   0  0  0  0  0  0  0  0  0  0  0  0
  1  2  1  0  0  0  0
  1  3  2  0  0  0  0
  1  4  1  0  0  0  0
  1  5  1  0  0  0  0
  2  6  1  0  0  0  0
  4  7  1  0  0  0  0
  4  8  1  0  0  0  0
  5  9  1  0  0  0  0
  5 10  1  0  0  0  0
  6 11  1  0  0  0  0
  7 12  1  0  0  0  0
  9 13  1  0  0  0  0
 11 14  1  0  0  0  0
 12 15  1  0  0  0  0
 13 16  1  0  0  0  0
 14 17  3  0  0  0  0
  7  8  1  0  0  0  0
  9 10  1  0  0  0  0
M  END
> <NSC>
60094

> <Distilled water + alcohol vs. Saline>
Saline

$$$$
60095
  Mrv0541 09201616522D          

 17 19  0  0  0  0            999 V2000
   -4.0954   -1.9520    0.0000 N   0  0  0  0  0  0  0  0  0  0  0  0
   -3.3809   -1.5395    0.0000 P   0  0  0  0  0  0  0  0  0  0  0  0
   -3.7934   -0.8250    0.0000 S   0  0  0  0  0  0  0  0  0  0  0  0
   -2.9684   -2.2540    0.0000 N   0  0  0  0  0  0  0  0  0  0  0  0
   -2.6665   -1.1270    0.0000 N   0  0  0  0  0  0  0  0  0  0  0  0
   -2.2540   -0.4125    0.0000 C   0  0  0  0  0  0  0  0  0  0  0  0
   -1.8415   -1.1270    0.0000 C   0  0  0  0  0  0  0  0  0  0  0  0
   -4.9204   -1.9520    0.0000 C   0  0  0  0  0  0  0  0  0  0  0  0
   -4.5079   -2.6665    0.0000 C   0  0  0  0  0  0  0  0  0  0  0  0
   -2.2540   -2.6665    0.0000 C   0  0  0  0  0  0  0  0  0  0  0  0
   -2.9684   -3.0790    0.0000 C   0  0  0  0  0  0  0  0  0  0  0  0
   -4.5079   -3.4915    0.0000 C   0  0  0  0  0  0  0  0  0  0  0  0
   -5.2224   -3.9040    0.0000 C   0  0  0  0  0  0  0  0  0  0  0  0
   -1.4290   -2.6665    0.0000 C   0  0  0  0  0  0  0  0  0  0  0  0
   -1.0165   -1.9520    0.0000 C   0  0  0  0  0  0  0  0  0  0  0  0
   -1.1270   -1.5395    0.0000 C   0  0  0  0  0  0  0  0  0  0  0  0
   -0.4125   -1.1270    0.0000 C   0  0  0  0  0  0  0  0  0  0  0  0
  1  2  1  0  0  0  0
  1  8  1  0  0  0  0
  1  9  1  0  0  0  0
  2  3  2  0  0  0  0
  2  5  1  0  0  0  0
  2  4  1  0  0  0  0
  4 10  1  0  0  0  0
  4 11  1  0  0  0  0
  5  6  1  0  0  0  0
  5  7  1  0  0  0  0
  6  7  1  0  0  0  0
  7 16  1  0  0  0  0
  8  9  1  0  0  0  0
  9 12  1  0  0  0  0
 10 11  1  0  0  0  0
 10 14  1  0  0  0  0
 12 13  1  0  0  0  0
 14 15  1  0  0  0  0
 16 17  1  0  0  0  0
M  END
> <NSC>
60095

> <Distilled water + alcohol vs. CMC>
Distilled water + alcohol

$$$$
60096
  Mrv0541 09201616522D          

 13 14  0  0  0  0            999 V2000
    1.2375   -2.5374    0.0000 P   0  0  0  0  0  0  0  0  0  0  0  0
    2.0625   -2.5374    0.0000 N   0  0  0  0  0  0  0  0  0  0  0  0
    0.4125   -2.5374    0.0000 S   0  0  0  0  0  0  0  0  0  0  0  0
    1.2375   -3.3624    0.0000 N   0  0  0  0  0  0  0  0  0  0  0  0
    1.2375   -1.7124    0.0000 N   0  0  0  0  0  0  0  0  0  0  0  0
    2.4750   -3.2519    0.0000 C   0  0  0  0  0  0  0  0  0  0  0  0
    2.4750   -1.8230    0.0000 C   0  0  0  0  0  0  0  0  0  0  0  0
    0.8250   -4.0769    0.0000 C   0  0  0  0  0  0  0  0  0  0  0  0
    1.6500   -4.0769    0.0000 C   0  0  0  0  0  0  0  0  0  0  0  0
    1.6500   -0.9980    0.0000 C   0  0  0  0  0  0  0  0  0  0  0  0
    0.8250   -0.9980    0.0000 C   0  0  0  0  0  0  0  0  0  0  0  0
    3.3000   -3.2519    0.0000 C   0  0  0  0  0  0  0  0  0  0  0  0
    3.3000   -1.8230    0.0000 C   0  0  0  0  0  0  0  0  0  0  0  0
  1  2  1  0  0  0  0
  1  3  2  0  0  0  0
  1  4  1  0  0  0  0
  1  5  1  0  0  0  0
  2  6  1  0  0  0  0
  2  7  1  0  0  0  0
  4  8  1  0  0  0  0
  4  9  1  0  0  0  0
  5 10  1  0  0  0  0
  5 11  1  0  0  0  0
  6 12  1  0  0  0  0
  7 13  1  0  0  0  0
  8  9  1  0  0  0  0
 10 11  1  0  0  0  0
M  END
> <NSC>
60096

> <Saline vs. CMC>
Saline

> <Distilled water + alcohol vs. CMC>
CMC

> <Distilled water + alcohol vs. Saline>
Saline

$$$$
60098
  Mrv0541 09201616522D          

 14 16  0  0  0  0            999 V2000
    1.1269   -1.8334    0.0000 N   0  0  0  0  0  0  0  0  0  0  0  0
    1.9519   -1.8334    0.0000 P   0  0  0  0  0  0  0  0  0  0  0  0
    1.9519   -1.0084    0.0000 S   0  0  0  0  0  0  0  0  0  0  0  0
    1.9519   -2.6584    0.0000 N   0  0  0  0  0  0  0  0  0  0  0  0
    2.7770   -1.8334    0.0000 N   0  0  0  0  0  0  0  0  0  0  0  0
    3.4915   -1.4209    0.0000 C   0  0  0  0  0  0  0  0  0  0  0  0
    3.4915   -2.2459    0.0000 C   0  0  0  0  0  0  0  0  0  0  0  0
    0.4125   -1.4209    0.0000 C   0  0  0  0  0  0  0  0  0  0  0  0
    0.4125   -2.2459    0.0000 C   0  0  0  0  0  0  0  0  0  0  0  0
    2.6665   -3.0709    0.0000 C   0  0  0  0  0  0  0  0  0  0  0  0
    2.6665   -3.8959    0.0000 C   0  0  0  0  0  0  0  0  0  0  0  0
    1.9520   -4.3084    0.0000 C   0  0  0  0  0  0  0  0  0  0  0  0
    1.2375   -3.8959    0.0000 C   0  0  0  0  0  0  0  0  0  0  0  0
    1.2375   -3.0709    0.0000 C   0  0  0  0  0  0  0  0  0  0  0  0
  1  2  1  0  0  0  0
  1  8  1  0  0  0  0
  1  9  1  0  0  0  0
  2  3  2  0  0  0  0
  2  5  1  0  0  0  0
  2  4  1  0  0  0  0
  4 10  1  0  0  0  0
  4 14  1  0  0  0  0
  5  6  1  0  0  0  0
  5  7  1  0  0  0  0
  6  7  1  0  0  0  0
  8  9  1  0  0  0  0
 10 11  1  0  0  0  0
 11 12  1  0  0  0  0
 12 13  1  0  0  0  0
 13 14  1  0  0  0  0
M  END
> <NSC>
60098

> <Saline vs. CMC>
Saline

$$$$
60099
  Mrv0541 09201616522D          

 17 20  0  0  0  0            999 V2000
   -2.7769   -1.9519    0.0000 N   0  0  0  0  0  0  0  0  0  0  0  0
   -1.9519   -1.9519    0.0000 P   0  0  0  0  0  0  0  0  0  0  0  0
   -1.9519   -1.1269    0.0000 N   0  0  0  0  0  0  0  0  0  0  0  0
   -1.9519   -2.7769    0.0000 O   0  0  0  0  0  0  0  0  0  0  0  0
   -1.1269   -1.9519    0.0000 N   0  0  0  0  0  0  0  0  0  0  0  0
   -1.5394   -0.4125    0.0000 C   0  0  0  0  0  0  0  0  0  0  0  0
   -2.3644   -0.4125    0.0000 C   0  0  0  0  0  0  0  0  0  0  0  0
   -3.9393   -1.0251    0.0000 C   0  0  0  0  0  0  0  0  0  0  0  0
   -3.1349   -1.2087    0.0000 C   0  0  0  0  0  0  0  0  0  0  0  0
   -3.4733   -1.7666    0.0000 C   0  0  0  0  0  0  0  0  0  0  0  0
   -4.5842   -1.5395    0.0000 C   0  0  0  0  0  0  0  0  0  0  0  0
   -4.5842   -2.3645    0.0000 C   0  0  0  0  0  0  0  0  0  0  0  0
   -4.4052   -2.1374    0.0000 C   0  0  0  0  0  0  0  0  0  0  0  0
   -3.9392   -2.8789    0.0000 C   0  0  0  0  0  0  0  0  0  0  0  0
   -3.1349   -2.6953    0.0000 C   0  0  0  0  0  0  0  0  0  0  0  0
   -0.4125   -1.5394    0.0000 C   0  0  0  0  0  0  0  0  0  0  0  0
   -0.4125   -2.3644    0.0000 C   0  0  0  0  0  0  0  0  0  0  0  0
  1  2  1  0  0  0  0
  1  9  1  0  0  0  0
  1 15  1  0  0  0  0
  2  3  1  0  0  0  0
  2  5  1  0  0  0  0
  2  4  2  0  0  0  0
  3  6  1  0  0  0  0
  3  7  1  0  0  0  0
  5 16  1  0  0  0  0
  5 17  1  0  0  0  0
  6  7  1  0  0  0  0
  8  9  1  0  0  0  0
  8 10  1  0  0  0  0
  8 11  1  0  0  0  0
 10 13  1  0  0  0  0
 11 12  1  0  0  0  0
 12 14  1  0  0  0  0
 13 14  1  0  0  0  0
 14 15  1  0  0  0  0
 16 17  1  0  0  0  0
M  END
> <NSC>
60099

> <Saline vs. CMC>
Saline

$$$$
60100
  Mrv0541 09201616522D          

 19 22  0  0  0  0            999 V2000
   -3.1894   -2.3645    0.0000 N   0  0  0  0  0  0  0  0  0  0  0  0
   -2.3644   -1.5395    0.0000 N   0  0  0  0  0  0  0  0  0  0  0  0
   -2.3644   -2.3645    0.0000 P   0  0  0  0  0  0  0  0  0  0  0  0
   -2.3644   -3.1895    0.0000 O   0  0  0  0  0  0  0  0  0  0  0  0
   -1.5394   -2.3644    0.0000 N   0  0  0  0  0  0  0  0  0  0  0  0
   -1.9520   -0.8250    0.0000 C   0  0  0  0  0  0  0  0  0  0  0  0
   -2.7770   -0.8250    0.0000 C   0  0  0  0  0  0  0  0  0  0  0  0
   -4.3517   -1.4376    0.0000 C   0  0  0  0  0  0  0  0  0  0  0  0
   -3.5474   -1.6212    0.0000 C   0  0  0  0  0  0  0  0  0  0  0  0
   -3.8858   -2.1791    0.0000 C   0  0  0  0  0  0  0  0  0  0  0  0
   -4.9967   -1.9520    0.0000 C   0  0  0  0  0  0  0  0  0  0  0  0
   -4.9967   -2.7770    0.0000 C   0  0  0  0  0  0  0  0  0  0  0  0
   -4.8176   -2.5498    0.0000 C   0  0  0  0  0  0  0  0  0  0  0  0
   -4.3517   -3.2913    0.0000 C   0  0  0  0  0  0  0  0  0  0  0  0
   -3.5474   -3.1077    0.0000 C   0  0  0  0  0  0  0  0  0  0  0  0
   -0.8250   -1.9519    0.0000 C   0  0  0  0  0  0  0  0  0  0  0  0
   -0.8250   -2.7769    0.0000 C   0  0  0  0  0  0  0  0  0  0  0  0
   -1.2375   -0.4125    0.0000 C   0  0  0  0  0  0  0  0  0  0  0  0
   -0.4125   -3.4914    0.0000 C   0  0  0  0  0  0  0  0  0  0  0  0
  1  3  1  0  0  0  0
  1  9  1  0  0  0  0
  1 15  1  0  0  0  0
  2  3  1  0  0  0  0
  2  6  1  0  0  0  0
  2  7  1  0  0  0  0
  3  5  1  0  0  0  0
  3  4  2  0  0  0  0
  5 16  1  0  0  0  0
  5 17  1  0  0  0  0
  6  7  1  0  0  0  0
  6 18  1  0  0  0  0
  8  9  1  0  0  0  0
  8 10  1  0  0  0  0
  8 11  1  0  0  0  0
 10 13  1  0  0  0  0
 11 12  1  0  0  0  0
 12 14  1  0  0  0  0
 13 14  1  0  0  0  0
 14 15  1  0  0  0  0
 16 17  1  0  0  0  0
 17 19  1  0  0  0  0
M  END
> <NSC>
60100

> <Saline vs. CMC>
Saline

$$$$
60454
  Mrv0541 09201616522D          

 17 19  0  0  0  0            999 V2000
    1.9520   -1.2375    0.0000 N   0  0  0  0  0  0  0  0  0  0  0  0
    2.3645   -1.9520    0.0000 P   0  0  0  0  0  0  0  0  0  0  0  0
    3.0790   -1.5395    0.0000 S   0  0  0  0  0  0  0  0  0  0  0  0
    1.6500   -2.3645    0.0000 O   0  0  0  0  0  0  0  0  0  0  0  0
    2.7770   -2.6665    0.0000 N   0  0  0  0  0  0  0  0  0  0  0  0
    2.7770   -3.4915    0.0000 C   0  0  0  0  0  0  0  0  0  0  0  0
    3.4915   -3.0790    0.0000 C   0  0  0  0  0  0  0  0  0  0  0  0
    1.9520   -0.4125    0.0000 C   0  0  0  0  0  0  0  0  0  0  0  0
    1.2375   -0.8250    0.0000 C   0  0  0  0  0  0  0  0  0  0  0  0
    1.6500   -3.1895    0.0000 C   0  0  0  0  0  0  0  0  0  0  0  0
    0.9356   -3.6020    0.0000 C   0  0  0  0  0  0  0  0  0  0  0  0
    2.3645   -3.6020    0.0000 C   0  0  0  0  0  0  0  0  0  0  0  0
    2.3645   -4.4270    0.0000 C   0  0  0  0  0  0  0  0  0  0  0  0
    0.9356   -4.4270    0.0000 C   0  0  0  0  0  0  0  0  0  0  0  0
    1.6500   -4.8395    0.0000 C   0  0  0  0  0  0  0  0  0  0  0  0
    0.4125   -0.8250    0.0000 C   0  0  0  0  0  0  0  0  0  0  0  0
    4.3165   -3.0789    0.0000 C   0  0  0  0  0  0  0  0  0  0  0  0
  1  2  1  0  0  0  0
  1  8  1  0  0  0  0
  1  9  1  0  0  0  0
  2  3  2  0  0  0  0
  2  5  1  0  0  0  0
  2  4  1  0  0  0  0
  4 10  1  0  0  0  0
  5  6  1  0  0  0  0
  5  7  1  0  0  0  0
  6  7  1  0  0  0  0
  7 17  1  0  0  0  0
  8  9  1  0  0  0  0
  9 16  1  0  0  0  0
 10 12  2  0  0  0  0
 10 11  1  0  0  0  0
 11 14  2  0  0  0  0
 12 13  1  0  0  0  0
 13 15  2  0  0  0  0
 14 15  1  0  0  0  0
M  END
> <NSC>
60454

> <Saline vs. CMC>
Saline

$$$$
61605
  Mrv0541 09201616522D          

 16 17  0  0  0  0            999 V2000
    2.3092    0.9208    0.0000 P   0  0  0  0  0  0  0  0  0  0  0  0
    3.1342    0.9208    0.0000 C   0  0  0  0  0  0  0  0  0  0  0  0
    1.4842    0.9207    0.0000 O   0  0  0  0  0  0  0  0  0  0  0  0
    2.3092    0.0958    0.0000 N   0  0  0  0  0  0  0  0  0  0  0  0
    2.3092    1.7458    0.0000 N   0  0  0  0  0  0  0  0  0  0  0  0
    3.5467    0.2063    0.0000 C   0  0  0  0  0  0  0  0  0  0  0  0
    1.8967   -0.6188    0.0000 C   0  0  0  0  0  0  0  0  0  0  0  0
    2.7217   -0.6188    0.0000 C   0  0  0  0  0  0  0  0  0  0  0  0
    2.7217    2.4602    0.0000 C   0  0  0  0  0  0  0  0  0  0  0  0
    1.8967    2.4602    0.0000 C   0  0  0  0  0  0  0  0  0  0  0  0
    4.3717    0.2063    0.0000 C   0  0  0  0  0  0  0  0  0  0  0  0
    4.7842   -0.5082    0.0000 C   0  0  0  0  0  0  0  0  0  0  0  0
    5.6092   -0.5082    0.0000 C   0  0  0  0  0  0  0  0  0  0  0  0
    6.0217   -1.2226    0.0000 C   0  0  0  0  0  0  0  0  0  0  0  0
    6.8467   -1.2226    0.0000 C   0  0  0  0  0  0  0  0  0  0  0  0
    7.2592   -1.9371    0.0000 C   0  0  0  0  0  0  0  0  0  0  0  0
  1  2  1  0  0  0  0
  1  3  2  0  0  0  0
  1  4  1  0  0  0  0
  1  5  1  0  0  0  0
  2  6  1  0  0  0  0
  4  7  1  0  0  0  0
  4  8  1  0  0  0  0
  5  9  1  0  0  0  0
  5 10  1  0  0  0  0
  6 11  1  0  0  0  0
 11 12  1  0  0  0  0
 12 13  1  0  0  0  0
 13 14  1  0  0  0  0
 14 15  1  0  0  0  0
 15 16  1  0  0  0  0
  7  8  1  0  0  0  0
  9 10  1  0  0  0  0
M  END
> <NSC>
61605

> <Saline vs. CMC>
CMC

> <Distilled water + alcohol vs. CMC>
Distilled water + alcohol

> <Distilled water + alcohol vs. Saline>
Distilled water + alcohol

$$$$
61606
  Mrv0541 09201616522D          

 18 19  0  0  0  0            999 V2000
    2.6665    1.5395    0.0000 P   0  0  0  0  0  0  0  0  0  0  0  0
    3.4915    1.5395    0.0000 C   0  0  0  0  0  0  0  0  0  0  0  0
    1.8415    1.5395    0.0000 O   0  0  0  0  0  0  0  0  0  0  0  0
    2.6665    0.7145    0.0000 N   0  0  0  0  0  0  0  0  0  0  0  0
    2.6665    2.3645    0.0000 N   0  0  0  0  0  0  0  0  0  0  0  0
    3.9040    0.8250    0.0000 C   0  0  0  0  0  0  0  0  0  0  0  0
    2.2540    0.0000    0.0000 C   0  0  0  0  0  0  0  0  0  0  0  0
    3.0790    0.0000    0.0000 C   0  0  0  0  0  0  0  0  0  0  0  0
    3.0790    3.0790    0.0000 C   0  0  0  0  0  0  0  0  0  0  0  0
    2.2540    3.0790    0.0000 C   0  0  0  0  0  0  0  0  0  0  0  0
    4.7290    0.8250    0.0000 C   0  0  0  0  0  0  0  0  0  0  0  0
    1.5395   -0.4125    0.0000 C   0  0  0  0  0  0  0  0  0  0  0  0
    3.7934    3.4915    0.0000 C   0  0  0  0  0  0  0  0  0  0  0  0
    5.1415    0.1106    0.0000 C   0  0  0  0  0  0  0  0  0  0  0  0
    5.9665    0.1106    0.0000 C   0  0  0  0  0  0  0  0  0  0  0  0
    6.3790   -0.6039    0.0000 C   0  0  0  0  0  0  0  0  0  0  0  0
    7.2040   -0.6039    0.0000 C   0  0  0  0  0  0  0  0  0  0  0  0
    7.6165   -1.3183    0.0000 C   0  0  0  0  0  0  0  0  0  0  0  0
  1  2  1  0  0  0  0
  1  3  2  0  0  0  0
  1  4  1  0  0  0  0
  1  5  1  0  0  0  0
  2  6  1  0  0  0  0
  4  7  1  0  0  0  0
  4  8  1  0  0  0  0
  5  9  1  0  0  0  0
  5 10  1  0  0  0  0
  6 11  1  0  0  0  0
  7 12  1  0  0  0  0
  9 13  1  0  0  0  0
 11 14  1  0  0  0  0
 14 15  1  0  0  0  0
 15 16  1  0  0  0  0
 16 17  1  0  0  0  0
 17 18  1  0  0  0  0
  7  8  1  0  0  0  0
  9 10  1  0  0  0  0
M  END
> <NSC>
61606

> <Distilled water + alcohol vs. CMC>
CMC

> <Distilled water + alcohol vs. Saline>
Saline

$$$$
61608
  Mrv0541 09201616522D          

 15 16  0  0  0  0            999 V2000
    1.5395   -2.4901    0.0000 P   0  0  0  0  0  0  0  0  0  0  0  0
    2.3644   -2.4901    0.0000 N   0  0  0  0  0  0  0  0  0  0  0  0
    0.7144   -2.4901    0.0000 S   0  0  0  0  0  0  0  0  0  0  0  0
    1.5395   -3.3151    0.0000 N   0  0  0  0  0  0  0  0  0  0  0  0
    1.5395   -1.6651    0.0000 N   0  0  0  0  0  0  0  0  0  0  0  0
    2.7770   -1.7756    0.0000 C   0  0  0  0  0  0  0  0  0  0  0  0
    2.7770   -3.2046    0.0000 C   0  0  0  0  0  0  0  0  0  0  0  0
    1.1270   -4.0296    0.0000 C   0  0  0  0  0  0  0  0  0  0  0  0
    1.9520   -4.0296    0.0000 C   0  0  0  0  0  0  0  0  0  0  0  0
    1.9519   -0.9506    0.0000 C   0  0  0  0  0  0  0  0  0  0  0  0
    1.1269   -0.9506    0.0000 C   0  0  0  0  0  0  0  0  0  0  0  0
    3.6019   -1.7756    0.0000 C   0  0  0  0  0  0  0  0  0  0  0  0
    3.6020   -3.2046    0.0000 C   0  0  0  0  0  0  0  0  0  0  0  0
    0.4125   -4.4421    0.0000 C   0  0  0  0  0  0  0  0  0  0  0  0
    2.6665   -0.5381    0.0000 C   0  0  0  0  0  0  0  0  0  0  0  0
  1  2  1  0  0  0  0
  1  3  2  0  0  0  0
  1  4  1  0  0  0  0
  1  5  1  0  0  0  0
  2  6  1  0  0  0  0
  2  7  1  0  0  0  0
  4  8  1  0  0  0  0
  4  9  1  0  0  0  0
  5 10  1  0  0  0  0
  5 11  1  0  0  0  0
  6 12  1  0  0  0  0
  7 13  1  0  0  0  0
  8 14  1  0  0  0  0
 10 15  1  0  0  0  0
  8  9  1  0  0  0  0
 10 11  1  0  0  0  0
M  END
> <NSC>
61608

> <Distilled water + alcohol vs. CMC>
CMC

$$$$
61609
  Mrv0541 09201616522D          

 16 18  0  0  0  0            999 V2000
   -3.4488   -1.2375    0.0000 N   0  0  0  0  0  0  0  0  0  0  0  0
   -2.6238   -1.2375    0.0000 P   0  0  0  0  0  0  0  0  0  0  0  0
   -2.6238   -0.4125    0.0000 S   0  0  0  0  0  0  0  0  0  0  0  0
   -2.6238   -2.0625    0.0000 N   0  0  0  0  0  0  0  0  0  0  0  0
   -1.7988   -1.2375    0.0000 N   0  0  0  0  0  0  0  0  0  0  0  0
   -1.0843   -0.8250    0.0000 C   0  0  0  0  0  0  0  0  0  0  0  0
   -1.0843   -1.6500    0.0000 C   0  0  0  0  0  0  0  0  0  0  0  0
   -4.1632   -0.8250    0.0000 C   0  0  0  0  0  0  0  0  0  0  0  0
   -4.1632   -1.6500    0.0000 C   0  0  0  0  0  0  0  0  0  0  0  0
   -1.9093   -2.4750    0.0000 C   0  0  0  0  0  0  0  0  0  0  0  0
   -1.9093   -3.3000    0.0000 C   0  0  0  0  0  0  0  0  0  0  0  0
   -2.6238   -3.7125    0.0000 C   0  0  0  0  0  0  0  0  0  0  0  0
   -3.3382   -3.3000    0.0000 C   0  0  0  0  0  0  0  0  0  0  0  0
   -3.3382   -2.4750    0.0000 C   0  0  0  0  0  0  0  0  0  0  0  0
   -4.5757   -2.3644    0.0000 C   0  0  0  0  0  0  0  0  0  0  0  0
   -0.6718   -2.3644    0.0000 C   0  0  0  0  0  0  0  0  0  0  0  0
  1  2  1  0  0  0  0
  1  8  1  0  0  0  0
  1  9  1  0  0  0  0
  2  3  2  0  0  0  0
  2  5  1  0  0  0  0
  2  4  1  0  0  0  0
  4 10  1  0  0  0  0
  4 14  1  0  0  0  0
  5  6  1  0  0  0  0
  5  7  1  0  0  0  0
  6  7  1  0  0  0  0
  7 16  1  0  0  0  0
  8  9  1  0  0  0  0
  9 15  1  0  0  0  0
 10 11  1  0  0  0  0
 11 12  1  0  0  0  0
 12 13  1  0  0  0  0
 13 14  1  0  0  0  0
M  END
> <NSC>
61609

> <Saline vs. CMC>
Saline

> <Distilled water + alcohol vs. CMC>
CMC

> <Distilled water + alcohol vs. Saline>
Saline

$$$$
62576
  Mrv0541 09201616522D          

 18 21  0  0  0  0            999 V2000
    1.9519    4.0145    0.0000 N   0  0  0  0  0  0  0  0  0  0  0  0
    2.6665    2.7770    0.0000 N   0  0  0  0  0  0  0  0  0  0  0  0
    3.3809    4.0145    0.0000 N   0  0  0  0  0  0  0  0  0  0  0  0
    3.3809    1.5395    0.0000 N   0  0  0  0  0  0  0  0  0  0  0  0
    4.0954    2.7770    0.0000 N   0  0  0  0  0  0  0  0  0  0  0  0
    4.8099    4.0145    0.0000 N   0  0  0  0  0  0  0  0  0  0  0  0
    5.2224    4.7290    0.0000 C   0  0  0  0  0  0  0  0  0  0  0  0
    5.6349    4.0145    0.0000 C   0  0  0  0  0  0  0  0  0  0  0  0
    1.5395    4.7290    0.0000 C   0  0  0  0  0  0  0  0  0  0  0  0
    1.1269    4.0145    0.0000 C   0  0  0  0  0  0  0  0  0  0  0  0
    4.0954    3.6019    0.0000 C   0  0  0  0  0  0  0  0  0  0  0  0
    2.6665    3.6019    0.0000 C   0  0  0  0  0  0  0  0  0  0  0  0
    3.3809    2.3644    0.0000 C   0  0  0  0  0  0  0  0  0  0  0  0
    3.7934    0.8250    0.0000 C   0  0  0  0  0  0  0  0  0  0  0  0
    2.9684    0.8250    0.0000 C   0  0  0  0  0  0  0  0  0  0  0  0
    0.4125    3.6019    0.0000 C   0  0  0  0  0  0  0  0  0  0  0  0
    4.5079    0.4125    0.0000 C   0  0  0  0  0  0  0  0  0  0  0  0
    6.3493    3.6019    0.0000 C   0  0  0  0  0  0  0  0  0  0  0  0
  1  9  1  0  0  0  0
  1 10  1  0  0  0  0
  1 12  1  0  0  0  0
  2 12  2  0  0  0  0
  2 13  1  0  0  0  0
  3 11  2  0  0  0  0
  3 12  1  0  0  0  0
  4 13  1  0  0  0  0
  4 14  1  0  0  0  0
  4 15  1  0  0  0  0
  5 13  2  0  0  0  0
  5 11  1  0  0  0  0
  6  7  1  0  0  0  0
  6  8  1  0  0  0  0
  6 11  1  0  0  0  0
  7  8  1  0  0  0  0
  8 18  1  0  0  0  0
  9 10  1  0  0  0  0
 10 16  1  0  0  0  0
 14 15  1  0  0  0  0
 14 17  1  0  0  0  0
M  END
> <NSC>
62576

> <Saline vs. CMC>
CMC

$$$$
62717
  Mrv0541 09201616522D          

 15 17  0  0  0  0            999 V2000
    0.1379   -2.0151    0.0000 N   0  0  0  0  0  0  0  0  0  0  0  0
    0.8524   -2.4276    0.0000 P   0  0  0  0  0  0  0  0  0  0  0  0
    1.2649   -1.7131    0.0000 S   0  0  0  0  0  0  0  0  0  0  0  0
    0.4399   -3.1421    0.0000 N   0  0  0  0  0  0  0  0  0  0  0  0
    1.5669   -2.8401    0.0000 N   0  0  0  0  0  0  0  0  0  0  0  0
    2.3919   -2.8401    0.0000 C   0  0  0  0  0  0  0  0  0  0  0  0
    1.9794   -3.5546    0.0000 C   0  0  0  0  0  0  0  0  0  0  0  0
   -0.2746   -1.3006    0.0000 C   0  0  0  0  0  0  0  0  0  0  0  0
   -0.6871   -2.0151    0.0000 C   0  0  0  0  0  0  0  0  0  0  0  0
    0.9047   -3.8238    0.0000 C   0  0  0  0  0  0  0  0  0  0  0  0
    0.6614   -4.6121    0.0000 C   0  0  0  0  0  0  0  0  0  0  0  0
   -0.1065   -4.9135    0.0000 C   0  0  0  0  0  0  0  0  0  0  0  0
   -0.8210   -4.5010    0.0000 C   0  0  0  0  0  0  0  0  0  0  0  0
   -0.3828   -3.0804    0.0000 C   0  0  0  0  0  0  0  0  0  0  0  0
   -0.9440   -3.6852    0.0000 C   0  0  0  0  0  0  0  0  0  0  0  0
  1  2  1  0  0  0  0
  1  8  1  0  0  0  0
  1  9  1  0  0  0  0
  2  3  2  0  0  0  0
  2  5  1  0  0  0  0
  2  4  1  0  0  0  0
  4 10  1  0  0  0  0
  4 14  1  0  0  0  0
  5  6  1  0  0  0  0
  5  7  1  0  0  0  0
  6  7  1  0  0  0  0
  8  9  1  0  0  0  0
 10 11  1  0  0  0  0
 11 12  1  0  0  0  0
 12 13  1  0  0  0  0
 13 15  1  0  0  0  0
 14 15  1  0  0  0  0
M  END
> <NSC>
62717

> <Saline vs. CMC>
Saline

$$$$
6396
  Mrv0541 09201616522D          

 11 13  0  0  0  0            999 V2000
   -2.9846   -1.1270    0.0000 N   0  0  0  0  0  0  0  0  0  0  0  0
   -2.2702   -1.5395    0.0000 P   0  0  0  0  0  0  0  0  0  0  0  0
   -1.8577   -0.8250    0.0000 S   0  0  0  0  0  0  0  0  0  0  0  0
   -2.6827   -2.2540    0.0000 N   0  0  0  0  0  0  0  0  0  0  0  0
   -1.5557   -1.9520    0.0000 N   0  0  0  0  0  0  0  0  0  0  0  0
   -0.7307   -1.9520    0.0000 C   0  0  0  0  0  0  0  0  0  0  0  0
   -1.1432   -2.6665    0.0000 C   0  0  0  0  0  0  0  0  0  0  0  0
   -3.3971   -0.4125    0.0000 C   0  0  0  0  0  0  0  0  0  0  0  0
   -3.8097   -1.1270    0.0000 C   0  0  0  0  0  0  0  0  0  0  0  0
   -2.6827   -3.0790    0.0000 C   0  0  0  0  0  0  0  0  0  0  0  0
   -3.3971   -2.6665    0.0000 C   0  0  0  0  0  0  0  0  0  0  0  0
  1  2  1  0  0  0  0
  1  8  1  0  0  0  0
  1  9  1  0  0  0  0
  2  3  2  0  0  0  0
  2  5  1  0  0  0  0
  2  4  1  0  0  0  0
  4 10  1  0  0  0  0
  4 11  1  0  0  0  0
  5  6  1  0  0  0  0
  5  7  1  0  0  0  0
  6  7  1  0  0  0  0
  8  9  1  0  0  0  0
 10 11  1  0  0  0  0
M  END
> <NSC>
6396

> <Saline vs. CMC>
Equal

> <Distilled water + alcohol vs. CMC>
CMC

> <Distilled water + alcohol vs. MC>
MC

> <MC vs. CMC>
Equal

> <Distilled water + alcohol vs. Saline>
Distilled water + alcohol

> <MC vs. Saline>
MC

$$$$
64115
  Mrv0541 09201616522D          

  8  9  0  0  0  0            999 V2000
   -0.7141   -0.0355    0.0000 N   0  0  0  0  0  0  0  0  0  0  0  0
    0.7147   -0.0198    0.0000 N   0  0  0  0  0  0  0  0  0  0  0  0
    1.5397   -0.0108    0.0000 C   0  0  0  0  0  0  0  0  0  0  0  0
    1.1351   -0.7297    0.0000 C   0  0  0  0  0  0  0  0  0  0  0  0
   -1.5391   -0.0445    0.0000 C   0  0  0  0  0  0  0  0  0  0  0  0
   -1.1188   -0.7544    0.0000 C   0  0  0  0  0  0  0  0  0  0  0  0
   -0.0042    0.3848    0.0000 S   0  0  0  0  0  0  0  0  0  0  0  0
   -0.0133    1.2098    0.0000 O   0  0  0  0  0  0  0  0  0  0  0  0
  1  5  1  0  0  0  0
  1  6  1  0  0  0  0
  1  7  1  0  0  0  0
  2  3  1  0  0  0  0
  2  4  1  0  0  0  0
  2  7  1  0  0  0  0
  3  4  1  0  0  0  0
  5  6  1  0  0  0  0
  7  8  2  0  0  0  0
M  END
> <NSC>
64115

> <Saline vs. CMC>
CMC

$$$$
64116
  Mrv0541 09201616522D          

 10 11  0  0  0  0            999 V2000
   -0.7168    0.2800    0.0000 N   0  0  0  0  0  0  0  0  0  0  0  0
    0.7121    0.2916    0.0000 N   0  0  0  0  0  0  0  0  0  0  0  0
    1.5371    0.2983    0.0000 C   0  0  0  0  0  0  0  0  0  0  0  0
    1.1304   -0.4195    0.0000 C   0  0  0  0  0  0  0  0  0  0  0  0
   -1.5418    0.2732    0.0000 C   0  0  0  0  0  0  0  0  0  0  0  0
   -1.1234   -0.4379    0.0000 C   0  0  0  0  0  0  0  0  0  0  0  0
   -1.1167   -1.2629    0.0000 C   0  0  0  0  0  0  0  0  0  0  0  0
   -0.0057    0.6983    0.0000 S   0  0  0  0  0  0  0  0  0  0  0  0
   -0.0124    1.5232    0.0000 O   0  0  0  0  0  0  0  0  0  0  0  0
    1.1372   -1.2444    0.0000 C   0  0  0  0  0  0  0  0  0  0  0  0
  1  5  1  0  0  0  0
  1  6  1  0  0  0  0
  1  8  1  0  0  0  0
  2  3  1  0  0  0  0
  2  4  1  0  0  0  0
  2  8  1  0  0  0  0
  3  4  1  0  0  0  0
  4 10  1  0  0  0  0
  5  6  1  0  0  0  0
  6  7  1  0  0  0  0
  8  9  2  0  0  0  0
M  END
> <NSC>
64116

> <Saline vs. CMC>
Saline

$$$$
64117
  Mrv0541 09201616522D          

  8  9  0  0  0  0            999 V2000
   -1.0833   -0.1320    0.0000 N   0  0  0  0  0  0  0  0  0  0  0  0
    1.0833    0.1320    0.0000 N   0  0  0  0  0  0  0  0  0  0  0  0
    1.8686    0.3848    0.0000 C   0  0  0  0  0  0  0  0  0  0  0  0
    1.6949   -0.4217    0.0000 C   0  0  0  0  0  0  0  0  0  0  0  0
   -1.6949    0.4217    0.0000 C   0  0  0  0  0  0  0  0  0  0  0  0
   -1.8686   -0.3848    0.0000 C   0  0  0  0  0  0  0  0  0  0  0  0
   -0.2769   -0.3058    0.0000 S   0  0  0  0  0  0  0  0  0  0  0  0
    0.2769    0.3058    0.0000 S   0  0  0  0  0  0  0  0  0  0  0  0
  1  5  1  0  0  0  0
  1  6  1  0  0  0  0
  1  7  1  0  0  0  0
  2  3  1  0  0  0  0
  2  4  1  0  0  0  0
  2  8  1  0  0  0  0
  3  4  1  0  0  0  0
  5  6  1  0  0  0  0
  7  8  1  0  0  0  0
M  END
> <NSC>
64117

> <Saline vs. CMC>
Saline

$$$$
64118
  Mrv0541 09201616522D          

 10 11  0  0  0  0            999 V2000
   -1.0384    0.0519    0.0000 N   0  0  0  0  0  0  0  0  0  0  0  0
    1.1178    0.3918    0.0000 N   0  0  0  0  0  0  0  0  0  0  0  0
    1.8938    0.6720    0.0000 C   0  0  0  0  0  0  0  0  0  0  0  0
    1.7484   -0.1401    0.0000 C   0  0  0  0  0  0  0  0  0  0  0  0
   -1.6690    0.5838    0.0000 C   0  0  0  0  0  0  0  0  0  0  0  0
   -1.8144   -0.2283    0.0000 C   0  0  0  0  0  0  0  0  0  0  0  0
   -2.3463   -0.8589    0.0000 C   0  0  0  0  0  0  0  0  0  0  0  0
   -0.2263   -0.0934    0.0000 S   0  0  0  0  0  0  0  0  0  0  0  0
    0.3057    0.5372    0.0000 S   0  0  0  0  0  0  0  0  0  0  0  0
    2.0286   -0.9161    0.0000 C   0  0  0  0  0  0  0  0  0  0  0  0
  1  5  1  0  0  0  0
  1  6  1  0  0  0  0
  1  8  1  0  0  0  0
  2  3  1  0  0  0  0
  2  4  1  0  0  0  0
  2  9  1  0  0  0  0
  3  4  1  0  0  0  0
  4 10  1  0  0  0  0
  5  6  1  0  0  0  0
  6  7  1  0  0  0  0
  8  9  1  0  0  0  0
M  END
> <NSC>
64118

> <Saline vs. CMC>
Saline

$$$$
64346
  Mrv0541 09201616522D          

 15 16  0  0  0  0            999 V2000
    2.3092    0.9208    0.0000 P   0  0  0  0  0  0  0  0  0  0  0  0
    3.1342    0.9208    0.0000 N   0  0  0  0  0  0  0  0  0  0  0  0
    1.4842    0.9207    0.0000 S   0  0  0  0  0  0  0  0  0  0  0  0
    2.3092    0.0958    0.0000 N   0  0  0  0  0  0  0  0  0  0  0  0
    2.3092    1.7458    0.0000 N   0  0  0  0  0  0  0  0  0  0  0  0
    3.5467    0.2063    0.0000 C   0  0  0  0  0  0  0  0  0  0  0  0
    1.8967   -0.6188    0.0000 C   0  0  0  0  0  0  0  0  0  0  0  0
    2.7217   -0.6188    0.0000 C   0  0  0  0  0  0  0  0  0  0  0  0
    2.7217    2.4602    0.0000 C   0  0  0  0  0  0  0  0  0  0  0  0
    1.8967    2.4602    0.0000 C   0  0  0  0  0  0  0  0  0  0  0  0
    4.3717    0.2063    0.0000 C   0  0  0  0  0  0  0  0  0  0  0  0
    4.7842   -0.5082    0.0000 C   0  0  0  0  0  0  0  0  0  0  0  0
    5.6092   -0.5082    0.0000 O   0  0  0  0  0  0  0  0  0  0  0  0
    3.5467    1.6352    0.0000 H   0  0  0  0  0  0  0  0  0  0  0  0
    6.0217   -1.2226    0.0000 H   0  0  0  0  0  0  0  0  0  0  0  0
  1  2  1  0  0  0  0
  1  3  2  0  0  0  0
  1  4  1  0  0  0  0
  1  5  1  0  0  0  0
  2  6  1  0  0  0  0
  4  7  1  0  0  0  0
  4  8  1  0  0  0  0
  5  9  1  0  0  0  0
  5 10  1  0  0  0  0
  6 11  1  0  0  0  0
 11 12  1  0  0  0  0
 12 13  1  0  0  0  0
  7  8  1  0  0  0  0
  9 10  1  0  0  0  0
  2 14  1  0  0  0  0
 13 15  1  0  0  0  0
M  END
> <NSC>
64346

> <Saline vs. CMC>
Saline

$$$$
64347
  Mrv0541 09201616522D          

 15 17  0  0  0  0            999 V2000
    1.4290   -1.2375    0.0000 N   0  0  0  0  0  0  0  0  0  0  0  0
    1.8415   -1.9520    0.0000 P   0  0  0  0  0  0  0  0  0  0  0  0
    2.5559   -1.5395    0.0000 S   0  0  0  0  0  0  0  0  0  0  0  0
    2.2540   -2.6665    0.0000 N   0  0  0  0  0  0  0  0  0  0  0  0
    2.9684   -3.0790    0.0000 C   0  0  0  0  0  0  0  0  0  0  0  0
    2.2540   -3.4915    0.0000 C   0  0  0  0  0  0  0  0  0  0  0  0
    1.4290   -0.4125    0.0000 C   0  0  0  0  0  0  0  0  0  0  0  0
    0.7145   -0.8250    0.0000 C   0  0  0  0  0  0  0  0  0  0  0  0
    1.1270   -3.1895    0.0000 C   0  0  0  0  0  0  0  0  0  0  0  0
    1.8415   -3.6020    0.0000 C   0  0  0  0  0  0  0  0  0  0  0  0
    0.4125   -3.6020    0.0000 C   0  0  0  0  0  0  0  0  0  0  0  0
    1.8415   -4.4270    0.0000 C   0  0  0  0  0  0  0  0  0  0  0  0
    0.4125   -4.4270    0.0000 C   0  0  0  0  0  0  0  0  0  0  0  0
    1.1270   -4.8395    0.0000 C   0  0  0  0  0  0  0  0  0  0  0  0
    1.1270   -2.3645    0.0000 N   0  0  0  0  0  0  0  0  0  0  0  0
  1  2  1  0  0  0  0
  1  7  1  0  0  0  0
  1  8  1  0  0  0  0
  2  3  2  0  0  0  0
  2  4  1  0  0  0  0
  2 15  1  0  0  0  0
  4  5  1  0  0  0  0
  4  6  1  0  0  0  0
  5  6  1  0  0  0  0
  7  8  1  0  0  0  0
  9 10  1  0  0  0  0
  9 11  1  0  0  0  0
  9 15  1  0  0  0  0
 10 12  1  0  0  0  0
 11 13  1  0  0  0  0
 12 14  1  0  0  0  0
 13 14  1  0  0  0  0
M  END
> <NSC>
64347

> <Saline vs. CMC>
Saline

$$$$
65994
  Mrv0541 09201616522D          

 15 16  0  0  0  0            999 V2000
   -1.4843   -2.1582    0.0000 N   0  0  0  0  0  0  0  0  0  0  0  0
   -0.7697   -3.3958    0.0000 N   0  0  0  0  0  0  0  0  0  0  0  0
   -0.0553   -2.1582    0.0000 N   0  0  0  0  0  0  0  0  0  0  0  0
    0.3572   -1.4438    0.0000 C   0  0  0  0  0  0  0  0  0  0  0  0
    0.7697   -2.1582    0.0000 C   0  0  0  0  0  0  0  0  0  0  0  0
   -0.7697   -2.5708    0.0000 C   0  0  0  0  0  0  0  0  0  0  0  0
   -2.1987   -2.5708    0.0000 C   0  0  0  0  0  0  0  0  0  0  0  0
   -2.1987   -3.3958    0.0000 C   0  0  0  0  0  0  0  0  0  0  0  0
   -1.4843   -3.8083    0.0000 C   0  0  0  0  0  0  0  0  0  0  0  0
   -4.3422   -3.8083    0.0000 C   0  0  0  0  0  0  0  0  0  0  0  0
   -5.0566   -3.3958    0.0000 C   0  0  0  0  0  0  0  0  0  0  0  0
   -3.6277   -3.3958    0.0000 O   0  0  0  0  0  0  0  0  0  0  0  0
   -2.9132   -3.8083    0.0000 C   0  0  0  0  0  0  0  0  0  0  0  0
   -2.9132   -4.6333    0.0000 O   0  0  0  0  0  0  0  0  0  0  0  0
   -1.4842   -4.6333    0.0000 N   0  0  0  0  0  0  0  0  0  0  0  0
  1  6  2  0  0  0  0
  1  7  1  0  0  0  0
  2  9  2  0  0  0  0
  2  6  1  0  0  0  0
  3  4  1  0  0  0  0
  3  5  1  0  0  0  0
  3  6  1  0  0  0  0
  4  5  1  0  0  0  0
  7  8  2  0  0  0  0
  8  9  1  0  0  0  0
  8 13  1  0  0  0  0
  9 15  1  0  0  0  0
 10 11  1  0  0  0  0
 10 12  1  0  0  0  0
 12 13  1  0  0  0  0
 13 14  2  0  0  0  0
M  END
> <NSC>
65994

> <Saline vs. CMC>
Saline

$$$$
76406
  Mrv0541 09201616522D          

 20 23  0  0  0  0            999 V2000
   -0.6802    3.9073    0.0000 N   0  0  0  0  0  0  0  0  0  0  0  0
    0.3772    2.7503    0.0000 S   0  0  0  0  0  0  0  0  0  0  0  0
   -0.0109    4.8630    0.0000 S   0  0  0  0  0  0  0  0  0  0  0  0
    0.9076    2.1183    0.0000 P   0  0  0  0  0  0  0  0  0  0  0  0
    1.5395    2.6486    0.0000 N   0  0  0  0  0  0  0  0  0  0  0  0
    0.1323    4.0505    0.0000 P   0  0  0  0  0  0  0  0  0  0  0  0
    0.9447    4.1938    0.0000 N   0  0  0  0  0  0  0  0  0  0  0  0
    1.4378    1.4863    0.0000 N   0  0  0  0  0  0  0  0  0  0  0  0
    1.5767    4.7241    0.0000 C   0  0  0  0  0  0  0  0  0  0  0  0
    1.7200    3.9116    0.0000 C   0  0  0  0  0  0  0  0  0  0  0  0
   -1.4554    4.1894    0.0000 C   0  0  0  0  0  0  0  0  0  0  0  0
   -1.3121    3.3770    0.0000 C   0  0  0  0  0  0  0  0  0  0  0  0
    1.5811    0.6739    0.0000 C   0  0  0  0  0  0  0  0  0  0  0  0
    2.2131    1.2042    0.0000 C   0  0  0  0  0  0  0  0  0  0  0  0
    2.3520    2.7919    0.0000 C   0  0  0  0  0  0  0  0  0  0  0  0
    1.8217    3.4239    0.0000 C   0  0  0  0  0  0  0  0  0  0  0  0
    0.2756    3.2380    0.0000 N   0  0  0  0  0  0  0  0  0  0  0  0
   -0.4389    2.8255    0.0000 C   0  0  0  0  0  0  0  0  0  0  0  0
   -0.4389    2.0005    0.0000 C   0  0  0  0  0  0  0  0  0  0  0  0
    0.2756    1.5880    0.0000 N   0  0  0  0  0  0  0  0  0  0  0  0
  1  6  1  0  0  0  0
  1 11  1  0  0  0  0
  1 12  1  0  0  0  0
  2  4  2  0  0  0  0
  3  6  2  0  0  0  0
  4  8  1  0  0  0  0
  4  5  1  0  0  0  0
  4 20  1  0  0  0  0
  5 15  1  0  0  0  0
  5 16  1  0  0  0  0
  6  7  1  0  0  0  0
  6 17  1  0  0  0  0
  7  9  1  0  0  0  0
  7 10  1  0  0  0  0
  8 13  1  0  0  0  0
  8 14  1  0  0  0  0
  9 10  1  0  0  0  0
 11 12  1  0  0  0  0
 13 14  1  0  0  0  0
 15 16  1  0  0  0  0
 17 18  1  0  0  0  0
 18 19  1  0  0  0  0
 19 20  1  0  0  0  0
M  END
> <NSC>
76406

> <Saline vs. CMC>
Equal

$$$$
80104
  Mrv0541 09201616522D          

 14 15  0  0  0  0            999 V2000
   -1.3332    3.0237    0.0000 N   0  0  0  0  0  0  0  0  0  0  0  0
    0.7293    5.1671    0.0000 N   0  0  0  0  0  0  0  0  0  0  0  0
    1.4438    5.5796    0.0000 C   0  0  0  0  0  0  0  0  0  0  0  0
    1.4438    4.7546    0.0000 C   0  0  0  0  0  0  0  0  0  0  0  0
   -2.0477    3.4362    0.0000 C   0  0  0  0  0  0  0  0  0  0  0  0
   -2.0477    2.6112    0.0000 C   0  0  0  0  0  0  0  0  0  0  0  0
   -2.4602    1.8968    0.0000 C   0  0  0  0  0  0  0  0  0  0  0  0
   -0.5082    3.0237    0.0000 C   0  0  0  0  0  0  0  0  0  0  0  0
   -0.0957    3.7382    0.0000 C   0  0  0  0  0  0  0  0  0  0  0  0
    0.7293    3.7382    0.0000 O   0  0  0  0  0  0  0  0  0  0  0  0
   -0.5082    4.4527    0.0000 C   0  0  0  0  0  0  0  0  0  0  0  0
   -1.3332    4.4527    0.0000 O   0  0  0  0  0  0  0  0  0  0  0  0
   -0.0957    5.1671    0.0000 C   0  0  0  0  0  0  0  0  0  0  0  0
    1.8563    4.0402    0.0000 C   0  0  0  0  0  0  0  0  0  0  0  0
  1  5  1  0  0  0  0
  1  6  1  0  0  0  0
  1  8  1  0  0  0  0
  2  3  1  0  0  0  0
  2  4  1  0  0  0  0
  2 13  1  0  0  0  0
  3  4  1  0  0  0  0
  4 14  1  0  0  0  0
  5  6  1  0  0  0  0
  6  7  1  0  0  0  0
  8  9  1  0  0  0  0
  9 10  1  0  0  0  0
  9 11  1  0  0  0  0
 11 12  1  0  0  0  0
 11 13  1  0  0  0  0
M  END
> <NSC>
80104

> <Saline vs. CMC>
Equal

$$$$
85330
  Mrv0541 09201616522D          

  9 10  0  0  0  0            999 V2000
    0.3572    1.6352    0.0000 N   0  0  0  0  0  0  0  0  0  0  0  0
    1.4842    1.3332    0.0000 O   0  0  0  0  0  0  0  0  0  0  0  0
    1.7862    2.4602    0.0000 N   0  0  0  0  0  0  0  0  0  0  0  0
    2.1987    3.1747    0.0000 C   0  0  0  0  0  0  0  0  0  0  0  0
    2.6112    2.4602    0.0000 C   0  0  0  0  0  0  0  0  0  0  0  0
   -0.4678    1.6352    0.0000 C   0  0  0  0  0  0  0  0  0  0  0  0
   -0.0553    0.9207    0.0000 C   0  0  0  0  0  0  0  0  0  0  0  0
    1.0717    2.0477    0.0000 P   0  0  0  0  0  0  0  0  0  0  0  0
    0.6592    2.7622    0.0000 N   0  0  0  0  0  0  0  0  0  0  0  0
  1  6  1  0  0  0  0
  1  7  1  0  0  0  0
  1  8  1  0  0  0  0
  2  8  2  0  0  0  0
  3  4  1  0  0  0  0
  3  5  1  0  0  0  0
  3  8  1  0  0  0  0
  4  5  1  0  0  0  0
  6  7  1  0  0  0  0
  8  9  1  0  0  0  0
M  END
> <NSC>
85330

> <Saline vs. CMC>
Equal

$$$$
95139
  Mrv0541 09201616522D          

 18 20  0  0  0  0            999 V2000
   -2.5559   -4.4270    0.0000 N   0  0  0  0  0  0  0  0  0  0  0  0
   -2.5559   -2.7770    0.0000 O   0  0  0  0  0  0  0  0  0  0  0  0
    0.3020   -4.4269    0.0000 O   0  0  0  0  0  0  0  0  0  0  0  0
    0.3020   -2.7770    0.0000 N   0  0  0  0  0  0  0  0  0  0  0  0
   -1.1269   -2.7770    0.0000 C   0  0  0  0  0  0  0  0  0  0  0  0
   -1.8415   -3.1894    0.0000 C   0  0  0  0  0  0  0  0  0  0  0  0
   -0.4125   -3.1894    0.0000 C   0  0  0  0  0  0  0  0  0  0  0  0
   -0.4125   -4.0145    0.0000 C   0  0  0  0  0  0  0  0  0  0  0  0
   -1.8415   -4.0145    0.0000 C   0  0  0  0  0  0  0  0  0  0  0  0
   -1.1269   -4.4269    0.0000 C   0  0  0  0  0  0  0  0  0  0  0  0
    0.7144   -2.0625    0.0000 C   0  0  0  0  0  0  0  0  0  0  0  0
    1.1269   -2.7770    0.0000 C   0  0  0  0  0  0  0  0  0  0  0  0
   -3.3809   -4.4270    0.0000 C   0  0  0  0  0  0  0  0  0  0  0  0
   -2.9684   -5.1415    0.0000 C   0  0  0  0  0  0  0  0  0  0  0  0
   -1.1269   -1.9519    0.0000 O   0  0  0  0  0  0  0  0  0  0  0  0
   -1.8415   -1.5395    0.0000 C   0  0  0  0  0  0  0  0  0  0  0  0
   -1.1269   -5.2519    0.0000 O   0  0  0  0  0  0  0  0  0  0  0  0
   -1.8415   -5.6644    0.0000 C   0  0  0  0  0  0  0  0  0  0  0  0
  1  9  1  0  0  0  0
  1 13  1  0  0  0  0
  1 14  1  0  0  0  0
  2  6  2  0  0  0  0
  3  8  2  0  0  0  0
  4  7  1  0  0  0  0
  4 11  1  0  0  0  0
  4 12  1  0  0  0  0
  5  7  2  0  0  0  0
  5  6  1  0  0  0  0
  5 15  1  0  0  0  0
  6  9  1  0  0  0  0
  7  8  1  0  0  0  0
  8 10  1  0  0  0  0
  9 10  2  0  0  0  0
 10 17  1  0  0  0  0
 11 12  1  0  0  0  0
 13 14  1  0  0  0  0
 15 16  1  0  0  0  0
 17 18  1  0  0  0  0
M  END
> <NSC>
95139

> <Saline vs. CMC>
CMC

$$$$
9706
  Mrv0541 09201616522D          

 15 18  0  0  0  0            999 V2000
    1.7876   -0.8422    0.0000 N   0  0  0  0  0  0  0  0  0  0  0  0
    2.5021   -2.0797    0.0000 N   0  0  0  0  0  0  0  0  0  0  0  0
    3.2165   -0.8422    0.0000 N   0  0  0  0  0  0  0  0  0  0  0  0
    3.2165   -3.3172    0.0000 N   0  0  0  0  0  0  0  0  0  0  0  0
    3.9310   -2.0797    0.0000 N   0  0  0  0  0  0  0  0  0  0  0  0
    4.6455   -0.8422    0.0000 N   0  0  0  0  0  0  0  0  0  0  0  0
    5.0580   -0.1278    0.0000 C   0  0  0  0  0  0  0  0  0  0  0  0
    5.4705   -0.8422    0.0000 C   0  0  0  0  0  0  0  0  0  0  0  0
    1.3751   -0.1278    0.0000 C   0  0  0  0  0  0  0  0  0  0  0  0
    0.9626   -0.8422    0.0000 C   0  0  0  0  0  0  0  0  0  0  0  0
    3.9310   -1.2547    0.0000 C   0  0  0  0  0  0  0  0  0  0  0  0
    2.5021   -1.2547    0.0000 C   0  0  0  0  0  0  0  0  0  0  0  0
    3.2165   -2.4922    0.0000 C   0  0  0  0  0  0  0  0  0  0  0  0
    3.6290   -4.0317    0.0000 C   0  0  0  0  0  0  0  0  0  0  0  0
    2.8040   -4.0317    0.0000 C   0  0  0  0  0  0  0  0  0  0  0  0
  1  9  1  0  0  0  0
  1 10  1  0  0  0  0
  1 12  1  0  0  0  0
  2 12  2  0  0  0  0
  2 13  1  0  0  0  0
  3 11  2  0  0  0  0
  3 12  1  0  0  0  0
  4 13  1  0  0  0  0
  4 14  1  0  0  0  0
  4 15  1  0  0  0  0
  5 13  2  0  0  0  0
  5 11  1  0  0  0  0
  6  7  1  0  0  0  0
  6  8  1  0  0  0  0
  6 11  1  0  0  0  0
  7  8  1  0  0  0  0
  9 10  1  0  0  0  0
 14 15  1  0  0  0  0
M  END
> <NSC>
9706

> <Saline vs. CMC>
Equal

> <Distilled water + alcohol vs. CMC>
Equal

> <Distilled water + alcohol vs. MC>
Equal

> <MC vs. CMC>
MC

> <Distilled water + alcohol vs. Saline>
Equal

> <MC vs. Saline>
MC

$$$$
9717
  Mrv0541 09201616522D          

 11 13  0  0  0  0            999 V2000
   -2.9846   -1.1270    0.0000 N   0  0  0  0  0  0  0  0  0  0  0  0
   -2.2702   -1.5395    0.0000 P   0  0  0  0  0  0  0  0  0  0  0  0
   -1.8577   -0.8250    0.0000 O   0  0  0  0  0  0  0  0  0  0  0  0
   -2.6827   -2.2540    0.0000 N   0  0  0  0  0  0  0  0  0  0  0  0
   -1.5557   -1.9520    0.0000 N   0  0  0  0  0  0  0  0  0  0  0  0
   -0.7307   -1.9520    0.0000 C   0  0  0  0  0  0  0  0  0  0  0  0
   -1.1432   -2.6665    0.0000 C   0  0  0  0  0  0  0  0  0  0  0  0
   -3.3971   -0.4125    0.0000 C   0  0  0  0  0  0  0  0  0  0  0  0
   -3.8097   -1.1270    0.0000 C   0  0  0  0  0  0  0  0  0  0  0  0
   -2.6827   -3.0790    0.0000 C   0  0  0  0  0  0  0  0  0  0  0  0
   -3.3971   -2.6665    0.0000 C   0  0  0  0  0  0  0  0  0  0  0  0
  1  2  1  0  0  0  0
  1  8  1  0  0  0  0
  1  9  1  0  0  0  0
  2  3  2  0  0  0  0
  2  5  1  0  0  0  0
  2  4  1  0  0  0  0
  4 10  1  0  0  0  0
  4 11  1  0  0  0  0
  5  6  1  0  0  0  0
  5  7  1  0  0  0  0
  6  7  1  0  0  0  0
  8  9  1  0  0  0  0
 10 11  1  0  0  0  0
M  END
> <NSC>
9717

> <Saline vs. CMC>
Equal

> <Distilled water + alcohol vs. CMC>
CMC

> <MC vs. CMC>
CMC

> <Distilled water + alcohol vs. Saline>
Saline

$$$$
