# Supplementary material for: Prediction of the effect of formulation on the toxicity of chemicals
Source: Toxicol Res (Camb). 2016 Oct 31;6(1):42–53. doi: 10.1039/c6tx00303f (PMC5310521; doi:10.1039/c6tx00303f)
Supplement: Supplementary file 2 [file TX-006-C6TX00303F-s002.zip › aziridylphosphonamides.sdf]

100868
  Mrv0541 09201616512D          

 15 17  0  0  0  0            999 V2000
   -1.9520    4.0145    0.0000 N   0  0  0  0  0  0  0  0  0  0  0  0
   -1.5395    3.3001    0.0000 P   0  0  0  0  0  0  0  0  0  0  0  0
   -0.8250    3.7126    0.0000 O   0  0  0  0  0  0  0  0  0  0  0  0
   -1.5395    1.6500    0.0000 N   0  0  0  0  0  0  0  0  0  0  0  0
   -1.1270    2.5856    0.0000 N   0  0  0  0  0  0  0  0  0  0  0  0
   -0.4125    2.1731    0.0000 C   0  0  0  0  0  0  0  0  0  0  0  0
   -1.1270    1.7606    0.0000 C   0  0  0  0  0  0  0  0  0  0  0  0
   -1.9520    4.8396    0.0000 C   0  0  0  0  0  0  0  0  0  0  0  0
   -2.6665    4.4270    0.0000 C   0  0  0  0  0  0  0  0  0  0  0  0
   -2.2540    2.0625    0.0000 C   0  0  0  0  0  0  0  0  0  0  0  0
   -2.9685    1.6500    0.0000 C   0  0  0  0  0  0  0  0  0  0  0  0
   -2.9685    0.8250    0.0000 C   0  0  0  0  0  0  0  0  0  0  0  0
   -2.2540    0.4125    0.0000 C   0  0  0  0  0  0  0  0  0  0  0  0
   -1.5395    0.8250    0.0000 C   0  0  0  0  0  0  0  0  0  0  0  0
   -2.2540    2.8876    0.0000 N   0  0  0  0  0  0  0  0  0  0  0  0
  1  2  1  0  0  0  0
  1  8  1  0  0  0  0
  1  9  1  0  0  0  0
  2  3  2  0  0  0  0
  2  5  1  0  0  0  0
  2 15  1  0  0  0  0
  4 10  2  0  0  0  0
  4 14  1  0  0  0  0
  5  6  1  0  0  0  0
  5  7  1  0  0  0  0
  6  7  1  0  0  0  0
  8  9  1  0  0  0  0
 10 11  1  0  0  0  0
 10 15  1  0  0  0  0
 11 12  2  0  0  0  0
 12 13  1  0  0  0  0
 13 14  2  0  0  0  0
M  END
> <NSC>
100868

> <Saline vs. CMC>
Saline

$$$$
10429
  Mrv0541 09201616512D          

 14 16  0  0  0  0            999 V2000
    1.1269   -1.8334    0.0000 N   0  0  0  0  0  0  0  0  0  0  0  0
    1.9519   -1.8334    0.0000 P   0  0  0  0  0  0  0  0  0  0  0  0
    1.9519   -1.0084    0.0000 S   0  0  0  0  0  0  0  0  0  0  0  0
    1.9520   -2.6584    0.0000 N   0  0  0  0  0  0  0  0  0  0  0  0
    1.9520   -4.3084    0.0000 O   0  0  0  0  0  0  0  0  0  0  0  0
    2.7770   -1.8334    0.0000 N   0  0  0  0  0  0  0  0  0  0  0  0
    3.4915   -1.4209    0.0000 C   0  0  0  0  0  0  0  0  0  0  0  0
    3.4915   -2.2459    0.0000 C   0  0  0  0  0  0  0  0  0  0  0  0
    0.4125   -1.4209    0.0000 C   0  0  0  0  0  0  0  0  0  0  0  0
    0.4125   -2.2459    0.0000 C   0  0  0  0  0  0  0  0  0  0  0  0
    2.6665   -3.0709    0.0000 C   0  0  0  0  0  0  0  0  0  0  0  0
    2.6665   -3.8959    0.0000 C   0  0  0  0  0  0  0  0  0  0  0  0
    1.2375   -3.0709    0.0000 C   0  0  0  0  0  0  0  0  0  0  0  0
    1.2375   -3.8959    0.0000 C   0  0  0  0  0  0  0  0  0  0  0  0
  1  2  1  0  0  0  0
  1  9  1  0  0  0  0
  1 10  1  0  0  0  0
  2  3  2  0  0  0  0
  2  6  1  0  0  0  0
  2  4  1  0  0  0  0
  4 11  1  0  0  0  0
  4 13  1  0  0  0  0
  5 12  1  0  0  0  0
  5 14  1  0  0  0  0
  6  7  1  0  0  0  0
  6  8  1  0  0  0  0
  7  8  1  0  0  0  0
  9 10  1  0  0  0  0
 11 12  1  0  0  0  0
 13 14  1  0  0  0  0
M  END
> <NSC>
10429

> <Saline vs. CMC>
Saline

> <Distilled water + alcohol vs. CMC>
Equal

> <Distilled water + alcohol vs. MC>
MC

> <MC vs. CMC>
CMC

$$$$
111564
  Mrv0541 09201616512D          

 17 19  0  0  0  0            999 V2000
   -1.9520    4.0145    0.0000 N   0  0  0  0  0  0  0  0  0  0  0  0
   -1.5395    3.3000    0.0000 P   0  0  0  0  0  0  0  0  0  0  0  0
   -0.8250    3.7125    0.0000 O   0  0  0  0  0  0  0  0  0  0  0  0
   -1.5395    1.6500    0.0000 N   0  0  0  0  0  0  0  0  0  0  0  0
   -1.1270    2.5855    0.0000 N   0  0  0  0  0  0  0  0  0  0  0  0
   -1.1269    1.7605    0.0000 C   0  0  0  0  0  0  0  0  0  0  0  0
   -0.4125    2.1730    0.0000 C   0  0  0  0  0  0  0  0  0  0  0  0
   -1.9520    4.8394    0.0000 C   0  0  0  0  0  0  0  0  0  0  0  0
   -2.6665    4.4269    0.0000 C   0  0  0  0  0  0  0  0  0  0  0  0
   -2.2540    2.0625    0.0000 C   0  0  0  0  0  0  0  0  0  0  0  0
   -2.9684    1.6500    0.0000 C   0  0  0  0  0  0  0  0  0  0  0  0
   -2.9684    0.8250    0.0000 C   0  0  0  0  0  0  0  0  0  0  0  0
   -2.2540    0.4125    0.0000 C   0  0  0  0  0  0  0  0  0  0  0  0
   -1.5395    0.8250    0.0000 C   0  0  0  0  0  0  0  0  0  0  0  0
   -3.4915    4.4269    0.0000 C   0  0  0  0  0  0  0  0  0  0  0  0
   -2.2540    2.8875    0.0000 N   0  0  0  0  0  0  0  0  0  0  0  0
    0.4125    2.1730    0.0000 C   0  0  0  0  0  0  0  0  0  0  0  0
  1  2  1  0  0  0  0
  1  8  1  0  0  0  0
  1  9  1  0  0  0  0
  2  3  2  0  0  0  0
  2  5  1  0  0  0  0
  2 16  1  0  0  0  0
  4 10  2  0  0  0  0
  4 14  1  0  0  0  0
  5  6  1  0  0  0  0
  5  7  1  0  0  0  0
  6  7  1  0  0  0  0
  7 17  1  0  0  0  0
  8  9  1  0  0  0  0
  9 15  1  0  0  0  0
 10 11  1  0  0  0  0
 10 16  1  0  0  0  0
 11 12  2  0  0  0  0
 12 13  1  0  0  0  0
 13 14  2  0  0  0  0
M  END
> <NSC>
111564

> <Saline vs. CMC>
CMC

$$$$
21590
  Mrv0541 09201616512D          

 14 16  0  0  0  0            999 V2000
    1.1269   -1.8334    0.0000 N   0  0  0  0  0  0  0  0  0  0  0  0
    1.9519   -1.8334    0.0000 P   0  0  0  0  0  0  0  0  0  0  0  0
    1.9519   -1.0084    0.0000 O   0  0  0  0  0  0  0  0  0  0  0  0
    2.7770   -1.8334    0.0000 N   0  0  0  0  0  0  0  0  0  0  0  0
    3.4915   -1.4209    0.0000 C   0  0  0  0  0  0  0  0  0  0  0  0
    3.4915   -2.2459    0.0000 C   0  0  0  0  0  0  0  0  0  0  0  0
    0.4125   -1.4209    0.0000 C   0  0  0  0  0  0  0  0  0  0  0  0
    0.4125   -2.2459    0.0000 C   0  0  0  0  0  0  0  0  0  0  0  0
    1.9520   -2.6584    0.0000 C   0  0  0  0  0  0  0  0  0  0  0  0
    1.2375   -3.0709    0.0000 C   0  0  0  0  0  0  0  0  0  0  0  0
    2.6665   -3.0709    0.0000 C   0  0  0  0  0  0  0  0  0  0  0  0
    2.6665   -3.8959    0.0000 C   0  0  0  0  0  0  0  0  0  0  0  0
    1.2375   -3.8959    0.0000 C   0  0  0  0  0  0  0  0  0  0  0  0
    1.9520   -4.3084    0.0000 C   0  0  0  0  0  0  0  0  0  0  0  0
  1  2  1  0  0  0  0
  1  7  1  0  0  0  0
  1  8  1  0  0  0  0
  2  3  2  0  0  0  0
  2  4  1  0  0  0  0
  2  9  1  0  0  0  0
  4  5  1  0  0  0  0
  4  6  1  0  0  0  0
  5  6  1  0  0  0  0
  7  8  1  0  0  0  0
  9 11  2  0  0  0  0
  9 10  1  0  0  0  0
 10 13  2  0  0  0  0
 11 12  1  0  0  0  0
 12 14  2  0  0  0  0
 13 14  1  0  0  0  0
M  END
> <NSC>
21590

> <Saline vs. CMC>
Saline

> <Distilled water + alcohol vs. MC>
Distilled water + alcohol

> <Distilled water + alcohol vs. Saline>
Saline

> <MC vs. Saline>
Equal

$$$$
21596
  Mrv0541 09201616512D          

 17 18  0  0  0  0            999 V2000
    0.3992    4.0410    0.0000 P   0  0  0  0  0  0  0  0  0  0  0  0
    1.2242    4.0410    0.0000 N   0  0  0  0  0  0  0  0  0  0  0  0
   -0.4258    4.0410    0.0000 O   0  0  0  0  0  0  0  0  0  0  0  0
    0.3992    3.2160    0.0000 N   0  0  0  0  0  0  0  0  0  0  0  0
    0.3992    4.8660    0.0000 N   0  0  0  0  0  0  0  0  0  0  0  0
    1.6367    3.3265    0.0000 C   0  0  0  0  0  0  0  0  0  0  0  0
    1.6367    4.7555    0.0000 C   0  0  0  0  0  0  0  0  0  0  0  0
   -0.0133    2.5015    0.0000 C   0  0  0  0  0  0  0  0  0  0  0  0
    0.8117    2.5015    0.0000 C   0  0  0  0  0  0  0  0  0  0  0  0
    0.8117    5.5805    0.0000 C   0  0  0  0  0  0  0  0  0  0  0  0
   -0.0133    5.5805    0.0000 C   0  0  0  0  0  0  0  0  0  0  0  0
    2.4617    3.3265    0.0000 C   0  0  0  0  0  0  0  0  0  0  0  0
    2.4617    4.7555    0.0000 C   0  0  0  0  0  0  0  0  0  0  0  0
    2.8742    2.6121    0.0000 C   0  0  0  0  0  0  0  0  0  0  0  0
    2.8742    5.4699    0.0000 C   0  0  0  0  0  0  0  0  0  0  0  0
    3.6992    2.6121    0.0000 C   0  0  0  0  0  0  0  0  0  0  0  0
    3.6992    5.4699    0.0000 C   0  0  0  0  0  0  0  0  0  0  0  0
  1  2  1  0  0  0  0
  1  3  2  0  0  0  0
  1  4  1  0  0  0  0
  1  5  1  0  0  0  0
  2  6  1  0  0  0  0
  2  7  1  0  0  0  0
  4  8  1  0  0  0  0
  4  9  1  0  0  0  0
  5 10  1  0  0  0  0
  5 11  1  0  0  0  0
  6 12  1  0  0  0  0
  7 13  1  0  0  0  0
 12 14  1  0  0  0  0
 13 15  1  0  0  0  0
 14 16  1  0  0  0  0
 15 17  1  0  0  0  0
  8  9  1  0  0  0  0
 10 11  1  0  0  0  0
M  END
> <NSC>
21596

> <Distilled water + alcohol vs. MC>
MC

$$$$
21597
  Mrv0541 09201616512D          

 15 16  0  0  0  0            999 V2000
    2.3092    0.9208    0.0000 P   0  0  0  0  0  0  0  0  0  0  0  0
    3.1342    0.9208    0.0000 O   0  0  0  0  0  0  0  0  0  0  0  0
    1.4842    0.9207    0.0000 O   0  0  0  0  0  0  0  0  0  0  0  0
    2.3092    0.0958    0.0000 N   0  0  0  0  0  0  0  0  0  0  0  0
    2.3092    1.7458    0.0000 N   0  0  0  0  0  0  0  0  0  0  0  0
    3.5467    0.2063    0.0000 C   0  0  0  0  0  0  0  0  0  0  0  0
    1.8967   -0.6188    0.0000 C   0  0  0  0  0  0  0  0  0  0  0  0
    2.7217   -0.6188    0.0000 C   0  0  0  0  0  0  0  0  0  0  0  0
    2.7217    2.4602    0.0000 C   0  0  0  0  0  0  0  0  0  0  0  0
    1.8967    2.4602    0.0000 C   0  0  0  0  0  0  0  0  0  0  0  0
    4.3717    0.2063    0.0000 C   0  0  0  0  0  0  0  0  0  0  0  0
    4.7842   -0.5082    0.0000 C   0  0  0  0  0  0  0  0  0  0  0  0
    5.6092   -0.5082    0.0000 C   0  0  0  0  0  0  0  0  0  0  0  0
    6.0217   -1.2226    0.0000 C   0  0  0  0  0  0  0  0  0  0  0  0
    6.8467   -1.2226    0.0000 C   0  0  0  0  0  0  0  0  0  0  0  0
  1  2  1  0  0  0  0
  1  3  2  0  0  0  0
  1  4  1  0  0  0  0
  1  5  1  0  0  0  0
  2  6  1  0  0  0  0
  4  7  1  0  0  0  0
  4  8  1  0  0  0  0
  5  9  1  0  0  0  0
  5 10  1  0  0  0  0
  6 11  1  0  0  0  0
 11 12  1  0  0  0  0
 12 13  1  0  0  0  0
 13 14  1  0  0  0  0
 14 15  1  0  0  0  0
  7  8  1  0  0  0  0
  9 10  1  0  0  0  0
M  END
> <NSC>
21597

> <Distilled water + alcohol vs. MC>
MC

$$$$
37095
  Mrv0541 09201616512D          

 15 16  0  0  0  0            999 V2000
    2.3092    0.9208    0.0000 P   0  0  0  0  0  0  0  0  0  0  0  0
    3.1342    0.9208    0.0000 N   0  0  0  0  0  0  0  0  0  0  0  0
    1.4842    0.9207    0.0000 O   0  0  0  0  0  0  0  0  0  0  0  0
    2.3092    0.0958    0.0000 N   0  0  0  0  0  0  0  0  0  0  0  0
    2.3092    1.7458    0.0000 N   0  0  0  0  0  0  0  0  0  0  0  0
    3.5467    0.2063    0.0000 C   0  0  0  0  0  0  0  0  0  0  0  0
    1.8967   -0.6188    0.0000 C   0  0  0  0  0  0  0  0  0  0  0  0
    2.7217   -0.6188    0.0000 C   0  0  0  0  0  0  0  0  0  0  0  0
    2.7217    2.4602    0.0000 C   0  0  0  0  0  0  0  0  0  0  0  0
    1.8967    2.4602    0.0000 C   0  0  0  0  0  0  0  0  0  0  0  0
    4.3717    0.2063    0.0000 O   0  0  0  0  0  0  0  0  0  0  0  0
    3.1342   -0.5082    0.0000 O   0  0  0  0  0  0  0  0  0  0  0  0
    4.7842   -0.5082    0.0000 C   0  0  0  0  0  0  0  0  0  0  0  0
    5.6092   -0.5082    0.0000 C   0  0  0  0  0  0  0  0  0  0  0  0
    3.5467    1.6352    0.0000 H   0  0  0  0  0  0  0  0  0  0  0  0
  1  2  1  0  0  0  0
  1  3  2  0  0  0  0
  1  4  1  0  0  0  0
  1  5  1  0  0  0  0
  2  6  1  0  0  0  0
  4  7  1  0  0  0  0
  4  8  1  0  0  0  0
  5  9  1  0  0  0  0
  5 10  1  0  0  0  0
  6 11  1  0  0  0  0
  6 12  2  0  0  0  0
 11 13  1  0  0  0  0
 13 14  1  0  0  0  0
  7  8  1  0  0  0  0
  9 10  1  0  0  0  0
  2 15  1  0  0  0  0
M  END
> <NSC>
37095

> <Saline vs. CMC>
Equal

$$$$
39338
  Mrv0541 09201616512D          

 16 18  0  0  0  0            999 V2000
    1.4290   -1.2375    0.0000 N   0  0  0  0  0  0  0  0  0  0  0  0
    1.8415   -1.9520    0.0000 P   0  0  0  0  0  0  0  0  0  0  0  0
    2.5559   -1.5395    0.0000 O   0  0  0  0  0  0  0  0  0  0  0  0
    2.2540   -2.6665    0.0000 N   0  0  0  0  0  0  0  0  0  0  0  0
    2.9684   -3.0790    0.0000 C   0  0  0  0  0  0  0  0  0  0  0  0
    2.2540   -3.4915    0.0000 C   0  0  0  0  0  0  0  0  0  0  0  0
    1.4290   -0.4125    0.0000 C   0  0  0  0  0  0  0  0  0  0  0  0
    0.7145   -0.8250    0.0000 C   0  0  0  0  0  0  0  0  0  0  0  0
    1.1270   -3.1895    0.0000 C   0  0  0  0  0  0  0  0  0  0  0  0
    0.4125   -3.6020    0.0000 C   0  0  0  0  0  0  0  0  0  0  0  0
    1.8415   -3.6020    0.0000 C   0  0  0  0  0  0  0  0  0  0  0  0
    1.8415   -4.4270    0.0000 C   0  0  0  0  0  0  0  0  0  0  0  0
    0.4125   -4.4270    0.0000 C   0  0  0  0  0  0  0  0  0  0  0  0
    1.1270   -4.8395    0.0000 C   0  0  0  0  0  0  0  0  0  0  0  0
    1.1270   -2.3645    0.0000 N   0  0  0  0  0  0  0  0  0  0  0  0
    0.4125   -1.9520    0.0000 C   0  0  0  0  0  0  0  0  0  0  0  0
  1  2  1  0  0  0  0
  1  7  1  0  0  0  0
  1  8  1  0  0  0  0
  2  3  2  0  0  0  0
  2  4  1  0  0  0  0
  2 15  1  0  0  0  0
  4  5  1  0  0  0  0
  4  6  1  0  0  0  0
  5  6  1  0  0  0  0
  7  8  1  0  0  0  0
  9 11  2  0  0  0  0
  9 10  1  0  0  0  0
  9 15  1  0  0  0  0
 10 13  2  0  0  0  0
 11 12  1  0  0  0  0
 12 14  2  0  0  0  0
 13 14  1  0  0  0  0
 15 16  1  0  0  0  0
M  END
> <NSC>
39338

> <Distilled water + alcohol vs. MC>
MC

$$$$
42072
  Mrv0541 09201616512D          

 15 17  0  0  0  0            999 V2000
    0.1379   -2.0151    0.0000 N   0  0  0  0  0  0  0  0  0  0  0  0
    0.8524   -2.4276    0.0000 P   0  0  0  0  0  0  0  0  0  0  0  0
    1.2649   -1.7131    0.0000 S   0  0  0  0  0  0  0  0  0  0  0  0
    0.4399   -3.1421    0.0000 N   0  0  0  0  0  0  0  0  0  0  0  0
    1.5669   -2.8401    0.0000 N   0  0  0  0  0  0  0  0  0  0  0  0
    2.3919   -2.8401    0.0000 C   0  0  0  0  0  0  0  0  0  0  0  0
    1.9794   -3.5546    0.0000 C   0  0  0  0  0  0  0  0  0  0  0  0
   -0.2746   -1.3006    0.0000 C   0  0  0  0  0  0  0  0  0  0  0  0
   -0.6871   -2.0151    0.0000 C   0  0  0  0  0  0  0  0  0  0  0  0
    0.9047   -3.8238    0.0000 C   0  0  0  0  0  0  0  0  0  0  0  0
    0.6614   -4.6121    0.0000 C   0  0  0  0  0  0  0  0  0  0  0  0
   -0.1065   -4.9135    0.0000 C   0  0  0  0  0  0  0  0  0  0  0  0
   -0.8210   -4.5010    0.0000 C   0  0  0  0  0  0  0  0  0  0  0  0
   -0.3828   -3.0804    0.0000 C   0  0  0  0  0  0  0  0  0  0  0  0
   -0.9440   -3.6852    0.0000 C   0  0  0  0  0  0  0  0  0  0  0  0
  1  2  1  0  0  0  0
  1  8  1  0  0  0  0
  1  9  1  0  0  0  0
  2  3  2  0  0  0  0
  2  5  1  0  0  0  0
  2  4  1  0  0  0  0
  4 10  1  0  0  0  0
  4 14  1  0  0  0  0
  5  6  1  0  0  0  0
  5  7  1  0  0  0  0
  6  7  1  0  0  0  0
  8  9  1  0  0  0  0
 10 11  1  0  0  0  0
 11 12  1  0  0  0  0
 12 13  1  0  0  0  0
 13 15  1  0  0  0  0
 14 15  1  0  0  0  0
M  END
> <NSC>
42072

> <Saline vs. CMC>
Saline

> <MC vs. CMC>
MC

> <MC vs. Saline>
Saline

$$$$
44965
  Mrv0541 09201616512D          

 12 13  0  0  0  0            999 V2000
    2.3092    0.9208    0.0000 P   0  0  0  0  0  0  0  0  0  0  0  0
    3.1342    0.9208    0.0000 O   0  0  0  0  0  0  0  0  0  0  0  0
    1.4842    0.9207    0.0000 S   0  0  0  0  0  0  0  0  0  0  0  0
    2.3092    0.0958    0.0000 N   0  0  0  0  0  0  0  0  0  0  0  0
    2.3092    1.7458    0.0000 N   0  0  0  0  0  0  0  0  0  0  0  0
    3.5467    0.2063    0.0000 C   0  0  0  0  0  0  0  0  0  0  0  0
    1.8967   -0.6188    0.0000 C   0  0  0  0  0  0  0  0  0  0  0  0
    2.7217   -0.6188    0.0000 C   0  0  0  0  0  0  0  0  0  0  0  0
    2.7217    2.4602    0.0000 C   0  0  0  0  0  0  0  0  0  0  0  0
    1.8967    2.4602    0.0000 C   0  0  0  0  0  0  0  0  0  0  0  0
    4.3717    0.2063    0.0000 C   0  0  0  0  0  0  0  0  0  0  0  0
    4.7842   -0.5082    0.0000 C   0  0  0  0  0  0  0  0  0  0  0  0
  1  2  1  0  0  0  0
  1  3  2  0  0  0  0
  1  4  1  0  0  0  0
  1  5  1  0  0  0  0
  2  6  1  0  0  0  0
  4  7  1  0  0  0  0
  4  8  1  0  0  0  0
  5  9  1  0  0  0  0
  5 10  1  0  0  0  0
  6 11  1  0  0  0  0
 11 12  1  0  0  0  0
  7  8  1  0  0  0  0
  9 10  1  0  0  0  0
M  END
> <NSC>
44965

> <MC vs. Saline>
Saline

$$$$
45082
  Mrv0541 09201616512D          

 17 18  0  0  0  0            999 V2000
    2.6665    1.5395    0.0000 P   0  0  0  0  0  0  0  0  0  0  0  0
    3.4915    1.5395    0.0000 O   0  0  0  0  0  0  0  0  0  0  0  0
    1.8415    1.5395    0.0000 O   0  0  0  0  0  0  0  0  0  0  0  0
    2.6665    0.7145    0.0000 N   0  0  0  0  0  0  0  0  0  0  0  0
    2.6665    2.3645    0.0000 N   0  0  0  0  0  0  0  0  0  0  0  0
    3.9040    0.8250    0.0000 C   0  0  0  0  0  0  0  0  0  0  0  0
    2.2540    0.0000    0.0000 C   0  0  0  0  0  0  0  0  0  0  0  0
    3.0790    0.0000    0.0000 C   0  0  0  0  0  0  0  0  0  0  0  0
    3.0790    3.0790    0.0000 C   0  0  0  0  0  0  0  0  0  0  0  0
    2.2540    3.0790    0.0000 C   0  0  0  0  0  0  0  0  0  0  0  0
    4.7290    0.8250    0.0000 C   0  0  0  0  0  0  0  0  0  0  0  0
    1.5395   -0.4125    0.0000 C   0  0  0  0  0  0  0  0  0  0  0  0
    3.7934    3.4915    0.0000 C   0  0  0  0  0  0  0  0  0  0  0  0
    5.1415    0.1106    0.0000 C   0  0  0  0  0  0  0  0  0  0  0  0
    5.9665    0.1106    0.0000 C   0  0  0  0  0  0  0  0  0  0  0  0
    6.3790   -0.6039    0.0000 C   0  0  0  0  0  0  0  0  0  0  0  0
    7.2040   -0.6039    0.0000 C   0  0  0  0  0  0  0  0  0  0  0  0
  1  2  1  0  0  0  0
  1  3  2  0  0  0  0
  1  4  1  0  0  0  0
  1  5  1  0  0  0  0
  2  6  1  0  0  0  0
  4  7  1  0  0  0  0
  4  8  1  0  0  0  0
  5  9  1  0  0  0  0
  5 10  1  0  0  0  0
  6 11  1  0  0  0  0
  7 12  1  0  0  0  0
  9 13  1  0  0  0  0
 11 14  1  0  0  0  0
 14 15  1  0  0  0  0
 15 16  1  0  0  0  0
 16 17  1  0  0  0  0
  7  8  1  0  0  0  0
  9 10  1  0  0  0  0
M  END
> <NSC>
45082

> <Saline vs. CMC>
Saline

$$$$
46379
  Mrv0541 09201616512D          

 15 17  0  0  0  0            999 V2000
    1.4290   -1.2375    0.0000 N   0  0  0  0  0  0  0  0  0  0  0  0
    1.8415   -1.9520    0.0000 P   0  0  0  0  0  0  0  0  0  0  0  0
    2.5559   -1.5395    0.0000 S   0  0  0  0  0  0  0  0  0  0  0  0
    1.1270   -2.3645    0.0000 O   0  0  0  0  0  0  0  0  0  0  0  0
    2.2540   -2.6665    0.0000 N   0  0  0  0  0  0  0  0  0  0  0  0
    2.9684   -3.0790    0.0000 C   0  0  0  0  0  0  0  0  0  0  0  0
    2.2540   -3.4915    0.0000 C   0  0  0  0  0  0  0  0  0  0  0  0
    1.4290   -0.4125    0.0000 C   0  0  0  0  0  0  0  0  0  0  0  0
    0.7145   -0.8250    0.0000 C   0  0  0  0  0  0  0  0  0  0  0  0
    1.1270   -3.1895    0.0000 C   0  0  0  0  0  0  0  0  0  0  0  0
    0.4125   -3.6020    0.0000 C   0  0  0  0  0  0  0  0  0  0  0  0
    1.8415   -3.6020    0.0000 C   0  0  0  0  0  0  0  0  0  0  0  0
    1.8415   -4.4270    0.0000 C   0  0  0  0  0  0  0  0  0  0  0  0
    0.4125   -4.4270    0.0000 C   0  0  0  0  0  0  0  0  0  0  0  0
    1.1270   -4.8395    0.0000 C   0  0  0  0  0  0  0  0  0  0  0  0
  1  2  1  0  0  0  0
  1  8  1  0  0  0  0
  1  9  1  0  0  0  0
  2  3  2  0  0  0  0
  2  5  1  0  0  0  0
  2  4  1  0  0  0  0
  4 10  1  0  0  0  0
  5  6  1  0  0  0  0
  5  7  1  0  0  0  0
  6  7  1  0  0  0  0
  8  9  1  0  0  0  0
 10 12  2  0  0  0  0
 10 11  1  0  0  0  0
 11 14  2  0  0  0  0
 12 13  1  0  0  0  0
 13 15  2  0  0  0  0
 14 15  1  0  0  0  0
M  END
> <NSC>
46379

> <Distilled water + alcohol vs. CMC>
CMC

$$$$
49421
  Mrv0541 09201616512D          

 13 14  0  0  0  0            999 V2000
    1.2375   -2.5374    0.0000 P   0  0  0  0  0  0  0  0  0  0  0  0
    2.0625   -2.5374    0.0000 N   0  0  0  0  0  0  0  0  0  0  0  0
    0.4125   -2.5374    0.0000 O   0  0  0  0  0  0  0  0  0  0  0  0
    1.2375   -3.3624    0.0000 N   0  0  0  0  0  0  0  0  0  0  0  0
    1.2375   -1.7124    0.0000 N   0  0  0  0  0  0  0  0  0  0  0  0
    2.4750   -3.2519    0.0000 C   0  0  0  0  0  0  0  0  0  0  0  0
    2.4750   -1.8230    0.0000 C   0  0  0  0  0  0  0  0  0  0  0  0
    0.8250   -4.0769    0.0000 C   0  0  0  0  0  0  0  0  0  0  0  0
    1.6500   -4.0769    0.0000 C   0  0  0  0  0  0  0  0  0  0  0  0
    1.6500   -0.9980    0.0000 C   0  0  0  0  0  0  0  0  0  0  0  0
    0.8250   -0.9980    0.0000 C   0  0  0  0  0  0  0  0  0  0  0  0
    3.3000   -3.2519    0.0000 C   0  0  0  0  0  0  0  0  0  0  0  0
    3.3000   -1.8230    0.0000 C   0  0  0  0  0  0  0  0  0  0  0  0
  1  2  1  0  0  0  0
  1  3  2  0  0  0  0
  1  4  1  0  0  0  0
  1  5  1  0  0  0  0
  2  6  1  0  0  0  0
  2  7  1  0  0  0  0
  4  8  1  0  0  0  0
  4  9  1  0  0  0  0
  5 10  1  0  0  0  0
  5 11  1  0  0  0  0
  6 12  1  0  0  0  0
  7 13  1  0  0  0  0
  8  9  1  0  0  0  0
 10 11  1  0  0  0  0
M  END
> <NSC>
49421

> <MC vs. Saline>
Saline

$$$$
49424
  Mrv0541 09201616512D          

 15 17  0  0  0  0            999 V2000
    0.1379   -2.0151    0.0000 N   0  0  0  0  0  0  0  0  0  0  0  0
    0.8524   -2.4276    0.0000 P   0  0  0  0  0  0  0  0  0  0  0  0
    1.2649   -1.7131    0.0000 O   0  0  0  0  0  0  0  0  0  0  0  0
    0.4399   -3.1421    0.0000 N   0  0  0  0  0  0  0  0  0  0  0  0
    1.5669   -2.8401    0.0000 N   0  0  0  0  0  0  0  0  0  0  0  0
    2.3919   -2.8401    0.0000 C   0  0  0  0  0  0  0  0  0  0  0  0
    1.9794   -3.5546    0.0000 C   0  0  0  0  0  0  0  0  0  0  0  0
   -0.2746   -1.3006    0.0000 C   0  0  0  0  0  0  0  0  0  0  0  0
   -0.6871   -2.0151    0.0000 C   0  0  0  0  0  0  0  0  0  0  0  0
    0.9047   -3.8238    0.0000 C   0  0  0  0  0  0  0  0  0  0  0  0
    0.6614   -4.6121    0.0000 C   0  0  0  0  0  0  0  0  0  0  0  0
   -0.1065   -4.9135    0.0000 C   0  0  0  0  0  0  0  0  0  0  0  0
   -0.8210   -4.5010    0.0000 C   0  0  0  0  0  0  0  0  0  0  0  0
   -0.3828   -3.0804    0.0000 C   0  0  0  0  0  0  0  0  0  0  0  0
   -0.9440   -3.6852    0.0000 C   0  0  0  0  0  0  0  0  0  0  0  0
  1  2  1  0  0  0  0
  1  8  1  0  0  0  0
  1  9  1  0  0  0  0
  2  3  2  0  0  0  0
  2  5  1  0  0  0  0
  2  4  1  0  0  0  0
  4 10  1  0  0  0  0
  4 14  1  0  0  0  0
  5  6  1  0  0  0  0
  5  7  1  0  0  0  0
  6  7  1  0  0  0  0
  8  9  1  0  0  0  0
 10 11  1  0  0  0  0
 11 12  1  0  0  0  0
 12 13  1  0  0  0  0
 13 15  1  0  0  0  0
 14 15  1  0  0  0  0
M  END
> <NSC>
49424

> <MC vs. Saline>
MC

$$$$
49426
  Mrv0541 09201616512D          

 14 16  0  0  0  0            999 V2000
    1.1269   -1.8334    0.0000 N   0  0  0  0  0  0  0  0  0  0  0  0
    1.9519   -1.8334    0.0000 P   0  0  0  0  0  0  0  0  0  0  0  0
    1.9519   -1.0084    0.0000 O   0  0  0  0  0  0  0  0  0  0  0  0
    1.9519   -2.6584    0.0000 N   0  0  0  0  0  0  0  0  0  0  0  0
    2.7770   -1.8334    0.0000 N   0  0  0  0  0  0  0  0  0  0  0  0
    3.4915   -1.4209    0.0000 C   0  0  0  0  0  0  0  0  0  0  0  0
    3.4915   -2.2459    0.0000 C   0  0  0  0  0  0  0  0  0  0  0  0
    0.4125   -1.4209    0.0000 C   0  0  0  0  0  0  0  0  0  0  0  0
    0.4125   -2.2459    0.0000 C   0  0  0  0  0  0  0  0  0  0  0  0
    2.6665   -3.0709    0.0000 C   0  0  0  0  0  0  0  0  0  0  0  0
    2.6665   -3.8959    0.0000 C   0  0  0  0  0  0  0  0  0  0  0  0
    1.9520   -4.3084    0.0000 C   0  0  0  0  0  0  0  0  0  0  0  0
    1.2375   -3.8959    0.0000 C   0  0  0  0  0  0  0  0  0  0  0  0
    1.2375   -3.0709    0.0000 C   0  0  0  0  0  0  0  0  0  0  0  0
  1  2  1  0  0  0  0
  1  8  1  0  0  0  0
  1  9  1  0  0  0  0
  2  3  2  0  0  0  0
  2  5  1  0  0  0  0
  2  4  1  0  0  0  0
  4 10  1  0  0  0  0
  4 14  1  0  0  0  0
  5  6  1  0  0  0  0
  5  7  1  0  0  0  0
  6  7  1  0  0  0  0
  8  9  1  0  0  0  0
 10 11  1  0  0  0  0
 11 12  1  0  0  0  0
 12 13  1  0  0  0  0
 13 14  1  0  0  0  0
M  END
> <NSC>
49426

> <Saline vs. CMC>
CMC

$$$$
49427
  Mrv0541 09201616512D          

 16 18  0  0  0  0            999 V2000
   -3.4488   -1.2375    0.0000 N   0  0  0  0  0  0  0  0  0  0  0  0
   -2.6238   -1.2375    0.0000 P   0  0  0  0  0  0  0  0  0  0  0  0
   -2.6238   -0.4125    0.0000 O   0  0  0  0  0  0  0  0  0  0  0  0
   -2.6238   -2.0625    0.0000 N   0  0  0  0  0  0  0  0  0  0  0  0
   -1.7988   -1.2375    0.0000 N   0  0  0  0  0  0  0  0  0  0  0  0
   -1.0843   -0.8250    0.0000 C   0  0  0  0  0  0  0  0  0  0  0  0
   -1.0843   -1.6500    0.0000 C   0  0  0  0  0  0  0  0  0  0  0  0
   -4.1632   -0.8250    0.0000 C   0  0  0  0  0  0  0  0  0  0  0  0
   -4.1632   -1.6500    0.0000 C   0  0  0  0  0  0  0  0  0  0  0  0
   -1.9093   -2.4750    0.0000 C   0  0  0  0  0  0  0  0  0  0  0  0
   -1.9093   -3.3000    0.0000 C   0  0  0  0  0  0  0  0  0  0  0  0
   -2.6238   -3.7125    0.0000 C   0  0  0  0  0  0  0  0  0  0  0  0
   -3.3382   -3.3000    0.0000 C   0  0  0  0  0  0  0  0  0  0  0  0
   -3.3382   -2.4750    0.0000 C   0  0  0  0  0  0  0  0  0  0  0  0
   -4.5757   -2.3644    0.0000 C   0  0  0  0  0  0  0  0  0  0  0  0
   -0.6718   -2.3644    0.0000 C   0  0  0  0  0  0  0  0  0  0  0  0
  1  2  1  0  0  0  0
  1  8  1  0  0  0  0
  1  9  1  0  0  0  0
  2  3  2  0  0  0  0
  2  5  1  0  0  0  0
  2  4  1  0  0  0  0
  4 10  1  0  0  0  0
  4 14  1  0  0  0  0
  5  6  1  0  0  0  0
  5  7  1  0  0  0  0
  6  7  1  0  0  0  0
  7 16  1  0  0  0  0
  8  9  1  0  0  0  0
  9 15  1  0  0  0  0
 10 11  1  0  0  0  0
 11 12  1  0  0  0  0
 12 13  1  0  0  0  0
 13 14  1  0  0  0  0
M  END
> <NSC>
49427

> <Saline vs. CMC>
Saline

$$$$
49428
  Mrv0541 09201616512D          

 13 15  0  0  0  0            999 V2000
   -3.5301   -0.2982    0.0000 N   0  0  0  0  0  0  0  0  0  0  0  0
   -2.8156   -0.7107    0.0000 P   0  0  0  0  0  0  0  0  0  0  0  0
   -2.4031    0.0038    0.0000 O   0  0  0  0  0  0  0  0  0  0  0  0
   -3.2281   -1.4252    0.0000 N   0  0  0  0  0  0  0  0  0  0  0  0
   -2.1011   -1.1232    0.0000 N   0  0  0  0  0  0  0  0  0  0  0  0
   -1.2761   -1.1232    0.0000 C   0  0  0  0  0  0  0  0  0  0  0  0
   -1.6886   -1.8377    0.0000 C   0  0  0  0  0  0  0  0  0  0  0  0
   -3.9426    0.4163    0.0000 C   0  0  0  0  0  0  0  0  0  0  0  0
   -4.3551   -0.2982    0.0000 C   0  0  0  0  0  0  0  0  0  0  0  0
   -2.8925   -2.1788    0.0000 C   0  0  0  0  0  0  0  0  0  0  0  0
   -3.5056   -2.7309    0.0000 C   0  0  0  0  0  0  0  0  0  0  0  0
   -4.2201   -2.3184    0.0000 C   0  0  0  0  0  0  0  0  0  0  0  0
   -4.0486   -1.5114    0.0000 C   0  0  0  0  0  0  0  0  0  0  0  0
  1  2  1  0  0  0  0
  1  8  1  0  0  0  0
  1  9  1  0  0  0  0
  2  3  2  0  0  0  0
  2  5  1  0  0  0  0
  2  4  1  0  0  0  0
  4 10  1  0  0  0  0
  4 13  1  0  0  0  0
  5  6  1  0  0  0  0
  5  7  1  0  0  0  0
  6  7  1  0  0  0  0
  8  9  1  0  0  0  0
 10 11  1  0  0  0  0
 11 12  1  0  0  0  0
 12 13  1  0  0  0  0
M  END
> <NSC>
49428

> <Saline vs. CMC>
Equal

> <MC vs. CMC>
MC

> <MC vs. Saline>
Saline

$$$$
49429
  Mrv0541 09201616512D          

 15 17  0  0  0  0            999 V2000
   -2.9410   -0.4234    0.0000 N   0  0  0  0  0  0  0  0  0  0  0  0
   -2.2265   -0.8359    0.0000 P   0  0  0  0  0  0  0  0  0  0  0  0
   -1.8140   -0.1214    0.0000 O   0  0  0  0  0  0  0  0  0  0  0  0
   -2.6391   -1.5503    0.0000 N   0  0  0  0  0  0  0  0  0  0  0  0
   -1.5121   -1.2484    0.0000 N   0  0  0  0  0  0  0  0  0  0  0  0
   -0.6871   -1.2484    0.0000 C   0  0  0  0  0  0  0  0  0  0  0  0
   -1.0996   -1.9628    0.0000 C   0  0  0  0  0  0  0  0  0  0  0  0
   -3.3535    0.2911    0.0000 C   0  0  0  0  0  0  0  0  0  0  0  0
   -3.7660   -0.4234    0.0000 C   0  0  0  0  0  0  0  0  0  0  0  0
   -2.3035   -2.3040    0.0000 C   0  0  0  0  0  0  0  0  0  0  0  0
   -2.9166   -2.8561    0.0000 C   0  0  0  0  0  0  0  0  0  0  0  0
   -3.6311   -2.4436    0.0000 C   0  0  0  0  0  0  0  0  0  0  0  0
   -3.4595   -1.6366    0.0000 C   0  0  0  0  0  0  0  0  0  0  0  0
   -4.4805   -0.8359    0.0000 C   0  0  0  0  0  0  0  0  0  0  0  0
   -1.0996   -2.7879    0.0000 C   0  0  0  0  0  0  0  0  0  0  0  0
  1  2  1  0  0  0  0
  1  8  1  0  0  0  0
  1  9  1  0  0  0  0
  2  3  2  0  0  0  0
  2  5  1  0  0  0  0
  2  4  1  0  0  0  0
  4 10  1  0  0  0  0
  4 13  1  0  0  0  0
  5  6  1  0  0  0  0
  5  7  1  0  0  0  0
  6  7  1  0  0  0  0
  7 15  1  0  0  0  0
  8  9  1  0  0  0  0
  9 14  1  0  0  0  0
 10 11  1  0  0  0  0
 11 12  1  0  0  0  0
 12 13  1  0  0  0  0
M  END
> <NSC>
49429

> <Saline vs. CMC>
CMC

$$$$
49666
  Mrv0541 09201616512D          

 18 20  0  0  0  0            999 V2000
   -4.0145   -1.2375    0.0000 N   0  0  0  0  0  0  0  0  0  0  0  0
   -3.1894   -1.2375    0.0000 P   0  0  0  0  0  0  0  0  0  0  0  0
   -3.1894   -0.4125    0.0000 O   0  0  0  0  0  0  0  0  0  0  0  0
   -3.1894   -2.0625    0.0000 N   0  0  0  0  0  0  0  0  0  0  0  0
   -2.3644   -1.2375    0.0000 N   0  0  0  0  0  0  0  0  0  0  0  0
   -1.6500   -0.8250    0.0000 C   0  0  0  0  0  0  0  0  0  0  0  0
   -1.6500   -1.6500    0.0000 C   0  0  0  0  0  0  0  0  0  0  0  0
   -4.7290   -0.8250    0.0000 C   0  0  0  0  0  0  0  0  0  0  0  0
   -4.7290   -1.6500    0.0000 C   0  0  0  0  0  0  0  0  0  0  0  0
   -2.4750   -2.4750    0.0000 C   0  0  0  0  0  0  0  0  0  0  0  0
   -2.4750   -3.3000    0.0000 C   0  0  0  0  0  0  0  0  0  0  0  0
   -3.1894   -3.7125    0.0000 C   0  0  0  0  0  0  0  0  0  0  0  0
   -3.9040   -3.3000    0.0000 C   0  0  0  0  0  0  0  0  0  0  0  0
   -3.9040   -2.4750    0.0000 C   0  0  0  0  0  0  0  0  0  0  0  0
   -5.1415   -2.3644    0.0000 C   0  0  0  0  0  0  0  0  0  0  0  0
   -5.9665   -2.3644    0.0000 C   0  0  0  0  0  0  0  0  0  0  0  0
   -1.2375   -2.3644    0.0000 C   0  0  0  0  0  0  0  0  0  0  0  0
   -0.4125   -2.3644    0.0000 C   0  0  0  0  0  0  0  0  0  0  0  0
  1  2  1  0  0  0  0
  1  8  1  0  0  0  0
  1  9  1  0  0  0  0
  2  3  2  0  0  0  0
  2  5  1  0  0  0  0
  2  4  1  0  0  0  0
  4 10  1  0  0  0  0
  4 14  1  0  0  0  0
  5  6  1  0  0  0  0
  5  7  1  0  0  0  0
  6  7  1  0  0  0  0
  7 17  1  0  0  0  0
  8  9  1  0  0  0  0
  9 15  1  0  0  0  0
 10 11  1  0  0  0  0
 11 12  1  0  0  0  0
 12 13  1  0  0  0  0
 13 14  1  0  0  0  0
 15 16  1  0  0  0  0
 17 18  1  0  0  0  0
M  END
> <NSC>
49666

> <MC vs. Saline>
Saline

$$$$
50167
  Mrv0541 09201616512D          

 16 18  0  0  0  0            999 V2000
   -1.8415    1.5395    0.0000 Cl  0  0  0  0  0  0  0  0  0  0  0  0
    1.8415    4.0145    0.0000 O   0  0  0  0  0  0  0  0  0  0  0  0
    0.1915    4.0145    0.0000 N   0  0  0  0  0  0  0  0  0  0  0  0
    1.0165    4.8395    0.0000 N   0  0  0  0  0  0  0  0  0  0  0  0
   -0.5231    4.4270    0.0000 C   0  0  0  0  0  0  0  0  0  0  0  0
   -0.5231    3.6020    0.0000 C   0  0  0  0  0  0  0  0  0  0  0  0
    0.6040    5.5540    0.0000 C   0  0  0  0  0  0  0  0  0  0  0  0
    1.4290    5.5540    0.0000 C   0  0  0  0  0  0  0  0  0  0  0  0
   -0.4125    3.1895    0.0000 C   0  0  0  0  0  0  0  0  0  0  0  0
   -1.1270    2.7770    0.0000 C   0  0  0  0  0  0  0  0  0  0  0  0
    0.3020    2.7770    0.0000 C   0  0  0  0  0  0  0  0  0  0  0  0
    0.3020    1.9520    0.0000 C   0  0  0  0  0  0  0  0  0  0  0  0
   -1.1270    1.9520    0.0000 C   0  0  0  0  0  0  0  0  0  0  0  0
   -0.4125    1.5395    0.0000 C   0  0  0  0  0  0  0  0  0  0  0  0
    1.0165    3.1895    0.0000 O   0  0  0  0  0  0  0  0  0  0  0  0
    1.0165    4.0145    0.0000 P   0  0  0  0  0  0  0  0  0  0  0  0
  1 13  1  0  0  0  0
  2 16  2  0  0  0  0
  3  5  1  0  0  0  0
  3  6  1  0  0  0  0
  3 16  1  0  0  0  0
  4  7  1  0  0  0  0
  4  8  1  0  0  0  0
  4 16  1  0  0  0  0
  5  6  1  0  0  0  0
  7  8  1  0  0  0  0
  9 10  2  0  0  0  0
  9 11  1  0  0  0  0
 10 13  1  0  0  0  0
 11 12  2  0  0  0  0
 11 15  1  0  0  0  0
 12 14  1  0  0  0  0
 13 14  2  0  0  0  0
 15 16  1  0  0  0  0
M  END
> <NSC>
50167

> <MC vs. CMC>
CMC

$$$$
50168
  Mrv0541 09201616512D          

 17 18  0  0  0  0            999 V2000
    1.5395   -3.1894    0.0000 P   0  0  0  0  0  0  0  0  0  0  0  0
    2.3645   -3.1894    0.0000 O   0  0  0  0  0  0  0  0  0  0  0  0
    0.7145   -3.1894    0.0000 O   0  0  0  0  0  0  0  0  0  0  0  0
    1.5395   -4.0145    0.0000 N   0  0  0  0  0  0  0  0  0  0  0  0
    1.5395   -2.3644    0.0000 N   0  0  0  0  0  0  0  0  0  0  0  0
    2.7770   -3.9040    0.0000 C   0  0  0  0  0  0  0  0  0  0  0  0
    1.1270   -4.7290    0.0000 C   0  0  0  0  0  0  0  0  0  0  0  0
    1.9520   -4.7290    0.0000 C   0  0  0  0  0  0  0  0  0  0  0  0
    1.9520   -1.6500    0.0000 C   0  0  0  0  0  0  0  0  0  0  0  0
    1.1270   -1.6500    0.0000 C   0  0  0  0  0  0  0  0  0  0  0  0
    3.6020   -3.9039    0.0000 C   0  0  0  0  0  0  0  0  0  0  0  0
    0.4125   -5.1415    0.0000 C   0  0  0  0  0  0  0  0  0  0  0  0
    2.6665   -1.2375    0.0000 C   0  0  0  0  0  0  0  0  0  0  0  0
    4.0145   -4.6184    0.0000 C   0  0  0  0  0  0  0  0  0  0  0  0
    0.4125   -5.9665    0.0000 C   0  0  0  0  0  0  0  0  0  0  0  0
    2.6665   -0.4125    0.0000 C   0  0  0  0  0  0  0  0  0  0  0  0
    4.8395   -4.6184    0.0000 C   0  0  0  0  0  0  0  0  0  0  0  0
  1  2  1  0  0  0  0
  1  3  2  0  0  0  0
  1  4  1  0  0  0  0
  1  5  1  0  0  0  0
  2  6  1  0  0  0  0
  4  7  1  0  0  0  0
  4  8  1  0  0  0  0
  5  9  1  0  0  0  0
  5 10  1  0  0  0  0
  6 11  1  0  0  0  0
  7 12  1  0  0  0  0
  9 13  1  0  0  0  0
 11 14  1  0  0  0  0
 12 15  1  0  0  0  0
 13 16  1  0  0  0  0
 14 17  1  0  0  0  0
  7  8  1  0  0  0  0
  9 10  1  0  0  0  0
M  END
> <NSC>
50168

> <MC vs. CMC>
CMC

$$$$
50169
  Mrv0541 09201616512D          

 16 17  0  0  0  0            999 V2000
    1.5395   -3.1894    0.0000 P   0  0  0  0  0  0  0  0  0  0  0  0
    2.3645   -3.1894    0.0000 O   0  0  0  0  0  0  0  0  0  0  0  0
    0.7145   -3.1894    0.0000 O   0  0  0  0  0  0  0  0  0  0  0  0
    1.5395   -4.0145    0.0000 N   0  0  0  0  0  0  0  0  0  0  0  0
    1.5395   -2.3644    0.0000 N   0  0  0  0  0  0  0  0  0  0  0  0
    2.7770   -3.9040    0.0000 C   0  0  0  0  0  0  0  0  0  0  0  0
    1.1270   -4.7290    0.0000 C   0  0  0  0  0  0  0  0  0  0  0  0
    1.9520   -4.7290    0.0000 C   0  0  0  0  0  0  0  0  0  0  0  0
    1.9520   -1.6500    0.0000 C   0  0  0  0  0  0  0  0  0  0  0  0
    1.1270   -1.6500    0.0000 C   0  0  0  0  0  0  0  0  0  0  0  0
    3.6020   -3.9039    0.0000 C   0  0  0  0  0  0  0  0  0  0  0  0
    0.4125   -5.1415    0.0000 C   0  0  0  0  0  0  0  0  0  0  0  0
    2.6665   -1.2375    0.0000 C   0  0  0  0  0  0  0  0  0  0  0  0
    4.0145   -4.6184    0.0000 C   0  0  0  0  0  0  0  0  0  0  0  0
    0.4125   -5.9665    0.0000 C   0  0  0  0  0  0  0  0  0  0  0  0
    2.6665   -0.4125    0.0000 C   0  0  0  0  0  0  0  0  0  0  0  0
  1  2  1  0  0  0  0
  1  3  2  0  0  0  0
  1  4  1  0  0  0  0
  1  5  1  0  0  0  0
  2  6  1  0  0  0  0
  4  7  1  0  0  0  0
  4  8  1  0  0  0  0
  5  9  1  0  0  0  0
  5 10  1  0  0  0  0
  6 11  1  0  0  0  0
  7 12  1  0  0  0  0
  9 13  1  0  0  0  0
 11 14  2  0  0  0  0
 12 15  1  0  0  0  0
 13 16  1  0  0  0  0
  7  8  1  0  0  0  0
  9 10  1  0  0  0  0
M  END
> <NSC>
50169

> <MC vs. CMC>
CMC

$$$$
50170
  Mrv0541 09201616512D          

 17 18  0  0  0  0            999 V2000
    2.3092    0.9208    0.0000 P   0  0  0  0  0  0  0  0  0  0  0  0
    3.1342    0.9208    0.0000 O   0  0  0  0  0  0  0  0  0  0  0  0
    1.4842    0.9207    0.0000 O   0  0  0  0  0  0  0  0  0  0  0  0
    2.3092    0.0958    0.0000 N   0  0  0  0  0  0  0  0  0  0  0  0
    2.3092    1.7458    0.0000 N   0  0  0  0  0  0  0  0  0  0  0  0
    3.5467    0.2063    0.0000 C   0  0  0  0  0  0  0  0  0  0  0  0
    1.8967   -0.6188    0.0000 C   0  0  0  0  0  0  0  0  0  0  0  0
    2.7217   -0.6188    0.0000 C   0  0  0  0  0  0  0  0  0  0  0  0
    2.7217    2.4602    0.0000 C   0  0  0  0  0  0  0  0  0  0  0  0
    1.8967    2.4602    0.0000 C   0  0  0  0  0  0  0  0  0  0  0  0
    4.3717    0.2063    0.0000 C   0  0  0  0  0  0  0  0  0  0  0  0
    4.7842   -0.5082    0.0000 C   0  0  0  0  0  0  0  0  0  0  0  0
    5.6092   -0.5082    0.0000 C   0  0  0  0  0  0  0  0  0  0  0  0
    6.0217   -1.2226    0.0000 C   0  0  0  0  0  0  0  0  0  0  0  0
    6.8467   -1.2226    0.0000 C   0  0  0  0  0  0  0  0  0  0  0  0
    7.2592   -1.9371    0.0000 C   0  0  0  0  0  0  0  0  0  0  0  0
    8.0842   -1.9371    0.0000 C   0  0  0  0  0  0  0  0  0  0  0  0
  1  2  1  0  0  0  0
  1  3  2  0  0  0  0
  1  4  1  0  0  0  0
  1  5  1  0  0  0  0
  2  6  1  0  0  0  0
  4  7  1  0  0  0  0
  4  8  1  0  0  0  0
  5  9  1  0  0  0  0
  5 10  1  0  0  0  0
  6 11  1  0  0  0  0
 11 12  1  0  0  0  0
 12 13  1  0  0  0  0
 13 14  1  0  0  0  0
 14 15  1  0  0  0  0
 15 16  1  0  0  0  0
 16 17  1  0  0  0  0
  7  8  1  0  0  0  0
  9 10  1  0  0  0  0
M  END
> <NSC>
50170

> <MC vs. CMC>
CMC

$$$$
50171
  Mrv0541 09201616512D          

 14 15  0  0  0  0            999 V2000
    1.5395   -2.9889    0.0000 P   0  0  0  0  0  0  0  0  0  0  0  0
    2.3645   -2.9889    0.0000 O   0  0  0  0  0  0  0  0  0  0  0  0
    0.7145   -2.9889    0.0000 O   0  0  0  0  0  0  0  0  0  0  0  0
    1.5395   -3.8139    0.0000 N   0  0  0  0  0  0  0  0  0  0  0  0
    1.5395   -2.1639    0.0000 N   0  0  0  0  0  0  0  0  0  0  0  0
    2.7770   -3.7034    0.0000 C   0  0  0  0  0  0  0  0  0  0  0  0
    1.1270   -4.5284    0.0000 C   0  0  0  0  0  0  0  0  0  0  0  0
    1.9520   -4.5284    0.0000 C   0  0  0  0  0  0  0  0  0  0  0  0
    1.9519   -1.4495    0.0000 C   0  0  0  0  0  0  0  0  0  0  0  0
    1.1269   -1.4495    0.0000 C   0  0  0  0  0  0  0  0  0  0  0  0
    3.6020   -3.7034    0.0000 C   0  0  0  0  0  0  0  0  0  0  0  0
    0.4125   -4.9409    0.0000 C   0  0  0  0  0  0  0  0  0  0  0  0
    2.6665   -1.0370    0.0000 C   0  0  0  0  0  0  0  0  0  0  0  0
    4.0145   -4.4179    0.0000 C   0  0  0  0  0  0  0  0  0  0  0  0
  1  2  1  0  0  0  0
  1  3  2  0  0  0  0
  1  4  1  0  0  0  0
  1  5  1  0  0  0  0
  2  6  1  0  0  0  0
  4  7  1  0  0  0  0
  4  8  1  0  0  0  0
  5  9  1  0  0  0  0
  5 10  1  0  0  0  0
  6 11  1  0  0  0  0
  7 12  1  0  0  0  0
  9 13  1  0  0  0  0
 11 14  2  0  0  0  0
  7  8  1  0  0  0  0
  9 10  1  0  0  0  0
M  END
> <NSC>
50171

> <MC vs. CMC>
MC

$$$$
50207
  Mrv0541 09201616512D          

 15 17  0  0  0  0            999 V2000
    0.1379   -2.0151    0.0000 N   0  0  0  0  0  0  0  0  0  0  0  0
    0.8524   -2.4276    0.0000 P   0  0  0  0  0  0  0  0  0  0  0  0
    1.2649   -1.7131    0.0000 O   0  0  0  0  0  0  0  0  0  0  0  0
    0.4399   -3.1421    0.0000 N   0  0  0  0  0  0  0  0  0  0  0  0
    1.5669   -2.8401    0.0000 N   0  0  0  0  0  0  0  0  0  0  0  0
    2.3919   -2.8401    0.0000 C   0  0  0  0  0  0  0  0  0  0  0  0
    1.9794   -3.5546    0.0000 C   0  0  0  0  0  0  0  0  0  0  0  0
   -0.2746   -1.3006    0.0000 C   0  0  0  0  0  0  0  0  0  0  0  0
   -0.6871   -2.0151    0.0000 C   0  0  0  0  0  0  0  0  0  0  0  0
    0.9047   -3.8238    0.0000 C   0  0  0  0  0  0  0  0  0  0  0  0
    0.6614   -4.6121    0.0000 C   0  0  0  0  0  0  0  0  0  0  0  0
   -0.1065   -4.9135    0.0000 C   0  0  0  0  0  0  0  0  0  0  0  0
   -0.8210   -4.5010    0.0000 C   0  0  0  0  0  0  0  0  0  0  0  0
   -0.3828   -3.0804    0.0000 C   0  0  0  0  0  0  0  0  0  0  0  0
   -0.9440   -3.6852    0.0000 C   0  0  0  0  0  0  0  0  0  0  0  0
  1  2  1  0  0  0  0
  1  8  1  0  0  0  0
  1  9  1  0  0  0  0
  2  3  2  0  0  0  0
  2  5  1  0  0  0  0
  2  4  1  0  0  0  0
  4 10  1  0  0  0  0
  4 14  1  0  0  0  0
  5  6  1  0  0  0  0
  5  7  1  0  0  0  0
  6  7  1  0  0  0  0
  8  9  1  0  0  0  0
 10 11  1  0  0  0  0
 11 12  1  0  0  0  0
 12 13  1  0  0  0  0
 13 15  1  0  0  0  0
 14 15  1  0  0  0  0
M  END
> <NSC>
50207

> <Saline vs. CMC>
CMC

$$$$
51226
  Mrv0541 09201616512D          

 19 20  0  0  0  0            999 V2000
    2.6665    1.5395    0.0000 P   0  0  0  0  0  0  0  0  0  0  0  0
    3.4915    1.5395    0.0000 O   0  0  0  0  0  0  0  0  0  0  0  0
    1.8415    1.5395    0.0000 O   0  0  0  0  0  0  0  0  0  0  0  0
    2.6665    0.7145    0.0000 N   0  0  0  0  0  0  0  0  0  0  0  0
    2.6665    2.3645    0.0000 N   0  0  0  0  0  0  0  0  0  0  0  0
    3.9040    0.8250    0.0000 C   0  0  0  0  0  0  0  0  0  0  0  0
    2.2540    0.0000    0.0000 C   0  0  0  0  0  0  0  0  0  0  0  0
    3.0790    0.0000    0.0000 C   0  0  0  0  0  0  0  0  0  0  0  0
    3.0790    3.0790    0.0000 C   0  0  0  0  0  0  0  0  0  0  0  0
    2.2540    3.0790    0.0000 C   0  0  0  0  0  0  0  0  0  0  0  0
    4.7290    0.8250    0.0000 C   0  0  0  0  0  0  0  0  0  0  0  0
    1.5395   -0.4125    0.0000 C   0  0  0  0  0  0  0  0  0  0  0  0
    3.7934    3.4915    0.0000 C   0  0  0  0  0  0  0  0  0  0  0  0
    5.1415    0.1106    0.0000 C   0  0  0  0  0  0  0  0  0  0  0  0
    5.9665    0.1106    0.0000 C   0  0  0  0  0  0  0  0  0  0  0  0
    6.3790   -0.6039    0.0000 C   0  0  0  0  0  0  0  0  0  0  0  0
    7.2040   -0.6039    0.0000 C   0  0  0  0  0  0  0  0  0  0  0  0
    7.6165   -1.3183    0.0000 C   0  0  0  0  0  0  0  0  0  0  0  0
    8.4415   -1.3183    0.0000 C   0  0  0  0  0  0  0  0  0  0  0  0
  1  2  1  0  0  0  0
  1  3  2  0  0  0  0
  1  4  1  0  0  0  0
  1  5  1  0  0  0  0
  2  6  1  0  0  0  0
  4  7  1  0  0  0  0
  4  8  1  0  0  0  0
  5  9  1  0  0  0  0
  5 10  1  0  0  0  0
  6 11  1  0  0  0  0
  7 12  1  0  0  0  0
  9 13  1  0  0  0  0
 11 14  1  0  0  0  0
 14 15  1  0  0  0  0
 15 16  1  0  0  0  0
 16 17  1  0  0  0  0
 17 18  1  0  0  0  0
 18 19  1  0  0  0  0
  7  8  1  0  0  0  0
  9 10  1  0  0  0  0
M  END
> <NSC>
51226

> <Distilled water + alcohol vs. Saline>
Distilled water + alcohol

$$$$
51227
  Mrv0541 09201616512D          

 16 17  0  0  0  0            999 V2000
    1.0717    2.8727    0.0000 P   0  0  0  0  0  0  0  0  0  0  0  0
    1.8967    2.8727    0.0000 N   0  0  0  0  0  0  0  0  0  0  0  0
    0.2467    2.8727    0.0000 O   0  0  0  0  0  0  0  0  0  0  0  0
    1.0717    2.0477    0.0000 N   0  0  0  0  0  0  0  0  0  0  0  0
    1.0717    3.6977    0.0000 N   0  0  0  0  0  0  0  0  0  0  0  0
    2.3092    3.5872    0.0000 C   0  0  0  0  0  0  0  0  0  0  0  0
    0.6592    1.3332    0.0000 C   0  0  0  0  0  0  0  0  0  0  0  0
    1.4842    1.3332    0.0000 C   0  0  0  0  0  0  0  0  0  0  0  0
    1.4842    4.4122    0.0000 C   0  0  0  0  0  0  0  0  0  0  0  0
    0.6592    4.4122    0.0000 C   0  0  0  0  0  0  0  0  0  0  0  0
    3.1342    3.5872    0.0000 C   0  0  0  0  0  0  0  0  0  0  0  0
   -0.0553    0.9207    0.0000 C   0  0  0  0  0  0  0  0  0  0  0  0
    2.1987    4.8247    0.0000 C   0  0  0  0  0  0  0  0  0  0  0  0
    3.5467    4.3017    0.0000 C   0  0  0  0  0  0  0  0  0  0  0  0
    4.3717    4.3017    0.0000 C   0  0  0  0  0  0  0  0  0  0  0  0
    2.3092    2.1582    0.0000 H   0  0  0  0  0  0  0  0  0  0  0  0
  1  2  1  0  0  0  0
  1  3  2  0  0  0  0
  1  4  1  0  0  0  0
  1  5  1  0  0  0  0
  2  6  1  0  0  0  0
  4  7  1  0  0  0  0
  4  8  1  0  0  0  0
  5  9  1  0  0  0  0
  5 10  1  0  0  0  0
  6 11  1  0  0  0  0
  7 12  1  0  0  0  0
  9 13  1  0  0  0  0
 11 14  1  0  0  0  0
 14 15  1  0  0  0  0
  7  8  1  0  0  0  0
  9 10  1  0  0  0  0
  2 16  1  0  0  0  0
M  END
> <NSC>
51227

> <Distilled water + alcohol vs. Saline>
Distilled water + alcohol

$$$$
51229
  Mrv0541 09201616512D          

 12 13  0  0  0  0            999 V2000
    2.3092    0.9208    0.0000 P   0  0  0  0  0  0  0  0  0  0  0  0
    3.1342    0.9208    0.0000 O   0  0  0  0  0  0  0  0  0  0  0  0
    1.4842    0.9207    0.0000 O   0  0  0  0  0  0  0  0  0  0  0  0
    2.3092    0.0958    0.0000 N   0  0  0  0  0  0  0  0  0  0  0  0
    2.3092    1.7458    0.0000 N   0  0  0  0  0  0  0  0  0  0  0  0
    3.5467    0.2063    0.0000 C   0  0  0  0  0  0  0  0  0  0  0  0
    1.8967   -0.6188    0.0000 C   0  0  0  0  0  0  0  0  0  0  0  0
    2.7217   -0.6188    0.0000 C   0  0  0  0  0  0  0  0  0  0  0  0
    2.7217    2.4602    0.0000 C   0  0  0  0  0  0  0  0  0  0  0  0
    1.8967    2.4602    0.0000 C   0  0  0  0  0  0  0  0  0  0  0  0
    4.3717    0.2063    0.0000 C   0  0  0  0  0  0  0  0  0  0  0  0
    4.7842   -0.5082    0.0000 C   0  0  0  0  0  0  0  0  0  0  0  0
  1  2  1  0  0  0  0
  1  3  2  0  0  0  0
  1  4  1  0  0  0  0
  1  5  1  0  0  0  0
  2  6  1  0  0  0  0
  4  7  1  0  0  0  0
  4  8  1  0  0  0  0
  5  9  1  0  0  0  0
  5 10  1  0  0  0  0
  6 11  1  0  0  0  0
 11 12  2  0  0  0  0
  7  8  1  0  0  0  0
  9 10  1  0  0  0  0
M  END
> <NSC>
51229

> <Distilled water + alcohol vs. Saline>
Saline

$$$$
51230
  Mrv0541 09201616512D          

 14 15  0  0  0  0            999 V2000
    2.3092    0.9208    0.0000 P   0  0  0  0  0  0  0  0  0  0  0  0
    3.1342    0.9208    0.0000 N   0  0  0  0  0  0  0  0  0  0  0  0
    1.4842    0.9207    0.0000 O   0  0  0  0  0  0  0  0  0  0  0  0
    2.3092    0.0958    0.0000 N   0  0  0  0  0  0  0  0  0  0  0  0
    2.3092    1.7458    0.0000 N   0  0  0  0  0  0  0  0  0  0  0  0
    3.5467    0.2063    0.0000 C   0  0  0  0  0  0  0  0  0  0  0  0
    1.8967   -0.6188    0.0000 C   0  0  0  0  0  0  0  0  0  0  0  0
    2.7217   -0.6188    0.0000 C   0  0  0  0  0  0  0  0  0  0  0  0
    2.7217    2.4602    0.0000 C   0  0  0  0  0  0  0  0  0  0  0  0
    1.8967    2.4602    0.0000 C   0  0  0  0  0  0  0  0  0  0  0  0
    4.3717    0.2063    0.0000 C   0  0  0  0  0  0  0  0  0  0  0  0
    4.7842   -0.5082    0.0000 C   0  0  0  0  0  0  0  0  0  0  0  0
    5.6092   -0.5082    0.0000 C   0  0  0  0  0  0  0  0  0  0  0  0
    3.5467    1.6352    0.0000 H   0  0  0  0  0  0  0  0  0  0  0  0
  1  2  1  0  0  0  0
  1  3  2  0  0  0  0
  1  4  1  0  0  0  0
  1  5  1  0  0  0  0
  2  6  1  0  0  0  0
  4  7  1  0  0  0  0
  4  8  1  0  0  0  0
  5  9  1  0  0  0  0
  5 10  1  0  0  0  0
  6 11  1  0  0  0  0
 11 12  1  0  0  0  0
 12 13  1  0  0  0  0
  7  8  1  0  0  0  0
  9 10  1  0  0  0  0
  2 14  1  0  0  0  0
M  END
> <NSC>
51230

> <Distilled water + alcohol vs. Saline>
Saline

$$$$
51231
  Mrv0541 09201616512D          

 18 19  0  0  0  0            999 V2000
    1.5395   -3.1894    0.0000 P   0  0  0  0  0  0  0  0  0  0  0  0
    2.3645   -3.1894    0.0000 N   0  0  0  0  0  0  0  0  0  0  0  0
    0.7145   -3.1894    0.0000 O   0  0  0  0  0  0  0  0  0  0  0  0
    1.5395   -4.0145    0.0000 N   0  0  0  0  0  0  0  0  0  0  0  0
    1.5395   -2.3644    0.0000 N   0  0  0  0  0  0  0  0  0  0  0  0
    2.7770   -3.9040    0.0000 C   0  0  0  0  0  0  0  0  0  0  0  0
    1.1270   -4.7290    0.0000 C   0  0  0  0  0  0  0  0  0  0  0  0
    1.9520   -4.7290    0.0000 C   0  0  0  0  0  0  0  0  0  0  0  0
    1.9519   -1.6500    0.0000 C   0  0  0  0  0  0  0  0  0  0  0  0
    1.1269   -1.6500    0.0000 C   0  0  0  0  0  0  0  0  0  0  0  0
    3.6020   -3.9040    0.0000 C   0  0  0  0  0  0  0  0  0  0  0  0
    0.4125   -5.1415    0.0000 C   0  0  0  0  0  0  0  0  0  0  0  0
    2.6665   -1.2375    0.0000 C   0  0  0  0  0  0  0  0  0  0  0  0
    4.0145   -4.6184    0.0000 C   0  0  0  0  0  0  0  0  0  0  0  0
    0.4125   -5.9665    0.0000 C   0  0  0  0  0  0  0  0  0  0  0  0
    2.6665   -0.4125    0.0000 C   0  0  0  0  0  0  0  0  0  0  0  0
    4.8395   -4.6184    0.0000 C   0  0  0  0  0  0  0  0  0  0  0  0
    2.7770   -2.4750    0.0000 H   0  0  0  0  0  0  0  0  0  0  0  0
  1  2  1  0  0  0  0
  1  3  2  0  0  0  0
  1  4  1  0  0  0  0
  1  5  1  0  0  0  0
  2  6  1  0  0  0  0
  4  7  1  0  0  0  0
  4  8  1  0  0  0  0
  5  9  1  0  0  0  0
  5 10  1  0  0  0  0
  6 11  1  0  0  0  0
  7 12  1  0  0  0  0
  9 13  1  0  0  0  0
 11 14  1  0  0  0  0
 12 15  1  0  0  0  0
 13 16  1  0  0  0  0
 14 17  1  0  0  0  0
  7  8  1  0  0  0  0
  9 10  1  0  0  0  0
  2 18  1  0  0  0  0
M  END
> <NSC>
51231

> <Distilled water + alcohol vs. Saline>
Saline

$$$$
51233
  Mrv0541 09201616512D          

 14 15  0  0  0  0            999 V2000
    0.6723    2.1658    0.0000 N   0  0  0  0  0  0  0  0  0  0  0  0
    1.7992    1.8638    0.0000 O   0  0  0  0  0  0  0  0  0  0  0  0
    2.1012    2.9907    0.0000 N   0  0  0  0  0  0  0  0  0  0  0  0
    2.5137    3.7052    0.0000 C   0  0  0  0  0  0  0  0  0  0  0  0
    2.9262    2.9907    0.0000 C   0  0  0  0  0  0  0  0  0  0  0  0
   -0.1527    2.1658    0.0000 C   0  0  0  0  0  0  0  0  0  0  0  0
    0.2598    1.4513    0.0000 C   0  0  0  0  0  0  0  0  0  0  0  0
    0.2598    0.6263    0.0000 C   0  0  0  0  0  0  0  0  0  0  0  0
    1.3867    2.5782    0.0000 P   0  0  0  0  0  0  0  0  0  0  0  0
    0.9743    3.2927    0.0000 C   0  0  0  0  0  0  0  0  0  0  0  0
    0.1493    3.2927    0.0000 C   0  0  0  0  0  0  0  0  0  0  0  0
    1.3867    4.0072    0.0000 C   0  0  0  0  0  0  0  0  0  0  0  0
   -0.2632    4.0072    0.0000 C   0  0  0  0  0  0  0  0  0  0  0  0
    3.6407    2.5782    0.0000 C   0  0  0  0  0  0  0  0  0  0  0  0
  1  6  1  0  0  0  0
  1  7  1  0  0  0  0
  1  9  1  0  0  0  0
  2  9  2  0  0  0  0
  3  4  1  0  0  0  0
  3  5  1  0  0  0  0
  3  9  1  0  0  0  0
  4  5  1  0  0  0  0
  5 14  1  0  0  0  0
  6  7  1  0  0  0  0
  7  8  1  0  0  0  0
  9 10  1  0  0  0  0
 10 11  1  0  0  0  0
 10 12  1  0  0  0  0
 11 13  1  0  0  0  0
M  END
> <NSC>
51233

> <Distilled water + alcohol vs. Saline>
Distilled water + alcohol

$$$$
51234
  Mrv0541 09201616512D          

 16 17  0  0  0  0            999 V2000
    1.2780    2.5155    0.0000 N   0  0  0  0  0  0  0  0  0  0  0  0
    2.4049    2.2135    0.0000 O   0  0  0  0  0  0  0  0  0  0  0  0
    2.7069    3.3405    0.0000 N   0  0  0  0  0  0  0  0  0  0  0  0
    3.1194    4.0549    0.0000 C   0  0  0  0  0  0  0  0  0  0  0  0
    3.5319    3.3405    0.0000 C   0  0  0  0  0  0  0  0  0  0  0  0
    0.4530    2.5155    0.0000 C   0  0  0  0  0  0  0  0  0  0  0  0
    0.8655    1.8010    0.0000 C   0  0  0  0  0  0  0  0  0  0  0  0
    0.8655    0.9760    0.0000 C   0  0  0  0  0  0  0  0  0  0  0  0
    0.1510    0.5635    0.0000 C   0  0  0  0  0  0  0  0  0  0  0  0
    1.9924    2.9280    0.0000 P   0  0  0  0  0  0  0  0  0  0  0  0
    1.5799    3.6424    0.0000 C   0  0  0  0  0  0  0  0  0  0  0  0
    0.7549    3.6424    0.0000 C   0  0  0  0  0  0  0  0  0  0  0  0
    1.9924    4.3569    0.0000 C   0  0  0  0  0  0  0  0  0  0  0  0
    0.3424    4.3569    0.0000 C   0  0  0  0  0  0  0  0  0  0  0  0
    4.2464    2.9280    0.0000 C   0  0  0  0  0  0  0  0  0  0  0  0
    4.9608    3.3405    0.0000 C   0  0  0  0  0  0  0  0  0  0  0  0
  1  6  1  0  0  0  0
  1  7  1  0  0  0  0
  1 10  1  0  0  0  0
  2 10  2  0  0  0  0
  3  4  1  0  0  0  0
  3  5  1  0  0  0  0
  3 10  1  0  0  0  0
  4  5  1  0  0  0  0
  5 15  1  0  0  0  0
  6  7  1  0  0  0  0
  7  8  1  0  0  0  0
  8  9  1  0  0  0  0
 10 11  1  0  0  0  0
 11 12  1  0  0  0  0
 11 13  1  0  0  0  0
 12 14  1  0  0  0  0
 15 16  1  0  0  0  0
M  END
> <NSC>
51234

> <Distilled water + alcohol vs. Saline>
Distilled water + alcohol

$$$$
51325
  Mrv0541 09201616512D          

 19 20  0  0  0  0            999 V2000
    1.6003   -3.6601    0.0000 P   0  0  0  0  0  0  0  0  0  0  0  0
    2.4253   -3.6601    0.0000 N   0  0  0  0  0  0  0  0  0  0  0  0
    0.7753   -3.6601    0.0000 O   0  0  0  0  0  0  0  0  0  0  0  0
    1.6003   -4.4851    0.0000 N   0  0  0  0  0  0  0  0  0  0  0  0
    1.6003   -2.8351    0.0000 N   0  0  0  0  0  0  0  0  0  0  0  0
    2.8378   -4.3746    0.0000 C   0  0  0  0  0  0  0  0  0  0  0  0
    1.1878   -5.1996    0.0000 C   0  0  0  0  0  0  0  0  0  0  0  0
    2.0128   -5.1996    0.0000 C   0  0  0  0  0  0  0  0  0  0  0  0
    2.0127   -2.1206    0.0000 C   0  0  0  0  0  0  0  0  0  0  0  0
    1.1877   -2.1206    0.0000 C   0  0  0  0  0  0  0  0  0  0  0  0
    3.6628   -4.3746    0.0000 O   0  0  0  0  0  0  0  0  0  0  0  0
    2.4253   -5.0890    0.0000 O   0  0  0  0  0  0  0  0  0  0  0  0
    1.0445   -6.0120    0.0000 C   0  0  0  0  0  0  0  0  0  0  0  0
    0.4125   -4.9174    0.0000 C   0  0  0  0  0  0  0  0  0  0  0  0
    2.1560   -1.3082    0.0000 C   0  0  0  0  0  0  0  0  0  0  0  0
    2.7880   -2.4028    0.0000 C   0  0  0  0  0  0  0  0  0  0  0  0
    4.0753   -5.0890    0.0000 C   0  0  0  0  0  0  0  0  0  0  0  0
    4.9003   -5.0890    0.0000 C   0  0  0  0  0  0  0  0  0  0  0  0
    2.8377   -2.9456    0.0000 H   0  0  0  0  0  0  0  0  0  0  0  0
  1  2  1  0  0  0  0
  1  3  2  0  0  0  0
  1  4  1  0  0  0  0
  1  5  1  0  0  0  0
  2  6  1  0  0  0  0
  4  7  1  0  0  0  0
  4  8  1  0  0  0  0
  5  9  1  0  0  0  0
  5 10  1  0  0  0  0
  6 11  1  0  0  0  0
  6 12  2  0  0  0  0
  7 13  1  0  0  0  0
  7 14  1  0  0  0  0
  9 15  1  0  0  0  0
  9 16  1  0  0  0  0
 11 17  1  0  0  0  0
 17 18  1  0  0  0  0
  7  8  1  0  0  0  0
  9 10  1  0  0  0  0
  2 19  1  0  0  0  0
M  END
> <NSC>
51325

> <Saline vs. CMC>
Equal

> <MC vs. CMC>
MC

> <MC vs. Saline>
MC

$$$$
52027
  Mrv0541 09201616512D          

 10 11  0  0  0  0            999 V2000
    1.2375   -1.9519    0.0000 P   0  0  0  0  0  0  0  0  0  0  0  0
    2.0625   -1.9519    0.0000 C   0  0  0  0  0  0  0  0  0  0  0  0
    0.4125   -1.9519    0.0000 O   0  0  0  0  0  0  0  0  0  0  0  0
    1.2375   -2.7770    0.0000 N   0  0  0  0  0  0  0  0  0  0  0  0
    1.2375   -1.1269    0.0000 N   0  0  0  0  0  0  0  0  0  0  0  0
    2.4750   -2.6665    0.0000 Cl  0  0  0  0  0  0  0  0  0  0  0  0
    0.8250   -3.4915    0.0000 C   0  0  0  0  0  0  0  0  0  0  0  0
    1.6500   -3.4915    0.0000 C   0  0  0  0  0  0  0  0  0  0  0  0
    1.6500   -0.4125    0.0000 C   0  0  0  0  0  0  0  0  0  0  0  0
    0.8250   -0.4125    0.0000 C   0  0  0  0  0  0  0  0  0  0  0  0
  1  2  1  0  0  0  0
  1  3  2  0  0  0  0
  1  4  1  0  0  0  0
  1  5  1  0  0  0  0
  2  6  1  0  0  0  0
  4  7  1  0  0  0  0
  4  8  1  0  0  0  0
  5  9  1  0  0  0  0
  5 10  1  0  0  0  0
  7  8  1  0  0  0  0
  9 10  1  0  0  0  0
M  END
> <NSC>
52027

> <Distilled water + alcohol vs. Saline>
Saline

$$$$
52029
  Mrv0541 09201616512D          

 13 14  0  0  0  0            999 V2000
    2.3092    0.9208    0.0000 P   0  0  0  0  0  0  0  0  0  0  0  0
    3.1342    0.9208    0.0000 O   0  0  0  0  0  0  0  0  0  0  0  0
    1.4842    0.9207    0.0000 O   0  0  0  0  0  0  0  0  0  0  0  0
    2.3092    0.0958    0.0000 N   0  0  0  0  0  0  0  0  0  0  0  0
    2.3092    1.7458    0.0000 N   0  0  0  0  0  0  0  0  0  0  0  0
    3.5467    0.2063    0.0000 C   0  0  0  0  0  0  0  0  0  0  0  0
    1.8967   -0.6188    0.0000 C   0  0  0  0  0  0  0  0  0  0  0  0
    2.7217   -0.6188    0.0000 C   0  0  0  0  0  0  0  0  0  0  0  0
    2.7217    2.4602    0.0000 C   0  0  0  0  0  0  0  0  0  0  0  0
    1.8967    2.4602    0.0000 C   0  0  0  0  0  0  0  0  0  0  0  0
    4.3717    0.2063    0.0000 C   0  0  0  0  0  0  0  0  0  0  0  0
    4.7842   -0.5082    0.0000 O   0  0  0  0  0  0  0  0  0  0  0  0
    5.6092   -0.5082    0.0000 C   0  0  0  0  0  0  0  0  0  0  0  0
  1  2  1  0  0  0  0
  1  3  2  0  0  0  0
  1  4  1  0  0  0  0
  1  5  1  0  0  0  0
  2  6  1  0  0  0  0
  4  7  1  0  0  0  0
  4  8  1  0  0  0  0
  5  9  1  0  0  0  0
  5 10  1  0  0  0  0
  6 11  1  0  0  0  0
 11 12  1  0  0  0  0
 12 13  1  0  0  0  0
  7  8  1  0  0  0  0
  9 10  1  0  0  0  0
M  END
> <NSC>
52029

> <Distilled water + alcohol vs. Saline>
Distilled water + alcohol

$$$$
52031
  Mrv0541 09201616512D          

 13 14  0  0  0  0            999 V2000
    2.3092    0.9208    0.0000 P   0  0  0  0  0  0  0  0  0  0  0  0
    3.1342    0.9208    0.0000 O   0  0  0  0  0  0  0  0  0  0  0  0
    1.4842    0.9207    0.0000 S   0  0  0  0  0  0  0  0  0  0  0  0
    2.3092    0.0958    0.0000 N   0  0  0  0  0  0  0  0  0  0  0  0
    2.3092    1.7458    0.0000 N   0  0  0  0  0  0  0  0  0  0  0  0
    3.5467    0.2063    0.0000 C   0  0  0  0  0  0  0  0  0  0  0  0
    1.8967   -0.6188    0.0000 C   0  0  0  0  0  0  0  0  0  0  0  0
    2.7217   -0.6188    0.0000 C   0  0  0  0  0  0  0  0  0  0  0  0
    2.7217    2.4602    0.0000 C   0  0  0  0  0  0  0  0  0  0  0  0
    1.8967    2.4602    0.0000 C   0  0  0  0  0  0  0  0  0  0  0  0
    4.3717    0.2063    0.0000 C   0  0  0  0  0  0  0  0  0  0  0  0
    4.7842   -0.5082    0.0000 C   0  0  0  0  0  0  0  0  0  0  0  0
    5.6092   -0.5082    0.0000 C   0  0  0  0  0  0  0  0  0  0  0  0
  1  2  1  0  0  0  0
  1  3  2  0  0  0  0
  1  4  1  0  0  0  0
  1  5  1  0  0  0  0
  2  6  1  0  0  0  0
  4  7  1  0  0  0  0
  4  8  1  0  0  0  0
  5  9  1  0  0  0  0
  5 10  1  0  0  0  0
  6 11  1  0  0  0  0
 11 12  1  0  0  0  0
 12 13  1  0  0  0  0
  7  8  1  0  0  0  0
  9 10  1  0  0  0  0
M  END
> <NSC>
52031

> <Distilled water + alcohol vs. Saline>
Distilled water + alcohol

$$$$
53106
  Mrv0541 09201616512D          

 14 15  0  0  0  0            999 V2000
    1.5395   -3.1894    0.0000 P   0  0  0  0  0  0  0  0  0  0  0  0
    2.3645   -3.1894    0.0000 C   0  0  0  0  0  0  0  0  0  0  0  0
    0.7145   -3.1894    0.0000 O   0  0  0  0  0  0  0  0  0  0  0  0
    1.5395   -4.0145    0.0000 N   0  0  0  0  0  0  0  0  0  0  0  0
    1.5395   -2.3644    0.0000 N   0  0  0  0  0  0  0  0  0  0  0  0
    2.7770   -3.9040    0.0000 Cl  0  0  0  0  0  0  0  0  0  0  0  0
    1.1270   -4.7290    0.0000 C   0  0  0  0  0  0  0  0  0  0  0  0
    1.9520   -4.7290    0.0000 C   0  0  0  0  0  0  0  0  0  0  0  0
    1.9520   -1.6500    0.0000 C   0  0  0  0  0  0  0  0  0  0  0  0
    1.1270   -1.6500    0.0000 C   0  0  0  0  0  0  0  0  0  0  0  0
    0.4125   -5.1415    0.0000 C   0  0  0  0  0  0  0  0  0  0  0  0
    2.6665   -1.2375    0.0000 C   0  0  0  0  0  0  0  0  0  0  0  0
    0.4125   -5.9665    0.0000 C   0  0  0  0  0  0  0  0  0  0  0  0
    2.6665   -0.4125    0.0000 C   0  0  0  0  0  0  0  0  0  0  0  0
  1  2  1  0  0  0  0
  1  3  2  0  0  0  0
  1  4  1  0  0  0  0
  1  5  1  0  0  0  0
  2  6  1  0  0  0  0
  4  7  1  0  0  0  0
  4  8  1  0  0  0  0
  5  9  1  0  0  0  0
  5 10  1  0  0  0  0
  7 11  1  0  0  0  0
  9 12  1  0  0  0  0
 11 13  1  0  0  0  0
 12 14  1  0  0  0  0
  7  8  1  0  0  0  0
  9 10  1  0  0  0  0
M  END
> <NSC>
53106

> <Distilled water + alcohol vs. Saline>
Saline

$$$$
53107
  Mrv0541 09201616512D          

 15 16  0  0  0  0            999 V2000
    1.6003   -2.6624    0.0000 P   0  0  0  0  0  0  0  0  0  0  0  0
    2.4253   -2.6624    0.0000 O   0  0  0  0  0  0  0  0  0  0  0  0
    0.7753   -2.6624    0.0000 S   0  0  0  0  0  0  0  0  0  0  0  0
    1.6003   -3.4874    0.0000 N   0  0  0  0  0  0  0  0  0  0  0  0
    1.6003   -1.8374    0.0000 N   0  0  0  0  0  0  0  0  0  0  0  0
    2.8378   -3.3769    0.0000 C   0  0  0  0  0  0  0  0  0  0  0  0
    1.1878   -4.2019    0.0000 C   0  0  0  0  0  0  0  0  0  0  0  0
    2.0128   -4.2019    0.0000 C   0  0  0  0  0  0  0  0  0  0  0  0
    2.0127   -1.1230    0.0000 C   0  0  0  0  0  0  0  0  0  0  0  0
    1.1877   -1.1230    0.0000 C   0  0  0  0  0  0  0  0  0  0  0  0
    3.6628   -3.3769    0.0000 C   0  0  0  0  0  0  0  0  0  0  0  0
    1.0445   -5.0144    0.0000 C   0  0  0  0  0  0  0  0  0  0  0  0
    0.4125   -3.9198    0.0000 C   0  0  0  0  0  0  0  0  0  0  0  0
    2.7272   -0.7105    0.0000 C   0  0  0  0  0  0  0  0  0  0  0  0
    4.0753   -4.0914    0.0000 C   0  0  0  0  0  0  0  0  0  0  0  0
  1  2  1  0  0  0  0
  1  3  2  0  0  0  0
  1  4  1  0  0  0  0
  1  5  1  0  0  0  0
  2  6  1  0  0  0  0
  4  7  1  0  0  0  0
  4  8  1  0  0  0  0
  5  9  1  0  0  0  0
  5 10  1  0  0  0  0
  6 11  1  0  0  0  0
  7 12  1  0  0  0  0
  7 13  1  0  0  0  0
  9 14  1  0  0  0  0
 11 15  1  0  0  0  0
  7  8  1  0  0  0  0
  9 10  1  0  0  0  0
M  END
> <NSC>
53107

> <MC vs. CMC>
CMC

> <Distilled water + alcohol vs. Saline>
Saline

$$$$
53111
  Mrv0541 09201616512D          

 15 16  0  0  0  0            999 V2000
    3.4671    1.0772    0.0000 P   0  0  0  0  0  0  0  0  0  0  0  0
    4.2921    1.0772    0.0000 O   0  0  0  0  0  0  0  0  0  0  0  0
    2.6421    1.0772    0.0000 O   0  0  0  0  0  0  0  0  0  0  0  0
    3.4671    0.2522    0.0000 N   0  0  0  0  0  0  0  0  0  0  0  0
    3.4671    1.9022    0.0000 N   0  0  0  0  0  0  0  0  0  0  0  0
    4.7046    0.3627    0.0000 C   0  0  0  0  0  0  0  0  0  0  0  0
    3.0546   -0.4623    0.0000 C   0  0  0  0  0  0  0  0  0  0  0  0
    3.8796   -0.4623    0.0000 C   0  0  0  0  0  0  0  0  0  0  0  0
    3.8796    2.6167    0.0000 C   0  0  0  0  0  0  0  0  0  0  0  0
    3.0546    2.6167    0.0000 C   0  0  0  0  0  0  0  0  0  0  0  0
    5.5296    0.3627    0.0000 C   0  0  0  0  0  0  0  0  0  0  0  0
    2.3402   -0.8748    0.0000 C   0  0  0  0  0  0  0  0  0  0  0  0
    4.5941    3.0292    0.0000 C   0  0  0  0  0  0  0  0  0  0  0  0
    5.9421   -0.3517    0.0000 O   0  0  0  0  0  0  0  0  0  0  0  0
    6.7671   -0.3517    0.0000 C   0  0  0  0  0  0  0  0  0  0  0  0
  1  2  1  0  0  0  0
  1  3  2  0  0  0  0
  1  4  1  0  0  0  0
  1  5  1  0  0  0  0
  2  6  1  0  0  0  0
  4  7  1  0  0  0  0
  4  8  1  0  0  0  0
  5  9  1  0  0  0  0
  5 10  1  0  0  0  0
  6 11  1  0  0  0  0
  7 12  1  0  0  0  0
  9 13  1  0  0  0  0
 11 14  1  0  0  0  0
 14 15  1  0  0  0  0
  7  8  1  0  0  0  0
  9 10  1  0  0  0  0
M  END
> <NSC>
53111

> <Distilled water + alcohol vs. Saline>
Saline

$$$$
53112
  Mrv0541 09201616512D          

 15 16  0  0  0  0            999 V2000
    2.3092    0.9208    0.0000 P   0  0  0  0  0  0  0  0  0  0  0  0
    3.1342    0.9208    0.0000 O   0  0  0  0  0  0  0  0  0  0  0  0
    1.4842    0.9207    0.0000 S   0  0  0  0  0  0  0  0  0  0  0  0
    2.3092    0.0958    0.0000 N   0  0  0  0  0  0  0  0  0  0  0  0
    2.3092    1.7458    0.0000 N   0  0  0  0  0  0  0  0  0  0  0  0
    3.5467    0.2063    0.0000 C   0  0  0  0  0  0  0  0  0  0  0  0
    1.8967   -0.6188    0.0000 C   0  0  0  0  0  0  0  0  0  0  0  0
    2.7217   -0.6188    0.0000 C   0  0  0  0  0  0  0  0  0  0  0  0
    2.7217    2.4602    0.0000 C   0  0  0  0  0  0  0  0  0  0  0  0
    1.8967    2.4602    0.0000 C   0  0  0  0  0  0  0  0  0  0  0  0
    4.3717    0.2063    0.0000 C   0  0  0  0  0  0  0  0  0  0  0  0
    4.7842   -0.5082    0.0000 C   0  0  0  0  0  0  0  0  0  0  0  0
    5.6092   -0.5082    0.0000 C   0  0  0  0  0  0  0  0  0  0  0  0
    6.0217   -1.2226    0.0000 C   0  0  0  0  0  0  0  0  0  0  0  0
    6.8467   -1.2226    0.0000 C   0  0  0  0  0  0  0  0  0  0  0  0
  1  2  1  0  0  0  0
  1  3  2  0  0  0  0
  1  4  1  0  0  0  0
  1  5  1  0  0  0  0
  2  6  1  0  0  0  0
  4  7  1  0  0  0  0
  4  8  1  0  0  0  0
  5  9  1  0  0  0  0
  5 10  1  0  0  0  0
  6 11  1  0  0  0  0
 11 12  1  0  0  0  0
 12 13  1  0  0  0  0
 13 14  1  0  0  0  0
 14 15  1  0  0  0  0
  7  8  1  0  0  0  0
  9 10  1  0  0  0  0
M  END
> <NSC>
53112

> <Distilled water + alcohol vs. Saline>
Saline

$$$$
53114
  Mrv0541 09201616512D          

 16 17  0  0  0  0            999 V2000
    2.3092    0.9208    0.0000 P   0  0  0  0  0  0  0  0  0  0  0  0
    3.1342    0.9208    0.0000 N   0  0  0  0  0  0  0  0  0  0  0  0
    1.4842    0.9207    0.0000 O   0  0  0  0  0  0  0  0  0  0  0  0
    2.3092    0.0958    0.0000 N   0  0  0  0  0  0  0  0  0  0  0  0
    2.3092    1.7458    0.0000 N   0  0  0  0  0  0  0  0  0  0  0  0
    3.5467    0.2063    0.0000 C   0  0  0  0  0  0  0  0  0  0  0  0
    1.8967   -0.6188    0.0000 C   0  0  0  0  0  0  0  0  0  0  0  0
    2.7217   -0.6188    0.0000 C   0  0  0  0  0  0  0  0  0  0  0  0
    2.7217    2.4602    0.0000 C   0  0  0  0  0  0  0  0  0  0  0  0
    1.8967    2.4602    0.0000 C   0  0  0  0  0  0  0  0  0  0  0  0
    4.3717    0.2063    0.0000 C   0  0  0  0  0  0  0  0  0  0  0  0
    4.7842   -0.5082    0.0000 C   0  0  0  0  0  0  0  0  0  0  0  0
    5.6092   -0.5082    0.0000 C   0  0  0  0  0  0  0  0  0  0  0  0
    6.0217   -1.2226    0.0000 C   0  0  0  0  0  0  0  0  0  0  0  0
    6.8467   -1.2226    0.0000 C   0  0  0  0  0  0  0  0  0  0  0  0
    3.5467    1.6352    0.0000 H   0  0  0  0  0  0  0  0  0  0  0  0
  1  2  1  0  0  0  0
  1  3  2  0  0  0  0
  1  4  1  0  0  0  0
  1  5  1  0  0  0  0
  2  6  1  0  0  0  0
  4  7  1  0  0  0  0
  4  8  1  0  0  0  0
  5  9  1  0  0  0  0
  5 10  1  0  0  0  0
  6 11  1  0  0  0  0
 11 12  1  0  0  0  0
 12 13  1  0  0  0  0
 13 14  1  0  0  0  0
 14 15  1  0  0  0  0
  7  8  1  0  0  0  0
  9 10  1  0  0  0  0
  2 16  1  0  0  0  0
M  END
> <NSC>
53114

> <Distilled water + alcohol vs. Saline>
Distilled water + alcohol

$$$$
53116
  Mrv0541 09201616512D          

 20 21  0  0  0  0            999 V2000
    4.0834    1.5464    0.0000 P   0  0  0  0  0  0  0  0  0  0  0  0
    4.9084    1.5464    0.0000 N   0  0  0  0  0  0  0  0  0  0  0  0
    3.2584    1.5464    0.0000 O   0  0  0  0  0  0  0  0  0  0  0  0
    4.0834    0.7214    0.0000 N   0  0  0  0  0  0  0  0  0  0  0  0
    4.0834    2.3714    0.0000 N   0  0  0  0  0  0  0  0  0  0  0  0
    5.3209    0.8320    0.0000 C   0  0  0  0  0  0  0  0  0  0  0  0
    3.6709    0.0069    0.0000 C   0  0  0  0  0  0  0  0  0  0  0  0
    4.4959    0.0070    0.0000 C   0  0  0  0  0  0  0  0  0  0  0  0
    4.4959    3.0859    0.0000 C   0  0  0  0  0  0  0  0  0  0  0  0
    3.6709    3.0859    0.0000 C   0  0  0  0  0  0  0  0  0  0  0  0
    6.1459    0.8320    0.0000 C   0  0  0  0  0  0  0  0  0  0  0  0
    2.9564   -0.4056    0.0000 C   0  0  0  0  0  0  0  0  0  0  0  0
    5.2103    3.4984    0.0000 C   0  0  0  0  0  0  0  0  0  0  0  0
    6.5584    0.1175    0.0000 C   0  0  0  0  0  0  0  0  0  0  0  0
    2.9564   -1.2306    0.0000 C   0  0  0  0  0  0  0  0  0  0  0  0
    5.2103    4.3234    0.0000 C   0  0  0  0  0  0  0  0  0  0  0  0
    7.3834    0.1175    0.0000 C   0  0  0  0  0  0  0  0  0  0  0  0
    7.7959   -0.5970    0.0000 C   0  0  0  0  0  0  0  0  0  0  0  0
    8.6209   -0.5970    0.0000 C   0  0  0  0  0  0  0  0  0  0  0  0
    5.3209    2.2609    0.0000 H   0  0  0  0  0  0  0  0  0  0  0  0
  1  2  1  0  0  0  0
  1  3  2  0  0  0  0
  1  4  1  0  0  0  0
  1  5  1  0  0  0  0
  2  6  1  0  0  0  0
  4  7  1  0  0  0  0
  4  8  1  0  0  0  0
  5  9  1  0  0  0  0
  5 10  1  0  0  0  0
  6 11  1  0  0  0  0
  7 12  1  0  0  0  0
  9 13  1  0  0  0  0
 11 14  1  0  0  0  0
 12 15  1  0  0  0  0
 13 16  1  0  0  0  0
 14 17  1  0  0  0  0
 17 18  1  0  0  0  0
 18 19  1  0  0  0  0
  7  8  1  0  0  0  0
  9 10  1  0  0  0  0
  2 20  1  0  0  0  0
M  END
> <NSC>
53116

> <Distilled water + alcohol vs. Saline>
Saline

$$$$
53445
  Mrv0541 09201616512D          

 21 24  0  0  0  0            999 V2000
   -1.8415   -1.5395    0.0000 O   0  0  0  0  0  0  0  0  0  0  0  0
   -0.7144   -1.8415    0.0000 N   0  0  0  0  0  0  0  0  0  0  0  0
   -1.4290   -2.2540    0.0000 P   0  0  0  0  0  0  0  0  0  0  0  0
   -2.1434   -2.6665    0.0000 O   0  0  0  0  0  0  0  0  0  0  0  0
   -1.0165   -2.9684    0.0000 N   0  0  0  0  0  0  0  0  0  0  0  0
    0.1106   -1.8415    0.0000 C   0  0  0  0  0  0  0  0  0  0  0  0
   -0.3020   -1.1269    0.0000 C   0  0  0  0  0  0  0  0  0  0  0  0
   -1.0165   -3.7934    0.0000 C   0  0  0  0  0  0  0  0  0  0  0  0
   -0.3020   -3.3809    0.0000 C   0  0  0  0  0  0  0  0  0  0  0  0
   -2.1434   -3.4915    0.0000 C   0  0  0  0  0  0  0  0  0  0  0  0
   -2.8579   -3.9040    0.0000 C   0  0  0  0  0  0  0  0  0  0  0  0
   -1.4290   -3.9040    0.0000 C   0  0  0  0  0  0  0  0  0  0  0  0
   -3.5724   -3.4915    0.0000 C   0  0  0  0  0  0  0  0  0  0  0  0
   -4.2868   -3.9040    0.0000 C   0  0  0  0  0  0  0  0  0  0  0  0
   -1.4290   -4.7290    0.0000 C   0  0  0  0  0  0  0  0  0  0  0  0
   -2.8579   -4.7290    0.0000 C   0  0  0  0  0  0  0  0  0  0  0  0
   -4.2868   -4.7290    0.0000 C   0  0  0  0  0  0  0  0  0  0  0  0
   -2.1434   -5.1415    0.0000 C   0  0  0  0  0  0  0  0  0  0  0  0
   -3.5724   -5.1415    0.0000 C   0  0  0  0  0  0  0  0  0  0  0  0
    0.8250   -2.2540    0.0000 C   0  0  0  0  0  0  0  0  0  0  0  0
    0.5230   -3.3809    0.0000 C   0  0  0  0  0  0  0  0  0  0  0  0
  1  3  2  0  0  0  0
  2  3  1  0  0  0  0
  2  6  1  0  0  0  0
  2  7  1  0  0  0  0
  3  5  1  0  0  0  0
  3  4  1  0  0  0  0
  4 10  1  0  0  0  0
  5  8  1  0  0  0  0
  5  9  1  0  0  0  0
  6  7  1  0  0  0  0
  6 20  1  0  0  0  0
  8  9  1  0  0  0  0
  9 21  1  0  0  0  0
 10 12  2  0  0  0  0
 10 11  1  0  0  0  0
 11 16  2  0  0  0  0
 11 13  1  0  0  0  0
 12 15  1  0  0  0  0
 13 14  2  0  0  0  0
 14 17  1  0  0  0  0
 15 18  2  0  0  0  0
 16 18  1  0  0  0  0
 16 19  1  0  0  0  0
 17 19  2  0  0  0  0
M  END
> <NSC>
53445

> <Distilled water + alcohol vs. Saline>
Saline

$$$$
53446
  Mrv0541 09201616512D          

 23 26  0  0  0  0            999 V2000
   -1.8415   -1.5395    0.0000 O   0  0  0  0  0  0  0  0  0  0  0  0
   -0.7144   -1.8415    0.0000 N   0  0  0  0  0  0  0  0  0  0  0  0
   -1.4290   -2.2540    0.0000 P   0  0  0  0  0  0  0  0  0  0  0  0
   -2.1434   -2.6665    0.0000 O   0  0  0  0  0  0  0  0  0  0  0  0
   -1.0165   -2.9684    0.0000 N   0  0  0  0  0  0  0  0  0  0  0  0
    0.1106   -1.8415    0.0000 C   0  0  0  0  0  0  0  0  0  0  0  0
   -0.3020   -1.1269    0.0000 C   0  0  0  0  0  0  0  0  0  0  0  0
   -1.0165   -3.7934    0.0000 C   0  0  0  0  0  0  0  0  0  0  0  0
   -0.3020   -3.3809    0.0000 C   0  0  0  0  0  0  0  0  0  0  0  0
   -2.1434   -3.4915    0.0000 C   0  0  0  0  0  0  0  0  0  0  0  0
   -2.8579   -3.9040    0.0000 C   0  0  0  0  0  0  0  0  0  0  0  0
   -1.4290   -3.9040    0.0000 C   0  0  0  0  0  0  0  0  0  0  0  0
   -3.5724   -3.4915    0.0000 C   0  0  0  0  0  0  0  0  0  0  0  0
   -4.2868   -3.9040    0.0000 C   0  0  0  0  0  0  0  0  0  0  0  0
   -1.4290   -4.7290    0.0000 C   0  0  0  0  0  0  0  0  0  0  0  0
   -2.8579   -4.7290    0.0000 C   0  0  0  0  0  0  0  0  0  0  0  0
   -4.2868   -4.7290    0.0000 C   0  0  0  0  0  0  0  0  0  0  0  0
   -2.1434   -5.1415    0.0000 C   0  0  0  0  0  0  0  0  0  0  0  0
   -3.5724   -5.1415    0.0000 C   0  0  0  0  0  0  0  0  0  0  0  0
    0.8250   -2.2540    0.0000 C   0  0  0  0  0  0  0  0  0  0  0  0
    0.8250   -3.0790    0.0000 C   0  0  0  0  0  0  0  0  0  0  0  0
    0.5230   -3.3809    0.0000 C   0  0  0  0  0  0  0  0  0  0  0  0
    0.9355   -4.0954    0.0000 C   0  0  0  0  0  0  0  0  0  0  0  0
  1  3  2  0  0  0  0
  2  3  1  0  0  0  0
  2  6  1  0  0  0  0
  2  7  1  0  0  0  0
  3  5  1  0  0  0  0
  3  4  1  0  0  0  0
  4 10  1  0  0  0  0
  5  8  1  0  0  0  0
  5  9  1  0  0  0  0
  6  7  1  0  0  0  0
  6 20  1  0  0  0  0
  8  9  1  0  0  0  0
  9 22  1  0  0  0  0
 10 12  2  0  0  0  0
 10 11  1  0  0  0  0
 11 16  2  0  0  0  0
 11 13  1  0  0  0  0
 12 15  1  0  0  0  0
 13 14  2  0  0  0  0
 14 17  1  0  0  0  0
 15 18  2  0  0  0  0
 16 18  1  0  0  0  0
 16 19  1  0  0  0  0
 17 19  2  0  0  0  0
 20 21  1  0  0  0  0
 22 23  1  0  0  0  0
M  END
> <NSC>
53446

> <MC vs. CMC>
MC

$$$$
53447
  Mrv0541 09201616512D          

 21 24  0  0  0  0            999 V2000
    0.0553    2.9832    0.0000 N   0  0  0  0  0  0  0  0  0  0  0  0
    1.1822    3.2852    0.0000 O   0  0  0  0  0  0  0  0  0  0  0  0
    0.3572    1.8563    0.0000 N   0  0  0  0  0  0  0  0  0  0  0  0
    4.3421    4.6332    0.0000 C   0  0  0  0  0  0  0  0  0  0  0  0
    5.0566    5.0457    0.0000 C   0  0  0  0  0  0  0  0  0  0  0  0
    4.3421    3.8082    0.0000 C   0  0  0  0  0  0  0  0  0  0  0  0
    5.7710    4.6332    0.0000 C   0  0  0  0  0  0  0  0  0  0  0  0
    5.0566    3.3957    0.0000 C   0  0  0  0  0  0  0  0  0  0  0  0
    3.6276    3.3957    0.0000 C   0  0  0  0  0  0  0  0  0  0  0  0
    2.9131    3.8082    0.0000 C   0  0  0  0  0  0  0  0  0  0  0  0
    2.1987    3.3957    0.0000 C   0  0  0  0  0  0  0  0  0  0  0  0
    3.6276    2.5707    0.0000 C   0  0  0  0  0  0  0  0  0  0  0  0
    2.1987    2.5707    0.0000 C   0  0  0  0  0  0  0  0  0  0  0  0
    5.7710    3.8082    0.0000 C   0  0  0  0  0  0  0  0  0  0  0  0
    2.9131    2.1582    0.0000 C   0  0  0  0  0  0  0  0  0  0  0  0
   -0.3572    3.6977    0.0000 C   0  0  0  0  0  0  0  0  0  0  0  0
   -0.7697    2.9832    0.0000 C   0  0  0  0  0  0  0  0  0  0  0  0
    0.3572    1.0313    0.0000 C   0  0  0  0  0  0  0  0  0  0  0  0
   -0.3572    1.4438    0.0000 C   0  0  0  0  0  0  0  0  0  0  0  0
    0.7697    2.5707    0.0000 P   0  0  0  0  0  0  0  0  0  0  0  0
    1.4842    2.1582    0.0000 O   0  0  0  0  0  0  0  0  0  0  0  0
  1 16  1  0  0  0  0
  1 17  1  0  0  0  0
  1 20  1  0  0  0  0
  2 20  2  0  0  0  0
  3 18  1  0  0  0  0
  3 19  1  0  0  0  0
  3 20  1  0  0  0  0
  4  5  2  0  0  0  0
  4  6  1  0  0  0  0
  5  7  1  0  0  0  0
  6  8  2  0  0  0  0
  6  9  1  0  0  0  0
  7 14  2  0  0  0  0
  8 14  1  0  0  0  0
  9 10  2  0  0  0  0
  9 12  1  0  0  0  0
 10 11  1  0  0  0  0
 11 13  2  0  0  0  0
 12 15  2  0  0  0  0
 13 15  1  0  0  0  0
 13 21  1  0  0  0  0
 16 17  1  0  0  0  0
 18 19  1  0  0  0  0
 20 21  1  0  0  0  0
M  END
> <NSC>
53447

> <Distilled water + alcohol vs. Saline>
Distilled water + alcohol

$$$$
55436
  Mrv0541 09201616512D          

 13 14  0  0  0  0            999 V2000
    2.3092    0.9208    0.0000 P   0  0  0  0  0  0  0  0  0  0  0  0
    3.1342    0.9208    0.0000 O   0  0  0  0  0  0  0  0  0  0  0  0
    1.4842    0.9207    0.0000 S   0  0  0  0  0  0  0  0  0  0  0  0
    2.3092    0.0958    0.0000 N   0  0  0  0  0  0  0  0  0  0  0  0
    2.3092    1.7458    0.0000 N   0  0  0  0  0  0  0  0  0  0  0  0
    3.5467    0.2063    0.0000 C   0  0  0  0  0  0  0  0  0  0  0  0
    1.8967   -0.6188    0.0000 C   0  0  0  0  0  0  0  0  0  0  0  0
    2.7217   -0.6188    0.0000 C   0  0  0  0  0  0  0  0  0  0  0  0
    2.7217    2.4602    0.0000 C   0  0  0  0  0  0  0  0  0  0  0  0
    1.8967    2.4602    0.0000 C   0  0  0  0  0  0  0  0  0  0  0  0
    4.3717    0.2063    0.0000 C   0  0  0  0  0  0  0  0  0  0  0  0
    4.7842   -0.5082    0.0000 C   0  0  0  0  0  0  0  0  0  0  0  0
    5.6092   -0.5082    0.0000 C   0  0  0  0  0  0  0  0  0  0  0  0
  1  2  1  0  0  0  0
  1  3  2  0  0  0  0
  1  4  1  0  0  0  0
  1  5  1  0  0  0  0
  2  6  1  0  0  0  0
  4  7  1  0  0  0  0
  4  8  1  0  0  0  0
  5  9  1  0  0  0  0
  5 10  1  0  0  0  0
  6 11  1  0  0  0  0
 11 12  1  0  0  0  0
 12 13  1  0  0  0  0
  7  8  1  0  0  0  0
  9 10  1  0  0  0  0
M  END
> <NSC>
55436

> <Saline vs. CMC>
Saline

$$$$
55719
  Mrv0541 09201616512D          

 15 16  0  0  0  0            999 V2000
    3.4671    1.0772    0.0000 P   0  0  0  0  0  0  0  0  0  0  0  0
    4.2921    1.0772    0.0000 O   0  0  0  0  0  0  0  0  0  0  0  0
    2.6421    1.0772    0.0000 O   0  0  0  0  0  0  0  0  0  0  0  0
    3.4671    0.2522    0.0000 N   0  0  0  0  0  0  0  0  0  0  0  0
    3.4671    1.9022    0.0000 N   0  0  0  0  0  0  0  0  0  0  0  0
    4.7046    0.3627    0.0000 C   0  0  0  0  0  0  0  0  0  0  0  0
    3.0546   -0.4623    0.0000 C   0  0  0  0  0  0  0  0  0  0  0  0
    3.8796   -0.4623    0.0000 C   0  0  0  0  0  0  0  0  0  0  0  0
    3.8796    2.6167    0.0000 C   0  0  0  0  0  0  0  0  0  0  0  0
    3.0546    2.6167    0.0000 C   0  0  0  0  0  0  0  0  0  0  0  0
    5.5296    0.3627    0.0000 C   0  0  0  0  0  0  0  0  0  0  0  0
    2.3402   -0.8748    0.0000 C   0  0  0  0  0  0  0  0  0  0  0  0
    4.5941    3.0292    0.0000 C   0  0  0  0  0  0  0  0  0  0  0  0
    5.9421   -0.3517    0.0000 C   0  0  0  0  0  0  0  0  0  0  0  0
    6.3546   -1.0662    0.0000 N   0  0  0  0  0  0  0  0  0  0  0  0
  1  2  1  0  0  0  0
  1  3  2  0  0  0  0
  1  4  1  0  0  0  0
  1  5  1  0  0  0  0
  2  6  1  0  0  0  0
  4  7  1  0  0  0  0
  4  8  1  0  0  0  0
  5  9  1  0  0  0  0
  5 10  1  0  0  0  0
  6 11  1  0  0  0  0
  7 12  1  0  0  0  0
  9 13  1  0  0  0  0
 11 14  1  0  0  0  0
 14 15  3  0  0  0  0
  7  8  1  0  0  0  0
  9 10  1  0  0  0  0
M  END
> <NSC>
55719

> <Distilled water + alcohol vs. MC>
MC

$$$$
55738
  Mrv0541 09201616512D          

 21 24  0  0  0  0            999 V2000
    1.1674   -4.5780    0.0000 O   0  0  0  0  0  0  0  0  0  0  0  0
    0.3424   -3.7530    0.0000 N   0  0  0  0  0  0  0  0  0  0  0  0
    1.9924   -3.7530    0.0000 O   0  0  0  0  0  0  0  0  0  0  0  0
    1.1674   -3.7530    0.0000 P   0  0  0  0  0  0  0  0  0  0  0  0
    1.1674   -2.9280    0.0000 N   0  0  0  0  0  0  0  0  0  0  0  0
   -0.3720   -3.3405    0.0000 C   0  0  0  0  0  0  0  0  0  0  0  0
   -0.3720   -4.1655    0.0000 C   0  0  0  0  0  0  0  0  0  0  0  0
    0.7549   -2.2135    0.0000 C   0  0  0  0  0  0  0  0  0  0  0  0
    1.5799   -2.2135    0.0000 C   0  0  0  0  0  0  0  0  0  0  0  0
   -0.2615   -4.5780    0.0000 C   0  0  0  0  0  0  0  0  0  0  0  0
   -0.9760   -4.9905    0.0000 C   0  0  0  0  0  0  0  0  0  0  0  0
    0.4530   -4.9905    0.0000 C   0  0  0  0  0  0  0  0  0  0  0  0
   -1.6904   -4.5780    0.0000 C   0  0  0  0  0  0  0  0  0  0  0  0
   -2.4049   -4.9905    0.0000 C   0  0  0  0  0  0  0  0  0  0  0  0
    0.4530   -5.8155    0.0000 C   0  0  0  0  0  0  0  0  0  0  0  0
   -0.9760   -5.8155    0.0000 C   0  0  0  0  0  0  0  0  0  0  0  0
   -2.4049   -5.8155    0.0000 C   0  0  0  0  0  0  0  0  0  0  0  0
   -0.2615   -6.2280    0.0000 C   0  0  0  0  0  0  0  0  0  0  0  0
   -1.6905   -6.2280    0.0000 C   0  0  0  0  0  0  0  0  0  0  0  0
   -0.7845   -2.6260    0.0000 C   0  0  0  0  0  0  0  0  0  0  0  0
    2.2944   -1.8010    0.0000 C   0  0  0  0  0  0  0  0  0  0  0  0
  1  4  1  0  0  0  0
  1 12  1  0  0  0  0
  2  4  1  0  0  0  0
  2  6  1  0  0  0  0
  2  7  1  0  0  0  0
  3  4  2  0  0  0  0
  4  5  1  0  0  0  0
  5  8  1  0  0  0  0
  5  9  1  0  0  0  0
  6  7  1  0  0  0  0
  6 20  1  0  0  0  0
  8  9  1  0  0  0  0
  9 21  1  0  0  0  0
 10 12  2  0  0  0  0
 10 11  1  0  0  0  0
 11 16  2  0  0  0  0
 11 13  1  0  0  0  0
 12 15  1  0  0  0  0
 13 14  2  0  0  0  0
 14 17  1  0  0  0  0
 15 18  2  0  0  0  0
 16 18  1  0  0  0  0
 16 19  1  0  0  0  0
 17 19  2  0  0  0  0
M  END
> <NSC>
55738

> <Distilled water + alcohol vs. Saline>
Saline

$$$$
55740
  Mrv0541 09201616512D          

 13 15  0  0  0  0            999 V2000
   -3.5301   -0.2982    0.0000 N   0  0  0  0  0  0  0  0  0  0  0  0
   -2.8156   -0.7107    0.0000 P   0  0  0  0  0  0  0  0  0  0  0  0
   -2.4031    0.0038    0.0000 S   0  0  0  0  0  0  0  0  0  0  0  0
   -3.2281   -1.4252    0.0000 N   0  0  0  0  0  0  0  0  0  0  0  0
   -2.1011   -1.1232    0.0000 N   0  0  0  0  0  0  0  0  0  0  0  0
   -1.2761   -1.1232    0.0000 C   0  0  0  0  0  0  0  0  0  0  0  0
   -1.6886   -1.8377    0.0000 C   0  0  0  0  0  0  0  0  0  0  0  0
   -3.9426    0.4163    0.0000 C   0  0  0  0  0  0  0  0  0  0  0  0
   -4.3551   -0.2982    0.0000 C   0  0  0  0  0  0  0  0  0  0  0  0
   -2.8925   -2.1788    0.0000 C   0  0  0  0  0  0  0  0  0  0  0  0
   -3.5056   -2.7309    0.0000 C   0  0  0  0  0  0  0  0  0  0  0  0
   -4.2201   -2.3184    0.0000 C   0  0  0  0  0  0  0  0  0  0  0  0
   -4.0486   -1.5114    0.0000 C   0  0  0  0  0  0  0  0  0  0  0  0
  1  2  1  0  0  0  0
  1  8  1  0  0  0  0
  1  9  1  0  0  0  0
  2  3  2  0  0  0  0
  2  5  1  0  0  0  0
  2  4  1  0  0  0  0
  4 10  1  0  0  0  0
  4 13  1  0  0  0  0
  5  6  1  0  0  0  0
  5  7  1  0  0  0  0
  6  7  1  0  0  0  0
  8  9  1  0  0  0  0
 10 11  1  0  0  0  0
 11 12  1  0  0  0  0
 12 13  1  0  0  0  0
M  END
> <NSC>
55740

> <Saline vs. CMC>
Equal

> <Distilled water + alcohol vs. CMC>
CMC

> <Distilled water + alcohol vs. MC>
Distilled water + alcohol

> <MC vs. CMC>
CMC

> <Distilled water + alcohol vs. Saline>
Saline

> <MC vs. Saline>
Saline

$$$$
55741
  Mrv0541 09201616512D          

 15 17  0  0  0  0            999 V2000
   -2.9410   -0.4234    0.0000 N   0  0  0  0  0  0  0  0  0  0  0  0
   -2.2265   -0.8359    0.0000 P   0  0  0  0  0  0  0  0  0  0  0  0
   -1.8140   -0.1214    0.0000 S   0  0  0  0  0  0  0  0  0  0  0  0
   -2.6391   -1.5503    0.0000 N   0  0  0  0  0  0  0  0  0  0  0  0
   -1.5121   -1.2484    0.0000 N   0  0  0  0  0  0  0  0  0  0  0  0
   -0.6871   -1.2484    0.0000 C   0  0  0  0  0  0  0  0  0  0  0  0
   -1.0996   -1.9628    0.0000 C   0  0  0  0  0  0  0  0  0  0  0  0
   -3.3535    0.2911    0.0000 C   0  0  0  0  0  0  0  0  0  0  0  0
   -3.7660   -0.4234    0.0000 C   0  0  0  0  0  0  0  0  0  0  0  0
   -2.3035   -2.3040    0.0000 C   0  0  0  0  0  0  0  0  0  0  0  0
   -2.9166   -2.8561    0.0000 C   0  0  0  0  0  0  0  0  0  0  0  0
   -3.6311   -2.4436    0.0000 C   0  0  0  0  0  0  0  0  0  0  0  0
   -3.4595   -1.6366    0.0000 C   0  0  0  0  0  0  0  0  0  0  0  0
   -4.4805   -0.8359    0.0000 C   0  0  0  0  0  0  0  0  0  0  0  0
   -1.0996   -2.7879    0.0000 C   0  0  0  0  0  0  0  0  0  0  0  0
  1  2  1  0  0  0  0
  1  8  1  0  0  0  0
  1  9  1  0  0  0  0
  2  3  2  0  0  0  0
  2  5  1  0  0  0  0
  2  4  1  0  0  0  0
  4 10  1  0  0  0  0
  4 13  1  0  0  0  0
  5  6  1  0  0  0  0
  5  7  1  0  0  0  0
  6  7  1  0  0  0  0
  7 15  1  0  0  0  0
  8  9  1  0  0  0  0
  9 14  1  0  0  0  0
 10 11  1  0  0  0  0
 11 12  1  0  0  0  0
 12 13  1  0  0  0  0
M  END
> <NSC>
55741

> <Saline vs. CMC>
Equal

> <Distilled water + alcohol vs. MC>
MC

$$$$
56296
  Mrv0541 09201616512D          

 15 17  0  0  0  0            999 V2000
    1.8383    1.8646    0.0000 N   0  0  0  0  0  0  0  0  0  0  0  0
    2.6633    2.6896    0.0000 N   0  0  0  0  0  0  0  0  0  0  0  0
    2.6633    1.0396    0.0000 O   0  0  0  0  0  0  0  0  0  0  0  0
    2.6633    1.8646    0.0000 P   0  0  0  0  0  0  0  0  0  0  0  0
    3.4883    1.8646    0.0000 N   0  0  0  0  0  0  0  0  0  0  0  0
    3.0758    3.4041    0.0000 C   0  0  0  0  0  0  0  0  0  0  0  0
    2.2508    3.4041    0.0000 C   0  0  0  0  0  0  0  0  0  0  0  0
    1.3533    2.5320    0.0000 C   0  0  0  0  0  0  0  0  0  0  0  0
    0.5687    2.2771    0.0000 C   0  0  0  0  0  0  0  0  0  0  0  0
    0.5687    1.4521    0.0000 C   0  0  0  0  0  0  0  0  0  0  0  0
    1.3533    1.1971    0.0000 C   0  0  0  0  0  0  0  0  0  0  0  0
    4.2027    2.2771    0.0000 C   0  0  0  0  0  0  0  0  0  0  0  0
    4.2027    1.4521    0.0000 C   0  0  0  0  0  0  0  0  0  0  0  0
    1.6083    3.3166    0.0000 C   0  0  0  0  0  0  0  0  0  0  0  0
    1.6083    0.4125    0.0000 C   0  0  0  0  0  0  0  0  0  0  0  0
  1  4  1  0  0  0  0
  1  8  1  0  0  0  0
  1 11  1  0  0  0  0
  2  4  1  0  0  0  0
  2  6  1  0  0  0  0
  2  7  1  0  0  0  0
  3  4  2  0  0  0  0
  4  5  1  0  0  0  0
  5 12  1  0  0  0  0
  5 13  1  0  0  0  0
  6  7  1  0  0  0  0
  8  9  1  0  0  0  0
  8 14  1  0  0  0  0
  9 10  1  0  0  0  0
 10 11  1  0  0  0  0
 11 15  1  0  0  0  0
 12 13  1  0  0  0  0
M  END
> <NSC>
56296

> <Distilled water + alcohol vs. CMC>
CMC

> <Distilled water + alcohol vs. MC>
Distilled water + alcohol

> <MC vs. CMC>
CMC

$$$$
56297
  Mrv0541 09201616512D          

 17 19  0  0  0  0            999 V2000
    1.9246    1.8645    0.0000 N   0  0  0  0  0  0  0  0  0  0  0  0
    2.7495    1.8645    0.0000 P   0  0  0  0  0  0  0  0  0  0  0  0
    2.7495    1.0396    0.0000 O   0  0  0  0  0  0  0  0  0  0  0  0
    2.7495    2.6895    0.0000 N   0  0  0  0  0  0  0  0  0  0  0  0
    3.5745    1.8645    0.0000 N   0  0  0  0  0  0  0  0  0  0  0  0
    3.1620    3.4040    0.0000 C   0  0  0  0  0  0  0  0  0  0  0  0
    2.3370    3.4040    0.0000 C   0  0  0  0  0  0  0  0  0  0  0  0
    1.4397    2.5320    0.0000 C   0  0  0  0  0  0  0  0  0  0  0  0
    0.6550    2.2770    0.0000 C   0  0  0  0  0  0  0  0  0  0  0  0
    0.6550    1.4520    0.0000 C   0  0  0  0  0  0  0  0  0  0  0  0
    1.4397    1.1971    0.0000 C   0  0  0  0  0  0  0  0  0  0  0  0
    4.2890    2.2770    0.0000 C   0  0  0  0  0  0  0  0  0  0  0  0
    4.2890    1.4520    0.0000 C   0  0  0  0  0  0  0  0  0  0  0  0
    1.6946    3.3166    0.0000 C   0  0  0  0  0  0  0  0  0  0  0  0
    1.6946    0.4125    0.0000 C   0  0  0  0  0  0  0  0  0  0  0  0
    3.8765    3.8165    0.0000 C   0  0  0  0  0  0  0  0  0  0  0  0
    4.7015    0.7376    0.0000 C   0  0  0  0  0  0  0  0  0  0  0  0
  1  2  1  0  0  0  0
  1  8  1  0  0  0  0
  1 11  1  0  0  0  0
  2  4  1  0  0  0  0
  2  5  1  0  0  0  0
  2  3  2  0  0  0  0
  4  6  1  0  0  0  0
  4  7  1  0  0  0  0
  5 12  1  0  0  0  0
  5 13  1  0  0  0  0
  6  7  1  0  0  0  0
  6 16  1  0  0  0  0
  8  9  1  0  0  0  0
  8 14  1  0  0  0  0
  9 10  1  0  0  0  0
 10 11  1  0  0  0  0
 11 15  1  0  0  0  0
 12 13  1  0  0  0  0
 13 17  1  0  0  0  0
M  END
> <NSC>
56297

> <Distilled water + alcohol vs. MC>
Distilled water + alcohol

> <Distilled water + alcohol vs. Saline>
Saline

> <MC vs. Saline>
Saline

$$$$
56842
  Mrv0541 09201616512D          

 16 18  0  0  0  0            999 V2000
   -3.4488   -1.2375    0.0000 N   0  0  0  0  0  0  0  0  0  0  0  0
   -2.6238   -1.2375    0.0000 P   0  0  0  0  0  0  0  0  0  0  0  0
   -2.6238   -0.4125    0.0000 O   0  0  0  0  0  0  0  0  0  0  0  0
   -1.7988   -1.2375    0.0000 N   0  0  0  0  0  0  0  0  0  0  0  0
   -1.0843   -0.8250    0.0000 C   0  0  0  0  0  0  0  0  0  0  0  0
   -1.0843   -1.6500    0.0000 C   0  0  0  0  0  0  0  0  0  0  0  0
   -4.1632   -0.8250    0.0000 C   0  0  0  0  0  0  0  0  0  0  0  0
   -4.1632   -1.6500    0.0000 C   0  0  0  0  0  0  0  0  0  0  0  0
   -2.6238   -2.0625    0.0000 C   0  0  0  0  0  0  0  0  0  0  0  0
   -3.3382   -2.4750    0.0000 C   0  0  0  0  0  0  0  0  0  0  0  0
   -1.9093   -2.4750    0.0000 C   0  0  0  0  0  0  0  0  0  0  0  0
   -1.9093   -3.3000    0.0000 C   0  0  0  0  0  0  0  0  0  0  0  0
   -3.3382   -3.3000    0.0000 C   0  0  0  0  0  0  0  0  0  0  0  0
   -2.6238   -3.7125    0.0000 C   0  0  0  0  0  0  0  0  0  0  0  0
   -4.5757   -2.3644    0.0000 C   0  0  0  0  0  0  0  0  0  0  0  0
   -0.6718   -2.3644    0.0000 C   0  0  0  0  0  0  0  0  0  0  0  0
  1  2  1  0  0  0  0
  1  7  1  0  0  0  0
  1  8  1  0  0  0  0
  2  3  2  0  0  0  0
  2  4  1  0  0  0  0
  2  9  1  0  0  0  0
  4  5  1  0  0  0  0
  4  6  1  0  0  0  0
  5  6  1  0  0  0  0
  6 16  1  0  0  0  0
  7  8  1  0  0  0  0
  8 15  1  0  0  0  0
  9 11  2  0  0  0  0
  9 10  1  0  0  0  0
 10 13  2  0  0  0  0
 11 12  1  0  0  0  0
 12 14  2  0  0  0  0
 13 14  1  0  0  0  0
M  END
> <NSC>
56842

> <Saline vs. CMC>
Saline

> <Distilled water + alcohol vs. CMC>
Distilled water + alcohol

$$$$
56843
  Mrv0541 09201616512D          

 14 16  0  0  0  0            999 V2000
   -3.4834   -1.9520    0.0000 N   0  0  0  0  0  0  0  0  0  0  0  0
   -2.7690   -1.5395    0.0000 P   0  0  0  0  0  0  0  0  0  0  0  0
   -3.1815   -0.8250    0.0000 S   0  0  0  0  0  0  0  0  0  0  0  0
   -2.3565   -2.2540    0.0000 N   0  0  0  0  0  0  0  0  0  0  0  0
   -2.0545   -1.1270    0.0000 N   0  0  0  0  0  0  0  0  0  0  0  0
   -1.6420   -0.4125    0.0000 C   0  0  0  0  0  0  0  0  0  0  0  0
   -1.2295   -1.1270    0.0000 C   0  0  0  0  0  0  0  0  0  0  0  0
   -4.3084   -1.9520    0.0000 C   0  0  0  0  0  0  0  0  0  0  0  0
   -3.8959   -2.6665    0.0000 C   0  0  0  0  0  0  0  0  0  0  0  0
   -1.6420   -2.6665    0.0000 C   0  0  0  0  0  0  0  0  0  0  0  0
   -2.3565   -3.0790    0.0000 C   0  0  0  0  0  0  0  0  0  0  0  0
   -3.8959   -3.4915    0.0000 C   0  0  0  0  0  0  0  0  0  0  0  0
   -0.8170   -2.6665    0.0000 C   0  0  0  0  0  0  0  0  0  0  0  0
   -0.5150   -1.5395    0.0000 C   0  0  0  0  0  0  0  0  0  0  0  0
  1  2  1  0  0  0  0
  1  8  1  0  0  0  0
  1  9  1  0  0  0  0
  2  3  2  0  0  0  0
  2  5  1  0  0  0  0
  2  4  1  0  0  0  0
  4 10  1  0  0  0  0
  4 11  1  0  0  0  0
  5  6  1  0  0  0  0
  5  7  1  0  0  0  0
  6  7  1  0  0  0  0
  7 14  1  0  0  0  0
  8  9  1  0  0  0  0
  9 12  1  0  0  0  0
 10 11  1  0  0  0  0
 10 13  1  0  0  0  0
M  END
> <NSC>
56843

> <Saline vs. CMC>
CMC

> <Distilled water + alcohol vs. MC>
Distilled water + alcohol

$$$$
57069
  Mrv0541 09201616512D          

 14 16  0  0  0  0            999 V2000
    1.1269   -1.8334    0.0000 N   0  0  0  0  0  0  0  0  0  0  0  0
    1.9519   -1.8334    0.0000 P   0  0  0  0  0  0  0  0  0  0  0  0
    1.9519   -1.0084    0.0000 S   0  0  0  0  0  0  0  0  0  0  0  0
    2.7770   -1.8334    0.0000 N   0  0  0  0  0  0  0  0  0  0  0  0
    3.4915   -1.4209    0.0000 C   0  0  0  0  0  0  0  0  0  0  0  0
    3.4915   -2.2459    0.0000 C   0  0  0  0  0  0  0  0  0  0  0  0
    0.4125   -1.4209    0.0000 C   0  0  0  0  0  0  0  0  0  0  0  0
    0.4125   -2.2459    0.0000 C   0  0  0  0  0  0  0  0  0  0  0  0
    1.9520   -2.6584    0.0000 C   0  0  0  0  0  0  0  0  0  0  0  0
    1.2375   -3.0709    0.0000 C   0  0  0  0  0  0  0  0  0  0  0  0
    2.6665   -3.0709    0.0000 C   0  0  0  0  0  0  0  0  0  0  0  0
    2.6665   -3.8959    0.0000 C   0  0  0  0  0  0  0  0  0  0  0  0
    1.2375   -3.8959    0.0000 C   0  0  0  0  0  0  0  0  0  0  0  0
    1.9520   -4.3084    0.0000 C   0  0  0  0  0  0  0  0  0  0  0  0
  1  2  1  0  0  0  0
  1  7  1  0  0  0  0
  1  8  1  0  0  0  0
  2  3  2  0  0  0  0
  2  4  1  0  0  0  0
  2  9  1  0  0  0  0
  4  5  1  0  0  0  0
  4  6  1  0  0  0  0
  5  6  1  0  0  0  0
  7  8  1  0  0  0  0
  9 11  2  0  0  0  0
  9 10  1  0  0  0  0
 10 13  2  0  0  0  0
 11 12  1  0  0  0  0
 12 14  2  0  0  0  0
 13 14  1  0  0  0  0
M  END
> <NSC>
57069

> <Distilled water + alcohol vs. MC>
MC

$$$$
57298
  Mrv0541 09201616512D          

 21 22  0  0  0  0            999 V2000
   -0.1611    5.1465    0.0000 P   0  0  0  0  0  0  0  0  0  0  0  0
    0.6639    5.1465    0.0000 N   0  0  0  0  0  0  0  0  0  0  0  0
   -0.9861    5.1465    0.0000 O   0  0  0  0  0  0  0  0  0  0  0  0
   -0.1611    4.3215    0.0000 N   0  0  0  0  0  0  0  0  0  0  0  0
   -0.1611    5.9715    0.0000 N   0  0  0  0  0  0  0  0  0  0  0  0
    1.0764    4.4320    0.0000 C   0  0  0  0  0  0  0  0  0  0  0  0
    1.0764    5.8609    0.0000 C   0  0  0  0  0  0  0  0  0  0  0  0
   -0.5736    3.6070    0.0000 C   0  0  0  0  0  0  0  0  0  0  0  0
    0.2514    3.6070    0.0000 C   0  0  0  0  0  0  0  0  0  0  0  0
    0.2514    6.6859    0.0000 C   0  0  0  0  0  0  0  0  0  0  0  0
   -0.5736    6.6859    0.0000 C   0  0  0  0  0  0  0  0  0  0  0  0
    1.9014    4.4320    0.0000 C   0  0  0  0  0  0  0  0  0  0  0  0
    1.9014    5.8609    0.0000 C   0  0  0  0  0  0  0  0  0  0  0  0
    2.3139    3.7175    0.0000 C   0  0  0  0  0  0  0  0  0  0  0  0
    2.3139    6.5754    0.0000 C   0  0  0  0  0  0  0  0  0  0  0  0
    3.1389    3.7175    0.0000 C   0  0  0  0  0  0  0  0  0  0  0  0
    3.1389    6.5754    0.0000 C   0  0  0  0  0  0  0  0  0  0  0  0
    3.5514    3.0031    0.0000 C   0  0  0  0  0  0  0  0  0  0  0  0
    3.5514    7.2899    0.0000 C   0  0  0  0  0  0  0  0  0  0  0  0
    4.3764    3.0031    0.0000 C   0  0  0  0  0  0  0  0  0  0  0  0
    4.3764    7.2899    0.0000 C   0  0  0  0  0  0  0  0  0  0  0  0
  1  2  1  0  0  0  0
  1  3  2  0  0  0  0
  1  4  1  0  0  0  0
  1  5  1  0  0  0  0
  2  6  1  0  0  0  0
  2  7  1  0  0  0  0
  4  8  1  0  0  0  0
  4  9  1  0  0  0  0
  5 10  1  0  0  0  0
  5 11  1  0  0  0  0
  6 12  1  0  0  0  0
  7 13  1  0  0  0  0
 12 14  1  0  0  0  0
 13 15  1  0  0  0  0
 14 16  1  0  0  0  0
 15 17  1  0  0  0  0
 16 18  1  0  0  0  0
 17 19  1  0  0  0  0
 18 20  1  0  0  0  0
 19 21  1  0  0  0  0
  8  9  1  0  0  0  0
 10 11  1  0  0  0  0
M  END
> <NSC>
57298

> <Distilled water + alcohol vs. CMC>
Distilled water + alcohol

$$$$
57299
  Mrv0541 09201616512D          

 23 24  0  0  0  0            999 V2000
   -0.1611    5.1465    0.0000 P   0  0  0  0  0  0  0  0  0  0  0  0
    0.6639    5.1465    0.0000 N   0  0  0  0  0  0  0  0  0  0  0  0
   -0.9861    5.1465    0.0000 O   0  0  0  0  0  0  0  0  0  0  0  0
   -0.1611    4.3215    0.0000 N   0  0  0  0  0  0  0  0  0  0  0  0
   -0.1611    5.9715    0.0000 N   0  0  0  0  0  0  0  0  0  0  0  0
    1.0764    5.8609    0.0000 C   0  0  0  0  0  0  0  0  0  0  0  0
    1.0764    4.4320    0.0000 C   0  0  0  0  0  0  0  0  0  0  0  0
   -0.5736    3.6070    0.0000 C   0  0  0  0  0  0  0  0  0  0  0  0
    0.2514    3.6070    0.0000 C   0  0  0  0  0  0  0  0  0  0  0  0
    0.2514    6.6859    0.0000 C   0  0  0  0  0  0  0  0  0  0  0  0
   -0.5736    6.6859    0.0000 C   0  0  0  0  0  0  0  0  0  0  0  0
    1.9014    5.8609    0.0000 C   0  0  0  0  0  0  0  0  0  0  0  0
    1.9014    4.4320    0.0000 C   0  0  0  0  0  0  0  0  0  0  0  0
   -1.2880    3.1945    0.0000 C   0  0  0  0  0  0  0  0  0  0  0  0
    0.9659    7.0984    0.0000 C   0  0  0  0  0  0  0  0  0  0  0  0
    2.3139    6.5754    0.0000 C   0  0  0  0  0  0  0  0  0  0  0  0
    2.3139    3.7175    0.0000 C   0  0  0  0  0  0  0  0  0  0  0  0
    3.1389    6.5754    0.0000 C   0  0  0  0  0  0  0  0  0  0  0  0
    3.1389    3.7175    0.0000 C   0  0  0  0  0  0  0  0  0  0  0  0
    3.5514    7.2899    0.0000 C   0  0  0  0  0  0  0  0  0  0  0  0
    3.5514    3.0031    0.0000 C   0  0  0  0  0  0  0  0  0  0  0  0
    4.3764    7.2899    0.0000 C   0  0  0  0  0  0  0  0  0  0  0  0
    4.3764    3.0031    0.0000 C   0  0  0  0  0  0  0  0  0  0  0  0
  1  2  1  0  0  0  0
  1  3  2  0  0  0  0
  1  4  1  0  0  0  0
  1  5  1  0  0  0  0
  2  6  1  0  0  0  0
  2  7  1  0  0  0  0
  4  8  1  0  0  0  0
  4  9  1  0  0  0  0
  5 10  1  0  0  0  0
  5 11  1  0  0  0  0
  6 12  1  0  0  0  0
  7 13  1  0  0  0  0
  8 14  1  0  0  0  0
 10 15  1  0  0  0  0
 12 16  1  0  0  0  0
 13 17  1  0  0  0  0
 16 18  1  0  0  0  0
 17 19  1  0  0  0  0
 18 20  1  0  0  0  0
 19 21  1  0  0  0  0
 20 22  1  0  0  0  0
 21 23  1  0  0  0  0
  8  9  1  0  0  0  0
 10 11  1  0  0  0  0
M  END
> <NSC>
57299

> <Distilled water + alcohol vs. CMC>
CMC

$$$$
57302
  Mrv0541 09201616512D          

 17 20  0  0  0  0            999 V2000
   -2.0647    3.4349    0.0000 O   0  0  0  0  0  0  0  0  0  0  0  0
   -1.3502    3.8474    0.0000 P   0  0  0  0  0  0  0  0  0  0  0  0
   -1.7627    4.5619    0.0000 N   0  0  0  0  0  0  0  0  0  0  0  0
   -0.9377    3.1329    0.0000 N   0  0  0  0  0  0  0  0  0  0  0  0
   -0.6357    4.2599    0.0000 N   0  0  0  0  0  0  0  0  0  0  0  0
   -1.7627    5.3869    0.0000 C   0  0  0  0  0  0  0  0  0  0  0  0
   -2.4772    4.9744    0.0000 C   0  0  0  0  0  0  0  0  0  0  0  0
   -0.2232    4.9744    0.0000 C   0  0  0  0  0  0  0  0  0  0  0  0
    0.1893    4.2599    0.0000 C   0  0  0  0  0  0  0  0  0  0  0  0
   -2.0578    2.1243    0.0000 C   0  0  0  0  0  0  0  0  0  0  0  0
   -1.2733    2.3792    0.0000 C   0  0  0  0  0  0  0  0  0  0  0  0
   -2.2294    1.3173    0.0000 C   0  0  0  0  0  0  0  0  0  0  0  0
   -0.6601    1.8272    0.0000 C   0  0  0  0  0  0  0  0  0  0  0  0
   -1.6163    0.7653    0.0000 C   0  0  0  0  0  0  0  0  0  0  0  0
    0.0543    2.2397    0.0000 C   0  0  0  0  0  0  0  0  0  0  0  0
   -0.1172    3.0467    0.0000 C   0  0  0  0  0  0  0  0  0  0  0  0
   -0.8317    1.0202    0.0000 C   0  0  0  0  0  0  0  0  0  0  0  0
  1  2  2  0  0  0  0
  2  3  1  0  0  0  0
  2  5  1  0  0  0  0
  2  4  1  0  0  0  0
  3  6  1  0  0  0  0
  3  7  1  0  0  0  0
  4 11  1  0  0  0  0
  4 16  1  0  0  0  0
  5  8  1  0  0  0  0
  5  9  1  0  0  0  0
  6  7  1  0  0  0  0
  8  9  1  0  0  0  0
 10 12  2  0  0  0  0
 10 11  1  0  0  0  0
 11 13  2  0  0  0  0
 12 14  1  0  0  0  0
 13 15  1  0  0  0  0
 13 17  1  0  0  0  0
 14 17  2  0  0  0  0
 15 16  1  0  0  0  0
M  END
> <NSC>
57302

> <Distilled water + alcohol vs. CMC>
CMC

> <Distilled water + alcohol vs. Saline>
Saline

$$$$
57303
  Mrv0541 09201616512D          

 19 22  0  0  0  0            999 V2000
   -0.4397    4.3393    0.0000 O   0  0  0  0  0  0  0  0  0  0  0  0
    0.3853    5.1643    0.0000 N   0  0  0  0  0  0  0  0  0  0  0  0
    0.3853    4.3393    0.0000 P   0  0  0  0  0  0  0  0  0  0  0  0
    0.3853    3.5143    0.0000 N   0  0  0  0  0  0  0  0  0  0  0  0
    1.2103    4.3393    0.0000 N   0  0  0  0  0  0  0  0  0  0  0  0
    0.7978    5.8788    0.0000 C   0  0  0  0  0  0  0  0  0  0  0  0
   -0.0272    5.8788    0.0000 C   0  0  0  0  0  0  0  0  0  0  0  0
    1.9248    4.7518    0.0000 C   0  0  0  0  0  0  0  0  0  0  0  0
    1.9248    3.9268    0.0000 C   0  0  0  0  0  0  0  0  0  0  0  0
   -1.0891    3.2009    0.0000 C   0  0  0  0  0  0  0  0  0  0  0  0
   -0.2821    3.0293    0.0000 C   0  0  0  0  0  0  0  0  0  0  0  0
   -1.6411    2.5878    0.0000 C   0  0  0  0  0  0  0  0  0  0  0  0
   -0.0272    2.2448    0.0000 C   0  0  0  0  0  0  0  0  0  0  0  0
   -1.3862    1.8032    0.0000 C   0  0  0  0  0  0  0  0  0  0  0  0
    0.7978    2.2448    0.0000 C   0  0  0  0  0  0  0  0  0  0  0  0
    1.0528    3.0293    0.0000 C   0  0  0  0  0  0  0  0  0  0  0  0
   -0.5792    1.6316    0.0000 C   0  0  0  0  0  0  0  0  0  0  0  0
    1.5123    6.2913    0.0000 C   0  0  0  0  0  0  0  0  0  0  0  0
    2.3373    3.2123    0.0000 C   0  0  0  0  0  0  0  0  0  0  0  0
  1  3  2  0  0  0  0
  2  3  1  0  0  0  0
  2  6  1  0  0  0  0
  2  7  1  0  0  0  0
  3  5  1  0  0  0  0
  3  4  1  0  0  0  0
  4 11  1  0  0  0  0
  4 16  1  0  0  0  0
  5  8  1  0  0  0  0
  5  9  1  0  0  0  0
  6  7  1  0  0  0  0
  6 18  1  0  0  0  0
  8  9  1  0  0  0  0
  9 19  1  0  0  0  0
 10 12  2  0  0  0  0
 10 11  1  0  0  0  0
 11 13  2  0  0  0  0
 12 14  1  0  0  0  0
 13 15  1  0  0  0  0
 13 17  1  0  0  0  0
 14 17  2  0  0  0  0
 15 16  1  0  0  0  0
M  END
> <NSC>
57303

> <Distilled water + alcohol vs. CMC>
CMC

$$$$
57570
  Mrv0541 09201616512D          

 22 25  0  0  0  0            999 V2000
   -0.8347    0.9620    0.0000 N   0  0  0  0  0  0  0  0  0  0  0  0
   -0.2238   -0.4494    0.0000 O   0  0  0  0  0  0  0  0  0  0  0  0
   -0.9998    2.1170    0.0000 O   0  0  0  0  0  0  0  0  0  0  0  0
    0.1003   -1.2081    0.0000 P   0  0  0  0  0  0  0  0  0  0  0  0
   -0.6584   -1.5322    0.0000 N   0  0  0  0  0  0  0  0  0  0  0  0
   -0.3397    1.6220    0.0000 P   0  0  0  0  0  0  0  0  0  0  0  0
    0.4244   -1.9667    0.0000 N   0  0  0  0  0  0  0  0  0  0  0  0
    0.1552    2.2821    0.0000 N   0  0  0  0  0  0  0  0  0  0  0  0
    0.2539    3.1011    0.0000 C   0  0  0  0  0  0  0  0  0  0  0  0
    0.9139    2.6062    0.0000 C   0  0  0  0  0  0  0  0  0  0  0  0
   -1.5934    0.6379    0.0000 C   0  0  0  0  0  0  0  0  0  0  0  0
   -0.9333    0.1429    0.0000 C   0  0  0  0  0  0  0  0  0  0  0  0
    1.0844   -2.4617    0.0000 C   0  0  0  0  0  0  0  0  0  0  0  0
    0.3257   -2.7858    0.0000 C   0  0  0  0  0  0  0  0  0  0  0  0
   -1.1533   -2.1922    0.0000 C   0  0  0  0  0  0  0  0  0  0  0  0
   -1.4775   -1.4335    0.0000 C   0  0  0  0  0  0  0  0  0  0  0  0
    0.3203    1.1271    0.0000 N   0  0  0  0  0  0  0  0  0  0  0  0
    1.0789    1.4512    0.0000 C   0  0  0  0  0  0  0  0  0  0  0  0
    0.2216    0.3079    0.0000 C   0  0  0  0  0  0  0  0  0  0  0  0
    0.9575   -0.0648    0.0000 C   0  0  0  0  0  0  0  0  0  0  0  0
    0.8589   -0.8840    0.0000 N   0  0  0  0  0  0  0  0  0  0  0  0
    1.5189   -1.3789    0.0000 C   0  0  0  0  0  0  0  0  0  0  0  0
  1  6  1  0  0  0  0
  1 11  1  0  0  0  0
  1 12  1  0  0  0  0
  2  4  2  0  0  0  0
  3  6  2  0  0  0  0
  4  7  1  0  0  0  0
  4  5  1  0  0  0  0
  4 21  1  0  0  0  0
  5 15  1  0  0  0  0
  5 16  1  0  0  0  0
  6  8  1  0  0  0  0
  6 17  1  0  0  0  0
  7 13  1  0  0  0  0
  7 14  1  0  0  0  0
  8  9  1  0  0  0  0
  8 10  1  0  0  0  0
  9 10  1  0  0  0  0
 11 12  1  0  0  0  0
 13 14  1  0  0  0  0
 15 16  1  0  0  0  0
 17 18  1  0  0  0  0
 17 19  1  0  0  0  0
 19 20  1  0  0  0  0
 20 21  1  0  0  0  0
 21 22  1  0  0  0  0
M  END
> <NSC>
57570

> <Distilled water + alcohol vs. Saline>
Saline

$$$$
58943
  Mrv0541 09201616512D          

 14 16  0  0  0  0            999 V2000
    1.1269   -1.8334    0.0000 N   0  0  0  0  0  0  0  0  0  0  0  0
    1.9519   -1.8334    0.0000 P   0  0  0  0  0  0  0  0  0  0  0  0
    1.9519   -1.0084    0.0000 O   0  0  0  0  0  0  0  0  0  0  0  0
    1.9519   -2.6584    0.0000 N   0  0  0  0  0  0  0  0  0  0  0  0
    2.7770   -1.8334    0.0000 N   0  0  0  0  0  0  0  0  0  0  0  0
    3.4915   -1.4209    0.0000 C   0  0  0  0  0  0  0  0  0  0  0  0
    3.4915   -2.2459    0.0000 C   0  0  0  0  0  0  0  0  0  0  0  0
    0.4125   -1.4209    0.0000 C   0  0  0  0  0  0  0  0  0  0  0  0
    0.4125   -2.2459    0.0000 C   0  0  0  0  0  0  0  0  0  0  0  0
    2.6665   -3.0709    0.0000 C   0  0  0  0  0  0  0  0  0  0  0  0
    2.6665   -3.8959    0.0000 C   0  0  0  0  0  0  0  0  0  0  0  0
    1.9520   -4.3084    0.0000 C   0  0  0  0  0  0  0  0  0  0  0  0
    1.2375   -3.8959    0.0000 C   0  0  0  0  0  0  0  0  0  0  0  0
    1.2375   -3.0709    0.0000 C   0  0  0  0  0  0  0  0  0  0  0  0
  1  2  1  0  0  0  0
  1  8  1  0  0  0  0
  1  9  1  0  0  0  0
  2  3  2  0  0  0  0
  2  5  1  0  0  0  0
  2  4  1  0  0  0  0
  4 10  1  0  0  0  0
  4 14  1  0  0  0  0
  5  6  1  0  0  0  0
  5  7  1  0  0  0  0
  6  7  1  0  0  0  0
  8  9  1  0  0  0  0
 10 11  1  0  0  0  0
 11 12  2  0  0  0  0
 12 13  1  0  0  0  0
 13 14  1  0  0  0  0
M  END
> <NSC>
58943

> <Distilled water + alcohol vs. CMC>
CMC

$$$$
58944
  Mrv0541 09201616512D          

 14 16  0  0  0  0            999 V2000
    1.2375    1.3819    0.0000 N   0  0  0  0  0  0  0  0  0  0  0  0
    1.9519    1.7944    0.0000 P   0  0  0  0  0  0  0  0  0  0  0  0
    1.5394    2.5089    0.0000 O   0  0  0  0  0  0  0  0  0  0  0  0
    2.6664    2.2069    0.0000 N   0  0  0  0  0  0  0  0  0  0  0  0
    3.0789    2.9214    0.0000 C   0  0  0  0  0  0  0  0  0  0  0  0
    3.4914    2.2069    0.0000 C   0  0  0  0  0  0  0  0  0  0  0  0
    0.4125    1.3819    0.0000 C   0  0  0  0  0  0  0  0  0  0  0  0
    0.8250    0.6674    0.0000 C   0  0  0  0  0  0  0  0  0  0  0  0
    3.1894    1.0799    0.0000 C   0  0  0  0  0  0  0  0  0  0  0  0
    3.6744    1.7474    0.0000 C   0  0  0  0  0  0  0  0  0  0  0  0
    3.6744    0.4125    0.0000 C   0  0  0  0  0  0  0  0  0  0  0  0
    4.4590    1.4924    0.0000 C   0  0  0  0  0  0  0  0  0  0  0  0
    4.4590    0.6674    0.0000 C   0  0  0  0  0  0  0  0  0  0  0  0
    2.3644    1.0799    0.0000 N   0  0  0  0  0  0  0  0  0  0  0  0
  1  2  1  0  0  0  0
  1  7  1  0  0  0  0
  1  8  1  0  0  0  0
  2  3  2  0  0  0  0
  2  4  1  0  0  0  0
  2 14  1  0  0  0  0
  4  5  1  0  0  0  0
  4  6  1  0  0  0  0
  5  6  1  0  0  0  0
  7  8  1  0  0  0  0
  9 10  1  0  0  0  0
  9 11  1  0  0  0  0
  9 14  1  0  0  0  0
 10 12  1  0  0  0  0
 11 13  1  0  0  0  0
 12 13  1  0  0  0  0
M  END
> <NSC>
58944

> <Saline vs. CMC>
Saline

> <Distilled water + alcohol vs. CMC>
CMC

> <Distilled water + alcohol vs. Saline>
Saline

$$$$
59277
  Mrv0541 09201616512D          

 16 18  0  0  0  0            999 V2000
   -3.4488   -1.2375    0.0000 N   0  0  0  0  0  0  0  0  0  0  0  0
   -2.6238   -1.2375    0.0000 P   0  0  0  0  0  0  0  0  0  0  0  0
   -2.6238   -0.4125    0.0000 O   0  0  0  0  0  0  0  0  0  0  0  0
   -2.6238   -2.0625    0.0000 N   0  0  0  0  0  0  0  0  0  0  0  0
   -1.7988   -1.2375    0.0000 N   0  0  0  0  0  0  0  0  0  0  0  0
   -1.0843   -0.8250    0.0000 C   0  0  0  0  0  0  0  0  0  0  0  0
   -1.0843   -1.6500    0.0000 C   0  0  0  0  0  0  0  0  0  0  0  0
   -4.1632   -0.8250    0.0000 C   0  0  0  0  0  0  0  0  0  0  0  0
   -4.1632   -1.6500    0.0000 C   0  0  0  0  0  0  0  0  0  0  0  0
   -1.9093   -2.4750    0.0000 C   0  0  0  0  0  0  0  0  0  0  0  0
   -1.9093   -3.3000    0.0000 C   0  0  0  0  0  0  0  0  0  0  0  0
   -2.6238   -3.7125    0.0000 C   0  0  0  0  0  0  0  0  0  0  0  0
   -3.3382   -3.3000    0.0000 C   0  0  0  0  0  0  0  0  0  0  0  0
   -3.3382   -2.4750    0.0000 C   0  0  0  0  0  0  0  0  0  0  0  0
   -4.5757   -2.3644    0.0000 C   0  0  0  0  0  0  0  0  0  0  0  0
   -0.6718   -2.3644    0.0000 C   0  0  0  0  0  0  0  0  0  0  0  0
  1  2  1  0  0  0  0
  1  8  1  0  0  0  0
  1  9  1  0  0  0  0
  2  3  2  0  0  0  0
  2  5  1  0  0  0  0
  2  4  1  0  0  0  0
  4 10  1  0  0  0  0
  4 14  1  0  0  0  0
  5  6  1  0  0  0  0
  5  7  1  0  0  0  0
  6  7  1  0  0  0  0
  7 16  1  0  0  0  0
  8  9  1  0  0  0  0
  9 15  1  0  0  0  0
 10 11  1  0  0  0  0
 11 12  2  0  0  0  0
 12 13  1  0  0  0  0
 13 14  1  0  0  0  0
M  END
> <NSC>
59277

> <Distilled water + alcohol vs. CMC>
CMC

$$$$
59278
  Mrv0541 09201616512D          

 16 18  0  0  0  0            999 V2000
    1.9519   -1.2375    0.0000 N   0  0  0  0  0  0  0  0  0  0  0  0
    2.3644   -1.9519    0.0000 P   0  0  0  0  0  0  0  0  0  0  0  0
    3.0790   -1.5395    0.0000 O   0  0  0  0  0  0  0  0  0  0  0  0
    2.7770   -2.6665    0.0000 N   0  0  0  0  0  0  0  0  0  0  0  0
    2.7770   -3.4915    0.0000 C   0  0  0  0  0  0  0  0  0  0  0  0
    3.4915   -3.0790    0.0000 C   0  0  0  0  0  0  0  0  0  0  0  0
    1.9519   -0.4125    0.0000 C   0  0  0  0  0  0  0  0  0  0  0  0
    1.2375   -0.8250    0.0000 C   0  0  0  0  0  0  0  0  0  0  0  0
    1.6500   -3.1894    0.0000 C   0  0  0  0  0  0  0  0  0  0  0  0
    2.3174   -3.6744    0.0000 C   0  0  0  0  0  0  0  0  0  0  0  0
    0.9826   -3.6744    0.0000 C   0  0  0  0  0  0  0  0  0  0  0  0
    2.0625   -4.4590    0.0000 C   0  0  0  0  0  0  0  0  0  0  0  0
    1.2375   -4.4590    0.0000 C   0  0  0  0  0  0  0  0  0  0  0  0
    0.4125   -0.8250    0.0000 C   0  0  0  0  0  0  0  0  0  0  0  0
    1.6500   -2.3644    0.0000 N   0  0  0  0  0  0  0  0  0  0  0  0
    4.3165   -3.0790    0.0000 C   0  0  0  0  0  0  0  0  0  0  0  0
  1  2  1  0  0  0  0
  1  7  1  0  0  0  0
  1  8  1  0  0  0  0
  2  3  2  0  0  0  0
  2  4  1  0  0  0  0
  2 15  1  0  0  0  0
  4  5  1  0  0  0  0
  4  6  1  0  0  0  0
  5  6  1  0  0  0  0
  6 16  1  0  0  0  0
  7  8  1  0  0  0  0
  8 14  1  0  0  0  0
  9 10  1  0  0  0  0
  9 11  1  0  0  0  0
  9 15  1  0  0  0  0
 10 12  1  0  0  0  0
 11 13  1  0  0  0  0
 12 13  1  0  0  0  0
M  END
> <NSC>
59278

> <Saline vs. CMC>
CMC

> <Distilled water + alcohol vs. CMC>
CMC

> <Distilled water + alcohol vs. Saline>
Distilled water + alcohol

$$$$
59507
  Mrv0541 09201616512D          

 19 21  0  0  0  0            999 V2000
    1.6573   -1.4570    0.0000 N   0  0  0  0  0  0  0  0  0  0  0  0
    2.7843   -1.7590    0.0000 S   0  0  0  0  0  0  0  0  0  0  0  0
    2.0698   -2.1715    0.0000 P   0  0  0  0  0  0  0  0  0  0  0  0
    1.3553   -2.5840    0.0000 O   0  0  0  0  0  0  0  0  0  0  0  0
    2.4823   -2.8859    0.0000 N   0  0  0  0  0  0  0  0  0  0  0  0
    2.4823   -3.7109    0.0000 C   0  0  0  0  0  0  0  0  0  0  0  0
    3.1968   -3.2984    0.0000 C   0  0  0  0  0  0  0  0  0  0  0  0
    1.6573   -0.6320    0.0000 C   0  0  0  0  0  0  0  0  0  0  0  0
    0.9428   -1.0445    0.0000 C   0  0  0  0  0  0  0  0  0  0  0  0
    1.3553   -3.4090    0.0000 C   0  0  0  0  0  0  0  0  0  0  0  0
    0.6409   -3.8215    0.0000 C   0  0  0  0  0  0  0  0  0  0  0  0
    2.0698   -3.8215    0.0000 C   0  0  0  0  0  0  0  0  0  0  0  0
    2.0698   -4.6465    0.0000 C   0  0  0  0  0  0  0  0  0  0  0  0
    0.6409   -4.6465    0.0000 C   0  0  0  0  0  0  0  0  0  0  0  0
    1.3553   -5.0590    0.0000 C   0  0  0  0  0  0  0  0  0  0  0  0
    0.4125   -0.4125    0.0000 C   0  0  0  0  0  0  0  0  0  0  0  0
    0.4125   -1.6765    0.0000 C   0  0  0  0  0  0  0  0  0  0  0  0
    3.7271   -2.6664    0.0000 C   0  0  0  0  0  0  0  0  0  0  0  0
    3.7271   -3.9304    0.0000 C   0  0  0  0  0  0  0  0  0  0  0  0
  1  3  1  0  0  0  0
  1  8  1  0  0  0  0
  1  9  1  0  0  0  0
  2  3  2  0  0  0  0
  3  5  1  0  0  0  0
  3  4  1  0  0  0  0
  4 10  1  0  0  0  0
  5  6  1  0  0  0  0
  5  7  1  0  0  0  0
  6  7  1  0  0  0  0
  7 18  1  0  0  0  0
  7 19  1  0  0  0  0
  8  9  1  0  0  0  0
  9 16  1  0  0  0  0
  9 17  1  0  0  0  0
 10 12  2  0  0  0  0
 10 11  1  0  0  0  0
 11 14  2  0  0  0  0
 12 13  1  0  0  0  0
 13 15  2  0  0  0  0
 14 15  1  0  0  0  0
M  END
> <NSC>
59507

> <Distilled water + alcohol vs. CMC>
CMC

$$$$
60094
  Mrv0541 09201616512D          

 17 18  0  0  0  0            999 V2000
    1.5395   -3.1894    0.0000 P   0  0  0  0  0  0  0  0  0  0  0  0
    2.3645   -3.1894    0.0000 O   0  0  0  0  0  0  0  0  0  0  0  0
    0.7145   -3.1894    0.0000 O   0  0  0  0  0  0  0  0  0  0  0  0
    1.5395   -4.0145    0.0000 N   0  0  0  0  0  0  0  0  0  0  0  0
    1.5395   -2.3644    0.0000 N   0  0  0  0  0  0  0  0  0  0  0  0
    2.7770   -3.9040    0.0000 C   0  0  0  0  0  0  0  0  0  0  0  0
    1.1270   -4.7290    0.0000 C   0  0  0  0  0  0  0  0  0  0  0  0
    1.9520   -4.7290    0.0000 C   0  0  0  0  0  0  0  0  0  0  0  0
    1.9520   -1.6500    0.0000 C   0  0  0  0  0  0  0  0  0  0  0  0
    1.1270   -1.6500    0.0000 C   0  0  0  0  0  0  0  0  0  0  0  0
    3.6020   -3.9039    0.0000 C   0  0  0  0  0  0  0  0  0  0  0  0
    0.4125   -5.1415    0.0000 C   0  0  0  0  0  0  0  0  0  0  0  0
    2.6665   -1.2375    0.0000 C   0  0  0  0  0  0  0  0  0  0  0  0
    4.0145   -4.6184    0.0000 C   0  0  0  0  0  0  0  0  0  0  0  0
    0.4125   -5.9665    0.0000 C   0  0  0  0  0  0  0  0  0  0  0  0
    2.6665   -0.4125    0.0000 C   0  0  0  0  0  0  0  0  0  0  0  0
    4.4270   -5.3329    0.0000 N   0  0  0  0  0  0  0  0  0  0  0  0
  1  2  1  0  0  0  0
  1  3  2  0  0  0  0
  1  4  1  0  0  0  0
  1  5  1  0  0  0  0
  2  6  1  0  0  0  0
  4  7  1  0  0  0  0
  4  8  1  0  0  0  0
  5  9  1  0  0  0  0
  5 10  1  0  0  0  0
  6 11  1  0  0  0  0
  7 12  1  0  0  0  0
  9 13  1  0  0  0  0
 11 14  1  0  0  0  0
 12 15  1  0  0  0  0
 13 16  1  0  0  0  0
 14 17  3  0  0  0  0
  7  8  1  0  0  0  0
  9 10  1  0  0  0  0
M  END
> <NSC>
60094

> <Distilled water + alcohol vs. Saline>
Saline

$$$$
60095
  Mrv0541 09201616512D          

 17 19  0  0  0  0            999 V2000
   -4.0954   -1.9520    0.0000 N   0  0  0  0  0  0  0  0  0  0  0  0
   -3.3809   -1.5395    0.0000 P   0  0  0  0  0  0  0  0  0  0  0  0
   -3.7934   -0.8250    0.0000 S   0  0  0  0  0  0  0  0  0  0  0  0
   -2.9684   -2.2540    0.0000 N   0  0  0  0  0  0  0  0  0  0  0  0
   -2.6665   -1.1270    0.0000 N   0  0  0  0  0  0  0  0  0  0  0  0
   -2.2540   -0.4125    0.0000 C   0  0  0  0  0  0  0  0  0  0  0  0
   -1.8415   -1.1270    0.0000 C   0  0  0  0  0  0  0  0  0  0  0  0
   -4.9204   -1.9520    0.0000 C   0  0  0  0  0  0  0  0  0  0  0  0
   -4.5079   -2.6665    0.0000 C   0  0  0  0  0  0  0  0  0  0  0  0
   -2.2540   -2.6665    0.0000 C   0  0  0  0  0  0  0  0  0  0  0  0
   -2.9684   -3.0790    0.0000 C   0  0  0  0  0  0  0  0  0  0  0  0
   -4.5079   -3.4915    0.0000 C   0  0  0  0  0  0  0  0  0  0  0  0
   -5.2224   -3.9040    0.0000 C   0  0  0  0  0  0  0  0  0  0  0  0
   -1.4290   -2.6665    0.0000 C   0  0  0  0  0  0  0  0  0  0  0  0
   -1.0165   -1.9520    0.0000 C   0  0  0  0  0  0  0  0  0  0  0  0
   -1.1270   -1.5395    0.0000 C   0  0  0  0  0  0  0  0  0  0  0  0
   -0.4125   -1.1270    0.0000 C   0  0  0  0  0  0  0  0  0  0  0  0
  1  2  1  0  0  0  0
  1  8  1  0  0  0  0
  1  9  1  0  0  0  0
  2  3  2  0  0  0  0
  2  5  1  0  0  0  0
  2  4  1  0  0  0  0
  4 10  1  0  0  0  0
  4 11  1  0  0  0  0
  5  6  1  0  0  0  0
  5  7  1  0  0  0  0
  6  7  1  0  0  0  0
  7 16  1  0  0  0  0
  8  9  1  0  0  0  0
  9 12  1  0  0  0  0
 10 11  1  0  0  0  0
 10 14  1  0  0  0  0
 12 13  1  0  0  0  0
 14 15  1  0  0  0  0
 16 17  1  0  0  0  0
M  END
> <NSC>
60095

> <Distilled water + alcohol vs. CMC>
Distilled water + alcohol

$$$$
60096
  Mrv0541 09201616512D          

 13 14  0  0  0  0            999 V2000
    1.2375   -2.5374    0.0000 P   0  0  0  0  0  0  0  0  0  0  0  0
    2.0625   -2.5374    0.0000 N   0  0  0  0  0  0  0  0  0  0  0  0
    0.4125   -2.5374    0.0000 S   0  0  0  0  0  0  0  0  0  0  0  0
    1.2375   -3.3624    0.0000 N   0  0  0  0  0  0  0  0  0  0  0  0
    1.2375   -1.7124    0.0000 N   0  0  0  0  0  0  0  0  0  0  0  0
    2.4750   -3.2519    0.0000 C   0  0  0  0  0  0  0  0  0  0  0  0
    2.4750   -1.8230    0.0000 C   0  0  0  0  0  0  0  0  0  0  0  0
    0.8250   -4.0769    0.0000 C   0  0  0  0  0  0  0  0  0  0  0  0
    1.6500   -4.0769    0.0000 C   0  0  0  0  0  0  0  0  0  0  0  0
    1.6500   -0.9980    0.0000 C   0  0  0  0  0  0  0  0  0  0  0  0
    0.8250   -0.9980    0.0000 C   0  0  0  0  0  0  0  0  0  0  0  0
    3.3000   -3.2519    0.0000 C   0  0  0  0  0  0  0  0  0  0  0  0
    3.3000   -1.8230    0.0000 C   0  0  0  0  0  0  0  0  0  0  0  0
  1  2  1  0  0  0  0
  1  3  2  0  0  0  0
  1  4  1  0  0  0  0
  1  5  1  0  0  0  0
  2  6  1  0  0  0  0
  2  7  1  0  0  0  0
  4  8  1  0  0  0  0
  4  9  1  0  0  0  0
  5 10  1  0  0  0  0
  5 11  1  0  0  0  0
  6 12  1  0  0  0  0
  7 13  1  0  0  0  0
  8  9  1  0  0  0  0
 10 11  1  0  0  0  0
M  END
> <NSC>
60096

> <Saline vs. CMC>
Saline

> <Distilled water + alcohol vs. CMC>
CMC

> <Distilled water + alcohol vs. Saline>
Saline

$$$$
60098
  Mrv0541 09201616512D          

 14 16  0  0  0  0            999 V2000
    1.1269   -1.8334    0.0000 N   0  0  0  0  0  0  0  0  0  0  0  0
    1.9519   -1.8334    0.0000 P   0  0  0  0  0  0  0  0  0  0  0  0
    1.9519   -1.0084    0.0000 S   0  0  0  0  0  0  0  0  0  0  0  0
    1.9519   -2.6584    0.0000 N   0  0  0  0  0  0  0  0  0  0  0  0
    2.7770   -1.8334    0.0000 N   0  0  0  0  0  0  0  0  0  0  0  0
    3.4915   -1.4209    0.0000 C   0  0  0  0  0  0  0  0  0  0  0  0
    3.4915   -2.2459    0.0000 C   0  0  0  0  0  0  0  0  0  0  0  0
    0.4125   -1.4209    0.0000 C   0  0  0  0  0  0  0  0  0  0  0  0
    0.4125   -2.2459    0.0000 C   0  0  0  0  0  0  0  0  0  0  0  0
    2.6665   -3.0709    0.0000 C   0  0  0  0  0  0  0  0  0  0  0  0
    2.6665   -3.8959    0.0000 C   0  0  0  0  0  0  0  0  0  0  0  0
    1.9520   -4.3084    0.0000 C   0  0  0  0  0  0  0  0  0  0  0  0
    1.2375   -3.8959    0.0000 C   0  0  0  0  0  0  0  0  0  0  0  0
    1.2375   -3.0709    0.0000 C   0  0  0  0  0  0  0  0  0  0  0  0
  1  2  1  0  0  0  0
  1  8  1  0  0  0  0
  1  9  1  0  0  0  0
  2  3  2  0  0  0  0
  2  5  1  0  0  0  0
  2  4  1  0  0  0  0
  4 10  1  0  0  0  0
  4 14  1  0  0  0  0
  5  6  1  0  0  0  0
  5  7  1  0  0  0  0
  6  7  1  0  0  0  0
  8  9  1  0  0  0  0
 10 11  1  0  0  0  0
 11 12  1  0  0  0  0
 12 13  1  0  0  0  0
 13 14  1  0  0  0  0
M  END
> <NSC>
60098

> <Saline vs. CMC>
Saline

$$$$
60099
  Mrv0541 09201616512D          

 17 20  0  0  0  0            999 V2000
   -2.7769   -1.9519    0.0000 N   0  0  0  0  0  0  0  0  0  0  0  0
   -1.9519   -1.9519    0.0000 P   0  0  0  0  0  0  0  0  0  0  0  0
   -1.9519   -1.1269    0.0000 N   0  0  0  0  0  0  0  0  0  0  0  0
   -1.9519   -2.7769    0.0000 O   0  0  0  0  0  0  0  0  0  0  0  0
   -1.1269   -1.9519    0.0000 N   0  0  0  0  0  0  0  0  0  0  0  0
   -1.5394   -0.4125    0.0000 C   0  0  0  0  0  0  0  0  0  0  0  0
   -2.3644   -0.4125    0.0000 C   0  0  0  0  0  0  0  0  0  0  0  0
   -3.9393   -1.0251    0.0000 C   0  0  0  0  0  0  0  0  0  0  0  0
   -3.1349   -1.2087    0.0000 C   0  0  0  0  0  0  0  0  0  0  0  0
   -3.4733   -1.7666    0.0000 C   0  0  0  0  0  0  0  0  0  0  0  0
   -4.5842   -1.5395    0.0000 C   0  0  0  0  0  0  0  0  0  0  0  0
   -4.5842   -2.3645    0.0000 C   0  0  0  0  0  0  0  0  0  0  0  0
   -4.4052   -2.1374    0.0000 C   0  0  0  0  0  0  0  0  0  0  0  0
   -3.9392   -2.8789    0.0000 C   0  0  0  0  0  0  0  0  0  0  0  0
   -3.1349   -2.6953    0.0000 C   0  0  0  0  0  0  0  0  0  0  0  0
   -0.4125   -1.5394    0.0000 C   0  0  0  0  0  0  0  0  0  0  0  0
   -0.4125   -2.3644    0.0000 C   0  0  0  0  0  0  0  0  0  0  0  0
  1  2  1  0  0  0  0
  1  9  1  0  0  0  0
  1 15  1  0  0  0  0
  2  3  1  0  0  0  0
  2  5  1  0  0  0  0
  2  4  2  0  0  0  0
  3  6  1  0  0  0  0
  3  7  1  0  0  0  0
  5 16  1  0  0  0  0
  5 17  1  0  0  0  0
  6  7  1  0  0  0  0
  8  9  1  0  0  0  0
  8 10  1  0  0  0  0
  8 11  1  0  0  0  0
 10 13  1  0  0  0  0
 11 12  1  0  0  0  0
 12 14  1  0  0  0  0
 13 14  1  0  0  0  0
 14 15  1  0  0  0  0
 16 17  1  0  0  0  0
M  END
> <NSC>
60099

> <Saline vs. CMC>
Saline

$$$$
60100
  Mrv0541 09201616512D          

 19 22  0  0  0  0            999 V2000
   -3.1894   -2.3645    0.0000 N   0  0  0  0  0  0  0  0  0  0  0  0
   -2.3644   -1.5395    0.0000 N   0  0  0  0  0  0  0  0  0  0  0  0
   -2.3644   -2.3645    0.0000 P   0  0  0  0  0  0  0  0  0  0  0  0
   -2.3644   -3.1895    0.0000 O   0  0  0  0  0  0  0  0  0  0  0  0
   -1.5394   -2.3644    0.0000 N   0  0  0  0  0  0  0  0  0  0  0  0
   -1.9520   -0.8250    0.0000 C   0  0  0  0  0  0  0  0  0  0  0  0
   -2.7770   -0.8250    0.0000 C   0  0  0  0  0  0  0  0  0  0  0  0
   -4.3517   -1.4376    0.0000 C   0  0  0  0  0  0  0  0  0  0  0  0
   -3.5474   -1.6212    0.0000 C   0  0  0  0  0  0  0  0  0  0  0  0
   -3.8858   -2.1791    0.0000 C   0  0  0  0  0  0  0  0  0  0  0  0
   -4.9967   -1.9520    0.0000 C   0  0  0  0  0  0  0  0  0  0  0  0
   -4.9967   -2.7770    0.0000 C   0  0  0  0  0  0  0  0  0  0  0  0
   -4.8176   -2.5498    0.0000 C   0  0  0  0  0  0  0  0  0  0  0  0
   -4.3517   -3.2913    0.0000 C   0  0  0  0  0  0  0  0  0  0  0  0
   -3.5474   -3.1077    0.0000 C   0  0  0  0  0  0  0  0  0  0  0  0
   -0.8250   -1.9519    0.0000 C   0  0  0  0  0  0  0  0  0  0  0  0
   -0.8250   -2.7769    0.0000 C   0  0  0  0  0  0  0  0  0  0  0  0
   -1.2375   -0.4125    0.0000 C   0  0  0  0  0  0  0  0  0  0  0  0
   -0.4125   -3.4914    0.0000 C   0  0  0  0  0  0  0  0  0  0  0  0
  1  3  1  0  0  0  0
  1  9  1  0  0  0  0
  1 15  1  0  0  0  0
  2  3  1  0  0  0  0
  2  6  1  0  0  0  0
  2  7  1  0  0  0  0
  3  5  1  0  0  0  0
  3  4  2  0  0  0  0
  5 16  1  0  0  0  0
  5 17  1  0  0  0  0
  6  7  1  0  0  0  0
  6 18  1  0  0  0  0
  8  9  1  0  0  0  0
  8 10  1  0  0  0  0
  8 11  1  0  0  0  0
 10 13  1  0  0  0  0
 11 12  1  0  0  0  0
 12 14  1  0  0  0  0
 13 14  1  0  0  0  0
 14 15  1  0  0  0  0
 16 17  1  0  0  0  0
 17 19  1  0  0  0  0
M  END
> <NSC>
60100

> <Saline vs. CMC>
Saline

$$$$
60454
  Mrv0541 09201616512D          

 17 19  0  0  0  0            999 V2000
    1.9520   -1.2375    0.0000 N   0  0  0  0  0  0  0  0  0  0  0  0
    2.3645   -1.9520    0.0000 P   0  0  0  0  0  0  0  0  0  0  0  0
    3.0790   -1.5395    0.0000 S   0  0  0  0  0  0  0  0  0  0  0  0
    1.6500   -2.3645    0.0000 O   0  0  0  0  0  0  0  0  0  0  0  0
    2.7770   -2.6665    0.0000 N   0  0  0  0  0  0  0  0  0  0  0  0
    2.7770   -3.4915    0.0000 C   0  0  0  0  0  0  0  0  0  0  0  0
    3.4915   -3.0790    0.0000 C   0  0  0  0  0  0  0  0  0  0  0  0
    1.9520   -0.4125    0.0000 C   0  0  0  0  0  0  0  0  0  0  0  0
    1.2375   -0.8250    0.0000 C   0  0  0  0  0  0  0  0  0  0  0  0
    1.6500   -3.1895    0.0000 C   0  0  0  0  0  0  0  0  0  0  0  0
    0.9356   -3.6020    0.0000 C   0  0  0  0  0  0  0  0  0  0  0  0
    2.3645   -3.6020    0.0000 C   0  0  0  0  0  0  0  0  0  0  0  0
    2.3645   -4.4270    0.0000 C   0  0  0  0  0  0  0  0  0  0  0  0
    0.9356   -4.4270    0.0000 C   0  0  0  0  0  0  0  0  0  0  0  0
    1.6500   -4.8395    0.0000 C   0  0  0  0  0  0  0  0  0  0  0  0
    0.4125   -0.8250    0.0000 C   0  0  0  0  0  0  0  0  0  0  0  0
    4.3165   -3.0789    0.0000 C   0  0  0  0  0  0  0  0  0  0  0  0
  1  2  1  0  0  0  0
  1  8  1  0  0  0  0
  1  9  1  0  0  0  0
  2  3  2  0  0  0  0
  2  5  1  0  0  0  0
  2  4  1  0  0  0  0
  4 10  1  0  0  0  0
  5  6  1  0  0  0  0
  5  7  1  0  0  0  0
  6  7  1  0  0  0  0
  7 17  1  0  0  0  0
  8  9  1  0  0  0  0
  9 16  1  0  0  0  0
 10 12  2  0  0  0  0
 10 11  1  0  0  0  0
 11 14  2  0  0  0  0
 12 13  1  0  0  0  0
 13 15  2  0  0  0  0
 14 15  1  0  0  0  0
M  END
> <NSC>
60454

> <Saline vs. CMC>
Saline

$$$$
61605
  Mrv0541 09201616512D          

 16 17  0  0  0  0            999 V2000
    2.3092    0.9208    0.0000 P   0  0  0  0  0  0  0  0  0  0  0  0
    3.1342    0.9208    0.0000 C   0  0  0  0  0  0  0  0  0  0  0  0
    1.4842    0.9207    0.0000 O   0  0  0  0  0  0  0  0  0  0  0  0
    2.3092    0.0958    0.0000 N   0  0  0  0  0  0  0  0  0  0  0  0
    2.3092    1.7458    0.0000 N   0  0  0  0  0  0  0  0  0  0  0  0
    3.5467    0.2063    0.0000 C   0  0  0  0  0  0  0  0  0  0  0  0
    1.8967   -0.6188    0.0000 C   0  0  0  0  0  0  0  0  0  0  0  0
    2.7217   -0.6188    0.0000 C   0  0  0  0  0  0  0  0  0  0  0  0
    2.7217    2.4602    0.0000 C   0  0  0  0  0  0  0  0  0  0  0  0
    1.8967    2.4602    0.0000 C   0  0  0  0  0  0  0  0  0  0  0  0
    4.3717    0.2063    0.0000 C   0  0  0  0  0  0  0  0  0  0  0  0
    4.7842   -0.5082    0.0000 C   0  0  0  0  0  0  0  0  0  0  0  0
    5.6092   -0.5082    0.0000 C   0  0  0  0  0  0  0  0  0  0  0  0
    6.0217   -1.2226    0.0000 C   0  0  0  0  0  0  0  0  0  0  0  0
    6.8467   -1.2226    0.0000 C   0  0  0  0  0  0  0  0  0  0  0  0
    7.2592   -1.9371    0.0000 C   0  0  0  0  0  0  0  0  0  0  0  0
  1  2  1  0  0  0  0
  1  3  2  0  0  0  0
  1  4  1  0  0  0  0
  1  5  1  0  0  0  0
  2  6  1  0  0  0  0
  4  7  1  0  0  0  0
  4  8  1  0  0  0  0
  5  9  1  0  0  0  0
  5 10  1  0  0  0  0
  6 11  1  0  0  0  0
 11 12  1  0  0  0  0
 12 13  1  0  0  0  0
 13 14  1  0  0  0  0
 14 15  1  0  0  0  0
 15 16  1  0  0  0  0
  7  8  1  0  0  0  0
  9 10  1  0  0  0  0
M  END
> <NSC>
61605

> <Saline vs. CMC>
CMC

> <Distilled water + alcohol vs. CMC>
Distilled water + alcohol

> <Distilled water + alcohol vs. Saline>
Distilled water + alcohol

$$$$
61606
  Mrv0541 09201616512D          

 18 19  0  0  0  0            999 V2000
    2.6665    1.5395    0.0000 P   0  0  0  0  0  0  0  0  0  0  0  0
    3.4915    1.5395    0.0000 C   0  0  0  0  0  0  0  0  0  0  0  0
    1.8415    1.5395    0.0000 O   0  0  0  0  0  0  0  0  0  0  0  0
    2.6665    0.7145    0.0000 N   0  0  0  0  0  0  0  0  0  0  0  0
    2.6665    2.3645    0.0000 N   0  0  0  0  0  0  0  0  0  0  0  0
    3.9040    0.8250    0.0000 C   0  0  0  0  0  0  0  0  0  0  0  0
    2.2540    0.0000    0.0000 C   0  0  0  0  0  0  0  0  0  0  0  0
    3.0790    0.0000    0.0000 C   0  0  0  0  0  0  0  0  0  0  0  0
    3.0790    3.0790    0.0000 C   0  0  0  0  0  0  0  0  0  0  0  0
    2.2540    3.0790    0.0000 C   0  0  0  0  0  0  0  0  0  0  0  0
    4.7290    0.8250    0.0000 C   0  0  0  0  0  0  0  0  0  0  0  0
    1.5395   -0.4125    0.0000 C   0  0  0  0  0  0  0  0  0  0  0  0
    3.7934    3.4915    0.0000 C   0  0  0  0  0  0  0  0  0  0  0  0
    5.1415    0.1106    0.0000 C   0  0  0  0  0  0  0  0  0  0  0  0
    5.9665    0.1106    0.0000 C   0  0  0  0  0  0  0  0  0  0  0  0
    6.3790   -0.6039    0.0000 C   0  0  0  0  0  0  0  0  0  0  0  0
    7.2040   -0.6039    0.0000 C   0  0  0  0  0  0  0  0  0  0  0  0
    7.6165   -1.3183    0.0000 C   0  0  0  0  0  0  0  0  0  0  0  0
  1  2  1  0  0  0  0
  1  3  2  0  0  0  0
  1  4  1  0  0  0  0
  1  5  1  0  0  0  0
  2  6  1  0  0  0  0
  4  7  1  0  0  0  0
  4  8  1  0  0  0  0
  5  9  1  0  0  0  0
  5 10  1  0  0  0  0
  6 11  1  0  0  0  0
  7 12  1  0  0  0  0
  9 13  1  0  0  0  0
 11 14  1  0  0  0  0
 14 15  1  0  0  0  0
 15 16  1  0  0  0  0
 16 17  1  0  0  0  0
 17 18  1  0  0  0  0
  7  8  1  0  0  0  0
  9 10  1  0  0  0  0
M  END
> <NSC>
61606

> <Distilled water + alcohol vs. CMC>
CMC

> <Distilled water + alcohol vs. Saline>
Saline

$$$$
61608
  Mrv0541 09201616512D          

 15 16  0  0  0  0            999 V2000
    1.5395   -2.4901    0.0000 P   0  0  0  0  0  0  0  0  0  0  0  0
    2.3644   -2.4901    0.0000 N   0  0  0  0  0  0  0  0  0  0  0  0
    0.7144   -2.4901    0.0000 S   0  0  0  0  0  0  0  0  0  0  0  0
    1.5395   -3.3151    0.0000 N   0  0  0  0  0  0  0  0  0  0  0  0
    1.5395   -1.6651    0.0000 N   0  0  0  0  0  0  0  0  0  0  0  0
    2.7770   -1.7756    0.0000 C   0  0  0  0  0  0  0  0  0  0  0  0
    2.7770   -3.2046    0.0000 C   0  0  0  0  0  0  0  0  0  0  0  0
    1.1270   -4.0296    0.0000 C   0  0  0  0  0  0  0  0  0  0  0  0
    1.9520   -4.0296    0.0000 C   0  0  0  0  0  0  0  0  0  0  0  0
    1.9519   -0.9506    0.0000 C   0  0  0  0  0  0  0  0  0  0  0  0
    1.1269   -0.9506    0.0000 C   0  0  0  0  0  0  0  0  0  0  0  0
    3.6019   -1.7756    0.0000 C   0  0  0  0  0  0  0  0  0  0  0  0
    3.6020   -3.2046    0.0000 C   0  0  0  0  0  0  0  0  0  0  0  0
    0.4125   -4.4421    0.0000 C   0  0  0  0  0  0  0  0  0  0  0  0
    2.6665   -0.5381    0.0000 C   0  0  0  0  0  0  0  0  0  0  0  0
  1  2  1  0  0  0  0
  1  3  2  0  0  0  0
  1  4  1  0  0  0  0
  1  5  1  0  0  0  0
  2  6  1  0  0  0  0
  2  7  1  0  0  0  0
  4  8  1  0  0  0  0
  4  9  1  0  0  0  0
  5 10  1  0  0  0  0
  5 11  1  0  0  0  0
  6 12  1  0  0  0  0
  7 13  1  0  0  0  0
  8 14  1  0  0  0  0
 10 15  1  0  0  0  0
  8  9  1  0  0  0  0
 10 11  1  0  0  0  0
M  END
> <NSC>
61608

> <Distilled water + alcohol vs. CMC>
CMC

$$$$
61609
  Mrv0541 09201616512D          

 16 18  0  0  0  0            999 V2000
   -3.4488   -1.2375    0.0000 N   0  0  0  0  0  0  0  0  0  0  0  0
   -2.6238   -1.2375    0.0000 P   0  0  0  0  0  0  0  0  0  0  0  0
   -2.6238   -0.4125    0.0000 S   0  0  0  0  0  0  0  0  0  0  0  0
   -2.6238   -2.0625    0.0000 N   0  0  0  0  0  0  0  0  0  0  0  0
   -1.7988   -1.2375    0.0000 N   0  0  0  0  0  0  0  0  0  0  0  0
   -1.0843   -0.8250    0.0000 C   0  0  0  0  0  0  0  0  0  0  0  0
   -1.0843   -1.6500    0.0000 C   0  0  0  0  0  0  0  0  0  0  0  0
   -4.1632   -0.8250    0.0000 C   0  0  0  0  0  0  0  0  0  0  0  0
   -4.1632   -1.6500    0.0000 C   0  0  0  0  0  0  0  0  0  0  0  0
   -1.9093   -2.4750    0.0000 C   0  0  0  0  0  0  0  0  0  0  0  0
   -1.9093   -3.3000    0.0000 C   0  0  0  0  0  0  0  0  0  0  0  0
   -2.6238   -3.7125    0.0000 C   0  0  0  0  0  0  0  0  0  0  0  0
   -3.3382   -3.3000    0.0000 C   0  0  0  0  0  0  0  0  0  0  0  0
   -3.3382   -2.4750    0.0000 C   0  0  0  0  0  0  0  0  0  0  0  0
   -4.5757   -2.3644    0.0000 C   0  0  0  0  0  0  0  0  0  0  0  0
   -0.6718   -2.3644    0.0000 C   0  0  0  0  0  0  0  0  0  0  0  0
  1  2  1  0  0  0  0
  1  8  1  0  0  0  0
  1  9  1  0  0  0  0
  2  3  2  0  0  0  0
  2  5  1  0  0  0  0
  2  4  1  0  0  0  0
  4 10  1  0  0  0  0
  4 14  1  0  0  0  0
  5  6  1  0  0  0  0
  5  7  1  0  0  0  0
  6  7  1  0  0  0  0
  7 16  1  0  0  0  0
  8  9  1  0  0  0  0
  9 15  1  0  0  0  0
 10 11  1  0  0  0  0
 11 12  1  0  0  0  0
 12 13  1  0  0  0  0
 13 14  1  0  0  0  0
M  END
> <NSC>
61609

> <Saline vs. CMC>
Saline

> <Distilled water + alcohol vs. CMC>
CMC

> <Distilled water + alcohol vs. Saline>
Saline

$$$$
62717
  Mrv0541 09201616512D          

 15 17  0  0  0  0            999 V2000
    0.1379   -2.0151    0.0000 N   0  0  0  0  0  0  0  0  0  0  0  0
    0.8524   -2.4276    0.0000 P   0  0  0  0  0  0  0  0  0  0  0  0
    1.2649   -1.7131    0.0000 S   0  0  0  0  0  0  0  0  0  0  0  0
    0.4399   -3.1421    0.0000 N   0  0  0  0  0  0  0  0  0  0  0  0
    1.5669   -2.8401    0.0000 N   0  0  0  0  0  0  0  0  0  0  0  0
    2.3919   -2.8401    0.0000 C   0  0  0  0  0  0  0  0  0  0  0  0
    1.9794   -3.5546    0.0000 C   0  0  0  0  0  0  0  0  0  0  0  0
   -0.2746   -1.3006    0.0000 C   0  0  0  0  0  0  0  0  0  0  0  0
   -0.6871   -2.0151    0.0000 C   0  0  0  0  0  0  0  0  0  0  0  0
    0.9047   -3.8238    0.0000 C   0  0  0  0  0  0  0  0  0  0  0  0
    0.6614   -4.6121    0.0000 C   0  0  0  0  0  0  0  0  0  0  0  0
   -0.1065   -4.9135    0.0000 C   0  0  0  0  0  0  0  0  0  0  0  0
   -0.8210   -4.5010    0.0000 C   0  0  0  0  0  0  0  0  0  0  0  0
   -0.3828   -3.0804    0.0000 C   0  0  0  0  0  0  0  0  0  0  0  0
   -0.9440   -3.6852    0.0000 C   0  0  0  0  0  0  0  0  0  0  0  0
  1  2  1  0  0  0  0
  1  8  1  0  0  0  0
  1  9  1  0  0  0  0
  2  3  2  0  0  0  0
  2  5  1  0  0  0  0
  2  4  1  0  0  0  0
  4 10  1  0  0  0  0
  4 14  1  0  0  0  0
  5  6  1  0  0  0  0
  5  7  1  0  0  0  0
  6  7  1  0  0  0  0
  8  9  1  0  0  0  0
 10 11  1  0  0  0  0
 11 12  1  0  0  0  0
 12 13  1  0  0  0  0
 13 15  1  0  0  0  0
 14 15  1  0  0  0  0
M  END
> <NSC>
62717

> <Saline vs. CMC>
Saline

$$$$
6396
  Mrv0541 09201616512D          

 11 13  0  0  0  0            999 V2000
   -2.9846   -1.1270    0.0000 N   0  0  0  0  0  0  0  0  0  0  0  0
   -2.2702   -1.5395    0.0000 P   0  0  0  0  0  0  0  0  0  0  0  0
   -1.8577   -0.8250    0.0000 S   0  0  0  0  0  0  0  0  0  0  0  0
   -2.6827   -2.2540    0.0000 N   0  0  0  0  0  0  0  0  0  0  0  0
   -1.5557   -1.9520    0.0000 N   0  0  0  0  0  0  0  0  0  0  0  0
   -0.7307   -1.9520    0.0000 C   0  0  0  0  0  0  0  0  0  0  0  0
   -1.1432   -2.6665    0.0000 C   0  0  0  0  0  0  0  0  0  0  0  0
   -3.3971   -0.4125    0.0000 C   0  0  0  0  0  0  0  0  0  0  0  0
   -3.8097   -1.1270    0.0000 C   0  0  0  0  0  0  0  0  0  0  0  0
   -2.6827   -3.0790    0.0000 C   0  0  0  0  0  0  0  0  0  0  0  0
   -3.3971   -2.6665    0.0000 C   0  0  0  0  0  0  0  0  0  0  0  0
  1  2  1  0  0  0  0
  1  8  1  0  0  0  0
  1  9  1  0  0  0  0
  2  3  2  0  0  0  0
  2  5  1  0  0  0  0
  2  4  1  0  0  0  0
  4 10  1  0  0  0  0
  4 11  1  0  0  0  0
  5  6  1  0  0  0  0
  5  7  1  0  0  0  0
  6  7  1  0  0  0  0
  8  9  1  0  0  0  0
 10 11  1  0  0  0  0
M  END
> <NSC>
6396

> <Saline vs. CMC>
Equal

> <Distilled water + alcohol vs. CMC>
CMC

> <Distilled water + alcohol vs. MC>
MC

> <MC vs. CMC>
Equal

> <Distilled water + alcohol vs. Saline>
Distilled water + alcohol

> <MC vs. Saline>
MC

$$$$
64346
  Mrv0541 09201616512D          

 15 16  0  0  0  0            999 V2000
    2.3092    0.9208    0.0000 P   0  0  0  0  0  0  0  0  0  0  0  0
    3.1342    0.9208    0.0000 N   0  0  0  0  0  0  0  0  0  0  0  0
    1.4842    0.9207    0.0000 S   0  0  0  0  0  0  0  0  0  0  0  0
    2.3092    0.0958    0.0000 N   0  0  0  0  0  0  0  0  0  0  0  0
    2.3092    1.7458    0.0000 N   0  0  0  0  0  0  0  0  0  0  0  0
    3.5467    0.2063    0.0000 C   0  0  0  0  0  0  0  0  0  0  0  0
    1.8967   -0.6188    0.0000 C   0  0  0  0  0  0  0  0  0  0  0  0
    2.7217   -0.6188    0.0000 C   0  0  0  0  0  0  0  0  0  0  0  0
    2.7217    2.4602    0.0000 C   0  0  0  0  0  0  0  0  0  0  0  0
    1.8967    2.4602    0.0000 C   0  0  0  0  0  0  0  0  0  0  0  0
    4.3717    0.2063    0.0000 C   0  0  0  0  0  0  0  0  0  0  0  0
    4.7842   -0.5082    0.0000 C   0  0  0  0  0  0  0  0  0  0  0  0
    5.6092   -0.5082    0.0000 O   0  0  0  0  0  0  0  0  0  0  0  0
    3.5467    1.6352    0.0000 H   0  0  0  0  0  0  0  0  0  0  0  0
    6.0217   -1.2226    0.0000 H   0  0  0  0  0  0  0  0  0  0  0  0
  1  2  1  0  0  0  0
  1  3  2  0  0  0  0
  1  4  1  0  0  0  0
  1  5  1  0  0  0  0
  2  6  1  0  0  0  0
  4  7  1  0  0  0  0
  4  8  1  0  0  0  0
  5  9  1  0  0  0  0
  5 10  1  0  0  0  0
  6 11  1  0  0  0  0
 11 12  1  0  0  0  0
 12 13  1  0  0  0  0
  7  8  1  0  0  0  0
  9 10  1  0  0  0  0
  2 14  1  0  0  0  0
 13 15  1  0  0  0  0
M  END
> <NSC>
64346

> <Saline vs. CMC>
Saline

$$$$
64347
  Mrv0541 09201616512D          

 15 17  0  0  0  0            999 V2000
    1.4290   -1.2375    0.0000 N   0  0  0  0  0  0  0  0  0  0  0  0
    1.8415   -1.9520    0.0000 P   0  0  0  0  0  0  0  0  0  0  0  0
    2.5559   -1.5395    0.0000 S   0  0  0  0  0  0  0  0  0  0  0  0
    2.2540   -2.6665    0.0000 N   0  0  0  0  0  0  0  0  0  0  0  0
    2.9684   -3.0790    0.0000 C   0  0  0  0  0  0  0  0  0  0  0  0
    2.2540   -3.4915    0.0000 C   0  0  0  0  0  0  0  0  0  0  0  0
    1.4290   -0.4125    0.0000 C   0  0  0  0  0  0  0  0  0  0  0  0
    0.7145   -0.8250    0.0000 C   0  0  0  0  0  0  0  0  0  0  0  0
    1.1270   -3.1895    0.0000 C   0  0  0  0  0  0  0  0  0  0  0  0
    1.8415   -3.6020    0.0000 C   0  0  0  0  0  0  0  0  0  0  0  0
    0.4125   -3.6020    0.0000 C   0  0  0  0  0  0  0  0  0  0  0  0
    1.8415   -4.4270    0.0000 C   0  0  0  0  0  0  0  0  0  0  0  0
    0.4125   -4.4270    0.0000 C   0  0  0  0  0  0  0  0  0  0  0  0
    1.1270   -4.8395    0.0000 C   0  0  0  0  0  0  0  0  0  0  0  0
    1.1270   -2.3645    0.0000 N   0  0  0  0  0  0  0  0  0  0  0  0
  1  2  1  0  0  0  0
  1  7  1  0  0  0  0
  1  8  1  0  0  0  0
  2  3  2  0  0  0  0
  2  4  1  0  0  0  0
  2 15  1  0  0  0  0
  4  5  1  0  0  0  0
  4  6  1  0  0  0  0
  5  6  1  0  0  0  0
  7  8  1  0  0  0  0
  9 10  1  0  0  0  0
  9 11  1  0  0  0  0
  9 15  1  0  0  0  0
 10 12  1  0  0  0  0
 11 13  1  0  0  0  0
 12 14  1  0  0  0  0
 13 14  1  0  0  0  0
M  END
> <NSC>
64347

> <Saline vs. CMC>
Saline

$$$$
76406
  Mrv0541 09201616512D          

 20 23  0  0  0  0            999 V2000
   -0.6802    3.9073    0.0000 N   0  0  0  0  0  0  0  0  0  0  0  0
    0.3772    2.7503    0.0000 S   0  0  0  0  0  0  0  0  0  0  0  0
   -0.0109    4.8630    0.0000 S   0  0  0  0  0  0  0  0  0  0  0  0
    0.9076    2.1183    0.0000 P   0  0  0  0  0  0  0  0  0  0  0  0
    1.5395    2.6486    0.0000 N   0  0  0  0  0  0  0  0  0  0  0  0
    0.1323    4.0505    0.0000 P   0  0  0  0  0  0  0  0  0  0  0  0
    0.9447    4.1938    0.0000 N   0  0  0  0  0  0  0  0  0  0  0  0
    1.4378    1.4863    0.0000 N   0  0  0  0  0  0  0  0  0  0  0  0
    1.5767    4.7241    0.0000 C   0  0  0  0  0  0  0  0  0  0  0  0
    1.7200    3.9116    0.0000 C   0  0  0  0  0  0  0  0  0  0  0  0
   -1.4554    4.1894    0.0000 C   0  0  0  0  0  0  0  0  0  0  0  0
   -1.3121    3.3770    0.0000 C   0  0  0  0  0  0  0  0  0  0  0  0
    1.5811    0.6739    0.0000 C   0  0  0  0  0  0  0  0  0  0  0  0
    2.2131    1.2042    0.0000 C   0  0  0  0  0  0  0  0  0  0  0  0
    2.3520    2.7919    0.0000 C   0  0  0  0  0  0  0  0  0  0  0  0
    1.8217    3.4239    0.0000 C   0  0  0  0  0  0  0  0  0  0  0  0
    0.2756    3.2380    0.0000 N   0  0  0  0  0  0  0  0  0  0  0  0
   -0.4389    2.8255    0.0000 C   0  0  0  0  0  0  0  0  0  0  0  0
   -0.4389    2.0005    0.0000 C   0  0  0  0  0  0  0  0  0  0  0  0
    0.2756    1.5880    0.0000 N   0  0  0  0  0  0  0  0  0  0  0  0
  1  6  1  0  0  0  0
  1 11  1  0  0  0  0
  1 12  1  0  0  0  0
  2  4  2  0  0  0  0
  3  6  2  0  0  0  0
  4  8  1  0  0  0  0
  4  5  1  0  0  0  0
  4 20  1  0  0  0  0
  5 15  1  0  0  0  0
  5 16  1  0  0  0  0
  6  7  1  0  0  0  0
  6 17  1  0  0  0  0
  7  9  1  0  0  0  0
  7 10  1  0  0  0  0
  8 13  1  0  0  0  0
  8 14  1  0  0  0  0
  9 10  1  0  0  0  0
 11 12  1  0  0  0  0
 13 14  1  0  0  0  0
 15 16  1  0  0  0  0
 17 18  1  0  0  0  0
 18 19  1  0  0  0  0
 19 20  1  0  0  0  0
M  END
> <NSC>
76406

> <Saline vs. CMC>
Equal

$$$$
85330
  Mrv0541 09201616512D          

  9 10  0  0  0  0            999 V2000
    0.3572    1.6352    0.0000 N   0  0  0  0  0  0  0  0  0  0  0  0
    1.4842    1.3332    0.0000 O   0  0  0  0  0  0  0  0  0  0  0  0
    1.7862    2.4602    0.0000 N   0  0  0  0  0  0  0  0  0  0  0  0
    2.1987    3.1747    0.0000 C   0  0  0  0  0  0  0  0  0  0  0  0
    2.6112    2.4602    0.0000 C   0  0  0  0  0  0  0  0  0  0  0  0
   -0.4678    1.6352    0.0000 C   0  0  0  0  0  0  0  0  0  0  0  0
   -0.0553    0.9207    0.0000 C   0  0  0  0  0  0  0  0  0  0  0  0
    1.0717    2.0477    0.0000 P   0  0  0  0  0  0  0  0  0  0  0  0
    0.6592    2.7622    0.0000 N   0  0  0  0  0  0  0  0  0  0  0  0
  1  6  1  0  0  0  0
  1  7  1  0  0  0  0
  1  8  1  0  0  0  0
  2  8  2  0  0  0  0
  3  4  1  0  0  0  0
  3  5  1  0  0  0  0
  3  8  1  0  0  0  0
  4  5  1  0  0  0  0
  6  7  1  0  0  0  0
  8  9  1  0  0  0  0
M  END
> <NSC>
85330

> <Saline vs. CMC>
Equal

$$$$
9717
  Mrv0541 09201616512D          

 11 13  0  0  0  0            999 V2000
   -2.9846   -1.1270    0.0000 N   0  0  0  0  0  0  0  0  0  0  0  0
   -2.2702   -1.5395    0.0000 P   0  0  0  0  0  0  0  0  0  0  0  0
   -1.8577   -0.8250    0.0000 O   0  0  0  0  0  0  0  0  0  0  0  0
   -2.6827   -2.2540    0.0000 N   0  0  0  0  0  0  0  0  0  0  0  0
   -1.5557   -1.9520    0.0000 N   0  0  0  0  0  0  0  0  0  0  0  0
   -0.7307   -1.9520    0.0000 C   0  0  0  0  0  0  0  0  0  0  0  0
   -1.1432   -2.6665    0.0000 C   0  0  0  0  0  0  0  0  0  0  0  0
   -3.3971   -0.4125    0.0000 C   0  0  0  0  0  0  0  0  0  0  0  0
   -3.8097   -1.1270    0.0000 C   0  0  0  0  0  0  0  0  0  0  0  0
   -2.6827   -3.0790    0.0000 C   0  0  0  0  0  0  0  0  0  0  0  0
   -3.3971   -2.6665    0.0000 C   0  0  0  0  0  0  0  0  0  0  0  0
  1  2  1  0  0  0  0
  1  8  1  0  0  0  0
  1  9  1  0  0  0  0
  2  3  2  0  0  0  0
  2  5  1  0  0  0  0
  2  4  1  0  0  0  0
  4 10  1  0  0  0  0
  4 11  1  0  0  0  0
  5  6  1  0  0  0  0
  5  7  1  0  0  0  0
  6  7  1  0  0  0  0
  8  9  1  0  0  0  0
 10 11  1  0  0  0  0
M  END
> <NSC>
9717

> <Saline vs. CMC>
Equal

> <Distilled water + alcohol vs. CMC>
CMC

> <MC vs. CMC>
CMC

> <Distilled water + alcohol vs. Saline>
Saline

$$$$
