# Supplementary material for: Prediction of the effect of formulation on the toxicity of chemicals
Source: Toxicol Res (Camb). 2016 Oct 31;6(1):42–53. doi: 10.1039/c6tx00303f (PMC5310521; doi:10.1039/c6tx00303f)
Supplement: Supplementary file 2 [file TX-006-C6TX00303F-s002.zip › phosphonates.sdf]

100868
  Mrv0541 09201616522D          

 15 17  0  0  0  0            999 V2000
   -1.9520    4.0145    0.0000 N   0  0  0  0  0  0  0  0  0  0  0  0
   -1.5395    3.3001    0.0000 P   0  0  0  0  0  0  0  0  0  0  0  0
   -0.8250    3.7126    0.0000 O   0  0  0  0  0  0  0  0  0  0  0  0
   -1.5395    1.6500    0.0000 N   0  0  0  0  0  0  0  0  0  0  0  0
   -1.1270    2.5856    0.0000 N   0  0  0  0  0  0  0  0  0  0  0  0
   -0.4125    2.1731    0.0000 C   0  0  0  0  0  0  0  0  0  0  0  0
   -1.1270    1.7606    0.0000 C   0  0  0  0  0  0  0  0  0  0  0  0
   -1.9520    4.8396    0.0000 C   0  0  0  0  0  0  0  0  0  0  0  0
   -2.6665    4.4270    0.0000 C   0  0  0  0  0  0  0  0  0  0  0  0
   -2.2540    2.0625    0.0000 C   0  0  0  0  0  0  0  0  0  0  0  0
   -2.9685    1.6500    0.0000 C   0  0  0  0  0  0  0  0  0  0  0  0
   -2.9685    0.8250    0.0000 C   0  0  0  0  0  0  0  0  0  0  0  0
   -2.2540    0.4125    0.0000 C   0  0  0  0  0  0  0  0  0  0  0  0
   -1.5395    0.8250    0.0000 C   0  0  0  0  0  0  0  0  0  0  0  0
   -2.2540    2.8876    0.0000 N   0  0  0  0  0  0  0  0  0  0  0  0
  1  2  1  0  0  0  0
  1  8  1  0  0  0  0
  1  9  1  0  0  0  0
  2  3  2  0  0  0  0
  2  5  1  0  0  0  0
  2 15  1  0  0  0  0
  4 10  2  0  0  0  0
  4 14  1  0  0  0  0
  5  6  1  0  0  0  0
  5  7  1  0  0  0  0
  6  7  1  0  0  0  0
  8  9  1  0  0  0  0
 10 11  1  0  0  0  0
 10 15  1  0  0  0  0
 11 12  2  0  0  0  0
 12 13  1  0  0  0  0
 13 14  2  0  0  0  0
M  END
> <NSC>
100868

> <Saline vs. CMC>
Saline

$$$$
10429
  Mrv0541 09201616522D          

 14 16  0  0  0  0            999 V2000
    1.1269   -1.8334    0.0000 N   0  0  0  0  0  0  0  0  0  0  0  0
    1.9519   -1.8334    0.0000 P   0  0  0  0  0  0  0  0  0  0  0  0
    1.9519   -1.0084    0.0000 S   0  0  0  0  0  0  0  0  0  0  0  0
    1.9520   -2.6584    0.0000 N   0  0  0  0  0  0  0  0  0  0  0  0
    1.9520   -4.3084    0.0000 O   0  0  0  0  0  0  0  0  0  0  0  0
    2.7770   -1.8334    0.0000 N   0  0  0  0  0  0  0  0  0  0  0  0
    3.4915   -1.4209    0.0000 C   0  0  0  0  0  0  0  0  0  0  0  0
    3.4915   -2.2459    0.0000 C   0  0  0  0  0  0  0  0  0  0  0  0
    0.4125   -1.4209    0.0000 C   0  0  0  0  0  0  0  0  0  0  0  0
    0.4125   -2.2459    0.0000 C   0  0  0  0  0  0  0  0  0  0  0  0
    2.6665   -3.0709    0.0000 C   0  0  0  0  0  0  0  0  0  0  0  0
    2.6665   -3.8959    0.0000 C   0  0  0  0  0  0  0  0  0  0  0  0
    1.2375   -3.0709    0.0000 C   0  0  0  0  0  0  0  0  0  0  0  0
    1.2375   -3.8959    0.0000 C   0  0  0  0  0  0  0  0  0  0  0  0
  1  2  1  0  0  0  0
  1  9  1  0  0  0  0
  1 10  1  0  0  0  0
  2  3  2  0  0  0  0
  2  6  1  0  0  0  0
  2  4  1  0  0  0  0
  4 11  1  0  0  0  0
  4 13  1  0  0  0  0
  5 12  1  0  0  0  0
  5 14  1  0  0  0  0
  6  7  1  0  0  0  0
  6  8  1  0  0  0  0
  7  8  1  0  0  0  0
  9 10  1  0  0  0  0
 11 12  1  0  0  0  0
 13 14  1  0  0  0  0
M  END
> <NSC>
10429

> <Saline vs. CMC>
Saline

> <Distilled water + alcohol vs. CMC>
Equal

$$$$
111564
  Mrv0541 09201616522D          

 17 19  0  0  0  0            999 V2000
   -1.9520    4.0145    0.0000 N   0  0  0  0  0  0  0  0  0  0  0  0
   -1.5395    3.3000    0.0000 P   0  0  0  0  0  0  0  0  0  0  0  0
   -0.8250    3.7125    0.0000 O   0  0  0  0  0  0  0  0  0  0  0  0
   -1.5395    1.6500    0.0000 N   0  0  0  0  0  0  0  0  0  0  0  0
   -1.1270    2.5855    0.0000 N   0  0  0  0  0  0  0  0  0  0  0  0
   -1.1269    1.7605    0.0000 C   0  0  0  0  0  0  0  0  0  0  0  0
   -0.4125    2.1730    0.0000 C   0  0  0  0  0  0  0  0  0  0  0  0
   -1.9520    4.8394    0.0000 C   0  0  0  0  0  0  0  0  0  0  0  0
   -2.6665    4.4269    0.0000 C   0  0  0  0  0  0  0  0  0  0  0  0
   -2.2540    2.0625    0.0000 C   0  0  0  0  0  0  0  0  0  0  0  0
   -2.9684    1.6500    0.0000 C   0  0  0  0  0  0  0  0  0  0  0  0
   -2.9684    0.8250    0.0000 C   0  0  0  0  0  0  0  0  0  0  0  0
   -2.2540    0.4125    0.0000 C   0  0  0  0  0  0  0  0  0  0  0  0
   -1.5395    0.8250    0.0000 C   0  0  0  0  0  0  0  0  0  0  0  0
   -3.4915    4.4269    0.0000 C   0  0  0  0  0  0  0  0  0  0  0  0
   -2.2540    2.8875    0.0000 N   0  0  0  0  0  0  0  0  0  0  0  0
    0.4125    2.1730    0.0000 C   0  0  0  0  0  0  0  0  0  0  0  0
  1  2  1  0  0  0  0
  1  8  1  0  0  0  0
  1  9  1  0  0  0  0
  2  3  2  0  0  0  0
  2  5  1  0  0  0  0
  2 16  1  0  0  0  0
  4 10  2  0  0  0  0
  4 14  1  0  0  0  0
  5  6  1  0  0  0  0
  5  7  1  0  0  0  0
  6  7  1  0  0  0  0
  7 17  1  0  0  0  0
  8  9  1  0  0  0  0
  9 15  1  0  0  0  0
 10 11  1  0  0  0  0
 10 16  1  0  0  0  0
 11 12  2  0  0  0  0
 12 13  1  0  0  0  0
 13 14  2  0  0  0  0
M  END
> <NSC>
111564

> <Saline vs. CMC>
CMC

$$$$
37095
  Mrv0541 09201616522D          

 15 16  0  0  0  0            999 V2000
    2.3092    0.9208    0.0000 P   0  0  0  0  0  0  0  0  0  0  0  0
    3.1342    0.9208    0.0000 N   0  0  0  0  0  0  0  0  0  0  0  0
    1.4842    0.9207    0.0000 O   0  0  0  0  0  0  0  0  0  0  0  0
    2.3092    0.0958    0.0000 N   0  0  0  0  0  0  0  0  0  0  0  0
    2.3092    1.7458    0.0000 N   0  0  0  0  0  0  0  0  0  0  0  0
    3.5467    0.2063    0.0000 C   0  0  0  0  0  0  0  0  0  0  0  0
    1.8967   -0.6188    0.0000 C   0  0  0  0  0  0  0  0  0  0  0  0
    2.7217   -0.6188    0.0000 C   0  0  0  0  0  0  0  0  0  0  0  0
    2.7217    2.4602    0.0000 C   0  0  0  0  0  0  0  0  0  0  0  0
    1.8967    2.4602    0.0000 C   0  0  0  0  0  0  0  0  0  0  0  0
    4.3717    0.2063    0.0000 O   0  0  0  0  0  0  0  0  0  0  0  0
    3.1342   -0.5082    0.0000 O   0  0  0  0  0  0  0  0  0  0  0  0
    4.7842   -0.5082    0.0000 C   0  0  0  0  0  0  0  0  0  0  0  0
    5.6092   -0.5082    0.0000 C   0  0  0  0  0  0  0  0  0  0  0  0
    3.5467    1.6352    0.0000 H   0  0  0  0  0  0  0  0  0  0  0  0
  1  2  1  0  0  0  0
  1  3  2  0  0  0  0
  1  4  1  0  0  0  0
  1  5  1  0  0  0  0
  2  6  1  0  0  0  0
  4  7  1  0  0  0  0
  4  8  1  0  0  0  0
  5  9  1  0  0  0  0
  5 10  1  0  0  0  0
  6 11  1  0  0  0  0
  6 12  2  0  0  0  0
 11 13  1  0  0  0  0
 13 14  1  0  0  0  0
  7  8  1  0  0  0  0
  9 10  1  0  0  0  0
  2 15  1  0  0  0  0
M  END
> <NSC>
37095

> <Saline vs. CMC>
Equal

$$$$
42072
  Mrv0541 09201616522D          

 15 17  0  0  0  0            999 V2000
    0.1379   -2.0151    0.0000 N   0  0  0  0  0  0  0  0  0  0  0  0
    0.8524   -2.4276    0.0000 P   0  0  0  0  0  0  0  0  0  0  0  0
    1.2649   -1.7131    0.0000 S   0  0  0  0  0  0  0  0  0  0  0  0
    0.4399   -3.1421    0.0000 N   0  0  0  0  0  0  0  0  0  0  0  0
    1.5669   -2.8401    0.0000 N   0  0  0  0  0  0  0  0  0  0  0  0
    2.3919   -2.8401    0.0000 C   0  0  0  0  0  0  0  0  0  0  0  0
    1.9794   -3.5546    0.0000 C   0  0  0  0  0  0  0  0  0  0  0  0
   -0.2746   -1.3006    0.0000 C   0  0  0  0  0  0  0  0  0  0  0  0
   -0.6871   -2.0151    0.0000 C   0  0  0  0  0  0  0  0  0  0  0  0
    0.9047   -3.8238    0.0000 C   0  0  0  0  0  0  0  0  0  0  0  0
    0.6614   -4.6121    0.0000 C   0  0  0  0  0  0  0  0  0  0  0  0
   -0.1065   -4.9135    0.0000 C   0  0  0  0  0  0  0  0  0  0  0  0
   -0.8210   -4.5010    0.0000 C   0  0  0  0  0  0  0  0  0  0  0  0
   -0.3828   -3.0804    0.0000 C   0  0  0  0  0  0  0  0  0  0  0  0
   -0.9440   -3.6852    0.0000 C   0  0  0  0  0  0  0  0  0  0  0  0
  1  2  1  0  0  0  0
  1  8  1  0  0  0  0
  1  9  1  0  0  0  0
  2  3  2  0  0  0  0
  2  5  1  0  0  0  0
  2  4  1  0  0  0  0
  4 10  1  0  0  0  0
  4 14  1  0  0  0  0
  5  6  1  0  0  0  0
  5  7  1  0  0  0  0
  6  7  1  0  0  0  0
  8  9  1  0  0  0  0
 10 11  1  0  0  0  0
 11 12  1  0  0  0  0
 12 13  1  0  0  0  0
 13 15  1  0  0  0  0
 14 15  1  0  0  0  0
M  END
> <NSC>
42072

> <Saline vs. CMC>
Saline

$$$$
49426
  Mrv0541 09201616522D          

 14 16  0  0  0  0            999 V2000
    1.1269   -1.8334    0.0000 N   0  0  0  0  0  0  0  0  0  0  0  0
    1.9519   -1.8334    0.0000 P   0  0  0  0  0  0  0  0  0  0  0  0
    1.9519   -1.0084    0.0000 O   0  0  0  0  0  0  0  0  0  0  0  0
    1.9519   -2.6584    0.0000 N   0  0  0  0  0  0  0  0  0  0  0  0
    2.7770   -1.8334    0.0000 N   0  0  0  0  0  0  0  0  0  0  0  0
    3.4915   -1.4209    0.0000 C   0  0  0  0  0  0  0  0  0  0  0  0
    3.4915   -2.2459    0.0000 C   0  0  0  0  0  0  0  0  0  0  0  0
    0.4125   -1.4209    0.0000 C   0  0  0  0  0  0  0  0  0  0  0  0
    0.4125   -2.2459    0.0000 C   0  0  0  0  0  0  0  0  0  0  0  0
    2.6665   -3.0709    0.0000 C   0  0  0  0  0  0  0  0  0  0  0  0
    2.6665   -3.8959    0.0000 C   0  0  0  0  0  0  0  0  0  0  0  0
    1.9520   -4.3084    0.0000 C   0  0  0  0  0  0  0  0  0  0  0  0
    1.2375   -3.8959    0.0000 C   0  0  0  0  0  0  0  0  0  0  0  0
    1.2375   -3.0709    0.0000 C   0  0  0  0  0  0  0  0  0  0  0  0
  1  2  1  0  0  0  0
  1  8  1  0  0  0  0
  1  9  1  0  0  0  0
  2  3  2  0  0  0  0
  2  5  1  0  0  0  0
  2  4  1  0  0  0  0
  4 10  1  0  0  0  0
  4 14  1  0  0  0  0
  5  6  1  0  0  0  0
  5  7  1  0  0  0  0
  6  7  1  0  0  0  0
  8  9  1  0  0  0  0
 10 11  1  0  0  0  0
 11 12  1  0  0  0  0
 12 13  1  0  0  0  0
 13 14  1  0  0  0  0
M  END
> <NSC>
49426

> <Saline vs. CMC>
CMC

$$$$
49427
  Mrv0541 09201616522D          

 16 18  0  0  0  0            999 V2000
   -3.4488   -1.2375    0.0000 N   0  0  0  0  0  0  0  0  0  0  0  0
   -2.6238   -1.2375    0.0000 P   0  0  0  0  0  0  0  0  0  0  0  0
   -2.6238   -0.4125    0.0000 O   0  0  0  0  0  0  0  0  0  0  0  0
   -2.6238   -2.0625    0.0000 N   0  0  0  0  0  0  0  0  0  0  0  0
   -1.7988   -1.2375    0.0000 N   0  0  0  0  0  0  0  0  0  0  0  0
   -1.0843   -0.8250    0.0000 C   0  0  0  0  0  0  0  0  0  0  0  0
   -1.0843   -1.6500    0.0000 C   0  0  0  0  0  0  0  0  0  0  0  0
   -4.1632   -0.8250    0.0000 C   0  0  0  0  0  0  0  0  0  0  0  0
   -4.1632   -1.6500    0.0000 C   0  0  0  0  0  0  0  0  0  0  0  0
   -1.9093   -2.4750    0.0000 C   0  0  0  0  0  0  0  0  0  0  0  0
   -1.9093   -3.3000    0.0000 C   0  0  0  0  0  0  0  0  0  0  0  0
   -2.6238   -3.7125    0.0000 C   0  0  0  0  0  0  0  0  0  0  0  0
   -3.3382   -3.3000    0.0000 C   0  0  0  0  0  0  0  0  0  0  0  0
   -3.3382   -2.4750    0.0000 C   0  0  0  0  0  0  0  0  0  0  0  0
   -4.5757   -2.3644    0.0000 C   0  0  0  0  0  0  0  0  0  0  0  0
   -0.6718   -2.3644    0.0000 C   0  0  0  0  0  0  0  0  0  0  0  0
  1  2  1  0  0  0  0
  1  8  1  0  0  0  0
  1  9  1  0  0  0  0
  2  3  2  0  0  0  0
  2  5  1  0  0  0  0
  2  4  1  0  0  0  0
  4 10  1  0  0  0  0
  4 14  1  0  0  0  0
  5  6  1  0  0  0  0
  5  7  1  0  0  0  0
  6  7  1  0  0  0  0
  7 16  1  0  0  0  0
  8  9  1  0  0  0  0
  9 15  1  0  0  0  0
 10 11  1  0  0  0  0
 11 12  1  0  0  0  0
 12 13  1  0  0  0  0
 13 14  1  0  0  0  0
M  END
> <NSC>
49427

> <Saline vs. CMC>
Saline

$$$$
49428
  Mrv0541 09201616522D          

 13 15  0  0  0  0            999 V2000
   -3.5301   -0.2982    0.0000 N   0  0  0  0  0  0  0  0  0  0  0  0
   -2.8156   -0.7107    0.0000 P   0  0  0  0  0  0  0  0  0  0  0  0
   -2.4031    0.0038    0.0000 O   0  0  0  0  0  0  0  0  0  0  0  0
   -3.2281   -1.4252    0.0000 N   0  0  0  0  0  0  0  0  0  0  0  0
   -2.1011   -1.1232    0.0000 N   0  0  0  0  0  0  0  0  0  0  0  0
   -1.2761   -1.1232    0.0000 C   0  0  0  0  0  0  0  0  0  0  0  0
   -1.6886   -1.8377    0.0000 C   0  0  0  0  0  0  0  0  0  0  0  0
   -3.9426    0.4163    0.0000 C   0  0  0  0  0  0  0  0  0  0  0  0
   -4.3551   -0.2982    0.0000 C   0  0  0  0  0  0  0  0  0  0  0  0
   -2.8925   -2.1788    0.0000 C   0  0  0  0  0  0  0  0  0  0  0  0
   -3.5056   -2.7309    0.0000 C   0  0  0  0  0  0  0  0  0  0  0  0
   -4.2201   -2.3184    0.0000 C   0  0  0  0  0  0  0  0  0  0  0  0
   -4.0486   -1.5114    0.0000 C   0  0  0  0  0  0  0  0  0  0  0  0
  1  2  1  0  0  0  0
  1  8  1  0  0  0  0
  1  9  1  0  0  0  0
  2  3  2  0  0  0  0
  2  5  1  0  0  0  0
  2  4  1  0  0  0  0
  4 10  1  0  0  0  0
  4 13  1  0  0  0  0
  5  6  1  0  0  0  0
  5  7  1  0  0  0  0
  6  7  1  0  0  0  0
  8  9  1  0  0  0  0
 10 11  1  0  0  0  0
 11 12  1  0  0  0  0
 12 13  1  0  0  0  0
M  END
> <NSC>
49428

> <Saline vs. CMC>
Equal

$$$$
49429
  Mrv0541 09201616522D          

 15 17  0  0  0  0            999 V2000
   -2.9410   -0.4234    0.0000 N   0  0  0  0  0  0  0  0  0  0  0  0
   -2.2265   -0.8359    0.0000 P   0  0  0  0  0  0  0  0  0  0  0  0
   -1.8140   -0.1214    0.0000 O   0  0  0  0  0  0  0  0  0  0  0  0
   -2.6391   -1.5503    0.0000 N   0  0  0  0  0  0  0  0  0  0  0  0
   -1.5121   -1.2484    0.0000 N   0  0  0  0  0  0  0  0  0  0  0  0
   -0.6871   -1.2484    0.0000 C   0  0  0  0  0  0  0  0  0  0  0  0
   -1.0996   -1.9628    0.0000 C   0  0  0  0  0  0  0  0  0  0  0  0
   -3.3535    0.2911    0.0000 C   0  0  0  0  0  0  0  0  0  0  0  0
   -3.7660   -0.4234    0.0000 C   0  0  0  0  0  0  0  0  0  0  0  0
   -2.3035   -2.3040    0.0000 C   0  0  0  0  0  0  0  0  0  0  0  0
   -2.9166   -2.8561    0.0000 C   0  0  0  0  0  0  0  0  0  0  0  0
   -3.6311   -2.4436    0.0000 C   0  0  0  0  0  0  0  0  0  0  0  0
   -3.4595   -1.6366    0.0000 C   0  0  0  0  0  0  0  0  0  0  0  0
   -4.4805   -0.8359    0.0000 C   0  0  0  0  0  0  0  0  0  0  0  0
   -1.0996   -2.7879    0.0000 C   0  0  0  0  0  0  0  0  0  0  0  0
  1  2  1  0  0  0  0
  1  8  1  0  0  0  0
  1  9  1  0  0  0  0
  2  3  2  0  0  0  0
  2  5  1  0  0  0  0
  2  4  1  0  0  0  0
  4 10  1  0  0  0  0
  4 13  1  0  0  0  0
  5  6  1  0  0  0  0
  5  7  1  0  0  0  0
  6  7  1  0  0  0  0
  7 15  1  0  0  0  0
  8  9  1  0  0  0  0
  9 14  1  0  0  0  0
 10 11  1  0  0  0  0
 11 12  1  0  0  0  0
 12 13  1  0  0  0  0
M  END
> <NSC>
49429

> <Saline vs. CMC>
CMC

$$$$
50207
  Mrv0541 09201616522D          

 15 17  0  0  0  0            999 V2000
    0.1379   -2.0151    0.0000 N   0  0  0  0  0  0  0  0  0  0  0  0
    0.8524   -2.4276    0.0000 P   0  0  0  0  0  0  0  0  0  0  0  0
    1.2649   -1.7131    0.0000 O   0  0  0  0  0  0  0  0  0  0  0  0
    0.4399   -3.1421    0.0000 N   0  0  0  0  0  0  0  0  0  0  0  0
    1.5669   -2.8401    0.0000 N   0  0  0  0  0  0  0  0  0  0  0  0
    2.3919   -2.8401    0.0000 C   0  0  0  0  0  0  0  0  0  0  0  0
    1.9794   -3.5546    0.0000 C   0  0  0  0  0  0  0  0  0  0  0  0
   -0.2746   -1.3006    0.0000 C   0  0  0  0  0  0  0  0  0  0  0  0
   -0.6871   -2.0151    0.0000 C   0  0  0  0  0  0  0  0  0  0  0  0
    0.9047   -3.8238    0.0000 C   0  0  0  0  0  0  0  0  0  0  0  0
    0.6614   -4.6121    0.0000 C   0  0  0  0  0  0  0  0  0  0  0  0
   -0.1065   -4.9135    0.0000 C   0  0  0  0  0  0  0  0  0  0  0  0
   -0.8210   -4.5010    0.0000 C   0  0  0  0  0  0  0  0  0  0  0  0
   -0.3828   -3.0804    0.0000 C   0  0  0  0  0  0  0  0  0  0  0  0
   -0.9440   -3.6852    0.0000 C   0  0  0  0  0  0  0  0  0  0  0  0
  1  2  1  0  0  0  0
  1  8  1  0  0  0  0
  1  9  1  0  0  0  0
  2  3  2  0  0  0  0
  2  5  1  0  0  0  0
  2  4  1  0  0  0  0
  4 10  1  0  0  0  0
  4 14  1  0  0  0  0
  5  6  1  0  0  0  0
  5  7  1  0  0  0  0
  6  7  1  0  0  0  0
  8  9  1  0  0  0  0
 10 11  1  0  0  0  0
 11 12  1  0  0  0  0
 12 13  1  0  0  0  0
 13 15  1  0  0  0  0
 14 15  1  0  0  0  0
M  END
> <NSC>
50207

> <Saline vs. CMC>
CMC

$$$$
51325
  Mrv0541 09201616522D          

 19 20  0  0  0  0            999 V2000
    1.6003   -3.6601    0.0000 P   0  0  0  0  0  0  0  0  0  0  0  0
    2.4253   -3.6601    0.0000 N   0  0  0  0  0  0  0  0  0  0  0  0
    0.7753   -3.6601    0.0000 O   0  0  0  0  0  0  0  0  0  0  0  0
    1.6003   -4.4851    0.0000 N   0  0  0  0  0  0  0  0  0  0  0  0
    1.6003   -2.8351    0.0000 N   0  0  0  0  0  0  0  0  0  0  0  0
    2.8378   -4.3746    0.0000 C   0  0  0  0  0  0  0  0  0  0  0  0
    1.1878   -5.1996    0.0000 C   0  0  0  0  0  0  0  0  0  0  0  0
    2.0128   -5.1996    0.0000 C   0  0  0  0  0  0  0  0  0  0  0  0
    2.0127   -2.1206    0.0000 C   0  0  0  0  0  0  0  0  0  0  0  0
    1.1877   -2.1206    0.0000 C   0  0  0  0  0  0  0  0  0  0  0  0
    3.6628   -4.3746    0.0000 O   0  0  0  0  0  0  0  0  0  0  0  0
    2.4253   -5.0890    0.0000 O   0  0  0  0  0  0  0  0  0  0  0  0
    1.0445   -6.0120    0.0000 C   0  0  0  0  0  0  0  0  0  0  0  0
    0.4125   -4.9174    0.0000 C   0  0  0  0  0  0  0  0  0  0  0  0
    2.1560   -1.3082    0.0000 C   0  0  0  0  0  0  0  0  0  0  0  0
    2.7880   -2.4028    0.0000 C   0  0  0  0  0  0  0  0  0  0  0  0
    4.0753   -5.0890    0.0000 C   0  0  0  0  0  0  0  0  0  0  0  0
    4.9003   -5.0890    0.0000 C   0  0  0  0  0  0  0  0  0  0  0  0
    2.8377   -2.9456    0.0000 H   0  0  0  0  0  0  0  0  0  0  0  0
  1  2  1  0  0  0  0
  1  3  2  0  0  0  0
  1  4  1  0  0  0  0
  1  5  1  0  0  0  0
  2  6  1  0  0  0  0
  4  7  1  0  0  0  0
  4  8  1  0  0  0  0
  5  9  1  0  0  0  0
  5 10  1  0  0  0  0
  6 11  1  0  0  0  0
  6 12  2  0  0  0  0
  7 13  1  0  0  0  0
  7 14  1  0  0  0  0
  9 15  1  0  0  0  0
  9 16  1  0  0  0  0
 11 17  1  0  0  0  0
 17 18  1  0  0  0  0
  7  8  1  0  0  0  0
  9 10  1  0  0  0  0
  2 19  1  0  0  0  0
M  END
> <NSC>
51325

> <Saline vs. CMC>
Equal

$$$$
55740
  Mrv0541 09201616522D          

 13 15  0  0  0  0            999 V2000
   -3.5301   -0.2982    0.0000 N   0  0  0  0  0  0  0  0  0  0  0  0
   -2.8156   -0.7107    0.0000 P   0  0  0  0  0  0  0  0  0  0  0  0
   -2.4031    0.0038    0.0000 S   0  0  0  0  0  0  0  0  0  0  0  0
   -3.2281   -1.4252    0.0000 N   0  0  0  0  0  0  0  0  0  0  0  0
   -2.1011   -1.1232    0.0000 N   0  0  0  0  0  0  0  0  0  0  0  0
   -1.2761   -1.1232    0.0000 C   0  0  0  0  0  0  0  0  0  0  0  0
   -1.6886   -1.8377    0.0000 C   0  0  0  0  0  0  0  0  0  0  0  0
   -3.9426    0.4163    0.0000 C   0  0  0  0  0  0  0  0  0  0  0  0
   -4.3551   -0.2982    0.0000 C   0  0  0  0  0  0  0  0  0  0  0  0
   -2.8925   -2.1788    0.0000 C   0  0  0  0  0  0  0  0  0  0  0  0
   -3.5056   -2.7309    0.0000 C   0  0  0  0  0  0  0  0  0  0  0  0
   -4.2201   -2.3184    0.0000 C   0  0  0  0  0  0  0  0  0  0  0  0
   -4.0486   -1.5114    0.0000 C   0  0  0  0  0  0  0  0  0  0  0  0
  1  2  1  0  0  0  0
  1  8  1  0  0  0  0
  1  9  1  0  0  0  0
  2  3  2  0  0  0  0
  2  5  1  0  0  0  0
  2  4  1  0  0  0  0
  4 10  1  0  0  0  0
  4 13  1  0  0  0  0
  5  6  1  0  0  0  0
  5  7  1  0  0  0  0
  6  7  1  0  0  0  0
  8  9  1  0  0  0  0
 10 11  1  0  0  0  0
 11 12  1  0  0  0  0
 12 13  1  0  0  0  0
M  END
> <NSC>
55740

> <Saline vs. CMC>
Equal

> <Distilled water + alcohol vs. CMC>
CMC

$$$$
55741
  Mrv0541 09201616522D          

 15 17  0  0  0  0            999 V2000
   -2.9410   -0.4234    0.0000 N   0  0  0  0  0  0  0  0  0  0  0  0
   -2.2265   -0.8359    0.0000 P   0  0  0  0  0  0  0  0  0  0  0  0
   -1.8140   -0.1214    0.0000 S   0  0  0  0  0  0  0  0  0  0  0  0
   -2.6391   -1.5503    0.0000 N   0  0  0  0  0  0  0  0  0  0  0  0
   -1.5121   -1.2484    0.0000 N   0  0  0  0  0  0  0  0  0  0  0  0
   -0.6871   -1.2484    0.0000 C   0  0  0  0  0  0  0  0  0  0  0  0
   -1.0996   -1.9628    0.0000 C   0  0  0  0  0  0  0  0  0  0  0  0
   -3.3535    0.2911    0.0000 C   0  0  0  0  0  0  0  0  0  0  0  0
   -3.7660   -0.4234    0.0000 C   0  0  0  0  0  0  0  0  0  0  0  0
   -2.3035   -2.3040    0.0000 C   0  0  0  0  0  0  0  0  0  0  0  0
   -2.9166   -2.8561    0.0000 C   0  0  0  0  0  0  0  0  0  0  0  0
   -3.6311   -2.4436    0.0000 C   0  0  0  0  0  0  0  0  0  0  0  0
   -3.4595   -1.6366    0.0000 C   0  0  0  0  0  0  0  0  0  0  0  0
   -4.4805   -0.8359    0.0000 C   0  0  0  0  0  0  0  0  0  0  0  0
   -1.0996   -2.7879    0.0000 C   0  0  0  0  0  0  0  0  0  0  0  0
  1  2  1  0  0  0  0
  1  8  1  0  0  0  0
  1  9  1  0  0  0  0
  2  3  2  0  0  0  0
  2  5  1  0  0  0  0
  2  4  1  0  0  0  0
  4 10  1  0  0  0  0
  4 13  1  0  0  0  0
  5  6  1  0  0  0  0
  5  7  1  0  0  0  0
  6  7  1  0  0  0  0
  7 15  1  0  0  0  0
  8  9  1  0  0  0  0
  9 14  1  0  0  0  0
 10 11  1  0  0  0  0
 11 12  1  0  0  0  0
 12 13  1  0  0  0  0
M  END
> <NSC>
55741

> <Saline vs. CMC>
Equal

$$$$
56296
  Mrv0541 09201616522D          

 15 17  0  0  0  0            999 V2000
    1.8383    1.8646    0.0000 N   0  0  0  0  0  0  0  0  0  0  0  0
    2.6633    2.6896    0.0000 N   0  0  0  0  0  0  0  0  0  0  0  0
    2.6633    1.0396    0.0000 O   0  0  0  0  0  0  0  0  0  0  0  0
    2.6633    1.8646    0.0000 P   0  0  0  0  0  0  0  0  0  0  0  0
    3.4883    1.8646    0.0000 N   0  0  0  0  0  0  0  0  0  0  0  0
    3.0758    3.4041    0.0000 C   0  0  0  0  0  0  0  0  0  0  0  0
    2.2508    3.4041    0.0000 C   0  0  0  0  0  0  0  0  0  0  0  0
    1.3533    2.5320    0.0000 C   0  0  0  0  0  0  0  0  0  0  0  0
    0.5687    2.2771    0.0000 C   0  0  0  0  0  0  0  0  0  0  0  0
    0.5687    1.4521    0.0000 C   0  0  0  0  0  0  0  0  0  0  0  0
    1.3533    1.1971    0.0000 C   0  0  0  0  0  0  0  0  0  0  0  0
    4.2027    2.2771    0.0000 C   0  0  0  0  0  0  0  0  0  0  0  0
    4.2027    1.4521    0.0000 C   0  0  0  0  0  0  0  0  0  0  0  0
    1.6083    3.3166    0.0000 C   0  0  0  0  0  0  0  0  0  0  0  0
    1.6083    0.4125    0.0000 C   0  0  0  0  0  0  0  0  0  0  0  0
  1  4  1  0  0  0  0
  1  8  1  0  0  0  0
  1 11  1  0  0  0  0
  2  4  1  0  0  0  0
  2  6  1  0  0  0  0
  2  7  1  0  0  0  0
  3  4  2  0  0  0  0
  4  5  1  0  0  0  0
  5 12  1  0  0  0  0
  5 13  1  0  0  0  0
  6  7  1  0  0  0  0
  8  9  1  0  0  0  0
  8 14  1  0  0  0  0
  9 10  1  0  0  0  0
 10 11  1  0  0  0  0
 11 15  1  0  0  0  0
 12 13  1  0  0  0  0
M  END
> <NSC>
56296

> <Distilled water + alcohol vs. CMC>
CMC

$$$$
56843
  Mrv0541 09201616522D          

 14 16  0  0  0  0            999 V2000
   -3.4834   -1.9520    0.0000 N   0  0  0  0  0  0  0  0  0  0  0  0
   -2.7690   -1.5395    0.0000 P   0  0  0  0  0  0  0  0  0  0  0  0
   -3.1815   -0.8250    0.0000 S   0  0  0  0  0  0  0  0  0  0  0  0
   -2.3565   -2.2540    0.0000 N   0  0  0  0  0  0  0  0  0  0  0  0
   -2.0545   -1.1270    0.0000 N   0  0  0  0  0  0  0  0  0  0  0  0
   -1.6420   -0.4125    0.0000 C   0  0  0  0  0  0  0  0  0  0  0  0
   -1.2295   -1.1270    0.0000 C   0  0  0  0  0  0  0  0  0  0  0  0
   -4.3084   -1.9520    0.0000 C   0  0  0  0  0  0  0  0  0  0  0  0
   -3.8959   -2.6665    0.0000 C   0  0  0  0  0  0  0  0  0  0  0  0
   -1.6420   -2.6665    0.0000 C   0  0  0  0  0  0  0  0  0  0  0  0
   -2.3565   -3.0790    0.0000 C   0  0  0  0  0  0  0  0  0  0  0  0
   -3.8959   -3.4915    0.0000 C   0  0  0  0  0  0  0  0  0  0  0  0
   -0.8170   -2.6665    0.0000 C   0  0  0  0  0  0  0  0  0  0  0  0
   -0.5150   -1.5395    0.0000 C   0  0  0  0  0  0  0  0  0  0  0  0
  1  2  1  0  0  0  0
  1  8  1  0  0  0  0
  1  9  1  0  0  0  0
  2  3  2  0  0  0  0
  2  5  1  0  0  0  0
  2  4  1  0  0  0  0
  4 10  1  0  0  0  0
  4 11  1  0  0  0  0
  5  6  1  0  0  0  0
  5  7  1  0  0  0  0
  6  7  1  0  0  0  0
  7 14  1  0  0  0  0
  8  9  1  0  0  0  0
  9 12  1  0  0  0  0
 10 11  1  0  0  0  0
 10 13  1  0  0  0  0
M  END
> <NSC>
56843

> <Saline vs. CMC>
CMC

$$$$
57298
  Mrv0541 09201616522D          

 21 22  0  0  0  0            999 V2000
   -0.1611    5.1465    0.0000 P   0  0  0  0  0  0  0  0  0  0  0  0
    0.6639    5.1465    0.0000 N   0  0  0  0  0  0  0  0  0  0  0  0
   -0.9861    5.1465    0.0000 O   0  0  0  0  0  0  0  0  0  0  0  0
   -0.1611    4.3215    0.0000 N   0  0  0  0  0  0  0  0  0  0  0  0
   -0.1611    5.9715    0.0000 N   0  0  0  0  0  0  0  0  0  0  0  0
    1.0764    4.4320    0.0000 C   0  0  0  0  0  0  0  0  0  0  0  0
    1.0764    5.8609    0.0000 C   0  0  0  0  0  0  0  0  0  0  0  0
   -0.5736    3.6070    0.0000 C   0  0  0  0  0  0  0  0  0  0  0  0
    0.2514    3.6070    0.0000 C   0  0  0  0  0  0  0  0  0  0  0  0
    0.2514    6.6859    0.0000 C   0  0  0  0  0  0  0  0  0  0  0  0
   -0.5736    6.6859    0.0000 C   0  0  0  0  0  0  0  0  0  0  0  0
    1.9014    4.4320    0.0000 C   0  0  0  0  0  0  0  0  0  0  0  0
    1.9014    5.8609    0.0000 C   0  0  0  0  0  0  0  0  0  0  0  0
    2.3139    3.7175    0.0000 C   0  0  0  0  0  0  0  0  0  0  0  0
    2.3139    6.5754    0.0000 C   0  0  0  0  0  0  0  0  0  0  0  0
    3.1389    3.7175    0.0000 C   0  0  0  0  0  0  0  0  0  0  0  0
    3.1389    6.5754    0.0000 C   0  0  0  0  0  0  0  0  0  0  0  0
    3.5514    3.0031    0.0000 C   0  0  0  0  0  0  0  0  0  0  0  0
    3.5514    7.2899    0.0000 C   0  0  0  0  0  0  0  0  0  0  0  0
    4.3764    3.0031    0.0000 C   0  0  0  0  0  0  0  0  0  0  0  0
    4.3764    7.2899    0.0000 C   0  0  0  0  0  0  0  0  0  0  0  0
  1  2  1  0  0  0  0
  1  3  2  0  0  0  0
  1  4  1  0  0  0  0
  1  5  1  0  0  0  0
  2  6  1  0  0  0  0
  2  7  1  0  0  0  0
  4  8  1  0  0  0  0
  4  9  1  0  0  0  0
  5 10  1  0  0  0  0
  5 11  1  0  0  0  0
  6 12  1  0  0  0  0
  7 13  1  0  0  0  0
 12 14  1  0  0  0  0
 13 15  1  0  0  0  0
 14 16  1  0  0  0  0
 15 17  1  0  0  0  0
 16 18  1  0  0  0  0
 17 19  1  0  0  0  0
 18 20  1  0  0  0  0
 19 21  1  0  0  0  0
  8  9  1  0  0  0  0
 10 11  1  0  0  0  0
M  END
> <NSC>
57298

> <Distilled water + alcohol vs. CMC>
Distilled water + alcohol

$$$$
57299
  Mrv0541 09201616522D          

 23 24  0  0  0  0            999 V2000
   -0.1611    5.1465    0.0000 P   0  0  0  0  0  0  0  0  0  0  0  0
    0.6639    5.1465    0.0000 N   0  0  0  0  0  0  0  0  0  0  0  0
   -0.9861    5.1465    0.0000 O   0  0  0  0  0  0  0  0  0  0  0  0
   -0.1611    4.3215    0.0000 N   0  0  0  0  0  0  0  0  0  0  0  0
   -0.1611    5.9715    0.0000 N   0  0  0  0  0  0  0  0  0  0  0  0
    1.0764    5.8609    0.0000 C   0  0  0  0  0  0  0  0  0  0  0  0
    1.0764    4.4320    0.0000 C   0  0  0  0  0  0  0  0  0  0  0  0
   -0.5736    3.6070    0.0000 C   0  0  0  0  0  0  0  0  0  0  0  0
    0.2514    3.6070    0.0000 C   0  0  0  0  0  0  0  0  0  0  0  0
    0.2514    6.6859    0.0000 C   0  0  0  0  0  0  0  0  0  0  0  0
   -0.5736    6.6859    0.0000 C   0  0  0  0  0  0  0  0  0  0  0  0
    1.9014    5.8609    0.0000 C   0  0  0  0  0  0  0  0  0  0  0  0
    1.9014    4.4320    0.0000 C   0  0  0  0  0  0  0  0  0  0  0  0
   -1.2880    3.1945    0.0000 C   0  0  0  0  0  0  0  0  0  0  0  0
    0.9659    7.0984    0.0000 C   0  0  0  0  0  0  0  0  0  0  0  0
    2.3139    6.5754    0.0000 C   0  0  0  0  0  0  0  0  0  0  0  0
    2.3139    3.7175    0.0000 C   0  0  0  0  0  0  0  0  0  0  0  0
    3.1389    6.5754    0.0000 C   0  0  0  0  0  0  0  0  0  0  0  0
    3.1389    3.7175    0.0000 C   0  0  0  0  0  0  0  0  0  0  0  0
    3.5514    7.2899    0.0000 C   0  0  0  0  0  0  0  0  0  0  0  0
    3.5514    3.0031    0.0000 C   0  0  0  0  0  0  0  0  0  0  0  0
    4.3764    7.2899    0.0000 C   0  0  0  0  0  0  0  0  0  0  0  0
    4.3764    3.0031    0.0000 C   0  0  0  0  0  0  0  0  0  0  0  0
  1  2  1  0  0  0  0
  1  3  2  0  0  0  0
  1  4  1  0  0  0  0
  1  5  1  0  0  0  0
  2  6  1  0  0  0  0
  2  7  1  0  0  0  0
  4  8  1  0  0  0  0
  4  9  1  0  0  0  0
  5 10  1  0  0  0  0
  5 11  1  0  0  0  0
  6 12  1  0  0  0  0
  7 13  1  0  0  0  0
  8 14  1  0  0  0  0
 10 15  1  0  0  0  0
 12 16  1  0  0  0  0
 13 17  1  0  0  0  0
 16 18  1  0  0  0  0
 17 19  1  0  0  0  0
 18 20  1  0  0  0  0
 19 21  1  0  0  0  0
 20 22  1  0  0  0  0
 21 23  1  0  0  0  0
  8  9  1  0  0  0  0
 10 11  1  0  0  0  0
M  END
> <NSC>
57299

> <Distilled water + alcohol vs. CMC>
CMC

$$$$
57302
  Mrv0541 09201616522D          

 17 20  0  0  0  0            999 V2000
   -2.0647    3.4349    0.0000 O   0  0  0  0  0  0  0  0  0  0  0  0
   -1.3502    3.8474    0.0000 P   0  0  0  0  0  0  0  0  0  0  0  0
   -1.7627    4.5619    0.0000 N   0  0  0  0  0  0  0  0  0  0  0  0
   -0.9377    3.1329    0.0000 N   0  0  0  0  0  0  0  0  0  0  0  0
   -0.6357    4.2599    0.0000 N   0  0  0  0  0  0  0  0  0  0  0  0
   -1.7627    5.3869    0.0000 C   0  0  0  0  0  0  0  0  0  0  0  0
   -2.4772    4.9744    0.0000 C   0  0  0  0  0  0  0  0  0  0  0  0
   -0.2232    4.9744    0.0000 C   0  0  0  0  0  0  0  0  0  0  0  0
    0.1893    4.2599    0.0000 C   0  0  0  0  0  0  0  0  0  0  0  0
   -2.0578    2.1243    0.0000 C   0  0  0  0  0  0  0  0  0  0  0  0
   -1.2733    2.3792    0.0000 C   0  0  0  0  0  0  0  0  0  0  0  0
   -2.2294    1.3173    0.0000 C   0  0  0  0  0  0  0  0  0  0  0  0
   -0.6601    1.8272    0.0000 C   0  0  0  0  0  0  0  0  0  0  0  0
   -1.6163    0.7653    0.0000 C   0  0  0  0  0  0  0  0  0  0  0  0
    0.0543    2.2397    0.0000 C   0  0  0  0  0  0  0  0  0  0  0  0
   -0.1172    3.0467    0.0000 C   0  0  0  0  0  0  0  0  0  0  0  0
   -0.8317    1.0202    0.0000 C   0  0  0  0  0  0  0  0  0  0  0  0
  1  2  2  0  0  0  0
  2  3  1  0  0  0  0
  2  5  1  0  0  0  0
  2  4  1  0  0  0  0
  3  6  1  0  0  0  0
  3  7  1  0  0  0  0
  4 11  1  0  0  0  0
  4 16  1  0  0  0  0
  5  8  1  0  0  0  0
  5  9  1  0  0  0  0
  6  7  1  0  0  0  0
  8  9  1  0  0  0  0
 10 12  2  0  0  0  0
 10 11  1  0  0  0  0
 11 13  2  0  0  0  0
 12 14  1  0  0  0  0
 13 15  1  0  0  0  0
 13 17  1  0  0  0  0
 14 17  2  0  0  0  0
 15 16  1  0  0  0  0
M  END
> <NSC>
57302

> <Distilled water + alcohol vs. CMC>
CMC

$$$$
57303
  Mrv0541 09201616522D          

 19 22  0  0  0  0            999 V2000
   -0.4397    4.3393    0.0000 O   0  0  0  0  0  0  0  0  0  0  0  0
    0.3853    5.1643    0.0000 N   0  0  0  0  0  0  0  0  0  0  0  0
    0.3853    4.3393    0.0000 P   0  0  0  0  0  0  0  0  0  0  0  0
    0.3853    3.5143    0.0000 N   0  0  0  0  0  0  0  0  0  0  0  0
    1.2103    4.3393    0.0000 N   0  0  0  0  0  0  0  0  0  0  0  0
    0.7978    5.8788    0.0000 C   0  0  0  0  0  0  0  0  0  0  0  0
   -0.0272    5.8788    0.0000 C   0  0  0  0  0  0  0  0  0  0  0  0
    1.9248    4.7518    0.0000 C   0  0  0  0  0  0  0  0  0  0  0  0
    1.9248    3.9268    0.0000 C   0  0  0  0  0  0  0  0  0  0  0  0
   -1.0891    3.2009    0.0000 C   0  0  0  0  0  0  0  0  0  0  0  0
   -0.2821    3.0293    0.0000 C   0  0  0  0  0  0  0  0  0  0  0  0
   -1.6411    2.5878    0.0000 C   0  0  0  0  0  0  0  0  0  0  0  0
   -0.0272    2.2448    0.0000 C   0  0  0  0  0  0  0  0  0  0  0  0
   -1.3862    1.8032    0.0000 C   0  0  0  0  0  0  0  0  0  0  0  0
    0.7978    2.2448    0.0000 C   0  0  0  0  0  0  0  0  0  0  0  0
    1.0528    3.0293    0.0000 C   0  0  0  0  0  0  0  0  0  0  0  0
   -0.5792    1.6316    0.0000 C   0  0  0  0  0  0  0  0  0  0  0  0
    1.5123    6.2913    0.0000 C   0  0  0  0  0  0  0  0  0  0  0  0
    2.3373    3.2123    0.0000 C   0  0  0  0  0  0  0  0  0  0  0  0
  1  3  2  0  0  0  0
  2  3  1  0  0  0  0
  2  6  1  0  0  0  0
  2  7  1  0  0  0  0
  3  5  1  0  0  0  0
  3  4  1  0  0  0  0
  4 11  1  0  0  0  0
  4 16  1  0  0  0  0
  5  8  1  0  0  0  0
  5  9  1  0  0  0  0
  6  7  1  0  0  0  0
  6 18  1  0  0  0  0
  8  9  1  0  0  0  0
  9 19  1  0  0  0  0
 10 12  2  0  0  0  0
 10 11  1  0  0  0  0
 11 13  2  0  0  0  0
 12 14  1  0  0  0  0
 13 15  1  0  0  0  0
 13 17  1  0  0  0  0
 14 17  2  0  0  0  0
 15 16  1  0  0  0  0
M  END
> <NSC>
57303

> <Distilled water + alcohol vs. CMC>
CMC

$$$$
58943
  Mrv0541 09201616522D          

 14 16  0  0  0  0            999 V2000
    1.1269   -1.8334    0.0000 N   0  0  0  0  0  0  0  0  0  0  0  0
    1.9519   -1.8334    0.0000 P   0  0  0  0  0  0  0  0  0  0  0  0
    1.9519   -1.0084    0.0000 O   0  0  0  0  0  0  0  0  0  0  0  0
    1.9519   -2.6584    0.0000 N   0  0  0  0  0  0  0  0  0  0  0  0
    2.7770   -1.8334    0.0000 N   0  0  0  0  0  0  0  0  0  0  0  0
    3.4915   -1.4209    0.0000 C   0  0  0  0  0  0  0  0  0  0  0  0
    3.4915   -2.2459    0.0000 C   0  0  0  0  0  0  0  0  0  0  0  0
    0.4125   -1.4209    0.0000 C   0  0  0  0  0  0  0  0  0  0  0  0
    0.4125   -2.2459    0.0000 C   0  0  0  0  0  0  0  0  0  0  0  0
    2.6665   -3.0709    0.0000 C   0  0  0  0  0  0  0  0  0  0  0  0
    2.6665   -3.8959    0.0000 C   0  0  0  0  0  0  0  0  0  0  0  0
    1.9520   -4.3084    0.0000 C   0  0  0  0  0  0  0  0  0  0  0  0
    1.2375   -3.8959    0.0000 C   0  0  0  0  0  0  0  0  0  0  0  0
    1.2375   -3.0709    0.0000 C   0  0  0  0  0  0  0  0  0  0  0  0
  1  2  1  0  0  0  0
  1  8  1  0  0  0  0
  1  9  1  0  0  0  0
  2  3  2  0  0  0  0
  2  5  1  0  0  0  0
  2  4  1  0  0  0  0
  4 10  1  0  0  0  0
  4 14  1  0  0  0  0
  5  6  1  0  0  0  0
  5  7  1  0  0  0  0
  6  7  1  0  0  0  0
  8  9  1  0  0  0  0
 10 11  1  0  0  0  0
 11 12  2  0  0  0  0
 12 13  1  0  0  0  0
 13 14  1  0  0  0  0
M  END
> <NSC>
58943

> <Distilled water + alcohol vs. CMC>
CMC

$$$$
58944
  Mrv0541 09201616522D          

 14 16  0  0  0  0            999 V2000
    1.2375    1.3819    0.0000 N   0  0  0  0  0  0  0  0  0  0  0  0
    1.9519    1.7944    0.0000 P   0  0  0  0  0  0  0  0  0  0  0  0
    1.5394    2.5089    0.0000 O   0  0  0  0  0  0  0  0  0  0  0  0
    2.6664    2.2069    0.0000 N   0  0  0  0  0  0  0  0  0  0  0  0
    3.0789    2.9214    0.0000 C   0  0  0  0  0  0  0  0  0  0  0  0
    3.4914    2.2069    0.0000 C   0  0  0  0  0  0  0  0  0  0  0  0
    0.4125    1.3819    0.0000 C   0  0  0  0  0  0  0  0  0  0  0  0
    0.8250    0.6674    0.0000 C   0  0  0  0  0  0  0  0  0  0  0  0
    3.1894    1.0799    0.0000 C   0  0  0  0  0  0  0  0  0  0  0  0
    3.6744    1.7474    0.0000 C   0  0  0  0  0  0  0  0  0  0  0  0
    3.6744    0.4125    0.0000 C   0  0  0  0  0  0  0  0  0  0  0  0
    4.4590    1.4924    0.0000 C   0  0  0  0  0  0  0  0  0  0  0  0
    4.4590    0.6674    0.0000 C   0  0  0  0  0  0  0  0  0  0  0  0
    2.3644    1.0799    0.0000 N   0  0  0  0  0  0  0  0  0  0  0  0
  1  2  1  0  0  0  0
  1  7  1  0  0  0  0
  1  8  1  0  0  0  0
  2  3  2  0  0  0  0
  2  4  1  0  0  0  0
  2 14  1  0  0  0  0
  4  5  1  0  0  0  0
  4  6  1  0  0  0  0
  5  6  1  0  0  0  0
  7  8  1  0  0  0  0
  9 10  1  0  0  0  0
  9 11  1  0  0  0  0
  9 14  1  0  0  0  0
 10 12  1  0  0  0  0
 11 13  1  0  0  0  0
 12 13  1  0  0  0  0
M  END
> <NSC>
58944

> <Saline vs. CMC>
Saline

> <Distilled water + alcohol vs. CMC>
CMC

$$$$
59277
  Mrv0541 09201616522D          

 16 18  0  0  0  0            999 V2000
   -3.4488   -1.2375    0.0000 N   0  0  0  0  0  0  0  0  0  0  0  0
   -2.6238   -1.2375    0.0000 P   0  0  0  0  0  0  0  0  0  0  0  0
   -2.6238   -0.4125    0.0000 O   0  0  0  0  0  0  0  0  0  0  0  0
   -2.6238   -2.0625    0.0000 N   0  0  0  0  0  0  0  0  0  0  0  0
   -1.7988   -1.2375    0.0000 N   0  0  0  0  0  0  0  0  0  0  0  0
   -1.0843   -0.8250    0.0000 C   0  0  0  0  0  0  0  0  0  0  0  0
   -1.0843   -1.6500    0.0000 C   0  0  0  0  0  0  0  0  0  0  0  0
   -4.1632   -0.8250    0.0000 C   0  0  0  0  0  0  0  0  0  0  0  0
   -4.1632   -1.6500    0.0000 C   0  0  0  0  0  0  0  0  0  0  0  0
   -1.9093   -2.4750    0.0000 C   0  0  0  0  0  0  0  0  0  0  0  0
   -1.9093   -3.3000    0.0000 C   0  0  0  0  0  0  0  0  0  0  0  0
   -2.6238   -3.7125    0.0000 C   0  0  0  0  0  0  0  0  0  0  0  0
   -3.3382   -3.3000    0.0000 C   0  0  0  0  0  0  0  0  0  0  0  0
   -3.3382   -2.4750    0.0000 C   0  0  0  0  0  0  0  0  0  0  0  0
   -4.5757   -2.3644    0.0000 C   0  0  0  0  0  0  0  0  0  0  0  0
   -0.6718   -2.3644    0.0000 C   0  0  0  0  0  0  0  0  0  0  0  0
  1  2  1  0  0  0  0
  1  8  1  0  0  0  0
  1  9  1  0  0  0  0
  2  3  2  0  0  0  0
  2  5  1  0  0  0  0
  2  4  1  0  0  0  0
  4 10  1  0  0  0  0
  4 14  1  0  0  0  0
  5  6  1  0  0  0  0
  5  7  1  0  0  0  0
  6  7  1  0  0  0  0
  7 16  1  0  0  0  0
  8  9  1  0  0  0  0
  9 15  1  0  0  0  0
 10 11  1  0  0  0  0
 11 12  2  0  0  0  0
 12 13  1  0  0  0  0
 13 14  1  0  0  0  0
M  END
> <NSC>
59277

> <Distilled water + alcohol vs. CMC>
CMC

$$$$
59278
  Mrv0541 09201616522D          

 16 18  0  0  0  0            999 V2000
    1.9519   -1.2375    0.0000 N   0  0  0  0  0  0  0  0  0  0  0  0
    2.3644   -1.9519    0.0000 P   0  0  0  0  0  0  0  0  0  0  0  0
    3.0790   -1.5395    0.0000 O   0  0  0  0  0  0  0  0  0  0  0  0
    2.7770   -2.6665    0.0000 N   0  0  0  0  0  0  0  0  0  0  0  0
    2.7770   -3.4915    0.0000 C   0  0  0  0  0  0  0  0  0  0  0  0
    3.4915   -3.0790    0.0000 C   0  0  0  0  0  0  0  0  0  0  0  0
    1.9519   -0.4125    0.0000 C   0  0  0  0  0  0  0  0  0  0  0  0
    1.2375   -0.8250    0.0000 C   0  0  0  0  0  0  0  0  0  0  0  0
    1.6500   -3.1894    0.0000 C   0  0  0  0  0  0  0  0  0  0  0  0
    2.3174   -3.6744    0.0000 C   0  0  0  0  0  0  0  0  0  0  0  0
    0.9826   -3.6744    0.0000 C   0  0  0  0  0  0  0  0  0  0  0  0
    2.0625   -4.4590    0.0000 C   0  0  0  0  0  0  0  0  0  0  0  0
    1.2375   -4.4590    0.0000 C   0  0  0  0  0  0  0  0  0  0  0  0
    0.4125   -0.8250    0.0000 C   0  0  0  0  0  0  0  0  0  0  0  0
    1.6500   -2.3644    0.0000 N   0  0  0  0  0  0  0  0  0  0  0  0
    4.3165   -3.0790    0.0000 C   0  0  0  0  0  0  0  0  0  0  0  0
  1  2  1  0  0  0  0
  1  7  1  0  0  0  0
  1  8  1  0  0  0  0
  2  3  2  0  0  0  0
  2  4  1  0  0  0  0
  2 15  1  0  0  0  0
  4  5  1  0  0  0  0
  4  6  1  0  0  0  0
  5  6  1  0  0  0  0
  6 16  1  0  0  0  0
  7  8  1  0  0  0  0
  8 14  1  0  0  0  0
  9 10  1  0  0  0  0
  9 11  1  0  0  0  0
  9 15  1  0  0  0  0
 10 12  1  0  0  0  0
 11 13  1  0  0  0  0
 12 13  1  0  0  0  0
M  END
> <NSC>
59278

> <Saline vs. CMC>
CMC

> <Distilled water + alcohol vs. CMC>
CMC

$$$$
60095
  Mrv0541 09201616522D          

 17 19  0  0  0  0            999 V2000
   -4.0954   -1.9520    0.0000 N   0  0  0  0  0  0  0  0  0  0  0  0
   -3.3809   -1.5395    0.0000 P   0  0  0  0  0  0  0  0  0  0  0  0
   -3.7934   -0.8250    0.0000 S   0  0  0  0  0  0  0  0  0  0  0  0
   -2.9684   -2.2540    0.0000 N   0  0  0  0  0  0  0  0  0  0  0  0
   -2.6665   -1.1270    0.0000 N   0  0  0  0  0  0  0  0  0  0  0  0
   -2.2540   -0.4125    0.0000 C   0  0  0  0  0  0  0  0  0  0  0  0
   -1.8415   -1.1270    0.0000 C   0  0  0  0  0  0  0  0  0  0  0  0
   -4.9204   -1.9520    0.0000 C   0  0  0  0  0  0  0  0  0  0  0  0
   -4.5079   -2.6665    0.0000 C   0  0  0  0  0  0  0  0  0  0  0  0
   -2.2540   -2.6665    0.0000 C   0  0  0  0  0  0  0  0  0  0  0  0
   -2.9684   -3.0790    0.0000 C   0  0  0  0  0  0  0  0  0  0  0  0
   -4.5079   -3.4915    0.0000 C   0  0  0  0  0  0  0  0  0  0  0  0
   -5.2224   -3.9040    0.0000 C   0  0  0  0  0  0  0  0  0  0  0  0
   -1.4290   -2.6665    0.0000 C   0  0  0  0  0  0  0  0  0  0  0  0
   -1.0165   -1.9520    0.0000 C   0  0  0  0  0  0  0  0  0  0  0  0
   -1.1270   -1.5395    0.0000 C   0  0  0  0  0  0  0  0  0  0  0  0
   -0.4125   -1.1270    0.0000 C   0  0  0  0  0  0  0  0  0  0  0  0
  1  2  1  0  0  0  0
  1  8  1  0  0  0  0
  1  9  1  0  0  0  0
  2  3  2  0  0  0  0
  2  5  1  0  0  0  0
  2  4  1  0  0  0  0
  4 10  1  0  0  0  0
  4 11  1  0  0  0  0
  5  6  1  0  0  0  0
  5  7  1  0  0  0  0
  6  7  1  0  0  0  0
  7 16  1  0  0  0  0
  8  9  1  0  0  0  0
  9 12  1  0  0  0  0
 10 11  1  0  0  0  0
 10 14  1  0  0  0  0
 12 13  1  0  0  0  0
 14 15  1  0  0  0  0
 16 17  1  0  0  0  0
M  END
> <NSC>
60095

> <Distilled water + alcohol vs. CMC>
Distilled water + alcohol

$$$$
60096
  Mrv0541 09201616522D          

 13 14  0  0  0  0            999 V2000
    1.2375   -2.5374    0.0000 P   0  0  0  0  0  0  0  0  0  0  0  0
    2.0625   -2.5374    0.0000 N   0  0  0  0  0  0  0  0  0  0  0  0
    0.4125   -2.5374    0.0000 S   0  0  0  0  0  0  0  0  0  0  0  0
    1.2375   -3.3624    0.0000 N   0  0  0  0  0  0  0  0  0  0  0  0
    1.2375   -1.7124    0.0000 N   0  0  0  0  0  0  0  0  0  0  0  0
    2.4750   -3.2519    0.0000 C   0  0  0  0  0  0  0  0  0  0  0  0
    2.4750   -1.8230    0.0000 C   0  0  0  0  0  0  0  0  0  0  0  0
    0.8250   -4.0769    0.0000 C   0  0  0  0  0  0  0  0  0  0  0  0
    1.6500   -4.0769    0.0000 C   0  0  0  0  0  0  0  0  0  0  0  0
    1.6500   -0.9980    0.0000 C   0  0  0  0  0  0  0  0  0  0  0  0
    0.8250   -0.9980    0.0000 C   0  0  0  0  0  0  0  0  0  0  0  0
    3.3000   -3.2519    0.0000 C   0  0  0  0  0  0  0  0  0  0  0  0
    3.3000   -1.8230    0.0000 C   0  0  0  0  0  0  0  0  0  0  0  0
  1  2  1  0  0  0  0
  1  3  2  0  0  0  0
  1  4  1  0  0  0  0
  1  5  1  0  0  0  0
  2  6  1  0  0  0  0
  2  7  1  0  0  0  0
  4  8  1  0  0  0  0
  4  9  1  0  0  0  0
  5 10  1  0  0  0  0
  5 11  1  0  0  0  0
  6 12  1  0  0  0  0
  7 13  1  0  0  0  0
  8  9  1  0  0  0  0
 10 11  1  0  0  0  0
M  END
> <NSC>
60096

> <Saline vs. CMC>
Saline

> <Distilled water + alcohol vs. CMC>
CMC

$$$$
60098
  Mrv0541 09201616522D          

 14 16  0  0  0  0            999 V2000
    1.1269   -1.8334    0.0000 N   0  0  0  0  0  0  0  0  0  0  0  0
    1.9519   -1.8334    0.0000 P   0  0  0  0  0  0  0  0  0  0  0  0
    1.9519   -1.0084    0.0000 S   0  0  0  0  0  0  0  0  0  0  0  0
    1.9519   -2.6584    0.0000 N   0  0  0  0  0  0  0  0  0  0  0  0
    2.7770   -1.8334    0.0000 N   0  0  0  0  0  0  0  0  0  0  0  0
    3.4915   -1.4209    0.0000 C   0  0  0  0  0  0  0  0  0  0  0  0
    3.4915   -2.2459    0.0000 C   0  0  0  0  0  0  0  0  0  0  0  0
    0.4125   -1.4209    0.0000 C   0  0  0  0  0  0  0  0  0  0  0  0
    0.4125   -2.2459    0.0000 C   0  0  0  0  0  0  0  0  0  0  0  0
    2.6665   -3.0709    0.0000 C   0  0  0  0  0  0  0  0  0  0  0  0
    2.6665   -3.8959    0.0000 C   0  0  0  0  0  0  0  0  0  0  0  0
    1.9520   -4.3084    0.0000 C   0  0  0  0  0  0  0  0  0  0  0  0
    1.2375   -3.8959    0.0000 C   0  0  0  0  0  0  0  0  0  0  0  0
    1.2375   -3.0709    0.0000 C   0  0  0  0  0  0  0  0  0  0  0  0
  1  2  1  0  0  0  0
  1  8  1  0  0  0  0
  1  9  1  0  0  0  0
  2  3  2  0  0  0  0
  2  5  1  0  0  0  0
  2  4  1  0  0  0  0
  4 10  1  0  0  0  0
  4 14  1  0  0  0  0
  5  6  1  0  0  0  0
  5  7  1  0  0  0  0
  6  7  1  0  0  0  0
  8  9  1  0  0  0  0
 10 11  1  0  0  0  0
 11 12  1  0  0  0  0
 12 13  1  0  0  0  0
 13 14  1  0  0  0  0
M  END
> <NSC>
60098

> <Saline vs. CMC>
Saline

$$$$
60099
  Mrv0541 09201616522D          

 17 20  0  0  0  0            999 V2000
   -2.7769   -1.9519    0.0000 N   0  0  0  0  0  0  0  0  0  0  0  0
   -1.9519   -1.9519    0.0000 P   0  0  0  0  0  0  0  0  0  0  0  0
   -1.9519   -1.1269    0.0000 N   0  0  0  0  0  0  0  0  0  0  0  0
   -1.9519   -2.7769    0.0000 O   0  0  0  0  0  0  0  0  0  0  0  0
   -1.1269   -1.9519    0.0000 N   0  0  0  0  0  0  0  0  0  0  0  0
   -1.5394   -0.4125    0.0000 C   0  0  0  0  0  0  0  0  0  0  0  0
   -2.3644   -0.4125    0.0000 C   0  0  0  0  0  0  0  0  0  0  0  0
   -3.9393   -1.0251    0.0000 C   0  0  0  0  0  0  0  0  0  0  0  0
   -3.1349   -1.2087    0.0000 C   0  0  0  0  0  0  0  0  0  0  0  0
   -3.4733   -1.7666    0.0000 C   0  0  0  0  0  0  0  0  0  0  0  0
   -4.5842   -1.5395    0.0000 C   0  0  0  0  0  0  0  0  0  0  0  0
   -4.5842   -2.3645    0.0000 C   0  0  0  0  0  0  0  0  0  0  0  0
   -4.4052   -2.1374    0.0000 C   0  0  0  0  0  0  0  0  0  0  0  0
   -3.9392   -2.8789    0.0000 C   0  0  0  0  0  0  0  0  0  0  0  0
   -3.1349   -2.6953    0.0000 C   0  0  0  0  0  0  0  0  0  0  0  0
   -0.4125   -1.5394    0.0000 C   0  0  0  0  0  0  0  0  0  0  0  0
   -0.4125   -2.3644    0.0000 C   0  0  0  0  0  0  0  0  0  0  0  0
  1  2  1  0  0  0  0
  1  9  1  0  0  0  0
  1 15  1  0  0  0  0
  2  3  1  0  0  0  0
  2  5  1  0  0  0  0
  2  4  2  0  0  0  0
  3  6  1  0  0  0  0
  3  7  1  0  0  0  0
  5 16  1  0  0  0  0
  5 17  1  0  0  0  0
  6  7  1  0  0  0  0
  8  9  1  0  0  0  0
  8 10  1  0  0  0  0
  8 11  1  0  0  0  0
 10 13  1  0  0  0  0
 11 12  1  0  0  0  0
 12 14  1  0  0  0  0
 13 14  1  0  0  0  0
 14 15  1  0  0  0  0
 16 17  1  0  0  0  0
M  END
> <NSC>
60099

> <Saline vs. CMC>
Saline

$$$$
60100
  Mrv0541 09201616522D          

 19 22  0  0  0  0            999 V2000
   -3.1894   -2.3645    0.0000 N   0  0  0  0  0  0  0  0  0  0  0  0
   -2.3644   -1.5395    0.0000 N   0  0  0  0  0  0  0  0  0  0  0  0
   -2.3644   -2.3645    0.0000 P   0  0  0  0  0  0  0  0  0  0  0  0
   -2.3644   -3.1895    0.0000 O   0  0  0  0  0  0  0  0  0  0  0  0
   -1.5394   -2.3644    0.0000 N   0  0  0  0  0  0  0  0  0  0  0  0
   -1.9520   -0.8250    0.0000 C   0  0  0  0  0  0  0  0  0  0  0  0
   -2.7770   -0.8250    0.0000 C   0  0  0  0  0  0  0  0  0  0  0  0
   -4.3517   -1.4376    0.0000 C   0  0  0  0  0  0  0  0  0  0  0  0
   -3.5474   -1.6212    0.0000 C   0  0  0  0  0  0  0  0  0  0  0  0
   -3.8858   -2.1791    0.0000 C   0  0  0  0  0  0  0  0  0  0  0  0
   -4.9967   -1.9520    0.0000 C   0  0  0  0  0  0  0  0  0  0  0  0
   -4.9967   -2.7770    0.0000 C   0  0  0  0  0  0  0  0  0  0  0  0
   -4.8176   -2.5498    0.0000 C   0  0  0  0  0  0  0  0  0  0  0  0
   -4.3517   -3.2913    0.0000 C   0  0  0  0  0  0  0  0  0  0  0  0
   -3.5474   -3.1077    0.0000 C   0  0  0  0  0  0  0  0  0  0  0  0
   -0.8250   -1.9519    0.0000 C   0  0  0  0  0  0  0  0  0  0  0  0
   -0.8250   -2.7769    0.0000 C   0  0  0  0  0  0  0  0  0  0  0  0
   -1.2375   -0.4125    0.0000 C   0  0  0  0  0  0  0  0  0  0  0  0
   -0.4125   -3.4914    0.0000 C   0  0  0  0  0  0  0  0  0  0  0  0
  1  3  1  0  0  0  0
  1  9  1  0  0  0  0
  1 15  1  0  0  0  0
  2  3  1  0  0  0  0
  2  6  1  0  0  0  0
  2  7  1  0  0  0  0
  3  5  1  0  0  0  0
  3  4  2  0  0  0  0
  5 16  1  0  0  0  0
  5 17  1  0  0  0  0
  6  7  1  0  0  0  0
  6 18  1  0  0  0  0
  8  9  1  0  0  0  0
  8 10  1  0  0  0  0
  8 11  1  0  0  0  0
 10 13  1  0  0  0  0
 11 12  1  0  0  0  0
 12 14  1  0  0  0  0
 13 14  1  0  0  0  0
 14 15  1  0  0  0  0
 16 17  1  0  0  0  0
 17 19  1  0  0  0  0
M  END
> <NSC>
60100

> <Saline vs. CMC>
Saline

$$$$
61608
  Mrv0541 09201616522D          

 15 16  0  0  0  0            999 V2000
    1.5395   -2.4901    0.0000 P   0  0  0  0  0  0  0  0  0  0  0  0
    2.3644   -2.4901    0.0000 N   0  0  0  0  0  0  0  0  0  0  0  0
    0.7144   -2.4901    0.0000 S   0  0  0  0  0  0  0  0  0  0  0  0
    1.5395   -3.3151    0.0000 N   0  0  0  0  0  0  0  0  0  0  0  0
    1.5395   -1.6651    0.0000 N   0  0  0  0  0  0  0  0  0  0  0  0
    2.7770   -1.7756    0.0000 C   0  0  0  0  0  0  0  0  0  0  0  0
    2.7770   -3.2046    0.0000 C   0  0  0  0  0  0  0  0  0  0  0  0
    1.1270   -4.0296    0.0000 C   0  0  0  0  0  0  0  0  0  0  0  0
    1.9520   -4.0296    0.0000 C   0  0  0  0  0  0  0  0  0  0  0  0
    1.9519   -0.9506    0.0000 C   0  0  0  0  0  0  0  0  0  0  0  0
    1.1269   -0.9506    0.0000 C   0  0  0  0  0  0  0  0  0  0  0  0
    3.6019   -1.7756    0.0000 C   0  0  0  0  0  0  0  0  0  0  0  0
    3.6020   -3.2046    0.0000 C   0  0  0  0  0  0  0  0  0  0  0  0
    0.4125   -4.4421    0.0000 C   0  0  0  0  0  0  0  0  0  0  0  0
    2.6665   -0.5381    0.0000 C   0  0  0  0  0  0  0  0  0  0  0  0
  1  2  1  0  0  0  0
  1  3  2  0  0  0  0
  1  4  1  0  0  0  0
  1  5  1  0  0  0  0
  2  6  1  0  0  0  0
  2  7  1  0  0  0  0
  4  8  1  0  0  0  0
  4  9  1  0  0  0  0
  5 10  1  0  0  0  0
  5 11  1  0  0  0  0
  6 12  1  0  0  0  0
  7 13  1  0  0  0  0
  8 14  1  0  0  0  0
 10 15  1  0  0  0  0
  8  9  1  0  0  0  0
 10 11  1  0  0  0  0
M  END
> <NSC>
61608

> <Distilled water + alcohol vs. CMC>
CMC

$$$$
61609
  Mrv0541 09201616522D          

 16 18  0  0  0  0            999 V2000
   -3.4488   -1.2375    0.0000 N   0  0  0  0  0  0  0  0  0  0  0  0
   -2.6238   -1.2375    0.0000 P   0  0  0  0  0  0  0  0  0  0  0  0
   -2.6238   -0.4125    0.0000 S   0  0  0  0  0  0  0  0  0  0  0  0
   -2.6238   -2.0625    0.0000 N   0  0  0  0  0  0  0  0  0  0  0  0
   -1.7988   -1.2375    0.0000 N   0  0  0  0  0  0  0  0  0  0  0  0
   -1.0843   -0.8250    0.0000 C   0  0  0  0  0  0  0  0  0  0  0  0
   -1.0843   -1.6500    0.0000 C   0  0  0  0  0  0  0  0  0  0  0  0
   -4.1632   -0.8250    0.0000 C   0  0  0  0  0  0  0  0  0  0  0  0
   -4.1632   -1.6500    0.0000 C   0  0  0  0  0  0  0  0  0  0  0  0
   -1.9093   -2.4750    0.0000 C   0  0  0  0  0  0  0  0  0  0  0  0
   -1.9093   -3.3000    0.0000 C   0  0  0  0  0  0  0  0  0  0  0  0
   -2.6238   -3.7125    0.0000 C   0  0  0  0  0  0  0  0  0  0  0  0
   -3.3382   -3.3000    0.0000 C   0  0  0  0  0  0  0  0  0  0  0  0
   -3.3382   -2.4750    0.0000 C   0  0  0  0  0  0  0  0  0  0  0  0
   -4.5757   -2.3644    0.0000 C   0  0  0  0  0  0  0  0  0  0  0  0
   -0.6718   -2.3644    0.0000 C   0  0  0  0  0  0  0  0  0  0  0  0
  1  2  1  0  0  0  0
  1  8  1  0  0  0  0
  1  9  1  0  0  0  0
  2  3  2  0  0  0  0
  2  5  1  0  0  0  0
  2  4  1  0  0  0  0
  4 10  1  0  0  0  0
  4 14  1  0  0  0  0
  5  6  1  0  0  0  0
  5  7  1  0  0  0  0
  6  7  1  0  0  0  0
  7 16  1  0  0  0  0
  8  9  1  0  0  0  0
  9 15  1  0  0  0  0
 10 11  1  0  0  0  0
 11 12  1  0  0  0  0
 12 13  1  0  0  0  0
 13 14  1  0  0  0  0
M  END
> <NSC>
61609

> <Saline vs. CMC>
Saline

> <Distilled water + alcohol vs. CMC>
CMC

$$$$
62717
  Mrv0541 09201616522D          

 15 17  0  0  0  0            999 V2000
    0.1379   -2.0151    0.0000 N   0  0  0  0  0  0  0  0  0  0  0  0
    0.8524   -2.4276    0.0000 P   0  0  0  0  0  0  0  0  0  0  0  0
    1.2649   -1.7131    0.0000 S   0  0  0  0  0  0  0  0  0  0  0  0
    0.4399   -3.1421    0.0000 N   0  0  0  0  0  0  0  0  0  0  0  0
    1.5669   -2.8401    0.0000 N   0  0  0  0  0  0  0  0  0  0  0  0
    2.3919   -2.8401    0.0000 C   0  0  0  0  0  0  0  0  0  0  0  0
    1.9794   -3.5546    0.0000 C   0  0  0  0  0  0  0  0  0  0  0  0
   -0.2746   -1.3006    0.0000 C   0  0  0  0  0  0  0  0  0  0  0  0
   -0.6871   -2.0151    0.0000 C   0  0  0  0  0  0  0  0  0  0  0  0
    0.9047   -3.8238    0.0000 C   0  0  0  0  0  0  0  0  0  0  0  0
    0.6614   -4.6121    0.0000 C   0  0  0  0  0  0  0  0  0  0  0  0
   -0.1065   -4.9135    0.0000 C   0  0  0  0  0  0  0  0  0  0  0  0
   -0.8210   -4.5010    0.0000 C   0  0  0  0  0  0  0  0  0  0  0  0
   -0.3828   -3.0804    0.0000 C   0  0  0  0  0  0  0  0  0  0  0  0
   -0.9440   -3.6852    0.0000 C   0  0  0  0  0  0  0  0  0  0  0  0
  1  2  1  0  0  0  0
  1  8  1  0  0  0  0
  1  9  1  0  0  0  0
  2  3  2  0  0  0  0
  2  5  1  0  0  0  0
  2  4  1  0  0  0  0
  4 10  1  0  0  0  0
  4 14  1  0  0  0  0
  5  6  1  0  0  0  0
  5  7  1  0  0  0  0
  6  7  1  0  0  0  0
  8  9  1  0  0  0  0
 10 11  1  0  0  0  0
 11 12  1  0  0  0  0
 12 13  1  0  0  0  0
 13 15  1  0  0  0  0
 14 15  1  0  0  0  0
M  END
> <NSC>
62717

> <Saline vs. CMC>
Saline

$$$$
6396
  Mrv0541 09201616522D          

 11 13  0  0  0  0            999 V2000
   -2.9846   -1.1270    0.0000 N   0  0  0  0  0  0  0  0  0  0  0  0
   -2.2702   -1.5395    0.0000 P   0  0  0  0  0  0  0  0  0  0  0  0
   -1.8577   -0.8250    0.0000 S   0  0  0  0  0  0  0  0  0  0  0  0
   -2.6827   -2.2540    0.0000 N   0  0  0  0  0  0  0  0  0  0  0  0
   -1.5557   -1.9520    0.0000 N   0  0  0  0  0  0  0  0  0  0  0  0
   -0.7307   -1.9520    0.0000 C   0  0  0  0  0  0  0  0  0  0  0  0
   -1.1432   -2.6665    0.0000 C   0  0  0  0  0  0  0  0  0  0  0  0
   -3.3971   -0.4125    0.0000 C   0  0  0  0  0  0  0  0  0  0  0  0
   -3.8097   -1.1270    0.0000 C   0  0  0  0  0  0  0  0  0  0  0  0
   -2.6827   -3.0790    0.0000 C   0  0  0  0  0  0  0  0  0  0  0  0
   -3.3971   -2.6665    0.0000 C   0  0  0  0  0  0  0  0  0  0  0  0
  1  2  1  0  0  0  0
  1  8  1  0  0  0  0
  1  9  1  0  0  0  0
  2  3  2  0  0  0  0
  2  5  1  0  0  0  0
  2  4  1  0  0  0  0
  4 10  1  0  0  0  0
  4 11  1  0  0  0  0
  5  6  1  0  0  0  0
  5  7  1  0  0  0  0
  6  7  1  0  0  0  0
  8  9  1  0  0  0  0
 10 11  1  0  0  0  0
M  END
> <NSC>
6396

> <Saline vs. CMC>
Equal

> <Distilled water + alcohol vs. CMC>
CMC

$$$$
64346
  Mrv0541 09201616522D          

 15 16  0  0  0  0            999 V2000
    2.3092    0.9208    0.0000 P   0  0  0  0  0  0  0  0  0  0  0  0
    3.1342    0.9208    0.0000 N   0  0  0  0  0  0  0  0  0  0  0  0
    1.4842    0.9207    0.0000 S   0  0  0  0  0  0  0  0  0  0  0  0
    2.3092    0.0958    0.0000 N   0  0  0  0  0  0  0  0  0  0  0  0
    2.3092    1.7458    0.0000 N   0  0  0  0  0  0  0  0  0  0  0  0
    3.5467    0.2063    0.0000 C   0  0  0  0  0  0  0  0  0  0  0  0
    1.8967   -0.6188    0.0000 C   0  0  0  0  0  0  0  0  0  0  0  0
    2.7217   -0.6188    0.0000 C   0  0  0  0  0  0  0  0  0  0  0  0
    2.7217    2.4602    0.0000 C   0  0  0  0  0  0  0  0  0  0  0  0
    1.8967    2.4602    0.0000 C   0  0  0  0  0  0  0  0  0  0  0  0
    4.3717    0.2063    0.0000 C   0  0  0  0  0  0  0  0  0  0  0  0
    4.7842   -0.5082    0.0000 C   0  0  0  0  0  0  0  0  0  0  0  0
    5.6092   -0.5082    0.0000 O   0  0  0  0  0  0  0  0  0  0  0  0
    3.5467    1.6352    0.0000 H   0  0  0  0  0  0  0  0  0  0  0  0
    6.0217   -1.2226    0.0000 H   0  0  0  0  0  0  0  0  0  0  0  0
  1  2  1  0  0  0  0
  1  3  2  0  0  0  0
  1  4  1  0  0  0  0
  1  5  1  0  0  0  0
  2  6  1  0  0  0  0
  4  7  1  0  0  0  0
  4  8  1  0  0  0  0
  5  9  1  0  0  0  0
  5 10  1  0  0  0  0
  6 11  1  0  0  0  0
 11 12  1  0  0  0  0
 12 13  1  0  0  0  0
  7  8  1  0  0  0  0
  9 10  1  0  0  0  0
  2 14  1  0  0  0  0
 13 15  1  0  0  0  0
M  END
> <NSC>
64346

> <Saline vs. CMC>
Saline

$$$$
64347
  Mrv0541 09201616522D          

 15 17  0  0  0  0            999 V2000
    1.4290   -1.2375    0.0000 N   0  0  0  0  0  0  0  0  0  0  0  0
    1.8415   -1.9520    0.0000 P   0  0  0  0  0  0  0  0  0  0  0  0
    2.5559   -1.5395    0.0000 S   0  0  0  0  0  0  0  0  0  0  0  0
    2.2540   -2.6665    0.0000 N   0  0  0  0  0  0  0  0  0  0  0  0
    2.9684   -3.0790    0.0000 C   0  0  0  0  0  0  0  0  0  0  0  0
    2.2540   -3.4915    0.0000 C   0  0  0  0  0  0  0  0  0  0  0  0
    1.4290   -0.4125    0.0000 C   0  0  0  0  0  0  0  0  0  0  0  0
    0.7145   -0.8250    0.0000 C   0  0  0  0  0  0  0  0  0  0  0  0
    1.1270   -3.1895    0.0000 C   0  0  0  0  0  0  0  0  0  0  0  0
    1.8415   -3.6020    0.0000 C   0  0  0  0  0  0  0  0  0  0  0  0
    0.4125   -3.6020    0.0000 C   0  0  0  0  0  0  0  0  0  0  0  0
    1.8415   -4.4270    0.0000 C   0  0  0  0  0  0  0  0  0  0  0  0
    0.4125   -4.4270    0.0000 C   0  0  0  0  0  0  0  0  0  0  0  0
    1.1270   -4.8395    0.0000 C   0  0  0  0  0  0  0  0  0  0  0  0
    1.1270   -2.3645    0.0000 N   0  0  0  0  0  0  0  0  0  0  0  0
  1  2  1  0  0  0  0
  1  7  1  0  0  0  0
  1  8  1  0  0  0  0
  2  3  2  0  0  0  0
  2  4  1  0  0  0  0
  2 15  1  0  0  0  0
  4  5  1  0  0  0  0
  4  6  1  0  0  0  0
  5  6  1  0  0  0  0
  7  8  1  0  0  0  0
  9 10  1  0  0  0  0
  9 11  1  0  0  0  0
  9 15  1  0  0  0  0
 10 12  1  0  0  0  0
 11 13  1  0  0  0  0
 12 14  1  0  0  0  0
 13 14  1  0  0  0  0
M  END
> <NSC>
64347

> <Saline vs. CMC>
Saline

$$$$
76406
  Mrv0541 09201616522D          

 20 23  0  0  0  0            999 V2000
   -0.6802    3.9073    0.0000 N   0  0  0  0  0  0  0  0  0  0  0  0
    0.3772    2.7503    0.0000 S   0  0  0  0  0  0  0  0  0  0  0  0
   -0.0109    4.8630    0.0000 S   0  0  0  0  0  0  0  0  0  0  0  0
    0.9076    2.1183    0.0000 P   0  0  0  0  0  0  0  0  0  0  0  0
    1.5395    2.6486    0.0000 N   0  0  0  0  0  0  0  0  0  0  0  0
    0.1323    4.0505    0.0000 P   0  0  0  0  0  0  0  0  0  0  0  0
    0.9447    4.1938    0.0000 N   0  0  0  0  0  0  0  0  0  0  0  0
    1.4378    1.4863    0.0000 N   0  0  0  0  0  0  0  0  0  0  0  0
    1.5767    4.7241    0.0000 C   0  0  0  0  0  0  0  0  0  0  0  0
    1.7200    3.9116    0.0000 C   0  0  0  0  0  0  0  0  0  0  0  0
   -1.4554    4.1894    0.0000 C   0  0  0  0  0  0  0  0  0  0  0  0
   -1.3121    3.3770    0.0000 C   0  0  0  0  0  0  0  0  0  0  0  0
    1.5811    0.6739    0.0000 C   0  0  0  0  0  0  0  0  0  0  0  0
    2.2131    1.2042    0.0000 C   0  0  0  0  0  0  0  0  0  0  0  0
    2.3520    2.7919    0.0000 C   0  0  0  0  0  0  0  0  0  0  0  0
    1.8217    3.4239    0.0000 C   0  0  0  0  0  0  0  0  0  0  0  0
    0.2756    3.2380    0.0000 N   0  0  0  0  0  0  0  0  0  0  0  0
   -0.4389    2.8255    0.0000 C   0  0  0  0  0  0  0  0  0  0  0  0
   -0.4389    2.0005    0.0000 C   0  0  0  0  0  0  0  0  0  0  0  0
    0.2756    1.5880    0.0000 N   0  0  0  0  0  0  0  0  0  0  0  0
  1  6  1  0  0  0  0
  1 11  1  0  0  0  0
  1 12  1  0  0  0  0
  2  4  2  0  0  0  0
  3  6  2  0  0  0  0
  4  8  1  0  0  0  0
  4  5  1  0  0  0  0
  4 20  1  0  0  0  0
  5 15  1  0  0  0  0
  5 16  1  0  0  0  0
  6  7  1  0  0  0  0
  6 17  1  0  0  0  0
  7  9  1  0  0  0  0
  7 10  1  0  0  0  0
  8 13  1  0  0  0  0
  8 14  1  0  0  0  0
  9 10  1  0  0  0  0
 11 12  1  0  0  0  0
 13 14  1  0  0  0  0
 15 16  1  0  0  0  0
 17 18  1  0  0  0  0
 18 19  1  0  0  0  0
 19 20  1  0  0  0  0
M  END
> <NSC>
76406

> <Saline vs. CMC>
Equal

$$$$
79567
  Mrv0541 09201616522D          

 32 34  0  0  0  0            999 V2000
    0.1510   -5.5136    0.0000 N   0  0  0  0  0  0  0  0  0  0  0  0
    0.8655   -5.1011    0.0000 P   0  0  0  0  0  0  0  0  0  0  0  0
    1.3958   -4.4691    0.0000 O   0  0  0  0  0  0  0  0  0  0  0  0
    1.5800   -5.5136    0.0000 N   0  0  0  0  0  0  0  0  0  0  0  0
    3.0089   -6.3386    0.0000 C   0  0  0  0  0  0  0  0  0  0  0  0
    3.0089   -5.5136    0.0000 C   0  0  0  0  0  0  0  0  0  0  0  0
    3.7234   -6.7511    0.0000 C   0  0  0  0  0  0  0  0  0  0  0  0
    4.4379   -6.3386    0.0000 C   0  0  0  0  0  0  0  0  0  0  0  0
    3.7234   -5.1011    0.0000 C   0  0  0  0  0  0  0  0  0  0  0  0
    4.4379   -5.5136    0.0000 C   0  0  0  0  0  0  0  0  0  0  0  0
   -1.2780   -6.3386    0.0000 C   0  0  0  0  0  0  0  0  0  0  0  0
   -1.2780   -5.5136    0.0000 C   0  0  0  0  0  0  0  0  0  0  0  0
   -1.9925   -6.7511    0.0000 C   0  0  0  0  0  0  0  0  0  0  0  0
   -1.9925   -5.1011    0.0000 C   0  0  0  0  0  0  0  0  0  0  0  0
   -2.7069   -6.3386    0.0000 C   0  0  0  0  0  0  0  0  0  0  0  0
   -2.7069   -5.5136    0.0000 C   0  0  0  0  0  0  0  0  0  0  0  0
    1.5800   -6.3386    0.0000 C   0  0  0  0  0  0  0  0  0  0  0  0
    0.8655   -6.7511    0.0000 C   0  0  0  0  0  0  0  0  0  0  0  0
    0.1510   -6.3386    0.0000 C   0  0  0  0  0  0  0  0  0  0  0  0
   -3.4214   -6.7511    0.0000 O   0  0  0  0  0  0  0  0  0  0  0  0
   -3.4214   -7.5761    0.0000 C   0  0  0  0  0  0  0  0  0  0  0  0
    0.3352   -4.4691    0.0000 N   0  0  0  0  0  0  0  0  0  0  0  0
    0.6173   -3.6938    0.0000 C   0  0  0  0  0  0  0  0  0  0  0  0
    1.4298   -3.5506    0.0000 C   0  0  0  0  0  0  0  0  0  0  0  0
    1.7120   -2.7753    0.0000 Cl  0  0  0  0  0  0  0  0  0  0  0  0
   -0.5635   -5.1011    0.0000 C   0  0  0  0  0  0  0  0  0  0  0  0
   -1.8201   -4.1236    0.0000 Cl  0  0  0  0  0  0  0  0  0  0  0  0
   -1.0076   -3.9804    0.0000 C   0  0  0  0  0  0  0  0  0  0  0  0
   -0.4773   -4.6123    0.0000 C   0  0  0  0  0  0  0  0  0  0  0  0
    2.2944   -5.1011    0.0000 C   0  0  0  0  0  0  0  0  0  0  0  0
    5.1524   -6.7511    0.0000 O   0  0  0  0  0  0  0  0  0  0  0  0
    5.1524   -7.5761    0.0000 C   0  0  0  0  0  0  0  0  0  0  0  0
  1  2  1  0  0  0  0
  1 19  1  0  0  0  0
  1 26  1  0  0  0  0
  2  3  2  0  0  0  0
  2  4  1  0  0  0  0
  2 22  1  0  0  0  0
  4 17  1  0  0  0  0
  4 30  1  0  0  0  0
  5  7  2  0  0  0  0
  5  6  1  0  0  0  0
  6  9  2  0  0  0  0
  6 30  1  0  0  0  0
  7  8  1  0  0  0  0
  8 10  2  0  0  0  0
  8 31  1  0  0  0  0
  9 10  1  0  0  0  0
 11 13  2  0  0  0  0
 11 12  1  0  0  0  0
 12 14  2  0  0  0  0
 12 26  1  0  0  0  0
 13 15  1  0  0  0  0
 14 16  1  0  0  0  0
 15 16  2  0  0  0  0
 15 20  1  0  0  0  0
 17 18  1  0  0  0  0
 18 19  1  0  0  0  0
 20 21  1  0  0  0  0
 22 23  1  0  0  0  0
 22 29  1  0  0  0  0
 23 24  1  0  0  0  0
 24 25  1  0  0  0  0
 27 28  1  0  0  0  0
 28 29  1  0  0  0  0
 31 32  1  0  0  0  0
M  END
> <NSC>
79567

> <Saline vs. CMC>
CMC

$$$$
85330
  Mrv0541 09201616522D          

  9 10  0  0  0  0            999 V2000
    0.3572    1.6352    0.0000 N   0  0  0  0  0  0  0  0  0  0  0  0
    1.4842    1.3332    0.0000 O   0  0  0  0  0  0  0  0  0  0  0  0
    1.7862    2.4602    0.0000 N   0  0  0  0  0  0  0  0  0  0  0  0
    2.1987    3.1747    0.0000 C   0  0  0  0  0  0  0  0  0  0  0  0
    2.6112    2.4602    0.0000 C   0  0  0  0  0  0  0  0  0  0  0  0
   -0.4678    1.6352    0.0000 C   0  0  0  0  0  0  0  0  0  0  0  0
   -0.0553    0.9207    0.0000 C   0  0  0  0  0  0  0  0  0  0  0  0
    1.0717    2.0477    0.0000 P   0  0  0  0  0  0  0  0  0  0  0  0
    0.6592    2.7622    0.0000 N   0  0  0  0  0  0  0  0  0  0  0  0
  1  6  1  0  0  0  0
  1  7  1  0  0  0  0
  1  8  1  0  0  0  0
  2  8  2  0  0  0  0
  3  4  1  0  0  0  0
  3  5  1  0  0  0  0
  3  8  1  0  0  0  0
  4  5  1  0  0  0  0
  6  7  1  0  0  0  0
  8  9  1  0  0  0  0
M  END
> <NSC>
85330

> <Saline vs. CMC>
Equal

$$$$
9717
  Mrv0541 09201616522D          

 11 13  0  0  0  0            999 V2000
   -2.9846   -1.1270    0.0000 N   0  0  0  0  0  0  0  0  0  0  0  0
   -2.2702   -1.5395    0.0000 P   0  0  0  0  0  0  0  0  0  0  0  0
   -1.8577   -0.8250    0.0000 O   0  0  0  0  0  0  0  0  0  0  0  0
   -2.6827   -2.2540    0.0000 N   0  0  0  0  0  0  0  0  0  0  0  0
   -1.5557   -1.9520    0.0000 N   0  0  0  0  0  0  0  0  0  0  0  0
   -0.7307   -1.9520    0.0000 C   0  0  0  0  0  0  0  0  0  0  0  0
   -1.1432   -2.6665    0.0000 C   0  0  0  0  0  0  0  0  0  0  0  0
   -3.3971   -0.4125    0.0000 C   0  0  0  0  0  0  0  0  0  0  0  0
   -3.8097   -1.1270    0.0000 C   0  0  0  0  0  0  0  0  0  0  0  0
   -2.6827   -3.0790    0.0000 C   0  0  0  0  0  0  0  0  0  0  0  0
   -3.3971   -2.6665    0.0000 C   0  0  0  0  0  0  0  0  0  0  0  0
  1  2  1  0  0  0  0
  1  8  1  0  0  0  0
  1  9  1  0  0  0  0
  2  3  2  0  0  0  0
  2  5  1  0  0  0  0
  2  4  1  0  0  0  0
  4 10  1  0  0  0  0
  4 11  1  0  0  0  0
  5  6  1  0  0  0  0
  5  7  1  0  0  0  0
  6  7  1  0  0  0  0
  8  9  1  0  0  0  0
 10 11  1  0  0  0  0
M  END
> <NSC>
9717

> <Saline vs. CMC>
Equal

> <Distilled water + alcohol vs. CMC>
CMC

$$$$
