# Supplementary material for: Prediction of the effect of formulation on the toxicity of chemicals
Source: Toxicol Res (Camb). 2016 Oct 31;6(1):42–53. doi: 10.1039/c6tx00303f (PMC5310521; doi:10.1039/c6tx00303f)
Supplement: Supplementary file 2 [file TX-006-C6TX00303F-s002.zip › platinum_compounds.sdf]

119875
  Mrv0541 09201616572D          

  5  4  0  0  0  0            999 V2000
    0.5669   -0.5993    0.0000 Cl  0  5  0  0  0  0  0  0  0  0  0  0
    0.0000    0.0000    0.0000 Pt  0  2  0  0  0  0  0  0  0  0  0  0
    0.5993    0.5669    0.0000 Cl  0  5  0  0  0  0  0  0  0  0  0  0
   -0.5669    0.5993    0.0000 N   0  0  0  0  0  0  0  0  0  0  0  0
   -0.5993   -0.5669    0.0000 N   0  0  0  0  0  0  0  0  0  0  0  0
  1  2  1  0  0  0  0
  2  3  1  0  0  0  0
  2  4  1  0  0  0  0
  2  5  1  0  0  0  0
M  CHG  3   1  -1   2   2   3  -1
M  END
> <NSC>
119875

> <HPC vs. Saline with Tween-80>
Equal

> <Saline vs. HPC>
Equal

> <Saline vs. Saline with Tween-80>
Equal

> <Saline vs. Water>
Equal

> <Water vs. HPC>
Equal

$$$$
119876
  Mrv0541 09201616572D          

 11 10  0  0  0  0            999 V2000
   -1.6500   -1.1269    0.0000 Pt  0  0  0  0  0  0  0  0  0  0  0  0
   -1.2375   -1.8415    0.0000 Cl  0  0  0  0  0  0  0  0  0  0  0  0
   -2.0625   -1.8415    0.0000 Cl  0  0  0  0  0  0  0  0  0  0  0  0
   -2.0625   -0.4125    0.0000 Cl  0  0  0  0  0  0  0  0  0  0  0  0
   -1.2375   -0.4125    0.0000 Cl  0  0  0  0  0  0  0  0  0  0  0  0
   -2.4750   -1.1269    0.0000 N   0  0  0  0  0  0  0  0  0  0  0  0
   -0.8250   -1.1269    0.0000 N   0  0  0  0  0  0  0  0  0  0  0  0
   -0.4125   -1.8415    0.0000 H   0  0  0  0  0  0  0  0  0  0  0  0
   -0.4125   -0.4125    0.0000 H   0  0  0  0  0  0  0  0  0  0  0  0
   -2.8875   -1.8415    0.0000 H   0  0  0  0  0  0  0  0  0  0  0  0
   -2.8875   -0.4125    0.0000 H   0  0  0  0  0  0  0  0  0  0  0  0
  2  1  1  0  0  0  0
  3  1  1  0  0  0  0
  4  1  1  0  0  0  0
  5  1  1  0  0  0  0
  6  1  1  0  0  0  0
  7  1  1  0  0  0  0
  7  8  1  0  0  0  0
  7  9  1  0  0  0  0
  6 10  1  0  0  0  0
  6 11  1  0  0  0  0
M  END
> <NSC>
119876

> <Saline vs. Saline with Tween-80>
Equal

$$$$
123896
  Mrv0541 09201616572D          

 13 12  0  0  0  0            999 V2000
    1.5073    2.9965    0.0000 Pt  0  0  0  0  0  0  0  0  0  0  0  0
    0.7928    2.5840    0.0000 Cl  0  0  0  0  0  0  0  0  0  0  0  0
    1.5073    3.8216    0.0000 Cl  0  0  0  0  0  0  0  0  0  0  0  0
    2.2217    2.5840    0.0000 Cl  0  0  0  0  0  0  0  0  0  0  0  0
    2.2217    3.4091    0.0000 N   0  0  0  0  0  0  0  0  0  0  0  0
    0.7928    3.4090    0.0000 N   0  0  0  0  0  0  0  0  0  0  0  0
    1.5073    2.1716    0.0000 N   0  0  0  0  0  0  0  0  0  0  0  0
    0.7928    1.7590    0.0000 H   0  0  0  0  0  0  0  0  0  0  0  0
    2.2217    1.7591    0.0000 H   0  0  0  0  0  0  0  0  0  0  0  0
    0.0783    2.9965    0.0000 H   0  0  0  0  0  0  0  0  0  0  0  0
    0.7928    4.2340    0.0000 H   0  0  0  0  0  0  0  0  0  0  0  0
    2.2217    4.2341    0.0000 H   0  0  0  0  0  0  0  0  0  0  0  0
    2.9362    2.9966    0.0000 H   0  0  0  0  0  0  0  0  0  0  0  0
  2  1  1  0  0  0  0
  3  1  1  0  0  0  0
  4  1  1  0  0  0  0
  5  1  1  0  0  0  0
  6  1  1  0  0  0  0
  7  1  1  0  0  0  0
  7  8  1  0  0  0  0
  7  9  1  0  0  0  0
  6 10  1  0  0  0  0
  6 11  1  0  0  0  0
  5 12  1  0  0  0  0
  5 13  1  0  0  0  0
M  END
> <NSC>
123896

> <Saline vs. Saline with Tween-80>
Saline with Tween-80

$$$$
141523
  Mrv0541 09201616572D          

  9  8  0  0  0  0            999 V2000
   -1.6500   -1.2375    0.0000 Pt  0  0  0  0  0  0  0  0  0  0  0  0
   -1.6500   -2.0625    0.0000 Br  0  0  0  0  0  0  0  0  0  0  0  0
   -1.6500   -0.4125    0.0000 Br  0  0  0  0  0  0  0  0  0  0  0  0
   -2.4750   -1.2375    0.0000 N   0  0  0  0  0  0  0  0  0  0  0  0
   -0.8250   -1.2375    0.0000 N   0  0  0  0  0  0  0  0  0  0  0  0
   -0.4125   -1.9520    0.0000 H   0  0  0  0  0  0  0  0  0  0  0  0
   -0.4125   -0.5231    0.0000 H   0  0  0  0  0  0  0  0  0  0  0  0
   -2.8875   -1.9520    0.0000 H   0  0  0  0  0  0  0  0  0  0  0  0
   -2.8875   -0.5231    0.0000 H   0  0  0  0  0  0  0  0  0  0  0  0
  2  1  1  0  0  0  0
  3  1  1  0  0  0  0
  4  1  1  0  0  0  0
  5  1  1  0  0  0  0
  5  6  1  0  0  0  0
  5  7  1  0  0  0  0
  4  8  1  0  0  0  0
  4  9  1  0  0  0  0
M  END
> <NSC>
141523

> <Saline vs. Water>
Water

$$$$
146067
  Mrv0541 09201616572D          

 14 14  0  0  0  0            999 V2000
   -1.3111    3.2658    0.0000 N   0  0  0  0  0  0  0  0  0  0  0  0
   -1.8414    2.6338    0.0000 Pt  0  0  0  0  0  0  0  0  0  0  0  0
   -2.3717    3.2658    0.0000 N   0  0  0  0  0  0  0  0  0  0  0  0
   -1.1269    2.2213    0.0000 O   0  0  0  0  0  0  0  0  0  0  0  0
   -2.5559    2.2213    0.0000 O   0  0  0  0  0  0  0  0  0  0  0  0
   -1.1269    1.3963    0.0000 C   0  0  0  0  0  0  0  0  0  0  0  0
   -2.5559    1.3963    0.0000 C   0  0  0  0  0  0  0  0  0  0  0  0
   -0.4125    0.9838    0.0000 O   0  0  0  0  0  0  0  0  0  0  0  0
   -1.8414    0.9838    0.0000 C   0  0  0  0  0  0  0  0  0  0  0  0
   -3.2704    0.9838    0.0000 O   0  0  0  0  0  0  0  0  0  0  0  0
   -3.1842    3.1225    0.0000 H   0  0  0  0  0  0  0  0  0  0  0  0
   -2.0895    4.0411    0.0000 H   0  0  0  0  0  0  0  0  0  0  0  0
   -1.5933    4.0411    0.0000 H   0  0  0  0  0  0  0  0  0  0  0  0
   -0.4987    3.1225    0.0000 H   0  0  0  0  0  0  0  0  0  0  0  0
  2  1  1  0  0  0  0
  3  2  1  0  0  0  0
  4  2  1  0  0  0  0
  5  2  1  0  0  0  0
  6  4  1  0  0  0  0
  7  5  1  0  0  0  0
  8  6  2  0  0  0  0
  9  6  1  0  0  0  0
 10  7  2  0  0  0  0
  9  7  1  0  0  0  0
  3 11  1  0  0  0  0
  3 12  1  0  0  0  0
  1 13  1  0  0  0  0
  1 14  1  0  0  0  0
M  END
> <NSC>
146067

> <HPC vs. Saline with Tween-80>
Saline with Tween-80

> <Saline vs. HPC>
Saline

> <Saline vs. Saline with Tween-80>
Saline

> <Saline vs. Water>
Water

> <Water vs. HPC>
Water

$$$$
146068
  Mrv0541 09201616572D          

 14 15  0  0  0  0            999 V2000
   -0.4356    1.1775    0.0000 O   0  0  0  0  0  0  0  0  0  0  0  0
   -1.1501    1.5900    0.0000 C   0  0  0  0  0  0  0  0  0  0  0  0
   -1.1501    2.4150    0.0000 O   0  0  0  0  0  0  0  0  0  0  0  0
   -1.8646    1.1775    0.0000 C   0  0  0  0  0  0  0  0  0  0  0  0
   -1.8646    2.8275    0.0000 Pt  0  0  0  0  0  0  0  0  0  0  0  0
   -2.5790    1.5900    0.0000 C   0  0  0  0  0  0  0  0  0  0  0  0
   -2.5790    2.4150    0.0000 O   0  0  0  0  0  0  0  0  0  0  0  0
   -2.5320    3.3124    0.0000 N   0  0  0  0  0  0  0  0  0  0  0  0
   -1.1971    3.3124    0.0000 N   0  0  0  0  0  0  0  0  0  0  0  0
   -3.2935    1.1775    0.0000 O   0  0  0  0  0  0  0  0  0  0  0  0
   -2.2771    4.0971    0.0000 C   0  0  0  0  0  0  0  0  0  0  0  0
   -1.4521    4.0971    0.0000 C   0  0  0  0  0  0  0  0  0  0  0  0
   -0.4125    3.0575    0.0000 H   0  0  0  0  0  0  0  0  0  0  0  0
   -3.3166    3.0575    0.0000 H   0  0  0  0  0  0  0  0  0  0  0  0
  2  1  2  0  0  0  0
  3  2  1  0  0  0  0
  4  2  1  0  0  0  0
  5  3  1  0  0  0  0
  6  4  1  0  0  0  0
  7  5  1  0  0  0  0
  8  5  1  0  0  0  0
  9  5  1  0  0  0  0
 10  6  2  0  0  0  0
 11  8  1  0  0  0  0
 12  9  1  0  0  0  0
  7  6  1  0  0  0  0
 12 11  1  0  0  0  0
  9 13  1  0  0  0  0
  8 14  1  0  0  0  0
M  END
> <NSC>
146068

> <HPC vs. Saline with Tween-80>
HPC

> <Saline vs. HPC>
Saline

> <Saline vs. Saline with Tween-80>
Saline

> <Saline vs. Water>
Saline

> <Water vs. HPC>
Water

$$$$
151669
  Mrv0541 09201616572D          

 23 24  0  0  0  0            999 V2000
    4.9500    1.1269    0.0000 Pt  0  0  0  0  0  0  0  0  0  0  0  0
    5.3625    0.4125    0.0000 Cl  0  0  0  0  0  0  0  0  0  0  0  0
    4.5375    0.4125    0.0000 Cl  0  0  0  0  0  0  0  0  0  0  0  0
    4.5375    1.8415    0.0000 Cl  0  0  0  0  0  0  0  0  0  0  0  0
    5.3625    1.8415    0.0000 Cl  0  0  0  0  0  0  0  0  0  0  0  0
    5.7750    1.1269    0.0000 N   0  0  0  0  0  0  0  0  0  0  0  0
    4.1250    1.1269    0.0000 N   0  0  0  0  0  0  0  0  0  0  0  0
    6.1875    1.8415    0.0000 C   0  0  0  0  0  0  0  0  0  0  0  0
    6.1875    0.4125    0.0000 C   0  0  0  0  0  0  0  0  0  0  0  0
    3.7125    0.4125    0.0000 C   0  0  0  0  0  0  0  0  0  0  0  0
    3.7125    1.8415    0.0000 C   0  0  0  0  0  0  0  0  0  0  0  0
    7.0125    1.8415    0.0000 C   0  0  0  0  0  0  0  0  0  0  0  0
    7.0125    0.4125    0.0000 C   0  0  0  0  0  0  0  0  0  0  0  0
    2.8875    0.4125    0.0000 C   0  0  0  0  0  0  0  0  0  0  0  0
    2.8875    1.8415    0.0000 C   0  0  0  0  0  0  0  0  0  0  0  0
    7.4250    1.1269    0.0000 C   0  0  0  0  0  0  0  0  0  0  0  0
    2.4750    1.1269    0.0000 C   0  0  0  0  0  0  0  0  0  0  0  0
    8.2500    1.1269    0.0000 C   0  0  0  0  0  0  0  0  0  0  0  0
    1.6500    1.1269    0.0000 C   0  0  0  0  0  0  0  0  0  0  0  0
    8.6625    1.8415    0.0000 C   0  0  0  0  0  0  0  0  0  0  0  0
    1.2375    1.8415    0.0000 C   0  0  0  0  0  0  0  0  0  0  0  0
    9.4875    1.8415    0.0000 C   0  0  0  0  0  0  0  0  0  0  0  0
    0.4125    1.8415    0.0000 C   0  0  0  0  0  0  0  0  0  0  0  0
  2  1  1  0  0  0  0
  3  1  1  0  0  0  0
  4  1  1  0  0  0  0
  5  1  1  0  0  0  0
  6  1  1  0  0  0  0
  7  1  1  0  0  0  0
  8  6  1  0  0  0  0
  9  6  1  0  0  0  0
 10  7  1  0  0  0  0
 11  7  1  0  0  0  0
 12  8  1  0  0  0  0
 13  9  1  0  0  0  0
 14 10  1  0  0  0  0
 15 11  1  0  0  0  0
 16 12  1  0  0  0  0
 17 14  1  0  0  0  0
 18 16  1  0  0  0  0
 19 17  1  0  0  0  0
 20 18  1  0  0  0  0
 21 19  1  0  0  0  0
 22 20  1  0  0  0  0
 23 21  1  0  0  0  0
 16 13  1  0  0  0  0
 17 15  1  0  0  0  0
M  END
> <NSC>
151669

> <HPC vs. Saline with Tween-80>
HPC

$$$$
151670
  Mrv0541 09201616572D          

 21 22  0  0  0  0            999 V2000
    4.9500    1.2375    0.0000 Pt  0  0  0  0  0  0  0  0  0  0  0  0
    4.9500    0.4125    0.0000 Cl  0  0  0  0  0  0  0  0  0  0  0  0
    4.9500    2.0625    0.0000 Cl  0  0  0  0  0  0  0  0  0  0  0  0
    5.7750    1.2375    0.0000 N   0  0  0  0  0  0  0  0  0  0  0  0
    4.1250    1.2375    0.0000 N   0  0  0  0  0  0  0  0  0  0  0  0
    6.1875    1.9519    0.0000 C   0  0  0  0  0  0  0  0  0  0  0  0
    6.1875    0.5230    0.0000 C   0  0  0  0  0  0  0  0  0  0  0  0
    3.7125    0.5230    0.0000 C   0  0  0  0  0  0  0  0  0  0  0  0
    3.7125    1.9519    0.0000 C   0  0  0  0  0  0  0  0  0  0  0  0
    7.0125    1.9519    0.0000 C   0  0  0  0  0  0  0  0  0  0  0  0
    7.0125    0.5230    0.0000 C   0  0  0  0  0  0  0  0  0  0  0  0
    2.8875    0.5230    0.0000 C   0  0  0  0  0  0  0  0  0  0  0  0
    2.8875    1.9519    0.0000 C   0  0  0  0  0  0  0  0  0  0  0  0
    7.4250    1.2375    0.0000 C   0  0  0  0  0  0  0  0  0  0  0  0
    2.4750    1.2375    0.0000 C   0  0  0  0  0  0  0  0  0  0  0  0
    8.2500    1.2375    0.0000 C   0  0  0  0  0  0  0  0  0  0  0  0
    1.6500    1.2375    0.0000 C   0  0  0  0  0  0  0  0  0  0  0  0
    8.6625    1.9519    0.0000 C   0  0  0  0  0  0  0  0  0  0  0  0
    1.2375    1.9519    0.0000 C   0  0  0  0  0  0  0  0  0  0  0  0
    9.4875    1.9519    0.0000 C   0  0  0  0  0  0  0  0  0  0  0  0
    0.4125    1.9519    0.0000 C   0  0  0  0  0  0  0  0  0  0  0  0
  2  1  1  0  0  0  0
  3  1  1  0  0  0  0
  4  1  1  0  0  0  0
  5  1  1  0  0  0  0
  6  4  1  0  0  0  0
  7  4  1  0  0  0  0
  8  5  1  0  0  0  0
  9  5  1  0  0  0  0
 10  6  1  0  0  0  0
 11  7  1  0  0  0  0
 12  8  1  0  0  0  0
 13  9  1  0  0  0  0
 14 10  1  0  0  0  0
 15 12  1  0  0  0  0
 16 14  1  0  0  0  0
 17 15  1  0  0  0  0
 18 16  1  0  0  0  0
 19 17  1  0  0  0  0
 20 18  1  0  0  0  0
 21 19  1  0  0  0  0
 14 11  1  0  0  0  0
 15 13  1  0  0  0  0
M  END
> <NSC>
151670

> <HPC vs. Saline with Tween-80>
HPC

> <Saline vs. Saline with Tween-80>
Saline

$$$$
151671
  Mrv0541 09201616572D          

 21 22  0  0  0  0            999 V2000
    4.9500    1.2375    0.0000 Pt  0  0  0  0  0  0  0  0  0  0  0  0
    4.9500    0.4125    0.0000 Cl  0  0  0  0  0  0  0  0  0  0  0  0
    4.9500    2.0625    0.0000 Cl  0  0  0  0  0  0  0  0  0  0  0  0
    5.7750    1.2375    0.0000 N   0  0  0  0  0  0  0  0  0  0  0  0
    4.1250    1.2375    0.0000 N   0  0  0  0  0  0  0  0  0  0  0  0
    6.1875    1.9519    0.0000 C   0  0  0  0  0  0  0  0  0  0  0  0
    6.1875    0.5230    0.0000 C   0  0  0  0  0  0  0  0  0  0  0  0
    3.7125    0.5230    0.0000 C   0  0  0  0  0  0  0  0  0  0  0  0
    3.7125    1.9519    0.0000 C   0  0  0  0  0  0  0  0  0  0  0  0
    7.0125    1.9519    0.0000 C   0  0  0  0  0  0  0  0  0  0  0  0
    7.0125    0.5230    0.0000 C   0  0  0  0  0  0  0  0  0  0  0  0
    2.8875    0.5230    0.0000 C   0  0  0  0  0  0  0  0  0  0  0  0
    2.8875    1.9519    0.0000 C   0  0  0  0  0  0  0  0  0  0  0  0
    7.4250    1.2375    0.0000 C   0  0  0  0  0  0  0  0  0  0  0  0
    2.4750    1.2375    0.0000 C   0  0  0  0  0  0  0  0  0  0  0  0
    8.2500    1.2375    0.0000 C   0  0  0  0  0  0  0  0  0  0  0  0
    1.6500    1.2375    0.0000 C   0  0  0  0  0  0  0  0  0  0  0  0
    8.6625    1.9519    0.0000 C   0  0  0  0  0  0  0  0  0  0  0  0
    1.2375    1.9519    0.0000 C   0  0  0  0  0  0  0  0  0  0  0  0
    9.4875    1.9519    0.0000 C   0  0  0  0  0  0  0  0  0  0  0  0
    0.4125    1.9519    0.0000 C   0  0  0  0  0  0  0  0  0  0  0  0
  2  1  1  0  0  0  0
  3  1  1  0  0  0  0
  4  1  1  0  0  0  0
  5  1  1  0  0  0  0
  6  4  1  0  0  0  0
  7  4  1  0  0  0  0
  8  5  1  0  0  0  0
  9  5  1  0  0  0  0
 10  6  1  0  0  0  0
 11  7  1  0  0  0  0
 12  8  1  0  0  0  0
 13  9  1  0  0  0  0
 14 10  1  0  0  0  0
 15 12  1  0  0  0  0
 16 14  1  0  0  0  0
 17 15  1  0  0  0  0
 18 16  1  0  0  0  0
 19 17  1  0  0  0  0
 20 18  1  0  0  0  0
 21 19  1  0  0  0  0
 14 11  1  0  0  0  0
 15 13  1  0  0  0  0
M  END
> <NSC>
151671

> <HPC vs. Saline with Tween-80>
HPC

$$$$
151673
  Mrv0541 09201616572D          

 17 18  0  0  0  0            999 V2000
    1.7179    2.4751    0.0000 Cl  0  5  0  0  0  0  0  0  0  0  0  0
    1.7179    1.6500    0.0000 Cl  0  5  0  0  0  0  0  0  0  0  0  0
    2.4324    2.0625    0.0000 Pt  0  0  0  0  0  0  0  0  0  0  0  0
    2.4324    2.8876    0.0000 Cl  0  5  0  0  0  0  0  0  0  0  0  0
    2.4324    1.2375    0.0000 Cl  0  5  0  0  0  0  0  0  0  0  0  0
    3.1469    1.6500    0.0000 N   0  3  0  0  0  0  0  0  0  0  0  0
    3.1469    2.4751    0.0000 N   0  3  0  0  0  0  0  0  0  0  0  0
    3.1469    3.3001    0.0000 C   0  0  0  0  0  0  0  0  0  0  0  0
    3.8614    3.7126    0.0000 C   0  0  0  0  0  0  0  0  0  0  0  0
    4.5758    3.3001    0.0000 C   0  0  0  0  0  0  0  0  0  0  0  0
    4.5758    2.4751    0.0000 C   0  0  0  0  0  0  0  0  0  0  0  0
    3.8614    2.0625    0.0000 C   0  0  0  0  0  0  0  0  0  0  0  0
    3.8614    2.0625    0.0000 C   0  0  0  0  0  0  0  0  0  0  0  0
    4.5758    1.6500    0.0000 C   0  0  0  0  0  0  0  0  0  0  0  0
    4.5758    0.8250    0.0000 C   0  0  0  0  0  0  0  0  0  0  0  0
    3.8614    0.4125    0.0000 C   0  0  0  0  0  0  0  0  0  0  0  0
    3.1469    0.8250    0.0000 C   0  0  0  0  0  0  0  0  0  0  0  0
  3  1  1  6  0  0  0
  3  2  1  1  0  0  0
  3  7  1  6  0  0  0
  3  4  1  0  0  0  0
  3  5  1  0  0  0  0
  3  6  1  1  0  0  0
  6 13  2  0  0  0  0
  6 17  1  0  0  0  0
  7  8  2  0  0  0  0
  7 12  1  0  0  0  0
  8  9  1  0  0  0  0
  9 10  2  0  0  0  0
 10 11  1  0  0  0  0
 11 12  2  0  0  0  0
 13 14  1  0  0  0  0
 14 15  2  0  0  0  0
 15 16  1  0  0  0  0
 16 17  2  0  0  0  0
M  CHG  7   1  -1   2  -1   3   4   4  -1   5  -1   6   1   7   1
M  END
> <NSC>
151673

> <HPC vs. Saline with Tween-80>
HPC

> <Saline vs. HPC>
Equal

> <Saline vs. Saline with Tween-80>
Saline

$$$$
151674
  Mrv0541 09201616572D          

 19 20  0  0  0  0            999 V2000
   -4.5757   -1.6500    0.0000 Cl  0  5  0  0  0  0  0  0  0  0  0  0
   -4.5757   -2.4750    0.0000 Cl  0  5  0  0  0  0  0  0  0  0  0  0
   -3.8613   -2.0625    0.0000 Pt  0  0  0  0  0  0  0  0  0  0  0  0
   -3.8613   -1.2375    0.0000 Cl  0  5  0  0  0  0  0  0  0  0  0  0
   -3.8613   -2.8875    0.0000 Cl  0  5  0  0  0  0  0  0  0  0  0  0
   -3.1468   -2.4750    0.0000 N   0  3  0  0  0  0  0  0  0  0  0  0
   -3.1468   -1.6500    0.0000 N   0  3  0  0  0  0  0  0  0  0  0  0
   -3.1468   -0.8250    0.0000 C   0  0  0  0  0  0  0  0  0  0  0  0
   -2.4323   -0.4125    0.0000 C   0  0  0  0  0  0  0  0  0  0  0  0
   -1.7179   -0.8250    0.0000 C   0  0  0  0  0  0  0  0  0  0  0  0
   -1.7179   -1.6500    0.0000 C   0  0  0  0  0  0  0  0  0  0  0  0
   -2.4323   -2.0625    0.0000 C   0  0  0  0  0  0  0  0  0  0  0  0
   -2.4323   -2.0625    0.0000 C   0  0  0  0  0  0  0  0  0  0  0  0
   -1.7179   -2.4750    0.0000 C   0  0  0  0  0  0  0  0  0  0  0  0
   -1.7179   -3.3000    0.0000 C   0  0  0  0  0  0  0  0  0  0  0  0
   -2.4323   -3.7125    0.0000 C   0  0  0  0  0  0  0  0  0  0  0  0
   -3.1468   -3.3000    0.0000 C   0  0  0  0  0  0  0  0  0  0  0  0
   -1.0034   -3.7125    0.0000 C   0  0  0  0  0  0  0  0  0  0  0  0
   -1.0034   -0.4125    0.0000 C   0  0  0  0  0  0  0  0  0  0  0  0
  3  1  1  6  0  0  0
  3  2  1  1  0  0  0
  3  7  1  6  0  0  0
  3  4  1  0  0  0  0
  3  5  1  0  0  0  0
  3  6  1  1  0  0  0
  6 17  2  0  0  0  0
  6 13  1  0  0  0  0
  7 12  2  0  0  0  0
  7  8  1  0  0  0  0
  8  9  2  0  0  0  0
  9 10  1  0  0  0  0
 10 11  2  0  0  0  0
 10 19  1  0  0  0  0
 11 12  1  0  0  0  0
 13 14  2  0  0  0  0
 14 15  1  0  0  0  0
 15 16  2  0  0  0  0
 15 18  1  0  0  0  0
 16 17  1  0  0  0  0
M  CHG  7   1  -1   2  -1   3   4   4  -1   5  -1   6   1   7   1
M  END
> <NSC>
151674

> <HPC vs. Saline with Tween-80>
HPC

> <Saline vs. HPC>
Saline

> <Saline vs. Saline with Tween-80>
Saline

$$$$
151675
  Mrv0541 09201616572D          

 23 24  0  0  0  0            999 V2000
    4.9500    1.1269    0.0000 Pt  0  0  0  0  0  0  0  0  0  0  0  0
    5.3625    0.4125    0.0000 Cl  0  0  0  0  0  0  0  0  0  0  0  0
    4.5375    0.4125    0.0000 Cl  0  0  0  0  0  0  0  0  0  0  0  0
    4.5375    1.8415    0.0000 Cl  0  0  0  0  0  0  0  0  0  0  0  0
    5.3625    1.8415    0.0000 Cl  0  0  0  0  0  0  0  0  0  0  0  0
    5.7750    1.1269    0.0000 N   0  0  0  0  0  0  0  0  0  0  0  0
    4.1250    1.1269    0.0000 N   0  0  0  0  0  0  0  0  0  0  0  0
    6.1875    1.8415    0.0000 C   0  0  0  0  0  0  0  0  0  0  0  0
    6.1875    0.4125    0.0000 C   0  0  0  0  0  0  0  0  0  0  0  0
    3.7125    0.4125    0.0000 C   0  0  0  0  0  0  0  0  0  0  0  0
    3.7125    1.8415    0.0000 C   0  0  0  0  0  0  0  0  0  0  0  0
    7.0125    1.8415    0.0000 C   0  0  0  0  0  0  0  0  0  0  0  0
    7.0125    0.4125    0.0000 C   0  0  0  0  0  0  0  0  0  0  0  0
    2.8875    0.4125    0.0000 C   0  0  0  0  0  0  0  0  0  0  0  0
    2.8875    1.8415    0.0000 C   0  0  0  0  0  0  0  0  0  0  0  0
    7.4250    1.1269    0.0000 C   0  0  0  0  0  0  0  0  0  0  0  0
    2.4750    1.1269    0.0000 C   0  0  0  0  0  0  0  0  0  0  0  0
    8.2500    1.1269    0.0000 C   0  0  0  0  0  0  0  0  0  0  0  0
    1.6500    1.1269    0.0000 C   0  0  0  0  0  0  0  0  0  0  0  0
    8.6625    1.8415    0.0000 C   0  0  0  0  0  0  0  0  0  0  0  0
    1.2375    1.8415    0.0000 C   0  0  0  0  0  0  0  0  0  0  0  0
    9.4875    1.8415    0.0000 C   0  0  0  0  0  0  0  0  0  0  0  0
    0.4125    1.8415    0.0000 C   0  0  0  0  0  0  0  0  0  0  0  0
  2  1  1  0  0  0  0
  3  1  1  0  0  0  0
  4  1  1  0  0  0  0
  5  1  1  0  0  0  0
  6  1  1  0  0  0  0
  7  1  1  0  0  0  0
  8  6  1  0  0  0  0
  9  6  1  0  0  0  0
 10  7  1  0  0  0  0
 11  7  1  0  0  0  0
 12  8  1  0  0  0  0
 13  9  1  0  0  0  0
 14 10  1  0  0  0  0
 15 11  1  0  0  0  0
 16 12  1  0  0  0  0
 17 14  1  0  0  0  0
 18 16  1  0  0  0  0
 19 17  1  0  0  0  0
 20 18  1  0  0  0  0
 21 19  1  0  0  0  0
 22 20  1  0  0  0  0
 23 21  1  0  0  0  0
 16 13  1  0  0  0  0
 17 15  1  0  0  0  0
M  END
> <NSC>
151675

> <HPC vs. Saline with Tween-80>
HPC

> <Saline vs. Saline with Tween-80>
Saline

$$$$
152871
  Mrv0541 09201616572D          

 17 18  0  0  0  0            999 V2000
    2.8875    1.1269    0.0000 Pt  0  0  0  0  0  0  0  0  0  0  0  0
    3.3000    0.4125    0.0000 Cl  0  0  0  0  0  0  0  0  0  0  0  0
    2.4750    0.4125    0.0000 Cl  0  0  0  0  0  0  0  0  0  0  0  0
    2.4750    1.8415    0.0000 Cl  0  0  0  0  0  0  0  0  0  0  0  0
    3.3000    1.8415    0.0000 Cl  0  0  0  0  0  0  0  0  0  0  0  0
    3.7125    1.1269    0.0000 N   0  0  0  0  0  0  0  0  0  0  0  0
    2.0625    1.1269    0.0000 N   0  0  0  0  0  0  0  0  0  0  0  0
    4.1250    1.8415    0.0000 C   0  0  0  0  0  0  0  0  0  0  0  0
    4.1250    0.4125    0.0000 C   0  0  0  0  0  0  0  0  0  0  0  0
    1.6500    0.4125    0.0000 C   0  0  0  0  0  0  0  0  0  0  0  0
    1.6500    1.8415    0.0000 C   0  0  0  0  0  0  0  0  0  0  0  0
    4.9500    1.8415    0.0000 C   0  0  0  0  0  0  0  0  0  0  0  0
    4.9500    0.4125    0.0000 C   0  0  0  0  0  0  0  0  0  0  0  0
    0.8250    0.4125    0.0000 C   0  0  0  0  0  0  0  0  0  0  0  0
    0.8250    1.8415    0.0000 C   0  0  0  0  0  0  0  0  0  0  0  0
    5.3625    1.1269    0.0000 C   0  0  0  0  0  0  0  0  0  0  0  0
    0.4125    1.1269    0.0000 C   0  0  0  0  0  0  0  0  0  0  0  0
  2  1  1  0  0  0  0
  3  1  1  0  0  0  0
  4  1  1  0  0  0  0
  5  1  1  0  0  0  0
  6  1  1  0  0  0  0
  7  1  1  0  0  0  0
  8  6  1  0  0  0  0
  9  6  1  0  0  0  0
 10  7  1  0  0  0  0
 11  7  1  0  0  0  0
 12  8  1  0  0  0  0
 13  9  1  0  0  0  0
 14 10  1  0  0  0  0
 15 11  1  0  0  0  0
 16 12  1  0  0  0  0
 17 14  1  0  0  0  0
 16 13  1  0  0  0  0
 17 15  1  0  0  0  0
M  END
> <NSC>
152871

> <HPC vs. Saline with Tween-80>
Saline with Tween-80

$$$$
153150
  Mrv0541 09201616572D          

  9  9  0  0  0  0            999 V2000
    1.6261    1.7427    0.0000 I   0  0  0  0  0  0  0  0  0  0  0  0
    2.1781    1.1296    0.0000 Pt  0  0  0  0  0  0  0  0  0  0  0  0
    2.7301    1.7427    0.0000 I   0  0  0  0  0  0  0  0  0  0  0  0
    2.8455    0.6447    0.0000 N   0  0  0  0  0  0  0  0  0  0  0  0
    1.5106    0.6447    0.0000 N   0  0  0  0  0  0  0  0  0  0  0  0
    2.5906   -0.1399    0.0000 C   0  0  0  0  0  0  0  0  0  0  0  0
    1.7656   -0.1399    0.0000 C   0  0  0  0  0  0  0  0  0  0  0  0
    0.7260    0.8996    0.0000 H   0  0  0  0  0  0  0  0  0  0  0  0
    3.6302    0.8996    0.0000 H   0  0  0  0  0  0  0  0  0  0  0  0
  2  1  1  0  0  0  0
  3  2  1  0  0  0  0
  4  2  1  0  0  0  0
  5  2  1  0  0  0  0
  6  4  1  0  0  0  0
  7  5  1  0  0  0  0
  7  6  1  0  0  0  0
  5  8  1  0  0  0  0
  4  9  1  0  0  0  0
M  END
> <NSC>
153150

> <HPC vs. Saline with Tween-80>
HPC

$$$$
153154
  Mrv0541 09201616572D          

  9  8  0  0  0  0            999 V2000
   -1.6500   -1.2375    0.0000 Pt  0  0  0  0  0  0  0  0  0  0  0  0
   -2.4750   -1.2375    0.0000 N   0  0  0  0  0  0  0  0  0  0  0  0
   -0.8250   -1.2375    0.0000 N   0  0  0  0  0  0  0  0  0  0  0  0
   -1.6500   -2.0625    0.0000 Cl  0  0  0  0  0  0  0  0  0  0  0  0
   -1.6500   -0.4125    0.0000 Cl  0  0  0  0  0  0  0  0  0  0  0  0
   -2.8875   -0.5231    0.0000 C   0  0  0  0  0  0  0  0  0  0  0  0
   -0.4125   -0.5231    0.0000 C   0  0  0  0  0  0  0  0  0  0  0  0
   -0.4125   -1.9520    0.0000 H   0  0  0  0  0  0  0  0  0  0  0  0
   -2.8875   -1.9520    0.0000 H   0  0  0  0  0  0  0  0  0  0  0  0
  2  1  1  0  0  0  0
  3  1  1  0  0  0  0
  4  1  1  0  0  0  0
  5  1  1  0  0  0  0
  6  2  1  0  0  0  0
  7  3  1  0  0  0  0
  3  8  1  0  0  0  0
  2  9  1  0  0  0  0
M  END
> <NSC>
153154

> <Saline vs. Saline with Tween-80>
Saline

> <Saline vs. Water>
Saline

$$$$
154843
  Mrv0541 09201616572D          

 15 15  0  0  0  0            999 V2000
    2.7807    2.1201    0.0000 N   0  0  0  0  0  0  0  0  0  0  0  0
    1.9557    2.1201    0.0000 C   0  0  0  0  0  0  0  0  0  0  0  0
    3.1932    1.4056    0.0000 Pt  0  0  0  0  0  0  0  0  0  0  0  0
    1.5431    2.8345    0.0000 C   0  0  0  0  0  0  0  0  0  0  0  0
    2.4395    1.0700    0.0000 N   0  0  0  0  0  0  0  0  0  0  0  0
    3.4481    0.6209    0.0000 O   0  0  0  0  0  0  0  0  0  0  0  0
    3.8606    1.8905    0.0000 O   0  0  0  0  0  0  0  0  0  0  0  0
    2.3533    0.2495    0.0000 C   0  0  0  0  0  0  0  0  0  0  0  0
    4.2731    0.6209    0.0000 C   0  0  0  0  0  0  0  0  0  0  0  0
    4.5280    1.4056    0.0000 C   0  0  0  0  0  0  0  0  0  0  0  0
    1.5996   -0.0860    0.0000 C   0  0  0  0  0  0  0  0  0  0  0  0
    4.7580   -0.0465    0.0000 O   0  0  0  0  0  0  0  0  0  0  0  0
    5.3126    1.6606    0.0000 O   0  0  0  0  0  0  0  0  0  0  0  0
    1.7720    1.5550    0.0000 H   0  0  0  0  0  0  0  0  0  0  0  0
    3.1931    2.8345    0.0000 H   0  0  0  0  0  0  0  0  0  0  0  0
  2  1  1  0  0  0  0
  3  1  1  0  0  0  0
  4  2  1  0  0  0  0
  5  3  1  0  0  0  0
  6  3  1  0  0  0  0
  7  3  1  0  0  0  0
  8  5  1  0  0  0  0
  9  6  1  0  0  0  0
 10  7  1  0  0  0  0
 11  8  1  0  0  0  0
 12  9  2  0  0  0  0
 13 10  2  0  0  0  0
 10  9  1  0  0  0  0
  5 14  1  0  0  0  0
  1 15  1  0  0  0  0
M  END
> <NSC>
154843

> <Saline vs. HPC>
HPC

$$$$
154847
  Mrv0541 09201616572D          

 15 15  0  0  0  0            999 V2000
    1.1877    2.3718    0.0000 N   0  0  0  0  0  0  0  0  0  0  0  0
    1.8197    1.8415    0.0000 Pt  0  0  0  0  0  0  0  0  0  0  0  0
    1.1877    1.3111    0.0000 N   0  0  0  0  0  0  0  0  0  0  0  0
    2.2322    1.1269    0.0000 O   0  0  0  0  0  0  0  0  0  0  0  0
    2.2322    2.5559    0.0000 O   0  0  0  0  0  0  0  0  0  0  0  0
    3.0572    1.1269    0.0000 C   0  0  0  0  0  0  0  0  0  0  0  0
    3.0572    2.5559    0.0000 C   0  0  0  0  0  0  0  0  0  0  0  0
    3.4697    0.4125    0.0000 O   0  0  0  0  0  0  0  0  0  0  0  0
    3.4697    1.8415    0.0000 C   0  0  0  0  0  0  0  0  0  0  0  0
    3.4697    3.2704    0.0000 O   0  0  0  0  0  0  0  0  0  0  0  0
    4.2947    1.8415    0.0000 C   0  0  0  0  0  0  0  0  0  0  0  0
    1.3310    0.4987    0.0000 H   0  0  0  0  0  0  0  0  0  0  0  0
    0.4125    1.5933    0.0000 H   0  0  0  0  0  0  0  0  0  0  0  0
    0.4125    2.0896    0.0000 H   0  0  0  0  0  0  0  0  0  0  0  0
    1.3310    3.1842    0.0000 H   0  0  0  0  0  0  0  0  0  0  0  0
  2  1  1  0  0  0  0
  3  2  1  0  0  0  0
  4  2  1  0  0  0  0
  5  2  1  0  0  0  0
  6  4  1  0  0  0  0
  7  5  1  0  0  0  0
  8  6  2  0  0  0  0
  9  6  1  0  0  0  0
 10  7  2  0  0  0  0
 11  9  1  0  0  0  0
  9  7  1  0  0  0  0
  3 12  1  0  0  0  0
  3 13  1  0  0  0  0
  1 14  1  0  0  0  0
  1 15  1  0  0  0  0
M  END
> <NSC>
154847

> <Saline vs. HPC>
Saline

> <Saline vs. Water>
Water

> <Water vs. HPC>
Water

$$$$
154848
  Mrv0541 09201616572D          

 15 16  0  0  0  0            999 V2000
    2.6679    2.0433    0.0000 O   0  0  0  0  0  0  0  0  0  0  0  0
    1.9534    2.4558    0.0000 C   0  0  0  0  0  0  0  0  0  0  0  0
    1.2389    2.0433    0.0000 O   0  0  0  0  0  0  0  0  0  0  0  0
    1.9534    3.2808    0.0000 C   0  0  0  0  0  0  0  0  0  0  0  0
    0.5244    2.4558    0.0000 Pt  0  0  0  0  0  0  0  0  0  0  0  0
    2.6679    3.6933    0.0000 C   0  0  0  0  0  0  0  0  0  0  0  0
    1.2389    3.6933    0.0000 C   0  0  0  0  0  0  0  0  0  0  0  0
    0.5244    3.2808    0.0000 O   0  0  0  0  0  0  0  0  0  0  0  0
    0.4382    1.6353    0.0000 N   0  0  0  0  0  0  0  0  0  0  0  0
   -0.2292    2.7914    0.0000 N   0  0  0  0  0  0  0  0  0  0  0  0
    1.2389    4.5183    0.0000 O   0  0  0  0  0  0  0  0  0  0  0  0
   -0.3688    1.4638    0.0000 C   0  0  0  0  0  0  0  0  0  0  0  0
   -0.7813    2.1782    0.0000 C   0  0  0  0  0  0  0  0  0  0  0  0
   -0.4008    3.5983    0.0000 H   0  0  0  0  0  0  0  0  0  0  0  0
    1.0513    1.0833    0.0000 H   0  0  0  0  0  0  0  0  0  0  0  0
  2  1  2  0  0  0  0
  3  2  1  0  0  0  0
  4  2  1  0  0  0  0
  5  3  1  0  0  0  0
  6  4  1  0  0  0  0
  7  4  1  0  0  0  0
  8  5  1  0  0  0  0
  9  5  1  0  0  0  0
 10  5  1  0  0  0  0
 11  7  2  0  0  0  0
 12  9  1  0  0  0  0
 13 10  1  0  0  0  0
  8  7  1  0  0  0  0
 13 12  1  0  0  0  0
 10 14  1  0  0  0  0
  9 15  1  0  0  0  0
M  END
> <NSC>
154848

> <Saline vs. HPC>
Saline

> <Water vs. HPC>
HPC

$$$$
157976
  Mrv0541 09201616572D          

 16 17  0  0  0  0            999 V2000
    0.2178   -3.6772    0.0000 O   0  0  0  0  0  0  0  0  0  0  0  0
   -0.4967   -3.2647    0.0000 C   0  0  0  0  0  0  0  0  0  0  0  0
   -1.2111   -3.6772    0.0000 O   0  0  0  0  0  0  0  0  0  0  0  0
   -0.4967   -2.4397    0.0000 C   0  0  0  0  0  0  0  0  0  0  0  0
   -1.9256   -3.2647    0.0000 Pt  0  0  0  0  0  0  0  0  0  0  0  0
    0.2178   -2.0272    0.0000 C   0  0  0  0  0  0  0  0  0  0  0  0
   -1.2111   -2.0272    0.0000 C   0  0  0  0  0  0  0  0  0  0  0  0
   -1.9256   -2.4397    0.0000 O   0  0  0  0  0  0  0  0  0  0  0  0
   -2.0118   -4.0852    0.0000 N   0  0  0  0  0  0  0  0  0  0  0  0
   -2.6793   -2.9292    0.0000 N   0  0  0  0  0  0  0  0  0  0  0  0
    0.2178   -1.2022    0.0000 C   0  0  0  0  0  0  0  0  0  0  0  0
   -1.2111   -1.2022    0.0000 O   0  0  0  0  0  0  0  0  0  0  0  0
   -2.8188   -4.2568    0.0000 C   0  0  0  0  0  0  0  0  0  0  0  0
   -3.2313   -3.5423    0.0000 C   0  0  0  0  0  0  0  0  0  0  0  0
   -2.8508   -2.1222    0.0000 H   0  0  0  0  0  0  0  0  0  0  0  0
   -1.3988   -4.6373    0.0000 H   0  0  0  0  0  0  0  0  0  0  0  0
  2  1  2  0  0  0  0
  3  2  1  0  0  0  0
  4  2  1  0  0  0  0
  5  3  1  0  0  0  0
  6  4  1  0  0  0  0
  7  4  1  0  0  0  0
  8  5  1  0  0  0  0
  9  5  1  0  0  0  0
 10  5  1  0  0  0  0
 11  6  1  0  0  0  0
 12  7  2  0  0  0  0
 13  9  1  0  0  0  0
 14 10  1  0  0  0  0
  8  7  1  0  0  0  0
 14 13  1  0  0  0  0
 10 15  1  0  0  0  0
  9 16  1  0  0  0  0
M  END
> <NSC>
157976

> <Saline vs. Saline with Tween-80>
Saline

> <Saline vs. Water>
Saline

$$$$
157979
  Mrv0541 09201616572D          

 13 13  0  0  0  0            999 V2000
    1.2751    3.0441    0.0000 N   0  3  0  0  0  0  0  0  0  0  0  0
    0.4682    2.8725    0.0000 O   0  5  0  0  0  0  0  0  0  0  0  0
    1.5300    3.8287    0.0000 O   0  0  0  0  0  0  0  0  0  0  0  0
    1.8272    2.4310    0.0000 Pt  0  0  0  0  0  0  0  0  0  0  0  0
    2.3792    3.0441    0.0000 N   0  3  0  0  0  0  0  0  0  0  0  0
    2.4946    1.9461    0.0000 N   0  0  0  0  0  0  0  0  0  0  0  0
    1.1597    1.9461    0.0000 N   0  0  0  0  0  0  0  0  0  0  0  0
    2.1243    3.8287    0.0000 O   0  5  0  0  0  0  0  0  0  0  0  0
    3.1861    2.8725    0.0000 O   0  0  0  0  0  0  0  0  0  0  0  0
    2.2397    1.1614    0.0000 C   0  0  0  0  0  0  0  0  0  0  0  0
    1.4147    1.1614    0.0000 C   0  0  0  0  0  0  0  0  0  0  0  0
    0.3751    2.2010    0.0000 H   0  0  0  0  0  0  0  0  0  0  0  0
    3.2792    2.2010    0.0000 H   0  0  0  0  0  0  0  0  0  0  0  0
  2  1  1  0  0  0  0
  3  1  2  0  0  0  0
  4  1  1  0  0  0  0
  5  4  1  0  0  0  0
  6  4  1  0  0  0  0
  7  4  1  0  0  0  0
  8  5  1  0  0  0  0
  9  5  2  0  0  0  0
 10  6  1  0  0  0  0
 11  7  1  0  0  0  0
 11 10  1  0  0  0  0
  7 12  1  0  0  0  0
  6 13  1  0  0  0  0
M  CHG  4   1   1   2  -1   5   1   8  -1
M  END
> <NSC>
157979

> <Saline vs. Saline with Tween-80>
Saline with Tween-80

$$$$
157981
  Mrv0541 09201616572D          

 10 10  0  0  0  0            999 V2000
   -3.2585    1.8677    0.0000 Cl  0  0  0  0  0  0  0  0  0  0  0  0
   -2.7064    1.2547    0.0000 Pt  0  0  0  0  0  0  0  0  0  0  0  0
   -2.1544    1.8677    0.0000 Cl  0  0  0  0  0  0  0  0  0  0  0  0
   -2.0390    0.7697    0.0000 N   0  0  0  0  0  0  0  0  0  0  0  0
   -3.3739    0.7697    0.0000 N   0  0  0  0  0  0  0  0  0  0  0  0
   -2.2939   -0.0149    0.0000 C   0  0  0  0  0  0  0  0  0  0  0  0
   -3.1189   -0.0149    0.0000 C   0  0  0  0  0  0  0  0  0  0  0  0
   -1.8090   -0.6823    0.0000 C   0  0  0  0  0  0  0  0  0  0  0  0
   -4.1585    1.0246    0.0000 H   0  0  0  0  0  0  0  0  0  0  0  0
   -1.2543    1.0246    0.0000 H   0  0  0  0  0  0  0  0  0  0  0  0
  2  1  1  0  0  0  0
  3  2  1  0  0  0  0
  4  2  1  0  0  0  0
  5  2  1  0  0  0  0
  6  4  1  0  0  0  0
  7  5  1  0  0  0  0
  8  6  1  0  0  0  0
  7  6  1  0  0  0  0
  5  9  1  0  0  0  0
  4 10  1  0  0  0  0
M  END
> <NSC>
157981

> <Saline vs. HPC>
Saline

$$$$
159842
  Mrv0541 09201616572D          

 28 26  0  0  0  0            999 V2000
   -4.3421   -4.9501    0.0000 Pt  0  0  0  0  0  0  0  0  0  0  0  0
   -5.0566   -5.3626    0.0000 Cl  0  0  0  0  0  0  0  0  0  0  0  0
   -5.0566   -4.5375    0.0000 Cl  0  0  0  0  0  0  0  0  0  0  0  0
   -4.3421   -4.1250    0.0000 Cl  0  0  0  0  0  0  0  0  0  0  0  0
   -3.6277   -4.5375    0.0000 Cl  0  0  0  0  0  0  0  0  0  0  0  0
   -3.6277   -5.3626    0.0000 Cl  0  0  0  0  0  0  0  0  0  0  0  0
   -4.3421   -5.7751    0.0000 Cl  0  0  0  0  0  0  0  0  0  0  0  0
   -4.6994   -2.0625    0.0000 C   0  0  0  0  0  0  0  0  0  0  0  0
   -5.4139   -1.6500    0.0000 N   0  0  0  0  0  0  0  0  0  0  0  0
   -3.9849   -1.6500    0.0000 C   0  0  0  0  0  0  0  0  0  0  0  0
   -4.6994   -2.8875    0.0000 C   0  0  0  0  0  0  0  0  0  0  0  0
   -6.1283   -2.0625    0.0000 N   0  0  0  0  0  0  0  0  0  0  0  0
   -3.2704   -2.0625    0.0000 N   0  0  0  0  0  0  0  0  0  0  0  0
   -6.8428   -1.6500    0.0000 C   0  0  0  0  0  0  0  0  0  0  0  0
   -2.5559   -1.6500    0.0000 N   0  0  0  0  0  0  0  0  0  0  0  0
   -6.8428   -0.8250    0.0000 N   0  0  0  0  0  0  0  0  0  0  0  0
   -7.5573   -2.0625    0.0000 N   0  0  0  0  0  0  0  0  0  0  0  0
   -1.8415   -2.0625    0.0000 C   0  0  0  0  0  0  0  0  0  0  0  0
   -1.8415   -2.8875    0.0000 N   0  0  0  0  0  0  0  0  0  0  0  0
   -1.1270   -1.6500    0.0000 N   0  0  0  0  0  0  0  0  0  0  0  0
   -0.4125   -2.0625    0.0000 H   0  0  0  0  0  0  0  0  0  0  0  0
   -1.1270   -0.8250    0.0000 H   0  0  0  0  0  0  0  0  0  0  0  0
   -1.1270   -3.3000    0.0000 H   0  0  0  0  0  0  0  0  0  0  0  0
   -2.5559   -3.3000    0.0000 H   0  0  0  0  0  0  0  0  0  0  0  0
   -7.5573   -2.8875    0.0000 H   0  0  0  0  0  0  0  0  0  0  0  0
   -8.2718   -1.6500    0.0000 H   0  0  0  0  0  0  0  0  0  0  0  0
   -7.5573   -0.4125    0.0000 H   0  0  0  0  0  0  0  0  0  0  0  0
   -6.1283   -0.4125    0.0000 H   0  0  0  0  0  0  0  0  0  0  0  0
  2  1  1  0  0  0  0
  3  1  1  0  0  0  0
  4  1  1  0  0  0  0
  5  1  1  0  0  0  0
  6  1  1  0  0  0  0
  7  1  1  0  0  0  0
  9  8  2  0  0  0  0
 10  8  1  0  0  0  0
 11  8  1  0  0  0  0
 12  9  1  0  0  0  0
 13 10  2  0  0  0  0
 14 12  2  0  0  0  0
 15 13  1  0  0  0  0
 16 14  1  0  0  0  0
 17 14  1  0  0  0  0
 18 15  2  0  0  0  0
 19 18  1  0  0  0  0
 20 18  1  0  0  0  0
 20 21  1  0  0  0  0
 20 22  1  0  0  0  0
 19 23  1  0  0  0  0
 19 24  1  0  0  0  0
 17 25  1  0  0  0  0
 17 26  1  0  0  0  0
 16 27  1  0  0  0  0
 16 28  1  0  0  0  0
M  END
> <NSC>
159842

> <Saline vs. HPC>
HPC

$$$$
162491
  Mrv0541 09201616572D          

 18 17  0  0  0  0            999 V2000
   -1.5073   -2.9966    0.0000 Pt  0  0  0  0  0  0  0  0  0  0  0  0
   -2.2217   -3.4091    0.0000 N   0  0  0  0  0  0  0  0  0  0  0  0
   -1.5073   -4.5001    0.0000 N   0  0  0  0  0  0  0  0  0  0  0  0
   -0.2052   -3.7483    0.0000 N   0  0  0  0  0  0  0  0  0  0  0  0
   -0.7928   -2.5841    0.0000 N   0  0  0  0  0  0  0  0  0  0  0  0
   -1.5073   -2.1716    0.0000 N   0  0  0  0  0  0  0  0  0  0  0  0
   -2.2217   -2.5841    0.0000 O   0  0  0  0  0  0  0  0  0  0  0  0
   -2.9362   -2.9966    0.0000 H   0  0  0  0  0  0  0  0  0  0  0  0
   -2.2217   -1.7591    0.0000 H   0  0  0  0  0  0  0  0  0  0  0  0
   -0.7928   -1.7590    0.0000 H   0  0  0  0  0  0  0  0  0  0  0  0
   -0.7928   -1.7590    0.0000 H   0  0  0  0  0  0  0  0  0  0  0  0
   -0.0783   -2.9965    0.0000 H   0  0  0  0  0  0  0  0  0  0  0  0
    0.5093   -3.3358    0.0000 H   0  0  0  0  0  0  0  0  0  0  0  0
   -0.2052   -4.5733    0.0000 H   0  0  0  0  0  0  0  0  0  0  0  0
   -0.7928   -4.9126    0.0000 H   0  0  0  0  0  0  0  0  0  0  0  0
   -2.2217   -4.9126    0.0000 H   0  0  0  0  0  0  0  0  0  0  0  0
   -2.2217   -4.2341    0.0000 H   0  0  0  0  0  0  0  0  0  0  0  0
   -2.9362   -2.9966    0.0000 H   0  0  0  0  0  0  0  0  0  0  0  0
  2  1  1  0  0  0  0
  3  1  1  0  0  0  0
  4  1  1  0  0  0  0
  5  1  1  0  0  0  0
  6  1  1  0  0  0  0
  7  1  1  0  0  0  0
  7  8  1  0  0  0  0
  6  9  1  0  0  0  0
  6 10  1  0  0  0  0
  5 11  1  0  0  0  0
  5 12  1  0  0  0  0
  4 13  1  0  0  0  0
  4 14  1  0  0  0  0
  3 15  1  0  0  0  0
  3 16  1  0  0  0  0
  2 17  1  0  0  0  0
  2 18  1  0  0  0  0
M  END
> <NSC>
162491

> <Saline vs. HPC>
Saline

$$$$
170895
  Mrv0541 09201616572D          

 13 14  0  0  0  0            999 V2000
    4.0971    2.4166    0.0000 Cl  0  0  0  0  0  0  0  0  0  0  0  0
    3.4840    1.8646    0.0000 Pt  0  0  0  0  0  0  0  0  0  0  0  0
    4.0971    1.3125    0.0000 Cl  0  0  0  0  0  0  0  0  0  0  0  0
    2.9990    1.1971    0.0000 N   0  0  0  0  0  0  0  0  0  0  0  0
    2.9990    2.5320    0.0000 N   0  0  0  0  0  0  0  0  0  0  0  0
    2.2144    1.4521    0.0000 C   0  0  0  0  0  0  0  0  0  0  0  0
    2.2144    2.2771    0.0000 C   0  0  0  0  0  0  0  0  0  0  0  0
    1.4999    1.0396    0.0000 C   0  0  0  0  0  0  0  0  0  0  0  0
    1.4999    2.6896    0.0000 C   0  0  0  0  0  0  0  0  0  0  0  0
    0.7855    1.4521    0.0000 C   0  0  0  0  0  0  0  0  0  0  0  0
    0.7855    2.2771    0.0000 C   0  0  0  0  0  0  0  0  0  0  0  0
    3.2540    3.3167    0.0000 H   0  0  0  0  0  0  0  0  0  0  0  0
    3.2540    0.4125    0.0000 H   0  0  0  0  0  0  0  0  0  0  0  0
  2  1  1  0  0  0  0
  3  2  1  0  0  0  0
  4  2  1  0  0  0  0
  5  2  1  0  0  0  0
  6  4  1  0  0  0  0
  7  5  1  0  0  0  0
  8  6  2  0  0  0  0
  9  7  2  0  0  0  0
 10  8  1  0  0  0  0
 11  9  1  0  0  0  0
  7  6  1  0  0  0  0
 11 10  2  0  0  0  0
  5 12  1  0  0  0  0
  4 13  1  0  0  0  0
M  END
> <NSC>
170895

> <Saline vs. HPC>
Saline

$$$$
170896
  Mrv0541 09201616572D          

  9 10  0  0  0  0            999 V2000
   -1.9519   -1.2375    0.0000 Pt  0  0  0  0  0  0  0  0  0  0  0  0
   -1.9519   -2.0625    0.0000 Cl  0  0  0  0  0  0  0  0  0  0  0  0
   -1.9519   -0.4125    0.0000 Cl  0  0  0  0  0  0  0  0  0  0  0  0
   -1.1269   -1.2375    0.0000 N   0  0  0  0  0  0  0  0  0  0  0  0
   -2.7770   -1.2375    0.0000 N   0  0  0  0  0  0  0  0  0  0  0  0
   -0.4125   -1.6500    0.0000 C   0  0  0  0  0  0  0  0  0  0  0  0
   -0.4125   -0.8250    0.0000 C   0  0  0  0  0  0  0  0  0  0  0  0
   -3.4915   -0.8250    0.0000 C   0  0  0  0  0  0  0  0  0  0  0  0
   -3.4915   -1.6500    0.0000 C   0  0  0  0  0  0  0  0  0  0  0  0
  2  1  1  0  0  0  0
  3  1  1  0  0  0  0
  4  1  1  0  0  0  0
  5  1  1  0  0  0  0
  6  4  1  0  0  0  0
  7  4  1  0  0  0  0
  8  5  1  0  0  0  0
  9  5  1  0  0  0  0
  7  6  1  0  0  0  0
  9  8  1  0  0  0  0
M  END
> <NSC>
170896

> <Saline vs. HPC>
Equal

$$$$
170898
  Mrv0541 09201616572D          

 17 18  0  0  0  0            999 V2000
    1.8308    1.9683    0.0000 N   0  0  0  0  0  0  0  0  0  0  0  0
    2.4439    2.5204    0.0000 Pt  0  0  0  0  0  0  0  0  0  0  0  0
    1.0462    2.2233    0.0000 C   0  0  0  0  0  0  0  0  0  0  0  0
    3.0570    3.0724    0.0000 N   0  0  0  0  0  0  0  0  0  0  0  0
    2.9960    1.9073    0.0000 Cl  0  0  0  0  0  0  0  0  0  0  0  0
    1.8919    3.1335    0.0000 Cl  0  0  0  0  0  0  0  0  0  0  0  0
    0.7913    3.0079    0.0000 C   0  0  0  0  0  0  0  0  0  0  0  0
    0.3788    1.7383    0.0000 C   0  0  0  0  0  0  0  0  0  0  0  0
    3.8416    2.8175    0.0000 C   0  0  0  0  0  0  0  0  0  0  0  0
   -0.0337    3.0079    0.0000 C   0  0  0  0  0  0  0  0  0  0  0  0
   -0.2886    2.2233    0.0000 C   0  0  0  0  0  0  0  0  0  0  0  0
    4.0966    2.0329    0.0000 C   0  0  0  0  0  0  0  0  0  0  0  0
    4.5091    3.3024    0.0000 C   0  0  0  0  0  0  0  0  0  0  0  0
    4.9216    2.0329    0.0000 C   0  0  0  0  0  0  0  0  0  0  0  0
    5.1765    2.8175    0.0000 C   0  0  0  0  0  0  0  0  0  0  0  0
    2.8855    3.8794    0.0000 H   0  0  0  0  0  0  0  0  0  0  0  0
    2.0024    1.1614    0.0000 H   0  0  0  0  0  0  0  0  0  0  0  0
  2  1  1  0  0  0  0
  3  1  1  0  0  0  0
  4  2  1  0  0  0  0
  5  2  1  0  0  0  0
  6  2  1  0  0  0  0
  7  3  1  0  0  0  0
  8  3  1  0  0  0  0
  9  4  1  0  0  0  0
 10  7  1  0  0  0  0
 11  8  1  0  0  0  0
 12  9  1  0  0  0  0
 13  9  1  0  0  0  0
 14 12  1  0  0  0  0
 15 13  1  0  0  0  0
 11 10  1  0  0  0  0
 15 14  1  0  0  0  0
  4 16  1  0  0  0  0
  1 17  1  0  0  0  0
M  END
> <NSC>
170898

> <HPC vs. Saline with Tween-80>
Saline with Tween-80

> <Saline vs. HPC>
Saline

> <Saline vs. Saline with Tween-80>
Saline with Tween-80

$$$$
175426
  Mrv0541 09201616572D          

 11 10  0  0  0  0            999 V2000
    0.2587   -2.8521    0.0000 Pt  0  2  0  0  0  0  0  0  0  0  0  0
   -0.1538   -3.5665    0.0000 Cl  0  5  0  0  0  0  0  0  0  0  0  0
   -0.4558   -2.4396    0.0000 Cl  0  5  0  0  0  0  0  0  0  0  0  0
    0.9731   -3.2646    0.0000 N   0  0  0  0  0  0  0  0  0  0  0  0
    0.6712   -2.1375    0.0000 N   0  0  0  0  0  0  0  0  0  0  0  0
    0.2587   -1.4231    0.0000 H   0  0  0  0  0  0  0  0  0  0  0  0
    1.4962   -2.1375    0.0000 H   0  0  0  0  0  0  0  0  0  0  0  0
    1.6876   -2.8521    0.0000 H   0  0  0  0  0  0  0  0  0  0  0  0
    0.9731   -4.0896    0.0000 H   0  0  0  0  0  0  0  0  0  0  0  0
   -1.1703   -2.8521    0.0000 H   0  0  0  0  0  0  0  0  0  0  0  0
    0.2587   -4.2810    0.0000 H   0  0  0  0  0  0  0  0  0  0  0  0
  2  1  1  0  0  0  0
  3  1  1  0  0  0  0
  4  1  1  0  0  0  0
  5  1  1  0  0  0  0
  5  6  1  0  0  0  0
  5  7  1  0  0  0  0
  4  8  1  0  0  0  0
  4  9  1  0  0  0  0
  3 10  1  0  0  0  0
  2 11  1  0  0  0  0
M  CHG  3   1   2   2  -1   3  -1
M  END
> <NSC>
175426

> <HPC vs. Saline with Tween-80>
Saline with Tween-80

> <Saline vs. HPC>
Saline

> <Saline vs. Water>
Saline

> <Water vs. HPC>
Water

$$$$
182394
  Mrv0541 09201616572D          

 19 20  0  0  0  0            999 V2000
   -3.7125   -1.1269    0.0000 Pt  0  0  0  0  0  0  0  0  0  0  0  0
   -4.1250   -0.4125    0.0000 Cl  0  0  0  0  0  0  0  0  0  0  0  0
   -3.3000   -0.4125    0.0000 Cl  0  0  0  0  0  0  0  0  0  0  0  0
   -3.3000   -1.8415    0.0000 Cl  0  0  0  0  0  0  0  0  0  0  0  0
   -4.1250   -1.8415    0.0000 Cl  0  0  0  0  0  0  0  0  0  0  0  0
   -2.8875   -1.1269    0.0000 N   0  0  0  0  0  0  0  0  0  0  0  0
   -4.5375   -1.1270    0.0000 N   0  0  0  0  0  0  0  0  0  0  0  0
   -2.4750   -1.8415    0.0000 C   0  0  0  0  0  0  0  0  0  0  0  0
   -2.4750   -0.4125    0.0000 C   0  0  0  0  0  0  0  0  0  0  0  0
   -4.9500   -0.4125    0.0000 C   0  0  0  0  0  0  0  0  0  0  0  0
   -4.9500   -1.8415    0.0000 C   0  0  0  0  0  0  0  0  0  0  0  0
   -1.6500   -1.8415    0.0000 C   0  0  0  0  0  0  0  0  0  0  0  0
   -1.6500   -0.4125    0.0000 C   0  0  0  0  0  0  0  0  0  0  0  0
   -5.7750   -0.4125    0.0000 C   0  0  0  0  0  0  0  0  0  0  0  0
   -5.7750   -1.8415    0.0000 C   0  0  0  0  0  0  0  0  0  0  0  0
   -1.2375   -1.1269    0.0000 N   0  0  0  0  0  0  0  0  0  0  0  0
   -6.1875   -1.1270    0.0000 N   0  0  0  0  0  0  0  0  0  0  0  0
   -7.0125   -1.1270    0.0000 H   0  0  0  0  0  0  0  0  0  0  0  0
   -0.4125   -1.1269    0.0000 H   0  0  0  0  0  0  0  0  0  0  0  0
  2  1  1  0  0  0  0
  3  1  1  0  0  0  0
  4  1  1  0  0  0  0
  5  1  1  0  0  0  0
  6  1  1  0  0  0  0
  7  1  1  0  0  0  0
  8  6  1  0  0  0  0
  9  6  1  0  0  0  0
 10  7  1  0  0  0  0
 11  7  1  0  0  0  0
 12  8  1  0  0  0  0
 13  9  1  0  0  0  0
 14 10  1  0  0  0  0
 15 11  1  0  0  0  0
 16 12  1  0  0  0  0
 17 14  1  0  0  0  0
 16 13  1  0  0  0  0
 17 15  1  0  0  0  0
 17 18  1  0  0  0  0
 16 19  1  0  0  0  0
M  END
> <NSC>
182394

> <Saline vs. HPC>
Saline

$$$$
183770
  Mrv0541 09201616572D          

 29 32  0  0  0  0            999 V2000
    5.3625    1.1270    0.0000 Pt  0  0  0  0  0  0  0  0  0  0  0  0
    5.7750    0.4125    0.0000 Cl  0  0  0  0  0  0  0  0  0  0  0  0
    4.9500    0.4125    0.0000 Cl  0  0  0  0  0  0  0  0  0  0  0  0
    4.9500    1.8415    0.0000 Cl  0  0  0  0  0  0  0  0  0  0  0  0
    5.7750    1.8415    0.0000 Cl  0  0  0  0  0  0  0  0  0  0  0  0
    6.1875    1.1270    0.0000 N   0  0  0  0  0  0  0  0  0  0  0  0
    4.5375    1.1270    0.0000 N   0  0  0  0  0  0  0  0  0  0  0  0
    6.6000    1.8415    0.0000 C   0  0  0  0  0  0  0  0  0  0  0  0
    6.6000    0.4125    0.0000 C   0  0  0  0  0  0  0  0  0  0  0  0
    4.1250    0.4125    0.0000 C   0  0  0  0  0  0  0  0  0  0  0  0
    4.1250    1.8415    0.0000 C   0  0  0  0  0  0  0  0  0  0  0  0
    7.4250    1.8415    0.0000 C   0  0  0  0  0  0  0  0  0  0  0  0
    7.4250    0.4125    0.0000 C   0  0  0  0  0  0  0  0  0  0  0  0
    3.3000    0.4125    0.0000 C   0  0  0  0  0  0  0  0  0  0  0  0
    3.3000    1.8415    0.0000 C   0  0  0  0  0  0  0  0  0  0  0  0
    7.8375    1.1269    0.0000 C   0  0  0  0  0  0  0  0  0  0  0  0
    2.8875    1.1270    0.0000 C   0  0  0  0  0  0  0  0  0  0  0  0
    8.6625    1.1269    0.0000 C   0  0  0  0  0  0  0  0  0  0  0  0
    2.0625    1.1270    0.0000 C   0  0  0  0  0  0  0  0  0  0  0  0
    9.0750    1.8415    0.0000 C   0  0  0  0  0  0  0  0  0  0  0  0
    9.0750    0.4125    0.0000 C   0  0  0  0  0  0  0  0  0  0  0  0
    1.6500    0.4125    0.0000 C   0  0  0  0  0  0  0  0  0  0  0  0
    1.6500    1.8415    0.0000 C   0  0  0  0  0  0  0  0  0  0  0  0
    9.9000    1.8415    0.0000 C   0  0  0  0  0  0  0  0  0  0  0  0
    9.9000    0.4125    0.0000 C   0  0  0  0  0  0  0  0  0  0  0  0
    0.8250    0.4125    0.0000 C   0  0  0  0  0  0  0  0  0  0  0  0
    0.8250    1.8415    0.0000 C   0  0  0  0  0  0  0  0  0  0  0  0
   10.3125    1.1269    0.0000 C   0  0  0  0  0  0  0  0  0  0  0  0
    0.4125    1.1270    0.0000 C   0  0  0  0  0  0  0  0  0  0  0  0
  2  1  1  0  0  0  0
  3  1  1  0  0  0  0
  4  1  1  0  0  0  0
  5  1  1  0  0  0  0
  6  1  1  0  0  0  0
  7  1  1  0  0  0  0
  8  6  1  0  0  0  0
  9  6  1  0  0  0  0
 10  7  1  0  0  0  0
 11  7  1  0  0  0  0
 12  8  1  0  0  0  0
 13  9  1  0  0  0  0
 14 10  1  0  0  0  0
 15 11  1  0  0  0  0
 16 12  1  0  0  0  0
 17 14  1  0  0  0  0
 18 16  1  0  0  0  0
 19 17  1  0  0  0  0
 20 18  2  0  0  0  0
 21 18  1  0  0  0  0
 22 19  2  0  0  0  0
 23 19  1  0  0  0  0
 24 20  1  0  0  0  0
 25 21  2  0  0  0  0
 26 22  1  0  0  0  0
 27 23  2  0  0  0  0
 28 24  2  0  0  0  0
 29 26  2  0  0  0  0
 16 13  1  0  0  0  0
 17 15  1  0  0  0  0
 28 25  1  0  0  0  0
 29 27  1  0  0  0  0
M  END
> <NSC>
183770

> <Water vs. HPC>
HPC

$$$$
194814
  Mrv0541 09201616572D          

 13 14  0  0  0  0            999 V2000
    4.0971    2.4166    0.0000 Cl  0  0  0  0  0  0  0  0  0  0  0  0
    3.4840    1.8646    0.0000 Pt  0  0  0  0  0  0  0  0  0  0  0  0
    4.0971    1.3125    0.0000 Cl  0  0  0  0  0  0  0  0  0  0  0  0
    2.9990    1.1971    0.0000 N   0  0  0  0  0  0  0  0  0  0  0  0
    2.9990    2.5320    0.0000 N   0  0  0  0  0  0  0  0  0  0  0  0
    2.2144    1.4521    0.0000 C   0  0  0  0  0  0  0  0  0  0  0  0
    2.2144    2.2771    0.0000 C   0  0  0  0  0  0  0  0  0  0  0  0
    1.4999    1.0396    0.0000 C   0  0  0  0  0  0  0  0  0  0  0  0
    1.4999    2.6896    0.0000 C   0  0  0  0  0  0  0  0  0  0  0  0
    0.7855    1.4521    0.0000 C   0  0  0  0  0  0  0  0  0  0  0  0
    0.7855    2.2771    0.0000 C   0  0  0  0  0  0  0  0  0  0  0  0
    3.2540    3.3167    0.0000 H   0  0  0  0  0  0  0  0  0  0  0  0
    3.2540    0.4125    0.0000 H   0  0  0  0  0  0  0  0  0  0  0  0
  2  1  1  0  0  0  0
  3  2  1  0  0  0  0
  4  2  1  0  0  0  0
  5  2  1  0  0  0  0
  6  4  1  0  0  0  0
  7  5  1  0  0  0  0
  8  6  1  0  0  0  0
  9  7  1  0  0  0  0
 10  8  1  0  0  0  0
 11  9  1  0  0  0  0
  7  6  1  0  0  0  0
 11 10  1  0  0  0  0
  5 12  1  0  0  0  0
  4 13  1  0  0  0  0
M  END
> <NSC>
194814

> <HPC vs. Saline with Tween-80>
HPC

> <Saline vs. Saline with Tween-80>
Saline

$$$$
212546
  Mrv0541 09201616572D          

 22 23  0  0  0  0            999 V2000
   -5.6349   -1.2375    0.0000 P   0  0  0  0  0  0  0  0  0  0  0  0
   -5.6349   -0.4125    0.0000 S   0  0  0  0  0  0  0  0  0  0  0  0
   -4.8099   -1.2375    0.0000 N   0  0  0  0  0  0  0  0  0  0  0  0
   -5.6349   -2.0625    0.0000 N   0  0  0  0  0  0  0  0  0  0  0  0
   -6.4599   -1.2375    0.0000 N   0  0  0  0  0  0  0  0  0  0  0  0
   -4.0955   -1.6500    0.0000 C   0  0  0  0  0  0  0  0  0  0  0  0
   -4.0955   -0.8250    0.0000 C   0  0  0  0  0  0  0  0  0  0  0  0
   -6.0474   -2.7770    0.0000 C   0  0  0  0  0  0  0  0  0  0  0  0
   -5.2224   -2.7770    0.0000 C   0  0  0  0  0  0  0  0  0  0  0  0
   -7.1744   -0.8250    0.0000 C   0  0  0  0  0  0  0  0  0  0  0  0
   -7.1744   -1.6500    0.0000 C   0  0  0  0  0  0  0  0  0  0  0  0
   -1.8415   -1.8415    0.0000 Pt  0  2  0  0  0  0  0  0  0  0  0  0
   -2.5560   -1.4290    0.0000 Cl  0  5  0  0  0  0  0  0  0  0  0  0
   -1.4290   -1.1269    0.0000 Cl  0  5  0  0  0  0  0  0  0  0  0  0
   -2.2540   -2.5559    0.0000 N   0  0  0  0  0  0  0  0  0  0  0  0
   -1.1271   -2.2540    0.0000 N   0  0  0  0  0  0  0  0  0  0  0  0
   -0.4126   -1.8415    0.0000 H   0  0  0  0  0  0  0  0  0  0  0  0
   -1.1271   -3.0790    0.0000 H   0  0  0  0  0  0  0  0  0  0  0  0
   -1.8415   -3.2704    0.0000 H   0  0  0  0  0  0  0  0  0  0  0  0
   -3.0790   -2.5559    0.0000 H   0  0  0  0  0  0  0  0  0  0  0  0
   -1.8415   -0.4125    0.0000 H   0  0  0  0  0  0  0  0  0  0  0  0
   -3.2705   -1.8415    0.0000 H   0  0  0  0  0  0  0  0  0  0  0  0
  2  1  2  0  0  0  0
  3  1  1  0  0  0  0
  4  1  1  0  0  0  0
  5  1  1  0  0  0  0
  6  3  1  0  0  0  0
  7  3  1  0  0  0  0
  8  4  1  0  0  0  0
  9  4  1  0  0  0  0
 10  5  1  0  0  0  0
 11  5  1  0  0  0  0
 13 12  1  0  0  0  0
 14 12  1  0  0  0  0
 15 12  1  0  0  0  0
 16 12  1  0  0  0  0
  7  6  1  0  0  0  0
  9  8  1  0  0  0  0
 11 10  1  0  0  0  0
 16 17  1  0  0  0  0
 16 18  1  0  0  0  0
 15 19  1  0  0  0  0
 15 20  1  0  0  0  0
 14 21  1  0  0  0  0
 13 22  1  0  0  0  0
M  CHG  3  12   2  13  -1  14  -1
M  END
> <NSC>
212546

> <Saline vs. HPC>
Equal

$$$$
212547
  Mrv0541 09201616572D          

 22 23  0  0  0  0            999 V2000
   -5.6349   -1.2375    0.0000 P   0  0  0  0  0  0  0  0  0  0  0  0
   -5.6349   -0.4125    0.0000 S   0  0  0  0  0  0  0  0  0  0  0  0
   -4.8099   -1.2375    0.0000 N   0  0  0  0  0  0  0  0  0  0  0  0
   -5.6349   -2.0625    0.0000 N   0  0  0  0  0  0  0  0  0  0  0  0
   -6.4599   -1.2375    0.0000 N   0  0  0  0  0  0  0  0  0  0  0  0
   -4.0955   -1.6500    0.0000 C   0  0  0  0  0  0  0  0  0  0  0  0
   -4.0955   -0.8250    0.0000 C   0  0  0  0  0  0  0  0  0  0  0  0
   -6.0474   -2.7770    0.0000 C   0  0  0  0  0  0  0  0  0  0  0  0
   -5.2224   -2.7770    0.0000 C   0  0  0  0  0  0  0  0  0  0  0  0
   -7.1744   -0.8250    0.0000 C   0  0  0  0  0  0  0  0  0  0  0  0
   -7.1744   -1.6500    0.0000 C   0  0  0  0  0  0  0  0  0  0  0  0
   -1.8415   -1.8415    0.0000 Pt  0  2  0  0  0  0  0  0  0  0  0  0
   -2.5560   -1.4290    0.0000 Cl  0  5  0  0  0  0  0  0  0  0  0  0
   -1.4290   -1.1269    0.0000 Cl  0  5  0  0  0  0  0  0  0  0  0  0
   -2.2540   -2.5559    0.0000 N   0  0  0  0  0  0  0  0  0  0  0  0
   -1.1271   -2.2540    0.0000 N   0  0  0  0  0  0  0  0  0  0  0  0
   -0.4126   -1.8415    0.0000 H   0  0  0  0  0  0  0  0  0  0  0  0
   -1.1271   -3.0790    0.0000 H   0  0  0  0  0  0  0  0  0  0  0  0
   -1.8415   -3.2704    0.0000 H   0  0  0  0  0  0  0  0  0  0  0  0
   -3.0790   -2.5559    0.0000 H   0  0  0  0  0  0  0  0  0  0  0  0
   -1.8415   -0.4125    0.0000 H   0  0  0  0  0  0  0  0  0  0  0  0
   -3.2705   -1.8415    0.0000 H   0  0  0  0  0  0  0  0  0  0  0  0
  2  1  2  0  0  0  0
  3  1  1  0  0  0  0
  4  1  1  0  0  0  0
  5  1  1  0  0  0  0
  6  3  1  0  0  0  0
  7  3  1  0  0  0  0
  8  4  1  0  0  0  0
  9  4  1  0  0  0  0
 10  5  1  0  0  0  0
 11  5  1  0  0  0  0
 13 12  1  0  0  0  0
 14 12  1  0  0  0  0
 15 12  1  0  0  0  0
 16 12  1  0  0  0  0
  7  6  1  0  0  0  0
  9  8  1  0  0  0  0
 11 10  1  0  0  0  0
 16 17  1  0  0  0  0
 16 18  1  0  0  0  0
 15 19  1  0  0  0  0
 15 20  1  0  0  0  0
 14 21  1  0  0  0  0
 13 22  1  0  0  0  0
M  CHG  3  12   2  13  -1  14  -1
M  END
> <NSC>
212547

> <Saline vs. HPC>
HPC

$$$$
212548
  Mrv0541 09201616572D          

 22 23  0  0  0  0            999 V2000
   -5.6349   -1.2375    0.0000 P   0  0  0  0  0  0  0  0  0  0  0  0
   -5.6349   -0.4125    0.0000 S   0  0  0  0  0  0  0  0  0  0  0  0
   -4.8099   -1.2375    0.0000 N   0  0  0  0  0  0  0  0  0  0  0  0
   -5.6349   -2.0625    0.0000 N   0  0  0  0  0  0  0  0  0  0  0  0
   -6.4599   -1.2375    0.0000 N   0  0  0  0  0  0  0  0  0  0  0  0
   -4.0955   -1.6500    0.0000 C   0  0  0  0  0  0  0  0  0  0  0  0
   -4.0955   -0.8250    0.0000 C   0  0  0  0  0  0  0  0  0  0  0  0
   -6.0474   -2.7770    0.0000 C   0  0  0  0  0  0  0  0  0  0  0  0
   -5.2224   -2.7770    0.0000 C   0  0  0  0  0  0  0  0  0  0  0  0
   -7.1744   -0.8250    0.0000 C   0  0  0  0  0  0  0  0  0  0  0  0
   -7.1744   -1.6500    0.0000 C   0  0  0  0  0  0  0  0  0  0  0  0
   -1.8415   -1.8415    0.0000 Pt  0  2  0  0  0  0  0  0  0  0  0  0
   -2.5560   -1.4290    0.0000 Cl  0  5  0  0  0  0  0  0  0  0  0  0
   -1.4290   -1.1269    0.0000 Cl  0  5  0  0  0  0  0  0  0  0  0  0
   -2.2540   -2.5559    0.0000 N   0  0  0  0  0  0  0  0  0  0  0  0
   -1.1271   -2.2540    0.0000 N   0  0  0  0  0  0  0  0  0  0  0  0
   -0.4126   -1.8415    0.0000 H   0  0  0  0  0  0  0  0  0  0  0  0
   -1.1271   -3.0790    0.0000 H   0  0  0  0  0  0  0  0  0  0  0  0
   -1.8415   -3.2704    0.0000 H   0  0  0  0  0  0  0  0  0  0  0  0
   -3.0790   -2.5559    0.0000 H   0  0  0  0  0  0  0  0  0  0  0  0
   -1.8415   -0.4125    0.0000 H   0  0  0  0  0  0  0  0  0  0  0  0
   -3.2705   -1.8415    0.0000 H   0  0  0  0  0  0  0  0  0  0  0  0
  2  1  2  0  0  0  0
  3  1  1  0  0  0  0
  4  1  1  0  0  0  0
  5  1  1  0  0  0  0
  6  3  1  0  0  0  0
  7  3  1  0  0  0  0
  8  4  1  0  0  0  0
  9  4  1  0  0  0  0
 10  5  1  0  0  0  0
 11  5  1  0  0  0  0
 13 12  1  0  0  0  0
 14 12  1  0  0  0  0
 15 12  1  0  0  0  0
 16 12  1  0  0  0  0
  7  6  1  0  0  0  0
  9  8  1  0  0  0  0
 11 10  1  0  0  0  0
 16 17  1  0  0  0  0
 16 18  1  0  0  0  0
 15 19  1  0  0  0  0
 15 20  1  0  0  0  0
 14 21  1  0  0  0  0
 13 22  1  0  0  0  0
M  CHG  3  12   2  13  -1  14  -1
M  END
> <NSC>
212548

> <Saline vs. HPC>
Saline

$$$$
215153
  Mrv0541 09201616572D          

 15 16  0  0  0  0            999 V2000
    4.4386    2.4166    0.0000 Cl  0  0  0  0  0  0  0  0  0  0  0  0
    3.8255    1.8646    0.0000 Pt  0  0  0  0  0  0  0  0  0  0  0  0
    4.4386    1.3125    0.0000 Cl  0  0  0  0  0  0  0  0  0  0  0  0
    3.3405    1.1971    0.0000 N   0  0  0  0  0  0  0  0  0  0  0  0
    3.3405    2.5320    0.0000 N   0  0  0  0  0  0  0  0  0  0  0  0
    2.5559    1.4521    0.0000 C   0  0  0  0  0  0  0  0  0  0  0  0
    2.5559    2.2771    0.0000 C   0  0  0  0  0  0  0  0  0  0  0  0
    1.8415    1.0396    0.0000 C   0  0  0  0  0  0  0  0  0  0  0  0
    1.8415    2.6896    0.0000 C   0  0  0  0  0  0  0  0  0  0  0  0
    1.1270    1.4521    0.0000 C   0  0  0  0  0  0  0  0  0  0  0  0
    1.1270    2.2771    0.0000 C   0  0  0  0  0  0  0  0  0  0  0  0
    0.4125    1.0396    0.0000 C   0  0  0  0  0  0  0  0  0  0  0  0
    0.4125    2.6896    0.0000 C   0  0  0  0  0  0  0  0  0  0  0  0
    3.5955    3.3166    0.0000 H   0  0  0  0  0  0  0  0  0  0  0  0
    3.5955    0.4125    0.0000 H   0  0  0  0  0  0  0  0  0  0  0  0
  2  1  1  0  0  0  0
  3  2  1  0  0  0  0
  4  2  1  0  0  0  0
  5  2  1  0  0  0  0
  6  4  1  0  0  0  0
  7  5  1  0  0  0  0
  8  6  2  0  0  0  0
  9  7  2  0  0  0  0
 10  8  1  0  0  0  0
 11  9  1  0  0  0  0
 12 10  1  0  0  0  0
 13 11  1  0  0  0  0
  7  6  1  0  0  0  0
 11 10  2  0  0  0  0
  5 14  1  0  0  0  0
  4 15  1  0  0  0  0
M  END
> <NSC>
215153

> <Saline vs. Water>
Saline

$$$$
218492
  Mrv0541 09201616572D          

 52 56  0  0  0  0            999 V2000
   -3.9915    0.0720    0.0000 Cl  0  0  0  0  0  0  0  0  0  0  0  0
   -3.6559    0.8257    0.0000 Rh  0  0  0  0  0  0  0  0  0  0  0  0
   -4.3478    1.2750    0.0000 Cl  0  0  0  0  0  0  0  0  0  0  0  0
   -3.2434    0.1112    0.0000 N   0  3  0  0  0  0  0  0  0  0  0  0
   -3.8274    1.6326    0.0000 N   0  3  0  0  0  0  0  0  0  0  0  0
   -2.9414    1.2382    0.0000 N   0  3  0  0  0  0  0  0  0  0  0  0
   -4.4629    0.6541    0.0000 N   0  3  0  0  0  0  0  0  0  0  0  0
   -2.4229    0.0250    0.0000 O   0  0  0  0  0  0  0  0  0  0  0  0
   -3.7954   -0.5019    0.0000 C   0  0  0  0  0  0  0  0  0  0  0  0
   -4.6051    1.9080    0.0000 O   0  0  0  0  0  0  0  0  0  0  0  0
   -3.1863    2.1518    0.0000 C   0  0  0  0  0  0  0  0  0  0  0  0
   -2.4186    0.5999    0.0000 O   0  0  0  0  0  0  0  0  0  0  0  0
   -2.4326    1.8163    0.0000 C   0  0  0  0  0  0  0  0  0  0  0  0
   -5.0760    1.2062    0.0000 O   0  0  0  0  0  0  0  0  0  0  0  0
   -4.5491   -0.1664    0.0000 C   0  0  0  0  0  0  0  0  0  0  0  0
   -3.6239   -1.3089    0.0000 C   0  0  0  0  0  0  0  0  0  0  0  0
   -3.2940    2.9698    0.0000 C   0  0  0  0  0  0  0  0  0  0  0  0
   -1.6266    1.9924    0.0000 C   0  0  0  0  0  0  0  0  0  0  0  0
   -5.2636   -0.5789    0.0000 C   0  0  0  0  0  0  0  0  0  0  0  0
   -7.0400    5.6528    0.0000 Pt  0  2  0  0  0  0  0  0  0  0  0  0
   -7.0400    4.8278    0.0000 N   0  0  0  0  0  0  0  0  0  0  0  0
   -7.0400    6.4778    0.0000 N   0  0  0  0  0  0  0  0  0  0  0  0
   -7.8650    5.6528    0.0000 N   0  0  0  0  0  0  0  0  0  0  0  0
   -6.2150    5.6528    0.0000 N   0  0  0  0  0  0  0  0  0  0  0  0
   -6.3256    4.4153    0.0000 C   0  0  0  0  0  0  0  0  0  0  0  0
   -7.7545    4.4153    0.0000 C   0  0  0  0  0  0  0  0  0  0  0  0
   -7.7545    6.8903    0.0000 C   0  0  0  0  0  0  0  0  0  0  0  0
   -6.3256    6.8903    0.0000 C   0  0  0  0  0  0  0  0  0  0  0  0
   -8.2775    4.9384    0.0000 C   0  0  0  0  0  0  0  0  0  0  0  0
   -8.2775    6.3673    0.0000 C   0  0  0  0  0  0  0  0  0  0  0  0
   -5.8025    6.3673    0.0000 C   0  0  0  0  0  0  0  0  0  0  0  0
   -5.8025    4.9384    0.0000 C   0  0  0  0  0  0  0  0  0  0  0  0
   -6.3256    3.5903    0.0000 C   0  0  0  0  0  0  0  0  0  0  0  0
   -7.7545    3.5903    0.0000 C   0  0  0  0  0  0  0  0  0  0  0  0
   -7.7545    7.7153    0.0000 C   0  0  0  0  0  0  0  0  0  0  0  0
   -6.3256    7.7153    0.0000 C   0  0  0  0  0  0  0  0  0  0  0  0
   -9.1025    4.9383    0.0000 C   0  0  0  0  0  0  0  0  0  0  0  0
   -9.1025    6.3673    0.0000 C   0  0  0  0  0  0  0  0  0  0  0  0
   -4.9775    6.3673    0.0000 C   0  0  0  0  0  0  0  0  0  0  0  0
   -4.9775    4.9384    0.0000 C   0  0  0  0  0  0  0  0  0  0  0  0
   -7.0400    3.1778    0.0000 C   0  0  0  0  0  0  0  0  0  0  0  0
   -7.0400    8.1278    0.0000 C   0  0  0  0  0  0  0  0  0  0  0  0
   -9.5150    5.6528    0.0000 C   0  0  0  0  0  0  0  0  0  0  0  0
   -4.5650    5.6528    0.0000 C   0  0  0  0  0  0  0  0  0  0  0  0
   -7.0400    2.3528    0.0000 C   0  0  0  0  0  0  0  0  0  0  0  0
   -7.0400    8.9528    0.0000 C   0  0  0  0  0  0  0  0  0  0  0  0
  -10.3400    5.6528    0.0000 C   0  0  0  0  0  0  0  0  0  0  0  0
   -3.7400    5.6528    0.0000 C   0  0  0  0  0  0  0  0  0  0  0  0
   -5.8606    0.9512    0.0000 H   0  0  0  0  0  0  0  0  0  0  0  0
   -1.6045    0.7336    0.0000 H   0  0  0  0  0  0  0  0  0  0  0  0
   -4.7555    2.7192    0.0000 H   0  0  0  0  0  0  0  0  0  0  0  0
   -2.0874   -0.7288    0.0000 H   0  0  0  0  0  0  0  0  0  0  0  0
  2  1  1  0  0  0  0
  3  2  1  0  0  0  0
  4  2  1  0  0  0  0
  5  2  1  0  0  0  0
  6  2  1  0  0  0  0
  7  2  1  0  0  0  0
  8  4  1  0  0  0  0
  9  4  2  0  0  0  0
 10  5  1  0  0  0  0
 11  5  2  0  0  0  0
 12  6  1  0  0  0  0
 13  6  2  0  0  0  0
 14  7  1  0  0  0  0
 15  7  2  0  0  0  0
 16  9  1  0  0  0  0
 17 11  1  0  0  0  0
 18 13  1  0  0  0  0
 19 15  1  0  0  0  0
 21 20  1  0  0  0  0
 22 20  1  0  0  0  0
 23 20  1  0  0  0  0
 24 20  1  0  0  0  0
 25 21  1  0  0  0  0
 26 21  1  0  0  0  0
 27 22  1  0  0  0  0
 28 22  1  0  0  0  0
 29 23  1  0  0  0  0
 30 23  1  0  0  0  0
 31 24  1  0  0  0  0
 32 24  1  0  0  0  0
 33 25  1  0  0  0  0
 34 26  1  0  0  0  0
 35 27  1  0  0  0  0
 36 28  1  0  0  0  0
 37 29  1  0  0  0  0
 38 30  1  0  0  0  0
 39 31  1  0  0  0  0
 40 32  1  0  0  0  0
 41 33  1  0  0  0  0
 42 35  1  0  0  0  0
 43 37  1  0  0  0  0
 44 39  1  0  0  0  0
 45 41  1  0  0  0  0
 46 42  1  0  0  0  0
 47 43  1  0  0  0  0
 48 44  1  0  0  0  0
 15  9  1  0  0  0  0
 13 11  1  0  0  0  0
 41 34  1  0  0  0  0
 42 36  1  0  0  0  0
 43 38  1  0  0  0  0
 44 40  1  0  0  0  0
 14 49  1  0  0  0  0
 12 50  1  0  0  0  0
 10 51  1  0  0  0  0
  8 52  1  0  0  0  0
M  CHG  5   4   1   5   1   6   1   7   1  20   2
M  END
> <NSC>
218492

> <Saline vs. Water>
Water

$$$$
234734
  Mrv0541 09201616572D          

 11 10  0  0  0  0            999 V2000
   -1.1230   -1.9497    0.0000 Pt  0  0  0  0  0  0  0  0  0  0  0  0
   -0.0093   -1.9497    0.0000 S   0  0  0  0  0  0  0  0  0  0  0  0
   -1.9480   -1.9497    0.0000 Cl  0  0  0  0  0  0  0  0  0  0  0  0
   -1.1230   -1.1247    0.0000 Cl  0  0  0  0  0  0  0  0  0  0  0  0
   -1.1230   -3.0634    0.0000 N   0  0  0  0  0  0  0  0  0  0  0  0
    0.6581   -1.4648    0.0000 C   0  0  0  0  0  0  0  0  0  0  0  0
    0.6581   -2.4346    0.0000 C   0  0  0  0  0  0  0  0  0  0  0  0
   -0.2642   -2.7343    0.0000 O   0  0  0  0  0  0  0  0  0  0  0  0
   -1.8375   -3.4759    0.0000 H   0  0  0  0  0  0  0  0  0  0  0  0
   -0.4086   -3.4759    0.0000 H   0  0  0  0  0  0  0  0  0  0  0  0
   -0.2642   -1.1651    0.0000 H   0  0  0  0  0  0  0  0  0  0  0  0
  2  1  1  0  0  0  0
  3  1  1  0  0  0  0
  4  1  1  0  0  0  0
  5  1  1  0  0  0  0
  6  2  1  0  0  0  0
  7  2  1  0  0  0  0
  8  2  2  0  0  0  0
  5  9  1  0  0  0  0
  5 10  1  0  0  0  0
  2 11  1  0  0  0  0
M  END
> <NSC>
234734

> <Saline vs. Water>
Water

$$$$
234739
  Mrv0541 09201616572D          

 46 48  0  0  0  0            999 V2000
   -6.5300    4.7695    0.0000 Pt  0  0  0  0  0  0  0  0  0  0  0  0
   -6.5300    3.9445    0.0000 N   0  0  0  0  0  0  0  0  0  0  0  0
   -6.5300    5.5945    0.0000 N   0  0  0  0  0  0  0  0  0  0  0  0
   -7.3550    4.7695    0.0000 N   0  0  0  0  0  0  0  0  0  0  0  0
   -5.7050    4.7695    0.0000 N   0  0  0  0  0  0  0  0  0  0  0  0
   -5.8155    3.5320    0.0000 C   0  0  0  0  0  0  0  0  0  0  0  0
   -7.2444    3.5320    0.0000 C   0  0  0  0  0  0  0  0  0  0  0  0
   -7.2444    6.0070    0.0000 C   0  0  0  0  0  0  0  0  0  0  0  0
   -5.8155    6.0070    0.0000 C   0  0  0  0  0  0  0  0  0  0  0  0
   -7.7675    4.0550    0.0000 C   0  0  0  0  0  0  0  0  0  0  0  0
   -7.7675    5.4839    0.0000 C   0  0  0  0  0  0  0  0  0  0  0  0
   -5.2925    5.4839    0.0000 C   0  0  0  0  0  0  0  0  0  0  0  0
   -5.2925    4.0550    0.0000 C   0  0  0  0  0  0  0  0  0  0  0  0
   -5.8155    2.7070    0.0000 C   0  0  0  0  0  0  0  0  0  0  0  0
   -7.2444    2.7070    0.0000 C   0  0  0  0  0  0  0  0  0  0  0  0
   -7.2444    6.8320    0.0000 C   0  0  0  0  0  0  0  0  0  0  0  0
   -5.8155    6.8320    0.0000 C   0  0  0  0  0  0  0  0  0  0  0  0
   -8.5925    4.0550    0.0000 C   0  0  0  0  0  0  0  0  0  0  0  0
   -8.5925    5.4839    0.0000 C   0  0  0  0  0  0  0  0  0  0  0  0
   -4.4675    5.4839    0.0000 C   0  0  0  0  0  0  0  0  0  0  0  0
   -4.4675    4.0550    0.0000 C   0  0  0  0  0  0  0  0  0  0  0  0
   -6.5300    2.2945    0.0000 C   0  0  0  0  0  0  0  0  0  0  0  0
   -6.5300    7.2445    0.0000 C   0  0  0  0  0  0  0  0  0  0  0  0
   -9.0050    4.7695    0.0000 C   0  0  0  0  0  0  0  0  0  0  0  0
   -4.0550    4.7695    0.0000 C   0  0  0  0  0  0  0  0  0  0  0  0
   -6.5300    1.4695    0.0000 C   0  0  0  0  0  0  0  0  0  0  0  0
   -6.5300    8.0695    0.0000 C   0  0  0  0  0  0  0  0  0  0  0  0
   -9.8300    4.7695    0.0000 C   0  0  0  0  0  0  0  0  0  0  0  0
   -3.2300    4.7695    0.0000 C   0  0  0  0  0  0  0  0  0  0  0  0
   -2.8323    1.2228    0.0000 O   0  0  0  0  0  0  0  0  0  0  0  0
   -2.4198    0.5083    0.0000 Rh  0  1  0  0  0  0  0  0  0  0  0  0
   -3.6573    1.2228    0.0000 S   0  0  0  0  0  0  0  0  0  0  0  0
   -2.0073    1.2228    0.0000 O   0  0  0  0  0  0  0  0  0  0  0  0
   -2.0073   -0.2062    0.0000 Cl  0  5  0  0  0  0  0  0  0  0  0  0
   -1.5948    0.5083    0.0000 Cl  0  5  0  0  0  0  0  0  0  0  0  0
   -3.2448    0.5083    0.0000 Cl  0  5  0  0  0  0  0  0  0  0  0  0
   -2.8323   -0.2062    0.0000 Cl  0  5  0  0  0  0  0  0  0  0  0  0
   -4.0698    0.5083    0.0000 C   0  0  0  0  0  0  0  0  0  0  0  0
   -4.0698    1.9372    0.0000 C   0  0  0  0  0  0  0  0  0  0  0  0
   -2.4198    1.9372    0.0000 S   0  0  0  0  0  0  0  0  0  0  0  0
   -3.2448    1.9372    0.0000 C   0  0  0  0  0  0  0  0  0  0  0  0
   -2.0073    2.6517    0.0000 C   0  0  0  0  0  0  0  0  0  0  0  0
   -2.4198   -0.9206    0.0000 H   0  0  0  0  0  0  0  0  0  0  0  0
   -3.6573   -0.2062    0.0000 H   0  0  0  0  0  0  0  0  0  0  0  0
   -1.1823    1.2228    0.0000 H   0  0  0  0  0  0  0  0  0  0  0  0
   -1.1823   -0.2062    0.0000 H   0  0  0  0  0  0  0  0  0  0  0  0
  2  1  1  0  0  0  0
  3  1  1  0  0  0  0
  4  1  1  0  0  0  0
  5  1  1  0  0  0  0
  6  2  1  0  0  0  0
  7  2  1  0  0  0  0
  8  3  1  0  0  0  0
  9  3  1  0  0  0  0
 10  4  1  0  0  0  0
 11  4  1  0  0  0  0
 12  5  1  0  0  0  0
 13  5  1  0  0  0  0
 14  6  1  0  0  0  0
 15  7  1  0  0  0  0
 16  8  1  0  0  0  0
 17  9  1  0  0  0  0
 18 10  1  0  0  0  0
 19 11  1  0  0  0  0
 20 12  1  0  0  0  0
 21 13  1  0  0  0  0
 22 14  1  0  0  0  0
 23 16  1  0  0  0  0
 24 18  1  0  0  0  0
 25 20  1  0  0  0  0
 26 22  1  0  0  0  0
 27 23  1  0  0  0  0
 28 24  1  0  0  0  0
 29 25  1  0  0  0  0
 31 30  1  0  0  0  0
 32 30  2  0  0  0  0
 33 31  1  0  0  0  0
 34 31  1  0  0  0  0
 35 31  1  0  0  0  0
 36 31  1  0  0  0  0
 37 31  1  0  0  0  0
 38 32  1  0  0  0  0
 39 32  1  0  0  0  0
 40 33  2  0  0  0  0
 41 40  1  0  0  0  0
 42 40  1  0  0  0  0
 22 15  1  0  0  0  0
 23 17  1  0  0  0  0
 24 19  1  0  0  0  0
 25 21  1  0  0  0  0
 37 43  1  0  0  0  0
 36 44  1  0  0  0  0
 35 45  1  0  0  0  0
 34 46  1  0  0  0  0
M  CHG  5  31   3  34  -1  35  -1  36  -1  37  -1
M  END
> <NSC>
234739

> <Water vs. HPC>
HPC

$$$$
237103
  Mrv0541 09201616572D          

 23 21  0  0  0  0            999 V2000
   -5.4254   -1.6500    0.0000 C   0  0  0  0  0  0  0  0  0  0  0  0
   -4.7109   -2.0625    0.0000 C   0  0  0  0  0  0  0  0  0  0  0  0
   -6.1399   -2.0625    0.0000 C   0  0  0  0  0  0  0  0  0  0  0  0
   -5.4254   -0.8250    0.0000 N   0  0  0  0  0  0  0  0  0  0  0  0
   -3.9964   -1.6500    0.0000 C   0  0  0  0  0  0  0  0  0  0  0  0
   -6.1399   -2.8875    0.0000 O   0  0  0  0  0  0  0  0  0  0  0  0
   -6.8543   -1.6500    0.0000 O   0  0  0  0  0  0  0  0  0  0  0  0
   -3.2820   -2.0625    0.0000 C   0  0  0  0  0  0  0  0  0  0  0  0
   -2.5675   -1.6500    0.0000 N   0  0  0  0  0  0  0  0  0  0  0  0
   -3.2820   -2.8875    0.0000 O   0  0  0  0  0  0  0  0  0  0  0  0
   -4.7109   -4.9500    0.0000 Pt  0  2  0  0  0  0  0  0  0  0  0  0
   -5.5359   -4.9500    0.0000 Cl  0  5  0  0  0  0  0  0  0  0  0  0
   -4.7109   -5.7750    0.0000 Cl  0  5  0  0  0  0  0  0  0  0  0  0
   -4.7109   -4.1250    0.0000 Cl  0  5  0  0  0  0  0  0  0  0  0  0
   -3.8859   -4.9500    0.0000 Cl  0  5  0  0  0  0  0  0  0  0  0  0
   -3.4734   -5.6644    0.0000 H   0  0  0  0  0  0  0  0  0  0  0  0
   -3.9964   -3.7125    0.0000 H   0  0  0  0  0  0  0  0  0  0  0  0
   -5.4254   -6.1875    0.0000 H   0  0  0  0  0  0  0  0  0  0  0  0
   -5.9484   -4.2355    0.0000 H   0  0  0  0  0  0  0  0  0  0  0  0
   -1.8530   -2.0625    0.0000 H   0  0  0  0  0  0  0  0  0  0  0  0
   -7.5688   -2.0625    0.0000 H   0  0  0  0  0  0  0  0  0  0  0  0
   -6.1399   -0.4125    0.0000 H   0  0  0  0  0  0  0  0  0  0  0  0
   -4.7109   -0.4125    0.0000 H   0  0  0  0  0  0  0  0  0  0  0  0
  2  1  1  0  0  0  0
  3  1  1  0  0  0  0
  4  1  1  0  0  0  0
  5  2  1  0  0  0  0
  6  3  2  0  0  0  0
  7  3  1  0  0  0  0
  8  5  1  0  0  0  0
  9  8  1  0  0  0  0
 10  8  2  0  0  0  0
 12 11  1  0  0  0  0
 13 11  1  0  0  0  0
 14 11  1  0  0  0  0
 15 11  1  0  0  0  0
 15 16  1  0  0  0  0
 14 17  1  0  0  0  0
 13 18  1  0  0  0  0
 12 19  1  0  0  0  0
  9 20  1  0  0  0  0
  7 21  1  0  0  0  0
  4 22  1  0  0  0  0
  4 23  1  0  0  0  0
M  CHG  5  11   2  12  -1  13  -1  14  -1  15  -1
M  END
> <NSC>
237103

> <Saline vs. Water>
Equal

$$$$
239991
  Mrv0541 09201616572D          

 11 12  0  0  0  0            999 V2000
    1.8786    2.3174    0.0000 Br  0  0  0  0  0  0  0  0  0  0  0  0
    1.8786    1.4924    0.0000 Pt  0  0  0  0  0  0  0  0  0  0  0  0
    1.8786    0.6674    0.0000 N   0  0  0  0  0  0  0  0  0  0  0  0
    2.6633    1.7474    0.0000 N   0  0  0  0  0  0  0  0  0  0  0  0
    1.0940    1.7474    0.0000 N   0  0  0  0  0  0  0  0  0  0  0  0
    1.0941    0.4125    0.0000 C   0  0  0  0  0  0  0  0  0  0  0  0
    2.6633    0.4125    0.0000 C   0  0  0  0  0  0  0  0  0  0  0  0
    3.1482    1.0799    0.0000 C   0  0  0  0  0  0  0  0  0  0  0  0
    0.6091    1.0799    0.0000 C   0  0  0  0  0  0  0  0  0  0  0  0
    0.8391    2.5320    0.0000 H   0  0  0  0  0  0  0  0  0  0  0  0
    2.9182    2.5320    0.0000 H   0  0  0  0  0  0  0  0  0  0  0  0
  2  1  1  0  0  0  0
  3  2  1  0  0  0  0
  4  2  1  0  0  0  0
  5  2  1  0  0  0  0
  6  3  1  0  0  0  0
  7  3  1  0  0  0  0
  8  4  1  0  0  0  0
  9  5  1  0  0  0  0
  9  6  1  0  0  0  0
  8  7  1  0  0  0  0
  5 10  1  0  0  0  0
  4 11  1  0  0  0  0
M  END
> <NSC>
239991

> <Saline vs. Water>
Water

$$$$
239993
  Mrv0541 09201616572D          

 13 12  0  0  0  0            999 V2000
   -0.7180   -2.1922    0.0000 S   0  0  0  0  0  0  0  0  0  0  0  0
   -2.0793   -2.1922    0.0000 Pt  0  0  0  0  0  0  0  0  0  0  0  0
   -0.9729   -1.4076    0.0000 C   0  0  0  0  0  0  0  0  0  0  0  0
   -0.0506   -1.7073    0.0000 C   0  0  0  0  0  0  0  0  0  0  0  0
   -0.9729   -2.9768    0.0000 O   0  0  0  0  0  0  0  0  0  0  0  0
   -2.9043   -2.1922    0.0000 Cl  0  0  0  0  0  0  0  0  0  0  0  0
   -2.0793   -1.3672    0.0000 Cl  0  0  0  0  0  0  0  0  0  0  0  0
   -2.0793   -3.0172    0.0000 N   0  0  0  0  0  0  0  0  0  0  0  0
   -0.4209   -0.7945    0.0000 C   0  0  0  0  0  0  0  0  0  0  0  0
    0.7031   -2.0428    0.0000 C   0  0  0  0  0  0  0  0  0  0  0  0
   -2.7937   -3.4297    0.0000 H   0  0  0  0  0  0  0  0  0  0  0  0
   -1.3648   -3.4297    0.0000 H   0  0  0  0  0  0  0  0  0  0  0  0
   -0.0505   -2.6771    0.0000 H   0  0  0  0  0  0  0  0  0  0  0  0
  2  1  1  0  0  0  0
  3  1  1  0  0  0  0
  4  1  1  0  0  0  0
  5  1  2  0  0  0  0
  6  2  1  0  0  0  0
  7  2  1  0  0  0  0
  8  2  1  0  0  0  0
  9  3  1  0  0  0  0
 10  4  1  0  0  0  0
  8 11  1  0  0  0  0
  8 12  1  0  0  0  0
  1 13  1  0  0  0  0
M  END
> <NSC>
239993

> <Saline vs. Water>
Saline

$$$$
239996
  Mrv0541 09201616572D          

 19 20  0  0  0  0            999 V2000
    3.7125    1.1269    0.0000 Pt  0  0  0  0  0  0  0  0  0  0  0  0
    4.1250    0.4125    0.0000 Cl  0  0  0  0  0  0  0  0  0  0  0  0
    3.3000    0.4125    0.0000 Cl  0  0  0  0  0  0  0  0  0  0  0  0
    3.3000    1.8415    0.0000 Cl  0  0  0  0  0  0  0  0  0  0  0  0
    4.1250    1.8415    0.0000 Cl  0  0  0  0  0  0  0  0  0  0  0  0
    4.5375    1.1269    0.0000 N   0  0  0  0  0  0  0  0  0  0  0  0
    2.8875    1.1269    0.0000 N   0  0  0  0  0  0  0  0  0  0  0  0
    4.9500    1.8415    0.0000 C   0  0  0  0  0  0  0  0  0  0  0  0
    4.9500    0.4125    0.0000 C   0  0  0  0  0  0  0  0  0  0  0  0
    2.4750    0.4125    0.0000 C   0  0  0  0  0  0  0  0  0  0  0  0
    2.4750    1.8415    0.0000 C   0  0  0  0  0  0  0  0  0  0  0  0
    5.7750    1.8415    0.0000 C   0  0  0  0  0  0  0  0  0  0  0  0
    5.7750    0.4125    0.0000 C   0  0  0  0  0  0  0  0  0  0  0  0
    1.6500    0.4125    0.0000 C   0  0  0  0  0  0  0  0  0  0  0  0
    1.6500    1.8415    0.0000 C   0  0  0  0  0  0  0  0  0  0  0  0
    6.1875    1.1269    0.0000 C   0  0  0  0  0  0  0  0  0  0  0  0
    1.2375    1.1269    0.0000 C   0  0  0  0  0  0  0  0  0  0  0  0
    7.0125    1.1269    0.0000 Cl  0  0  0  0  0  0  0  0  0  0  0  0
    0.4125    1.1269    0.0000 Cl  0  0  0  0  0  0  0  0  0  0  0  0
  2  1  1  0  0  0  0
  3  1  1  0  0  0  0
  4  1  1  0  0  0  0
  5  1  1  0  0  0  0
  6  1  1  0  0  0  0
  7  1  1  0  0  0  0
  8  6  1  0  0  0  0
  9  6  1  0  0  0  0
 10  7  1  0  0  0  0
 11  7  1  0  0  0  0
 12  8  1  0  0  0  0
 13  9  1  0  0  0  0
 14 10  1  0  0  0  0
 15 11  1  0  0  0  0
 16 12  1  0  0  0  0
 17 14  1  0  0  0  0
 18 16  1  0  0  0  0
 19 17  1  0  0  0  0
 16 13  1  0  0  0  0
 17 15  1  0  0  0  0
M  END
> <NSC>
239996

> <Saline vs. HPC>
Saline

> <Saline vs. Water>
Saline

> <Water vs. HPC>
HPC

$$$$
240453
  Mrv0541 09201616572D          

  7  6  0  0  0  0            999 V2000
   -1.8660   -1.2375    0.0000 Pt  0  0  0  0  0  0  0  0  0  0  0  0
   -2.5804   -1.6500    0.0000 Cl  0  0  0  0  0  0  0  0  0  0  0  0
   -2.5804   -0.8250    0.0000 Cl  0  0  0  0  0  0  0  0  0  0  0  0
   -1.8660   -0.4125    0.0000 Cl  0  0  0  0  0  0  0  0  0  0  0  0
   -1.1515   -0.8250    0.0000 Cl  0  0  0  0  0  0  0  0  0  0  0  0
   -1.1515   -1.6500    0.0000 Cl  0  0  0  0  0  0  0  0  0  0  0  0
   -1.8660   -2.0625    0.0000 Cl  0  0  0  0  0  0  0  0  0  0  0  0
  2  1  1  0  0  0  0
  3  1  1  0  0  0  0
  4  1  1  0  0  0  0
  5  1  1  0  0  0  0
  6  1  1  0  0  0  0
  7  1  1  0  0  0  0
M  END
> <NSC>
240453

> <Saline vs. Saline with Tween-80>
Saline with Tween-80

$$$$
241240
  Mrv0541 09201616572D          

 17 18  0  0  0  0            999 V2000
    0.2676   -3.6219    0.0000 O   0  0  0  0  0  0  0  0  0  0  0  0
   -0.4469   -3.2094    0.0000 C   0  0  0  0  0  0  0  0  0  0  0  0
   -0.4469   -2.3844    0.0000 C   0  0  0  0  0  0  0  0  0  0  0  0
   -1.1614   -3.6219    0.0000 O   0  0  0  0  0  0  0  0  0  0  0  0
   -1.1614   -1.9719    0.0000 C   0  0  0  0  0  0  0  0  0  0  0  0
   -0.2334   -1.5875    0.0000 C   0  0  0  0  0  0  0  0  0  0  0  0
    0.3500   -2.5979    0.0000 C   0  0  0  0  0  0  0  0  0  0  0  0
   -1.8759   -3.2094    0.0000 Pt  0  0  0  0  0  0  0  0  0  0  0  0
   -1.1614   -1.1469    0.0000 O   0  0  0  0  0  0  0  0  0  0  0  0
   -1.8759   -2.3844    0.0000 O   0  0  0  0  0  0  0  0  0  0  0  0
    0.5635   -1.8010    0.0000 C   0  0  0  0  0  0  0  0  0  0  0  0
   -2.6883   -3.0661    0.0000 N   0  0  0  0  0  0  0  0  0  0  0  0
   -2.1580   -3.9846    0.0000 N   0  0  0  0  0  0  0  0  0  0  0  0
   -1.6277   -4.6166    0.0000 H   0  0  0  0  0  0  0  0  0  0  0  0
   -2.9705   -4.1279    0.0000 H   0  0  0  0  0  0  0  0  0  0  0  0
   -3.2186   -3.6981    0.0000 H   0  0  0  0  0  0  0  0  0  0  0  0
   -2.9705   -2.2909    0.0000 H   0  0  0  0  0  0  0  0  0  0  0  0
  2  1  2  0  0  0  0
  3  2  1  0  0  0  0
  4  2  1  0  0  0  0
  5  3  1  0  0  0  0
  6  3  1  0  0  0  0
  7  3  1  0  0  0  0
  8  4  1  0  0  0  0
  9  5  2  0  0  0  0
 10  5  1  0  0  0  0
 11  6  1  0  0  0  0
 12  8  1  0  0  0  0
 13  8  1  0  0  0  0
 11  7  1  0  0  0  0
 10  8  1  0  0  0  0
 13 14  1  0  0  0  0
 13 15  1  0  0  0  0
 12 16  1  0  0  0  0
 12 17  1  0  0  0  0
M  END
> <NSC>
241240

> <Saline vs. Water>
Saline

$$$$
241244
  Mrv0541 09201616572D          

 21 22  0  0  0  0            999 V2000
    3.2704    1.6500    0.0000 Pt  0  0  0  0  0  0  0  0  0  0  0  0
    3.9849    2.0625    0.0000 N   0  0  0  0  0  0  0  0  0  0  0  0
    2.5559    1.2375    0.0000 N   0  0  0  0  0  0  0  0  0  0  0  0
    2.5559    2.0625    0.0000 Cl  0  0  0  0  0  0  0  0  0  0  0  0
    3.2704    2.4750    0.0000 Cl  0  0  0  0  0  0  0  0  0  0  0  0
    3.9849    1.2375    0.0000 Cl  0  0  0  0  0  0  0  0  0  0  0  0
    3.2704    0.8250    0.0000 Cl  0  0  0  0  0  0  0  0  0  0  0  0
    4.6993    1.6500    0.0000 C   0  0  0  0  0  0  0  0  0  0  0  0
    1.8415    1.6500    0.0000 C   0  0  0  0  0  0  0  0  0  0  0  0
    5.4138    2.0625    0.0000 C   0  0  0  0  0  0  0  0  0  0  0  0
    4.6993    0.8250    0.0000 C   0  0  0  0  0  0  0  0  0  0  0  0
    1.1269    1.2375    0.0000 C   0  0  0  0  0  0  0  0  0  0  0  0
    1.8415    2.4750    0.0000 C   0  0  0  0  0  0  0  0  0  0  0  0
    6.1283    1.6500    0.0000 C   0  0  0  0  0  0  0  0  0  0  0  0
    5.4138    0.4125    0.0000 C   0  0  0  0  0  0  0  0  0  0  0  0
    0.4125    1.6500    0.0000 C   0  0  0  0  0  0  0  0  0  0  0  0
    1.1269    2.8875    0.0000 C   0  0  0  0  0  0  0  0  0  0  0  0
    6.1283    0.8250    0.0000 C   0  0  0  0  0  0  0  0  0  0  0  0
    0.4125    2.4750    0.0000 C   0  0  0  0  0  0  0  0  0  0  0  0
    2.5559    0.4125    0.0000 H   0  0  0  0  0  0  0  0  0  0  0  0
    3.9849    2.8875    0.0000 H   0  0  0  0  0  0  0  0  0  0  0  0
  2  1  1  0  0  0  0
  3  1  1  0  0  0  0
  4  1  1  0  0  0  0
  5  1  1  0  0  0  0
  6  1  1  0  0  0  0
  7  1  1  0  0  0  0
  8  2  1  0  0  0  0
  9  3  1  0  0  0  0
 10  8  1  0  0  0  0
 11  8  1  0  0  0  0
 12  9  1  0  0  0  0
 13  9  1  0  0  0  0
 14 10  1  0  0  0  0
 15 11  1  0  0  0  0
 16 12  1  0  0  0  0
 17 13  1  0  0  0  0
 18 14  1  0  0  0  0
 19 16  1  0  0  0  0
 18 15  1  0  0  0  0
 19 17  1  0  0  0  0
  3 20  1  0  0  0  0
  2 21  1  0  0  0  0
M  END
> <NSC>
241244

> <Saline vs. Saline with Tween-80>
Saline

$$$$
245338
  Mrv0541 09201616572D          

 25 24  0  0  0  0            999 V2000
   -4.9941   -6.1875    0.0000 Pt  0  0  0  0  0  0  0  0  0  0  0  0
   -5.7086   -6.6000    0.0000 Cl  0  0  0  0  0  0  0  0  0  0  0  0
   -5.7086   -5.7750    0.0000 Cl  0  0  0  0  0  0  0  0  0  0  0  0
   -4.9941   -5.3625    0.0000 Cl  0  0  0  0  0  0  0  0  0  0  0  0
   -4.2796   -5.7750    0.0000 Cl  0  0  0  0  0  0  0  0  0  0  0  0
   -4.2796   -6.6000    0.0000 Cl  0  0  0  0  0  0  0  0  0  0  0  0
   -4.9941   -7.0125    0.0000 Cl  0  0  0  0  0  0  0  0  0  0  0  0
   -5.7086   -2.8875    0.0000 C   0  0  0  0  0  0  0  0  0  0  0  0
   -6.4230   -3.3000    0.0000 O   0  0  0  0  0  0  0  0  0  0  0  0
   -4.9941   -3.3000    0.0000 C   0  0  0  0  0  0  0  0  0  0  0  0
   -7.1375   -2.8875    0.0000 C   0  0  0  0  0  0  0  0  0  0  0  0
   -4.2796   -2.8875    0.0000 N   0  0  0  0  0  0  0  0  0  0  0  0
   -4.9941   -4.1250    0.0000 C   0  0  0  0  0  0  0  0  0  0  0  0
   -7.8520   -3.3000    0.0000 N   0  0  0  0  0  0  0  0  0  0  0  0
   -7.1375   -2.0625    0.0000 O   0  0  0  0  0  0  0  0  0  0  0  0
   -3.5652   -3.3000    0.0000 C   0  0  0  0  0  0  0  0  0  0  0  0
   -4.2796   -4.5375    0.0000 C   0  0  0  0  0  0  0  0  0  0  0  0
   -8.5664   -2.8875    0.0000 C   0  0  0  0  0  0  0  0  0  0  0  0
   -2.8506   -2.8875    0.0000 C   0  0  0  0  0  0  0  0  0  0  0  0
   -3.5652   -4.1250    0.0000 C   0  0  0  0  0  0  0  0  0  0  0  0
   -2.8506   -2.0625    0.0000 O   0  0  0  0  0  0  0  0  0  0  0  0
   -2.1362   -1.6500    0.0000 C   0  0  0  0  0  0  0  0  0  0  0  0
   -2.1362   -0.8250    0.0000 N   0  0  0  0  0  0  0  0  0  0  0  0
   -1.4217   -2.0625    0.0000 O   0  0  0  0  0  0  0  0  0  0  0  0
   -1.4217   -0.4125    0.0000 C   0  0  0  0  0  0  0  0  0  0  0  0
  2  1  1  0  0  0  0
  3  1  1  0  0  0  0
  4  1  1  0  0  0  0
  5  1  1  0  0  0  0
  6  1  1  0  0  0  0
  7  1  1  0  0  0  0
  9  8  1  0  0  0  0
 10  8  1  0  0  0  0
 11  9  1  0  0  0  0
 12 10  2  0  0  0  0
 13 10  1  0  0  0  0
 14 11  1  0  0  0  0
 15 11  2  0  0  0  0
 16 12  1  0  0  0  0
 17 13  2  0  0  0  0
 18 14  1  0  0  0  0
 19 16  1  0  0  0  0
 20 16  2  0  0  0  0
 21 19  1  0  0  0  0
 22 21  1  0  0  0  0
 23 22  1  0  0  0  0
 24 22  2  0  0  0  0
 25 23  1  0  0  0  0
 20 17  1  0  0  0  0
M  END
> <NSC>
245338

> <Saline vs. Saline with Tween-80>
Saline with Tween-80

$$$$
252917
  Mrv0541 09201616572D          

 11 12  0  0  0  0            999 V2000
   -1.0890   -1.4437    0.0000 Cl  0  0  0  0  0  0  0  0  0  0  0  0
   -0.7534   -2.1974    0.0000 Pt  0  0  0  0  0  0  0  0  0  0  0  0
   -0.0389   -1.7849    0.0000 Cl  0  0  0  0  0  0  0  0  0  0  0  0
   -1.5381   -2.4523    0.0000 N   0  0  0  0  0  0  0  0  0  0  0  0
   -0.2685   -2.8648    0.0000 O   0  0  0  0  0  0  0  0  0  0  0  0
   -1.5381   -3.2773    0.0000 C   0  0  0  0  0  0  0  0  0  0  0  0
   -2.3227   -2.1974    0.0000 C   0  0  0  0  0  0  0  0  0  0  0  0
   -0.7534   -3.5323    0.0000 C   0  0  0  0  0  0  0  0  0  0  0  0
   -2.3227   -3.5323    0.0000 C   0  0  0  0  0  0  0  0  0  0  0  0
   -2.8076   -2.8648    0.0000 C   0  0  0  0  0  0  0  0  0  0  0  0
   -0.4985   -4.3169    0.0000 O   0  0  0  0  0  0  0  0  0  0  0  0
  2  1  1  0  0  0  0
  3  2  1  0  0  0  0
  4  2  1  0  0  0  0
  5  2  1  0  0  0  0
  6  4  1  0  0  0  0
  7  4  1  0  0  0  0
  8  5  1  0  0  0  0
  9  6  1  0  0  0  0
 10  7  1  0  0  0  0
 11  8  2  0  0  0  0
  8  6  1  0  0  0  0
 10  9  1  0  0  0  0
M  END
> <NSC>
252917

> <Saline vs. Water>
Saline

$$$$
266042
  Mrv0541 09201616572D          

 17 19  0  0  0  0            999 V2000
   -5.0480   -0.9672    0.0000 O   0  0  0  0  0  0  0  0  0  0  0  0
   -4.3805   -1.4521    0.0000 C   0  0  0  0  0  0  0  0  0  0  0  0
   -3.5959   -1.1971    0.0000 O   0  0  0  0  0  0  0  0  0  0  0  0
   -4.3805   -2.2771    0.0000 C   0  0  0  0  0  0  0  0  0  0  0  0
   -3.1110   -1.8646    0.0000 Pt  0  0  0  0  0  0  0  0  0  0  0  0
   -5.0480   -2.7620    0.0000 O   0  0  0  0  0  0  0  0  0  0  0  0
   -3.5959   -2.5320    0.0000 O   0  0  0  0  0  0  0  0  0  0  0  0
   -2.6261   -1.1971    0.0000 N   0  0  0  0  0  0  0  0  0  0  0  0
   -2.6261   -2.5320    0.0000 N   0  0  0  0  0  0  0  0  0  0  0  0
   -1.8415   -1.4521    0.0000 C   0  0  0  0  0  0  0  0  0  0  0  0
   -1.8415   -2.2771    0.0000 C   0  0  0  0  0  0  0  0  0  0  0  0
   -1.1269   -1.0396    0.0000 C   0  0  0  0  0  0  0  0  0  0  0  0
   -1.1269   -2.6896    0.0000 C   0  0  0  0  0  0  0  0  0  0  0  0
   -0.4125   -1.4521    0.0000 C   0  0  0  0  0  0  0  0  0  0  0  0
   -0.4125   -2.2771    0.0000 C   0  0  0  0  0  0  0  0  0  0  0  0
   -2.8810   -3.3166    0.0000 H   0  0  0  0  0  0  0  0  0  0  0  0
   -2.8810   -0.4125    0.0000 H   0  0  0  0  0  0  0  0  0  0  0  0
  2  1  2  0  0  0  0
  3  2  1  0  0  0  0
  4  2  1  0  0  0  0
  5  3  1  0  0  0  0
  6  4  2  0  0  0  0
  7  4  1  0  0  0  0
  8  5  1  0  0  0  0
  9  5  1  0  0  0  0
 10  8  1  0  0  0  0
 11  9  1  0  0  0  0
 12 10  1  0  0  0  0
 13 11  1  0  0  0  0
 14 12  1  0  0  0  0
 15 13  1  0  0  0  0
  7  5  1  0  0  0  0
 11 10  1  0  0  0  0
 15 14  1  0  0  0  0
  9 16  1  0  0  0  0
  8 17  1  0  0  0  0
M  END
> <NSC>
266042

> <HPC vs. Saline with Tween-80>
Saline with Tween-80

> <Saline vs. HPC>
Saline

> <Saline vs. Saline with Tween-80>
Saline

$$$$
267583
  Mrv0541 09201616572D          

 59 64  0  0  0  0            999 V2000
   -6.3922   -4.3099    0.0000 Pt  0  0  0  0  0  0  0  0  0  0  0  0
   -6.1373   -3.5253    0.0000 N   0  0  0  0  0  0  0  0  0  0  0  0
   -6.6472   -5.0946    0.0000 N   0  0  0  0  0  0  0  0  0  0  0  0
   -7.1769   -4.0550    0.0000 N   0  3  0  0  0  0  0  0  0  0  0  0
   -5.6076   -4.5649    0.0000 N   0  3  0  0  0  0  0  0  0  0  0  0
   -7.4318   -3.2704    0.0000 C   0  0  0  0  0  0  0  0  0  0  0  0
   -7.8443   -4.5399    0.0000 C   0  0  0  0  0  0  0  0  0  0  0  0
   -5.3527   -5.3495    0.0000 C   0  0  0  0  0  0  0  0  0  0  0  0
   -4.9402   -4.0799    0.0000 C   0  0  0  0  0  0  0  0  0  0  0  0
   -8.2568   -3.2704    0.0000 C   0  0  0  0  0  0  0  0  0  0  0  0
   -7.0193   -2.5559    0.0000 C   0  0  0  0  0  0  0  0  0  0  0  0
   -8.5117   -4.0550    0.0000 N   0  0  0  0  0  0  0  0  0  0  0  0
   -4.5277   -5.3495    0.0000 C   0  0  0  0  0  0  0  0  0  0  0  0
   -5.7652   -6.0640    0.0000 C   0  0  0  0  0  0  0  0  0  0  0  0
   -4.2727   -4.5649    0.0000 N   0  0  0  0  0  0  0  0  0  0  0  0
   -8.6693   -2.5559    0.0000 N   0  0  0  0  0  0  0  0  0  0  0  0
   -6.2441   -2.2737    0.0000 O   0  0  0  0  0  0  0  0  0  0  0  0
   -7.4318   -1.8414    0.0000 N   0  0  0  0  0  0  0  0  0  0  0  0
   -9.2963   -4.3099    0.0000 C   0  0  0  0  0  0  0  0  0  0  0  0
   -4.1151   -6.0640    0.0000 N   0  0  0  0  0  0  0  0  0  0  0  0
   -6.5902   -6.0640    0.0000 O   0  0  0  0  0  0  0  0  0  0  0  0
   -5.3527   -6.7784    0.0000 N   0  0  0  0  0  0  0  0  0  0  0  0
   -3.4881   -4.3099    0.0000 C   0  0  0  0  0  0  0  0  0  0  0  0
   -8.2568   -1.8414    0.0000 C   0  0  0  0  0  0  0  0  0  0  0  0
   -9.9638   -3.8250    0.0000 O   0  0  0  0  0  0  0  0  0  0  0  0
   -9.5513   -5.0946    0.0000 C   0  0  0  0  0  0  0  0  0  0  0  0
   -4.5277   -6.7784    0.0000 C   0  0  0  0  0  0  0  0  0  0  0  0
   -2.8207   -4.7949    0.0000 O   0  0  0  0  0  0  0  0  0  0  0  0
   -3.2332   -3.5253    0.0000 C   0  0  0  0  0  0  0  0  0  0  0  0
   -8.6693   -1.1269    0.0000 N   0  0  0  0  0  0  0  0  0  0  0  0
  -10.6312   -4.3099    0.0000 C   0  0  0  0  0  0  0  0  0  0  0  0
   -9.0664   -5.7620    0.0000 O   0  0  0  0  0  0  0  0  0  0  0  0
  -10.3763   -5.0946    0.0000 C   0  0  0  0  0  0  0  0  0  0  0  0
   -4.1152   -7.4929    0.0000 N   0  0  0  0  0  0  0  0  0  0  0  0
   -2.1532   -4.3099    0.0000 C   0  0  0  0  0  0  0  0  0  0  0  0
   -3.7181   -2.8579    0.0000 O   0  0  0  0  0  0  0  0  0  0  0  0
   -2.4082   -3.5253    0.0000 C   0  0  0  0  0  0  0  0  0  0  0  0
  -11.4159   -4.0550    0.0000 C   0  0  0  0  0  0  0  0  0  0  0  0
  -10.8612   -5.7620    0.0000 O   0  0  0  0  0  0  0  0  0  0  0  0
   -1.3686   -4.5649    0.0000 C   0  0  0  0  0  0  0  0  0  0  0  0
   -1.9232   -2.8579    0.0000 O   0  0  0  0  0  0  0  0  0  0  0  0
  -11.5874   -3.2480    0.0000 O   0  0  0  0  0  0  0  0  0  0  0  0
   -1.1971   -5.3718    0.0000 O   0  0  0  0  0  0  0  0  0  0  0  0
   -0.4124   -5.6268    0.0000 H   0  0  0  0  0  0  0  0  0  0  0  0
  -12.3720   -2.9931    0.0000 H   0  0  0  0  0  0  0  0  0  0  0  0
   -1.1027   -2.9441    0.0000 H   0  0  0  0  0  0  0  0  0  0  0  0
  -11.6817   -5.6758    0.0000 H   0  0  0  0  0  0  0  0  0  0  0  0
   -3.3825   -2.1042    0.0000 H   0  0  0  0  0  0  0  0  0  0  0  0
   -3.2901   -7.4929    0.0000 H   0  0  0  0  0  0  0  0  0  0  0  0
   -4.5276   -8.2074    0.0000 H   0  0  0  0  0  0  0  0  0  0  0  0
   -9.4019   -6.5157    0.0000 H   0  0  0  0  0  0  0  0  0  0  0  0
   -9.4943   -1.1269    0.0000 H   0  0  0  0  0  0  0  0  0  0  0  0
   -8.2568   -0.4125    0.0000 H   0  0  0  0  0  0  0  0  0  0  0  0
   -7.0027   -6.7784    0.0000 H   0  0  0  0  0  0  0  0  0  0  0  0
   -6.1008   -1.4613    0.0000 H   0  0  0  0  0  0  0  0  0  0  0  0
   -6.0951   -5.7077    0.0000 H   0  0  0  0  0  0  0  0  0  0  0  0
   -7.4541   -5.2661    0.0000 H   0  0  0  0  0  0  0  0  0  0  0  0
   -6.6893   -2.9122    0.0000 H   0  0  0  0  0  0  0  0  0  0  0  0
   -5.3303   -3.3538    0.0000 H   0  0  0  0  0  0  0  0  0  0  0  0
  2  1  1  0  0  0  0
  3  1  1  0  0  0  0
  4  1  1  0  0  0  0
  5  1  1  0  0  0  0
  6  4  1  0  0  0  0
  7  4  2  0  0  0  0
  8  5  1  0  0  0  0
  9  5  2  0  0  0  0
 10  6  1  0  0  0  0
 11  6  2  0  0  0  0
 12  7  1  0  0  0  0
 13  8  1  0  0  0  0
 14  8  2  0  0  0  0
 15  9  1  0  0  0  0
 16 10  2  0  0  0  0
 17 11  1  0  0  0  0
 18 11  1  0  0  0  0
 19 12  1  0  0  0  0
 20 13  2  0  0  0  0
 21 14  1  0  0  0  0
 22 14  1  0  0  0  0
 23 15  1  0  0  0  0
 24 16  1  0  0  0  0
 25 19  1  0  0  0  0
 26 19  1  0  0  0  0
 27 20  1  0  0  0  0
 28 23  1  0  0  0  0
 29 23  1  0  0  0  0
 30 24  1  0  0  0  0
 31 25  1  0  0  0  0
 32 26  1  0  0  0  0
 33 26  1  0  0  0  0
 34 27  1  0  0  0  0
 35 28  1  0  0  0  0
 36 29  1  0  0  0  0
 37 29  1  0  0  0  0
 38 31  1  0  0  0  0
 39 33  1  0  0  0  0
 40 35  1  0  0  0  0
 41 37  1  0  0  0  0
 42 38  1  0  0  0  0
 43 40  1  0  0  0  0
 12 10  1  0  0  0  0
 15 13  1  0  0  0  0
 24 18  2  0  0  0  0
 27 22  2  0  0  0  0
 33 31  1  0  0  0  0
 37 35  1  0  0  0  0
 43 44  1  0  0  0  0
 42 45  1  0  0  0  0
 41 46  1  0  0  0  0
 39 47  1  0  0  0  0
 36 48  1  0  0  0  0
 34 49  1  0  0  0  0
 34 50  1  0  0  0  0
 32 51  1  0  0  0  0
 30 52  1  0  0  0  0
 30 53  1  0  0  0  0
 21 54  1  0  0  0  0
 17 55  1  0  0  0  0
  3 56  1  0  0  0  0
  3 57  1  0  0  0  0
  2 58  1  0  0  0  0
  2 59  1  0  0  0  0
M  CHG  2   4   1   5   1
M  END
> <NSC>
267583

> <Saline vs. Water>
Saline

$$$$
269608
  Mrv0541 09201616572D          

 15 16  0  0  0  0            999 V2000
    0.2983   -1.3417    0.0000 Cl  0  0  0  0  0  0  0  0  0  0  0  0
    0.0162   -2.1170    0.0000 Pt  0  0  0  0  0  0  0  0  0  0  0  0
    0.8286   -2.2602    0.0000 Cl  0  0  0  0  0  0  0  0  0  0  0  0
   -0.6983   -1.7045    0.0000 N   0  0  0  0  0  0  0  0  0  0  0  0
    0.0162   -2.9420    0.0000 N   0  0  0  0  0  0  0  0  0  0  0  0
   -1.4128   -2.1170    0.0000 C   0  0  0  0  0  0  0  0  0  0  0  0
   -0.6983   -3.3545    0.0000 C   0  0  0  0  0  0  0  0  0  0  0  0
   -1.4128   -2.9420    0.0000 C   0  0  0  0  0  0  0  0  0  0  0  0
   -1.4128   -3.7670    0.0000 C   0  0  0  0  0  0  0  0  0  0  0  0
   -2.1272   -2.5295    0.0000 C   0  0  0  0  0  0  0  0  0  0  0  0
   -2.1272   -4.1795    0.0000 C   0  0  0  0  0  0  0  0  0  0  0  0
   -2.8417   -2.9420    0.0000 C   0  0  0  0  0  0  0  0  0  0  0  0
   -2.8417   -3.7670    0.0000 C   0  0  0  0  0  0  0  0  0  0  0  0
    0.7306   -3.3545    0.0000 H   0  0  0  0  0  0  0  0  0  0  0  0
   -0.6983   -0.8795    0.0000 H   0  0  0  0  0  0  0  0  0  0  0  0
  2  1  1  0  0  0  0
  3  2  1  0  0  0  0
  4  2  1  0  0  0  0
  5  2  1  0  0  0  0
  6  4  1  0  0  0  0
  7  5  1  0  0  0  0
  8  6  1  0  0  0  0
  9  8  1  0  0  0  0
 10  8  1  0  0  0  0
 11  9  1  0  0  0  0
 12 10  1  0  0  0  0
 13 11  1  0  0  0  0
  8  7  1  0  0  0  0
 13 12  1  0  0  0  0
  5 14  1  0  0  0  0
  4 15  1  0  0  0  0
M  END
> <NSC>
269608

> <Saline vs. Saline with Tween-80>
Saline

$$$$
301682
  Mrv0541 09201616572D          

 18 19  0  0  0  0            999 V2000
    2.2667    4.6891    0.0000 Pt  0  0  0  0  0  0  0  0  0  0  0  0
    1.4821    4.9441    0.0000 Cl  0  0  0  0  0  0  0  0  0  0  0  0
    2.5216    5.4737    0.0000 Cl  0  0  0  0  0  0  0  0  0  0  0  0
    3.0513    4.4342    0.0000 Cl  0  0  0  0  0  0  0  0  0  0  0  0
    2.0117    3.9045    0.0000 N   0  3  0  0  0  0  0  0  0  0  0  0
    1.2271    3.6495    0.0000 C   0  0  0  0  0  0  0  0  0  0  0  0
    2.4967    3.2370    0.0000 C   0  0  0  0  0  0  0  0  0  0  0  0
    1.2271    2.8245    0.0000 C   0  0  0  0  0  0  0  0  0  0  0  0
    0.5127    4.0620    0.0000 N   0  0  0  0  0  0  0  0  0  0  0  0
    2.0117    2.5696    0.0000 N   0  0  0  0  0  0  0  0  0  0  0  0
    0.5127    2.4120    0.0000 C   0  0  0  0  0  0  0  0  0  0  0  0
    0.5127    4.8870    0.0000 C   0  0  0  0  0  0  0  0  0  0  0  0
   -0.2018    3.6495    0.0000 C   0  0  0  0  0  0  0  0  0  0  0  0
    2.2667    1.7850    0.0000 C   0  0  0  0  0  0  0  0  0  0  0  0
    0.5127    1.5870    0.0000 O   0  0  0  0  0  0  0  0  0  0  0  0
   -0.2018    2.8245    0.0000 N   0  0  0  0  0  0  0  0  0  0  0  0
   -0.9163    4.0621    0.0000 O   0  0  0  0  0  0  0  0  0  0  0  0
   -0.9163    2.4120    0.0000 C   0  0  0  0  0  0  0  0  0  0  0  0
  2  1  1  0  0  0  0
  3  1  1  0  0  0  0
  4  1  1  0  0  0  0
  5  1  1  0  0  0  0
  6  5  1  0  0  0  0
  7  5  2  0  0  0  0
  8  6  2  0  0  0  0
  9  6  1  0  0  0  0
 10  7  1  0  0  0  0
 11  8  1  0  0  0  0
 12  9  1  0  0  0  0
 13  9  1  0  0  0  0
 14 10  1  0  0  0  0
 15 11  2  0  0  0  0
 16 11  1  0  0  0  0
 17 13  2  0  0  0  0
 18 16  1  0  0  0  0
 10  8  1  0  0  0  0
 16 13  1  0  0  0  0
M  CHG  1   5   1
M  END
> <NSC>
301682

> <Saline vs. Water>
Saline

$$$$
311055
  Mrv0541 09201616572D          

 14 14  0  0  0  0            999 V2000
    3.3265    2.3718    0.0000 C   0  0  0  0  0  0  0  0  0  0  0  0
    3.1833    3.1843    0.0000 C   0  0  0  0  0  0  0  0  0  0  0  0
    2.6945    1.8415    0.0000 C   0  0  0  0  0  0  0  0  0  0  0  0
    3.3265    1.3112    0.0000 C   0  0  0  0  0  0  0  0  0  0  0  0
    2.2820    1.1270    0.0000 C   0  0  0  0  0  0  0  0  0  0  0  0
    2.2820    2.5559    0.0000 C   0  0  0  0  0  0  0  0  0  0  0  0
    4.1018    1.5933    0.0000 C   0  0  0  0  0  0  0  0  0  0  0  0
    1.4570    1.1270    0.0000 N   0  0  0  0  0  0  0  0  0  0  0  0
    1.4570    2.5559    0.0000 N   0  0  0  0  0  0  0  0  0  0  0  0
    1.0445    1.8415    0.0000 Pt  0  0  0  0  0  0  0  0  0  0  0  0
    0.4125    1.3112    0.0000 Cl  0  0  0  0  0  0  0  0  0  0  0  0
    0.4125    2.3718    0.0000 Cl  0  0  0  0  0  0  0  0  0  0  0  0
    1.0445    3.2705    0.0000 H   0  0  0  0  0  0  0  0  0  0  0  0
    1.0445    0.4125    0.0000 H   0  0  0  0  0  0  0  0  0  0  0  0
  2  1  1  0  0  0  0
  3  1  1  0  0  0  0
  4  3  1  0  0  0  0
  5  3  1  0  0  0  0
  6  3  1  0  0  0  0
  7  4  1  0  0  0  0
  8  5  1  0  0  0  0
  9  6  1  0  0  0  0
 10  8  1  0  0  0  0
 11 10  1  0  0  0  0
 12 10  1  0  0  0  0
 10  9  1  0  0  0  0
  9 13  1  0  0  0  0
  8 14  1  0  0  0  0
M  END
> <NSC>
311055

> <Saline vs. Saline with Tween-80>
Saline with Tween-80

$$$$
311056
  Mrv0541 09201616572D          

 18 20  0  0  0  0            999 V2000
    0.2718   -1.2958    0.0000 O   0  0  0  0  0  0  0  0  0  0  0  0
    0.0583   -2.0926    0.0000 S   0  0  0  0  0  0  0  0  0  0  0  0
    0.8552   -2.3062    0.0000 O   0  0  0  0  0  0  0  0  0  0  0  0
   -0.1553   -2.8895    0.0000 O   0  0  0  0  0  0  0  0  0  0  0  0
   -0.7386   -1.8791    0.0000 O   0  0  0  0  0  0  0  0  0  0  0  0
   -0.9522   -2.6760    0.0000 Pt  0  0  0  0  0  0  0  0  0  0  0  0
   -1.6666   -2.2635    0.0000 N   0  0  0  0  0  0  0  0  0  0  0  0
   -0.9522   -3.5010    0.0000 N   0  0  0  0  0  0  0  0  0  0  0  0
   -2.3811   -2.6760    0.0000 C   0  0  0  0  0  0  0  0  0  0  0  0
   -1.6666   -3.9135    0.0000 C   0  0  0  0  0  0  0  0  0  0  0  0
   -2.3811   -3.5010    0.0000 C   0  0  0  0  0  0  0  0  0  0  0  0
   -2.3811   -4.3260    0.0000 C   0  0  0  0  0  0  0  0  0  0  0  0
   -3.0956   -3.0885    0.0000 C   0  0  0  0  0  0  0  0  0  0  0  0
   -3.0956   -4.7385    0.0000 C   0  0  0  0  0  0  0  0  0  0  0  0
   -3.8100   -3.5010    0.0000 C   0  0  0  0  0  0  0  0  0  0  0  0
   -3.8100   -4.3260    0.0000 C   0  0  0  0  0  0  0  0  0  0  0  0
   -0.2377   -3.9135    0.0000 H   0  0  0  0  0  0  0  0  0  0  0  0
   -1.6666   -1.4385    0.0000 H   0  0  0  0  0  0  0  0  0  0  0  0
  2  1  2  0  0  0  0
  3  2  2  0  0  0  0
  4  2  1  0  0  0  0
  5  2  1  0  0  0  0
  6  4  1  0  0  0  0
  7  6  1  0  0  0  0
  8  6  1  0  0  0  0
  9  7  1  0  0  0  0
 10  8  1  0  0  0  0
 11  9  1  0  0  0  0
 12 11  1  0  0  0  0
 13 11  1  0  0  0  0
 14 12  1  0  0  0  0
 15 13  1  0  0  0  0
 16 14  1  0  0  0  0
  6  5  1  0  0  0  0
 11 10  1  0  0  0  0
 16 15  1  0  0  0  0
  8 17  1  0  0  0  0
  7 18  1  0  0  0  0
M  END
> <NSC>
311056

> <Saline vs. Saline with Tween-80>
Saline with Tween-80

$$$$
311664
  Mrv0541 09201616572D          

 19 21  0  0  0  0            999 V2000
    2.0686    3.6214    0.0000 O   0  0  0  0  0  0  0  0  0  0  0  0
    2.3235    2.8368    0.0000 C   0  0  0  0  0  0  0  0  0  0  0  0
    3.1305    2.6652    0.0000 O   0  0  0  0  0  0  0  0  0  0  0  0
    1.7715    2.2237    0.0000 C   0  0  0  0  0  0  0  0  0  0  0  0
    3.3855    1.8807    0.0000 Pt  0  0  0  0  0  0  0  0  0  0  0  0
    0.9645    2.3952    0.0000 C   0  0  0  0  0  0  0  0  0  0  0  0
    2.0264    1.4391    0.0000 C   0  0  0  0  0  0  0  0  0  0  0  0
    3.9986    2.4327    0.0000 N   0  0  0  0  0  0  0  0  0  0  0  0
    2.8334    1.2675    0.0000 O   0  0  0  0  0  0  0  0  0  0  0  0
    3.7210    1.1269    0.0000 N   0  0  0  0  0  0  0  0  0  0  0  0
    0.4125    1.7821    0.0000 C   0  0  0  0  0  0  0  0  0  0  0  0
    1.4744    0.8260    0.0000 O   0  0  0  0  0  0  0  0  0  0  0  0
    4.7130    2.0202    0.0000 C   0  0  0  0  0  0  0  0  0  0  0  0
    3.9986    3.2577    0.0000 C   0  0  0  0  0  0  0  0  0  0  0  0
    4.5415    1.2132    0.0000 C   0  0  0  0  0  0  0  0  0  0  0  0
    5.4275    2.4327    0.0000 C   0  0  0  0  0  0  0  0  0  0  0  0
    4.7130    3.6702    0.0000 C   0  0  0  0  0  0  0  0  0  0  0  0
    5.4275    3.2577    0.0000 C   0  0  0  0  0  0  0  0  0  0  0  0
    3.3085    0.4125    0.0000 H   0  0  0  0  0  0  0  0  0  0  0  0
  2  1  2  0  0  0  0
  3  2  1  0  0  0  0
  4  2  1  0  0  0  0
  5  3  1  0  0  0  0
  6  4  1  0  0  0  0
  7  4  1  0  0  0  0
  8  5  1  0  0  0  0
  9  5  1  0  0  0  0
 10  5  1  0  0  0  0
 11  6  1  0  0  0  0
 12  7  2  0  0  0  0
 13  8  1  0  0  0  0
 14  8  1  0  0  0  0
 15 10  1  0  0  0  0
 16 13  1  0  0  0  0
 17 14  1  0  0  0  0
 18 16  1  0  0  0  0
  9  7  1  0  0  0  0
 15 13  1  0  0  0  0
 18 17  1  0  0  0  0
 10 19  1  0  0  0  0
M  END
> <NSC>
311664

> <Saline vs. Saline with Tween-80>
Equal

$$$$
312605
  Mrv0541 09201616572D          

 14 15  0  0  0  0            999 V2000
   -2.8876   -1.2375    0.0000 Pt  0  0  0  0  0  0  0  0  0  0  0  0
   -3.7126   -1.2375    0.0000 N   0  0  0  0  0  0  0  0  0  0  0  0
   -2.8876   -2.0625    0.0000 Cl  0  0  0  0  0  0  0  0  0  0  0  0
   -2.8876   -0.4125    0.0000 Cl  0  0  0  0  0  0  0  0  0  0  0  0
   -2.0625   -1.2375    0.0000 N   0  0  0  0  0  0  0  0  0  0  0  0
   -4.1251   -1.9520    0.0000 C   0  0  0  0  0  0  0  0  0  0  0  0
   -1.6500   -0.5231    0.0000 C   0  0  0  0  0  0  0  0  0  0  0  0
   -1.6500   -1.9520    0.0000 C   0  0  0  0  0  0  0  0  0  0  0  0
   -4.8396   -2.3646    0.0000 C   0  0  0  0  0  0  0  0  0  0  0  0
   -4.1251   -2.7771    0.0000 C   0  0  0  0  0  0  0  0  0  0  0  0
   -0.8250   -0.5231    0.0000 C   0  0  0  0  0  0  0  0  0  0  0  0
   -0.8250   -1.9520    0.0000 C   0  0  0  0  0  0  0  0  0  0  0  0
   -0.4125   -1.2375    0.0000 C   0  0  0  0  0  0  0  0  0  0  0  0
   -4.1251   -0.5231    0.0000 H   0  0  0  0  0  0  0  0  0  0  0  0
  2  1  1  0  0  0  0
  3  1  1  0  0  0  0
  4  1  1  0  0  0  0
  5  1  1  0  0  0  0
  6  2  1  0  0  0  0
  7  5  1  0  0  0  0
  8  5  1  0  0  0  0
  9  6  1  0  0  0  0
 10  6  1  0  0  0  0
 11  7  1  0  0  0  0
 12  8  1  0  0  0  0
 13 11  1  0  0  0  0
 10  9  1  0  0  0  0
 13 12  1  0  0  0  0
  2 14  1  0  0  0  0
M  END
> <NSC>
312605

> <Water vs. HPC>
Water

$$$$
315816
  Mrv0541 09201616572D          

 13 14  0  0  0  0            999 V2000
    0.1426   -1.4317    0.0000 Cl  0  0  0  0  0  0  0  0  0  0  0  0
   -0.1396   -2.2069    0.0000 Pt  0  0  0  0  0  0  0  0  0  0  0  0
    0.6729   -2.3502    0.0000 Cl  0  0  0  0  0  0  0  0  0  0  0  0
   -0.8541   -1.7944    0.0000 N   0  0  0  0  0  0  0  0  0  0  0  0
   -0.1396   -3.0319    0.0000 N   0  0  0  0  0  0  0  0  0  0  0  0
   -1.5685   -2.2069    0.0000 C   0  0  0  0  0  0  0  0  0  0  0  0
   -0.8541   -3.4444    0.0000 C   0  0  0  0  0  0  0  0  0  0  0  0
   -1.5685   -3.0319    0.0000 C   0  0  0  0  0  0  0  0  0  0  0  0
   -1.7821   -3.8288    0.0000 C   0  0  0  0  0  0  0  0  0  0  0  0
   -2.3654   -2.8184    0.0000 C   0  0  0  0  0  0  0  0  0  0  0  0
   -2.5789   -3.6153    0.0000 C   0  0  0  0  0  0  0  0  0  0  0  0
    0.5749   -3.4444    0.0000 H   0  0  0  0  0  0  0  0  0  0  0  0
   -0.8541   -0.9694    0.0000 H   0  0  0  0  0  0  0  0  0  0  0  0
  2  1  1  0  0  0  0
  3  2  1  0  0  0  0
  4  2  1  0  0  0  0
  5  2  1  0  0  0  0
  6  4  1  0  0  0  0
  7  5  1  0  0  0  0
  8  6  1  0  0  0  0
  9  8  1  0  0  0  0
 10  8  1  0  0  0  0
 11  9  1  0  0  0  0
  8  7  1  0  0  0  0
 11 10  1  0  0  0  0
  5 12  1  0  0  0  0
  4 13  1  0  0  0  0
M  END
> <NSC>
315816

> <Saline vs. HPC>
Saline

$$$$
319970
  Mrv0541 09201616572D          

 11 11  0  0  0  0            999 V2000
   -1.1675   -2.9280    0.0000 N   0  0  0  0  0  0  0  0  0  0  0  0
   -0.4530   -2.5155    0.0000 Pt  0  0  0  0  0  0  0  0  0  0  0  0
   -1.8820   -2.5155    0.0000 C   0  0  0  0  0  0  0  0  0  0  0  0
   -0.8655   -1.8010    0.0000 Cl  0  0  0  0  0  0  0  0  0  0  0  0
   -0.0405   -3.2300    0.0000 Cl  0  0  0  0  0  0  0  0  0  0  0  0
    0.2615   -2.1030    0.0000 N   0  0  0  0  0  0  0  0  0  0  0  0
   -2.2945   -1.8010    0.0000 C   0  0  0  0  0  0  0  0  0  0  0  0
   -2.7070   -2.5155    0.0000 C   0  0  0  0  0  0  0  0  0  0  0  0
    0.2615   -1.2780    0.0000 H   0  0  0  0  0  0  0  0  0  0  0  0
    0.9760   -2.5155    0.0000 H   0  0  0  0  0  0  0  0  0  0  0  0
   -1.1675   -3.7531    0.0000 H   0  0  0  0  0  0  0  0  0  0  0  0
  2  1  1  0  0  0  0
  3  1  1  0  0  0  0
  4  2  1  0  0  0  0
  5  2  1  0  0  0  0
  6  2  1  0  0  0  0
  7  3  1  0  0  0  0
  8  3  1  0  0  0  0
  8  7  1  0  0  0  0
  6  9  1  0  0  0  0
  6 10  1  0  0  0  0
  1 11  1  0  0  0  0
M  END
> <NSC>
319970

> <Saline vs. Saline with Tween-80>
Saline

$$$$
320517
  Mrv0541 09201616572D          

 13 13  0  0  0  0            999 V2000
    0.0743   -4.0092    0.0000 C   0  0  0  0  0  0  0  0  0  0  0  0
    0.8279   -4.3447    0.0000 C   0  0  0  0  0  0  0  0  0  0  0  0
   -0.0120   -3.1887    0.0000 C   0  0  0  0  0  0  0  0  0  0  0  0
   -0.8190   -3.3602    0.0000 C   0  0  0  0  0  0  0  0  0  0  0  0
   -0.2669   -2.4041    0.0000 N   0  0  0  0  0  0  0  0  0  0  0  0
    0.8130   -3.1887    0.0000 C   0  0  0  0  0  0  0  0  0  0  0  0
   -1.0739   -4.1449    0.0000 C   0  0  0  0  0  0  0  0  0  0  0  0
    0.4005   -1.9192    0.0000 Pt  0  0  0  0  0  0  0  0  0  0  0  0
    1.0679   -2.4041    0.0000 N   0  0  0  0  0  0  0  0  0  0  0  0
   -0.1515   -1.3061    0.0000 Cl  0  0  0  0  0  0  0  0  0  0  0  0
    0.9525   -1.3061    0.0000 Cl  0  0  0  0  0  0  0  0  0  0  0  0
    1.8526   -2.1491    0.0000 H   0  0  0  0  0  0  0  0  0  0  0  0
   -1.0515   -2.1491    0.0000 H   0  0  0  0  0  0  0  0  0  0  0  0
  2  1  1  0  0  0  0
  3  1  1  0  0  0  0
  4  3  1  0  0  0  0
  5  3  1  0  0  0  0
  6  3  1  0  0  0  0
  7  4  1  0  0  0  0
  8  5  1  0  0  0  0
  9  6  1  0  0  0  0
 10  8  1  0  0  0  0
 11  8  1  0  0  0  0
  9  8  1  0  0  0  0
  9 12  1  0  0  0  0
  5 13  1  0  0  0  0
M  END
> <NSC>
320517

> <Saline vs. Saline with Tween-80>
Saline with Tween-80

$$$$
320894
  Mrv0541 09201616572D          

 12 12  0  0  0  0            999 V2000
    1.8209    1.2094    0.0000 N   0  0  0  0  0  0  0  0  0  0  0  0
    2.6177    1.4229    0.0000 Pt  0  0  0  0  0  0  0  0  0  0  0  0
    1.2375    1.7927    0.0000 C   0  0  0  0  0  0  0  0  0  0  0  0
    2.4042    2.2198    0.0000 Cl  0  0  0  0  0  0  0  0  0  0  0  0
    2.8313    0.6260    0.0000 Cl  0  0  0  0  0  0  0  0  0  0  0  0
    3.4146    1.6365    0.0000 N   0  0  0  0  0  0  0  0  0  0  0  0
    0.4125    1.7927    0.0000 C   0  0  0  0  0  0  0  0  0  0  0  0
    1.2375    2.6177    0.0000 C   0  0  0  0  0  0  0  0  0  0  0  0
    0.4125    2.6178    0.0000 C   0  0  0  0  0  0  0  0  0  0  0  0
    3.6282    2.4333    0.0000 H   0  0  0  0  0  0  0  0  0  0  0  0
    3.9980    1.0531    0.0000 H   0  0  0  0  0  0  0  0  0  0  0  0
    1.6073    0.4125    0.0000 H   0  0  0  0  0  0  0  0  0  0  0  0
  2  1  1  0  0  0  0
  3  1  1  0  0  0  0
  4  2  1  0  0  0  0
  5  2  1  0  0  0  0
  6  2  1  0  0  0  0
  7  3  1  0  0  0  0
  8  3  1  0  0  0  0
  9  7  1  0  0  0  0
  9  8  1  0  0  0  0
  6 10  1  0  0  0  0
  6 11  1  0  0  0  0
  1 12  1  0  0  0  0
M  END
> <NSC>
320894

> <Saline vs. Saline with Tween-80>
Saline

$$$$
324329
  Mrv0541 09201616572D          

 32 34  0  0  0  0            999 V2000
   -5.5231   -3.8749    0.0000 O   0  0  0  0  0  0  0  0  0  0  0  0
   -5.7067   -3.0706    0.0000 C   0  0  0  0  0  0  0  0  0  0  0  0
   -5.0617   -2.5562    0.0000 C   0  0  0  0  0  0  0  0  0  0  0  0
   -6.5110   -2.8870    0.0000 O   0  0  0  0  0  0  0  0  0  0  0  0
   -5.0617   -1.7312    0.0000 C   0  0  0  0  0  0  0  0  0  0  0  0
   -4.3472   -2.9687    0.0000 C   0  0  0  0  0  0  0  0  0  0  0  0
   -6.8690   -2.1437    0.0000 Pt  0  0  0  0  0  0  0  0  0  0  0  0
   -5.7067   -1.2168    0.0000 C   0  0  0  0  0  0  0  0  0  0  0  0
   -4.3472   -1.3187    0.0000 C   0  0  0  0  0  0  0  0  0  0  0  0
   -3.6327   -2.5562    0.0000 C   0  0  0  0  0  0  0  0  0  0  0  0
   -7.5140   -1.6293    0.0000 N   0  0  0  0  0  0  0  0  0  0  0  0
   -7.5140   -2.6581    0.0000 N   0  0  0  0  0  0  0  0  0  0  0  0
   -6.5110   -1.4004    0.0000 O   0  0  0  0  0  0  0  0  0  0  0  0
   -5.5231   -0.4125    0.0000 O   0  0  0  0  0  0  0  0  0  0  0  0
   -3.6327   -1.7312    0.0000 C   0  0  0  0  0  0  0  0  0  0  0  0
   -2.9878   -3.0706    0.0000 C   0  0  0  0  0  0  0  0  0  0  0  0
   -2.9878   -1.2168    0.0000 C   0  0  0  0  0  0  0  0  0  0  0  0
   -3.1713   -3.8749    0.0000 O   0  0  0  0  0  0  0  0  0  0  0  0
   -2.1834   -2.8870    0.0000 O   0  0  0  0  0  0  0  0  0  0  0  0
   -3.1714   -0.4125    0.0000 O   0  0  0  0  0  0  0  0  0  0  0  0
   -2.1834   -1.4004    0.0000 O   0  0  0  0  0  0  0  0  0  0  0  0
   -1.8255   -2.1437    0.0000 Pt  0  0  0  0  0  0  0  0  0  0  0  0
   -1.1805   -2.6581    0.0000 N   0  0  0  0  0  0  0  0  0  0  0  0
   -1.1805   -1.6293    0.0000 N   0  0  0  0  0  0  0  0  0  0  0  0
   -1.3034   -0.8135    0.0000 H   0  0  0  0  0  0  0  0  0  0  0  0
   -0.4125   -1.9307    0.0000 H   0  0  0  0  0  0  0  0  0  0  0  0
   -0.4125   -2.3566    0.0000 H   0  0  0  0  0  0  0  0  0  0  0  0
   -1.3034   -3.4739    0.0000 H   0  0  0  0  0  0  0  0  0  0  0  0
   -7.3911   -3.4739    0.0000 H   0  0  0  0  0  0  0  0  0  0  0  0
   -8.2819   -2.3567    0.0000 H   0  0  0  0  0  0  0  0  0  0  0  0
   -8.2819   -1.9307    0.0000 H   0  0  0  0  0  0  0  0  0  0  0  0
   -7.3911   -0.8136    0.0000 H   0  0  0  0  0  0  0  0  0  0  0  0
  2  1  2  0  0  0  0
  3  2  1  0  0  0  0
  4  2  1  0  0  0  0
  5  3  2  0  0  0  0
  6  3  1  0  0  0  0
  7  4  1  0  0  0  0
  8  5  1  0  0  0  0
  9  5  1  0  0  0  0
 10  6  2  0  0  0  0
 11  7  1  0  0  0  0
 12  7  1  0  0  0  0
 13  7  1  0  0  0  0
 14  8  2  0  0  0  0
 15  9  2  0  0  0  0
 16 10  1  0  0  0  0
 17 15  1  0  0  0  0
 18 16  2  0  0  0  0
 19 16  1  0  0  0  0
 20 17  2  0  0  0  0
 21 17  1  0  0  0  0
 22 19  1  0  0  0  0
 23 22  1  0  0  0  0
 24 22  1  0  0  0  0
 13  8  1  0  0  0  0
 15 10  1  0  0  0  0
 22 21  1  0  0  0  0
 24 25  1  0  0  0  0
 24 26  1  0  0  0  0
 23 27  1  0  0  0  0
 23 28  1  0  0  0  0
 12 29  1  0  0  0  0
 12 30  1  0  0  0  0
 11 31  1  0  0  0  0
 11 32  1  0  0  0  0
M  END
> <NSC>
324329

> <Saline vs. Water>
Water

$$$$
346579
  Mrv0541 09201616572D          

 34 37  0  0  0  0            999 V2000
    3.3848    5.7647    0.0000 C   0  0  0  0  0  0  0  0  0  0  0  0
    4.2098    5.7647    0.0000 C   0  0  0  0  0  0  0  0  0  0  0  0
    2.9723    5.0502    0.0000 C   0  0  0  0  0  0  0  0  0  0  0  0
    2.9723    6.4792    0.0000 C   0  0  0  0  0  0  0  0  0  0  0  0
    4.6223    5.0502    0.0000 C   0  0  0  0  0  0  0  0  0  0  0  0
    4.6223    6.4792    0.0000 C   0  0  0  0  0  0  0  0  0  0  0  0
    2.1473    5.0502    0.0000 C   0  0  0  0  0  0  0  0  0  0  0  0
    2.1473    6.4792    0.0000 C   0  0  0  0  0  0  0  0  0  0  0  0
    3.3848    7.1936    0.0000 C   0  0  0  0  0  0  0  0  0  0  0  0
    5.4473    5.0502    0.0000 C   0  0  0  0  0  0  0  0  0  0  0  0
    4.2097    7.1936    0.0000 C   0  0  0  0  0  0  0  0  0  0  0  0
    5.4473    6.4792    0.0000 C   0  0  0  0  0  0  0  0  0  0  0  0
    1.7348    4.3357    0.0000 O   0  0  0  0  0  0  0  0  0  0  0  0
    1.7348    5.7647    0.0000 O   0  0  0  0  0  0  0  0  0  0  0  0
    1.7348    7.1936    0.0000 C   0  0  0  0  0  0  0  0  0  0  0  0
    2.9723    7.9081    0.0000 C   0  0  0  0  0  0  0  0  0  0  0  0
    5.8598    5.7647    0.0000 O   0  0  0  0  0  0  0  0  0  0  0  0
    5.8598    4.3357    0.0000 O   0  0  0  0  0  0  0  0  0  0  0  0
    4.6223    7.9081    0.0000 C   0  0  0  0  0  0  0  0  0  0  0  0
    5.8598    7.1936    0.0000 C   0  0  0  0  0  0  0  0  0  0  0  0
    0.9098    4.3357    0.0000 Pt  0  0  0  0  0  0  0  0  0  0  0  0
    2.1473    7.9081    0.0000 C   0  0  0  0  0  0  0  0  0  0  0  0
    5.4473    7.9081    0.0000 C   0  0  0  0  0  0  0  0  0  0  0  0
    0.4248    3.6683    0.0000 N   0  0  0  0  0  0  0  0  0  0  0  0
    0.4248    5.0032    0.0000 N   0  0  0  0  0  0  0  0  0  0  0  0
   -0.3598    3.9233    0.0000 C   0  0  0  0  0  0  0  0  0  0  0  0
   -0.3598    4.7483    0.0000 C   0  0  0  0  0  0  0  0  0  0  0  0
   -1.0743    3.5108    0.0000 C   0  0  0  0  0  0  0  0  0  0  0  0
   -1.0743    5.1608    0.0000 C   0  0  0  0  0  0  0  0  0  0  0  0
   -1.7888    3.9233    0.0000 C   0  0  0  0  0  0  0  0  0  0  0  0
   -1.7888    4.7483    0.0000 C   0  0  0  0  0  0  0  0  0  0  0  0
    0.6797    5.7878    0.0000 H   0  0  0  0  0  0  0  0  0  0  0  0
    0.6797    2.8836    0.0000 H   0  0  0  0  0  0  0  0  0  0  0  0
    6.6848    4.3357    0.0000 H   0  0  0  0  0  0  0  0  0  0  0  0
  2  1  1  0  0  0  0
  3  1  1  0  0  0  0
  4  1  1  0  0  0  0
  5  2  1  0  0  0  0
  6  2  1  0  0  0  0
  7  3  1  0  0  0  0
  8  4  2  0  0  0  0
  9  4  1  0  0  0  0
 10  5  1  0  0  0  0
 11  6  2  0  0  0  0
 12  6  1  0  0  0  0
 13  7  1  0  0  0  0
 14  7  2  0  0  0  0
 15  8  1  0  0  0  0
 16  9  2  0  0  0  0
 17 10  2  0  0  0  0
 18 10  1  0  0  0  0
 19 11  1  0  0  0  0
 20 12  2  0  0  0  0
 21 13  1  0  0  0  0
 22 15  2  0  0  0  0
 23 19  2  0  0  0  0
 24 21  1  0  0  0  0
 25 21  1  0  0  0  0
 26 24  1  0  0  0  0
 27 25  1  0  0  0  0
 28 26  1  0  0  0  0
 29 27  1  0  0  0  0
 30 28  1  0  0  0  0
 31 29  1  0  0  0  0
 22 16  1  0  0  0  0
 23 20  1  0  0  0  0
 27 26  1  0  0  0  0
 31 30  1  0  0  0  0
 25 32  1  0  0  0  0
 24 33  1  0  0  0  0
 18 34  1  0  0  0  0
M  END
> <NSC>
346579

> <Saline vs. Saline with Tween-80>
Saline

$$$$
356500
  Mrv0541 09201616572D          

 24 26  0  0  0  0            999 V2000
   -4.4714   -0.4125    0.0000 O   0  0  0  0  0  0  0  0  0  0  0  0
   -4.3360   -1.2263    0.0000 C   0  0  0  0  0  0  0  0  0  0  0  0
   -3.5235   -1.5397    0.0000 O   0  0  0  0  0  0  0  0  0  0  0  0
   -4.9679   -1.7566    0.0000 C   0  0  0  0  0  0  0  0  0  0  0  0
   -3.1110   -2.2542    0.0000 Pt  0  0  0  0  0  0  0  0  0  0  0  0
   -5.7157   -1.4079    0.0000 C   0  0  0  0  0  0  0  0  0  0  0  0
   -4.9679   -2.5816    0.0000 C   0  0  0  0  0  0  0  0  0  0  0  0
   -2.6261   -1.5868    0.0000 N   0  0  0  0  0  0  0  0  0  0  0  0
   -2.6261   -2.9216    0.0000 N   0  0  0  0  0  0  0  0  0  0  0  0
   -3.5235   -2.9686    0.0000 O   0  0  0  0  0  0  0  0  0  0  0  0
   -6.3914   -1.8812    0.0000 C   0  0  0  0  0  0  0  0  0  0  0  0
   -4.3359   -3.1119    0.0000 C   0  0  0  0  0  0  0  0  0  0  0  0
   -1.8415   -1.8417    0.0000 C   0  0  0  0  0  0  0  0  0  0  0  0
   -1.8415   -2.6667    0.0000 C   0  0  0  0  0  0  0  0  0  0  0  0
   -6.3196   -2.7030    0.0000 O   0  0  0  0  0  0  0  0  0  0  0  0
   -7.1392   -1.5325    0.0000 O   0  0  0  0  0  0  0  0  0  0  0  0
   -4.5495   -3.9088    0.0000 O   0  0  0  0  0  0  0  0  0  0  0  0
   -1.1270   -1.4292    0.0000 C   0  0  0  0  0  0  0  0  0  0  0  0
   -1.1270   -3.0792    0.0000 C   0  0  0  0  0  0  0  0  0  0  0  0
   -0.4125   -1.8417    0.0000 C   0  0  0  0  0  0  0  0  0  0  0  0
   -0.4125   -2.6667    0.0000 C   0  0  0  0  0  0  0  0  0  0  0  0
   -7.8150   -2.0057    0.0000 H   0  0  0  0  0  0  0  0  0  0  0  0
   -2.8810   -3.7062    0.0000 H   0  0  0  0  0  0  0  0  0  0  0  0
   -2.8810   -0.8021    0.0000 H   0  0  0  0  0  0  0  0  0  0  0  0
  2  1  2  0  0  0  0
  3  2  1  0  0  0  0
  4  2  1  0  0  0  0
  5  3  1  0  0  0  0
  6  4  1  0  0  0  0
  7  4  1  0  0  0  0
  8  5  1  0  0  0  0
  9  5  1  0  0  0  0
 10  5  1  0  0  0  0
 11  6  1  0  0  0  0
 12  7  1  0  0  0  0
 13  8  1  0  0  0  0
 14  9  1  0  0  0  0
 15 11  2  0  0  0  0
 16 11  1  0  0  0  0
 17 12  2  0  0  0  0
 18 13  1  0  0  0  0
 19 14  1  0  0  0  0
 20 18  1  0  0  0  0
 21 19  1  0  0  0  0
 12 10  1  0  0  0  0
 14 13  1  0  0  0  0
 21 20  1  0  0  0  0
 16 22  1  0  0  0  0
  9 23  1  0  0  0  0
  8 24  1  0  0  0  0
M  END
> <NSC>
356500

> <Saline vs. HPC>
Saline

$$$$
380073
  Mrv0541 09201616572D          

 15 16  0  0  0  0            999 V2000
   -4.3654    0.7440    0.0000 C   0  0  0  0  0  0  0  0  0  0  0  0
   -3.6117    0.4085    0.0000 C   0  0  0  0  0  0  0  0  0  0  0  0
   -3.3568    1.1931    0.0000 C   0  0  0  0  0  0  0  0  0  0  0  0
   -2.8047    0.2370    0.0000 N   0  0  0  0  0  0  0  0  0  0  0  0
   -4.0242   -0.3060    0.0000 C   0  0  0  0  0  0  0  0  0  0  0  0
   -2.7185   -0.5835    0.0000 Pt  0  0  0  0  0  0  0  0  0  0  0  0
   -3.4722   -0.9191    0.0000 N   0  0  0  0  0  0  0  0  0  0  0  0
   -2.0040   -0.1710    0.0000 O   0  0  0  0  0  0  0  0  0  0  0  0
   -2.7185   -1.4085    0.0000 O   0  0  0  0  0  0  0  0  0  0  0  0
   -1.2895   -0.5835    0.0000 C   0  0  0  0  0  0  0  0  0  0  0  0
   -2.0040   -1.8210    0.0000 C   0  0  0  0  0  0  0  0  0  0  0  0
   -0.5750   -0.1710    0.0000 O   0  0  0  0  0  0  0  0  0  0  0  0
   -1.2895   -1.4085    0.0000 C   0  0  0  0  0  0  0  0  0  0  0  0
   -3.6437   -1.7261    0.0000 H   0  0  0  0  0  0  0  0  0  0  0  0
   -2.1916    0.7890    0.0000 H   0  0  0  0  0  0  0  0  0  0  0  0
  2  1  1  0  0  0  0
  3  2  1  0  0  0  0
  4  2  1  0  0  0  0
  5  2  1  0  0  0  0
  6  4  1  0  0  0  0
  7  5  1  0  0  0  0
  8  6  1  0  0  0  0
  9  6  1  0  0  0  0
 10  8  1  0  0  0  0
 11  9  1  0  0  0  0
 12 10  2  0  0  0  0
 13 10  1  0  0  0  0
  7  6  1  0  0  0  0
 13 11  1  0  0  0  0
  7 14  1  0  0  0  0
  4 15  1  0  0  0  0
M  END
> <NSC>
380073

> <Saline vs. Water>
Saline

$$$$
603715
  Mrv0541 09201616572D          

 25 27  0  0  0  0            999 V2000
   -5.5972   -0.0441    0.0000 C   0  0  0  0  0  0  0  0  0  0  0  0
   -5.1847    0.6704    0.0000 C   0  0  0  0  0  0  0  0  0  0  0  0
   -4.3597    0.6704    0.0000 C   0  0  0  0  0  0  0  0  0  0  0  0
   -3.9472   -0.0441    0.0000 C   0  0  0  0  0  0  0  0  0  0  0  0
   -4.3597   -0.7585    0.0000 C   0  0  0  0  0  0  0  0  0  0  0  0
   -5.1847   -0.7585    0.0000 C   0  0  0  0  0  0  0  0  0  0  0  0
   -3.9472   -1.4730    0.0000 C   0  0  0  0  0  0  0  0  0  0  0  0
   -4.2827   -2.2267    0.0000 C   0  0  0  0  0  0  0  0  0  0  0  0
   -3.6696   -2.7787    0.0000 N   0  3  0  0  0  0  0  0  0  0  0  0
   -2.9551   -2.3662    0.0000 Pt  0  2  0  0  0  0  0  0  0  0  0  0
   -3.1267   -1.5593    0.0000 N   0  3  0  0  0  0  0  0  0  0  0  0
   -3.1267   -0.7343    0.0000 H   0  0  0  0  0  0  0  0  0  0  0  0
   -2.3062   -1.4730    0.0000 H   0  0  0  0  0  0  0  0  0  0  0  0
   -2.2407   -1.9537    0.0000 Cl  0  5  0  0  0  0  0  0  0  0  0  0
   -2.5426   -3.0807    0.0000 Cl  0  5  0  0  0  0  0  0  0  0  0  0
   -3.1847   -3.4462    0.0000 H   0  0  0  0  0  0  0  0  0  0  0  0
   -4.2827   -3.3308    0.0000 H   0  0  0  0  0  0  0  0  0  0  0  0
   -5.0897   -2.3982    0.0000 C   0  0  0  0  0  0  0  0  0  0  0  0
   -5.3446   -3.1829    0.0000 C   0  0  0  0  0  0  0  0  0  0  0  0
   -6.1516   -3.3544    0.0000 C   0  0  0  0  0  0  0  0  0  0  0  0
   -6.7036   -2.7413    0.0000 C   0  0  0  0  0  0  0  0  0  0  0  0
   -6.4487   -1.9566    0.0000 C   0  0  0  0  0  0  0  0  0  0  0  0
   -5.6417   -1.7852    0.0000 C   0  0  0  0  0  0  0  0  0  0  0  0
   -7.5106   -2.9128    0.0000 O   0  0  0  0  0  0  0  0  0  0  0  0
   -5.5972    1.3849    0.0000 O   0  0  0  0  0  0  0  0  0  0  0  0
  1  2  2  0  0  0  0
  1  6  1  0  0  0  0
  2  3  1  0  0  0  0
  2 25  1  0  0  0  0
  3  4  2  0  0  0  0
  4  5  1  0  0  0  0
  5  6  2  0  0  0  0
  5  7  1  0  0  0  0
  7  8  1  0  0  0  0
  7 11  1  0  0  0  0
  8  9  1  0  0  0  0
  8 18  1  0  0  0  0
  9 10  1  0  0  0  0
  9 16  1  0  0  0  0
  9 17  1  0  0  0  0
 10 11  1  0  0  0  0
 10 14  1  0  0  0  0
 10 15  1  0  0  0  0
 11 12  1  0  0  0  0
 11 13  1  0  0  0  0
 18 19  1  0  0  0  0
 18 23  2  0  0  0  0
 19 20  2  0  0  0  0
 20 21  1  0  0  0  0
 21 22  2  0  0  0  0
 21 24  1  0  0  0  0
 22 23  1  0  0  0  0
M  CHG  5   9   1  10   2  11   1  14  -1  15  -1
M  END
> <NSC>
603715

> <Saline vs. Saline with Tween-80>
Saline with Tween-80

$$$$
